# Supplementary material for: Deepening into Intracellular Signaling Landscape through Integrative Spatial Proteomics and Transcriptomics in a Lymphoma Model
Source: Biomolecules. 2021 Nov 26;11(12):1776. doi: 10.3390/biom11121776 (PMC8699084; doi:10.3390/biom11121776)
Supplement: Supplementary file 1 [file biomolecules-11-01776-s001.zip › Table S1.xlsx]

## Sheet: Table 1 New
	GST 60 pg	TRAP1	p-KDR (Tyr1212)	MDM2	HIF1A	IFNG	TNF	IL6*	CSF1R	IL2*	IL4	GST 60 pg
	Serum	IL6	IL5	IL8	CXCR2	FOS	CSF2	Empty	PECAM1	Biotin	CASP2	Serum
	CRADD	GST	ATF4	ATF6	CCNB1	FGF13	MAPK1	FLG	NFKBIA	RELA	IGF1R	MDM2
	NFATC1	NRG3	BBC3	PIDD1	PDGFRB	PAK1IP1	p-PDGFRB (Tyr857)	p-GAB1 (Tyr627)	p-TYR	p-H3C1 (Ser10)	p-MAPK1	p-STAT3 (Tyr705)
	STAT3	SOCS6	HGF	PMAIP1	BCL2	PIM1*	IRF4	MAX	HDAC6	SQSTM1	SOCS3	HLA-DRA*
	SERPINC1	SPP1	CD44	CD21	ACTB	CTSK	MCL1	AK1	Ac-H3C1 (Lys9)	Ac-H4-16 (Lys8)	AIFM1	AKT1
	p-AKT1 (Ser473)	p-AKT1 Substrate (RXXS*/T*)	BAD	p-BAD (Ser112)	BCL2L1	BID	BAX	HSPA5	BCL2L11	BAK1	CASP3	CASP7
	CASP8	CASP9	CANX	MYC	p-MYC (Ser62)	CCND2	GAPDH	p-CDK1	CDK1	p-EIF4EBP1	KIF11	HSF1
	DNAJB1	HSPD1	HSPA1A	HSP90AA1	P4HB	MAP2K1	p-MAP2K1 (Ser217/221)	p-MAPK1 (Thr202/Tyr204)	p-RAF1 (Ser 338)	RPS6	p-RPS6 (Ser235/236)	TSC2
	PAK1IP1*	p-AKT1S1 (Thr246)	AKT1S1	PIM1	PIM2	PIM3	EIF4EBP1	p-GSK3B	TP53	IKZF1	IKZF1	p-H2AX(Ser139)
	p-CHEK1 (Ser345)	p-CHEK2(Thr68)	p-ATM (Ser1981)	p-ATR (Ser428)	p-BRCA1 (Ser1524)	BRCA1	KRAS	PRKAA2	p-PRKAA2 (Thr172)	MCL1	p-TP53 (Ser15)	PARP1
	PARP1 (Asp214)	COX4I1	ENO1	CDC25A	HK2	MAD1L1	CCNE1	LDHA	SLC2A1	CDK4	CASP12	ITGA6
	BIRC2	CCND1	CCND3	FOS*	JUN1	JUN2	CDKN1B	MAPK11	p-MAPK11 (Thr180/Tyr182)a	Ac-TP53 (Lys382)	CSF1R	NFKBIB
	p-BTK	p-KDR (Tyr1175)	KIT	SPI1	p-CTNNB1 (Thr41/Ser45)	TGFB1I1	BIRC5	RB1	p-RB1 (Ser807/811)	p-KDR (Tyr1212)	E2F1	CEBPA
	p-AKT1 (Thr308)	NFKB2	NFKB1	p-MDM2 (Ser116)	NCL	VDAC1	MCL1	CASP2	CXCR4	JUN*	CRBN	TUBA1A
	CDKN2A	HLA-DRA	CD4	IL8*	CDKN2A	IL10	IL5*	TUBB	HBA1	BCR	ABL1	SOD2
	VIM	MKI67	CYCS	CXCL13	Ig G	HALO	CD19	Biotin 1:10^11	EIF4EBP1	Ig G Ab	Biotin 1:200	Biotin 1:200
	p-BIK	p-KDR (Tyr1175)	IL2	GST 60 pg	Biotin 1:10^11	Serum	Biotin 1:200	MM1	MM5	MM6	MM7	MM11
	p-CD79A (Tyr182)	p-SRC family (Tyr416)	p-BLNK (Tyr96)	EPHB2	p-BTK	p-CBL (Tyr700)	p-PLCG2 (Tyr759)	p-ZAP70 (Tyr319)/Syk (Tyr352)	p-SYK (Tyr525/526)	LYN	p-CD19 (Tyr531)	p-MAPK11 (Thr180/Tyr182)b
	Empty	Empty	Empty	Empty	Empty	Empty	Empty	Empty	Empty	Empty	Empty	p-TBC1D4 (Thr642)
