# Supplementary material for: Deepening into Intracellular Signaling Landscape through Integrative Spatial Proteomics and Transcriptomics in a Lymphoma Model
Source: Biomolecules. 2021 Nov 26;11(12):1776. doi: 10.3390/biom11121776 (PMC8699084; doi:10.3390/biom11121776)
Supplement: Supplementary file 1 [file biomolecules-11-01776-s001.zip › Table S10.xlsx]

## Sheet: Hoja1
Shared with RNAseq and Immunoassay and shared with MS/MS and Immunoassay	Protocol 1	Protocol 4	Protocol 5	Protocol 6	Protocol 7 (Global)	Protocol 8 (Global)	Protocol 9 (Global)	Protocol 7 (Mem)	Protocol 7 (Cyt)	Protocol 8 (Mem)	Protocol 8 (Cyt)	Protocol 8 (Org)	Protocol 8 (Nuc)	Protocol 9 (Mem)	Protocol 9 (Cyt)	Protocol 9 (Org)	Protocol 9 (Nuc)
	No Proteins Detected Shared	No Proteins Detected Shared	No Proteins Detected Shared	No Proteins Detected Shared	No Proteins Detected Shared	No Proteins Detected Shared	No Proteins Detected Shared	No Proteins Detected Shared	No Proteins Detected Shared	No Proteins Detected Shared	No Proteins Detected Shared	No Proteins Detected Shared	No Proteins Detected Shared	No Proteins Detected Shared	No Proteins Detected Shared	No Proteins Detected Shared	No Proteins Detected Shared
RNAseq Information	65	24	17	7	29	31	36	13	22	23	13	26	17	30	15	16	17
MS/MS Information	70	27	20	9	32	36	42	16	24	27	17	30	22	35	20	19	22
No Started proteins in Immunoassay	162	162	162	162	162	162	162	162	162	162	162	162	162	162	162	162	162
% Shared RNAseq and Immunoassay	40.1235	14.8148	10.4938	4.32099	17.9012	19.1358	22.2222	8.02469	13.5802	14.1975	8.02469	16.0494	10.4938	18.5185	9.25926	9.87654	10.4938
% Shared MS/MS and Immunoassay	43.2099	16.6667	12.3457	5.55556	19.7531	22.2222	25.9259	9.87654	14.8148	16.6667	10.4938	18.5185	13.5802	21.6049	12.3457	11.7284	13.5802
	Started Proteins	Shared proteins			% Shared
		RNAseq	MS/MS	Immunoassay	RNAseq	MS/MS	Immunoassay
RNAseq	5165	-	5144	82	-	99.59	50.6173
MS/MS	5144	-	-	90	-	-	55.5556
Immunoassay	162	-	-	-	-	-	-
