# Supplementary material for: Deepening into Intracellular Signaling Landscape through Integrative Spatial Proteomics and Transcriptomics in a Lymphoma Model
Source: Biomolecules. 2021 Nov 26;11(12):1776. doi: 10.3390/biom11121776 (PMC8699084; doi:10.3390/biom11121776)
Supplement: Supplementary file 1 [file biomolecules-11-01776-s001.zip › Table S11.xlsx]

## Sheet: Ortogonal Integration2020-01-17
protein name	acc. code	RNAseq	MS/MS	Immunoassay	PE
Suppressor of cytokine signaling 3	NX_O14543	-	-	+	Evidence at protein level
Suppressor of cytokine signaling 6	NX_O14544	-	-	+	Evidence at protein level
Baculoviral IAP repeat-containing protein 5	NX_O15392	-	-	+	Evidence at protein level
Transforming growth factor beta-1-induced transcript 1 protein	NX_O43294	-	-	+	Evidence at protein level
C-X-C motif chemokine 13	NX_O43927	-	-	+	Evidence at protein level
Tyrosine-protein kinase ABL1	NX_P00519	-	-	+	Evidence at protein level
Adenylate kinase isoenzyme 1	NX_P00568	-	-	+	Evidence at protein level
Proto-oncogene c-Fos	NX_P01100	-	-	+	Evidence at protein level
Myc proto-oncogene protein	NX_P01106	-	-	+	Evidence at protein level
Tumor necrosis factor	NX_P01375	-	-	+	Evidence at protein level
Interferon gamma	NX_P01579	-	-	+	Evidence at protein level
T-cell surface glycoprotein CD4	NX_P01730	-	-	+	Evidence at protein level
Granulocyte-macrophage colony-stimulating factor	NX_P04141	-	-	+	Evidence at protein level
Cellular tumor antigen p53	NX_P04637	-	-	+	Evidence at protein level
Interleukin-4	NX_P05112	-	-	+	Evidence at protein level
Interleukin-5	NX_P05113	-	-	+	Evidence at protein level
Interleukin-6	NX_P05231	-	-	+	Evidence at protein level
Transcription factor AP-1	NX_P05412	-	-	+	Evidence at protein level
Macrophage colony-stimulating factor 1 receptor	NX_P07333	-	-	+	Evidence at protein level
Insulin-like growth factor 1 receptor	NX_P08069	-	-	+	Evidence at protein level
Platelet-derived growth factor receptor beta	NX_P09619	-	-	+	Evidence at protein level
Interleukin-8	NX_P10145	-	-	+	Evidence at protein level
Osteopontin	NX_P10451	-	-	+	Evidence at protein level
Mast/stem cell growth factor receptor Kit	NX_P10721	-	-	+	Evidence at protein level
Serine/threonine-protein kinase pim-1	NX_P11309	-	-	+	Evidence at protein level
Proto-oncogene tyrosine-protein kinase Src	NX_P12931	-	-	+	Evidence at protein level
Hepatocyte growth factor	NX_P14210	-	-	+	Evidence at protein level
Tyrosinase	NX_P14679	-	-	+	Evidence at protein level
CD44 antigen	NX_P16070	-	-	+	Evidence at protein level
Platelet endothelial cell adhesion molecule	NX_P16284	-	-	+	Evidence at protein level
Cyclic AMP-dependent transcription factor ATF-4	NX_P18848	-	-	+	Evidence at protein level
Cyclic AMP-dependent transcription factor ATF-6 alpha	NX_P18850	-	-	+	Evidence at protein level
Interleukin-10	NX_P22301	-	-	+	Evidence at protein level
Integrin alpha-6	NX_P23229	-	-	+	Evidence at protein level
G1/S-specific cyclin-D1	NX_P24385	-	-	+	Evidence at protein level
G1/S-specific cyclin-E1	NX_P24864	-	-	+	Evidence at protein level
C-X-C chemokine receptor type 2	NX_P25025	-	-	+	Evidence at protein level
NF-kappa-B inhibitor alpha	NX_P25963	-	-	+	Evidence at protein level
Ephrin type-B receptor 2	NX_P29323	-	-	+	Evidence at protein level
G1/S-specific cyclin-D2	NX_P30279	-	-	+	Evidence at protein level
M-phase inducer phosphatase 1	NX_P30304	-	-	+	Evidence at protein level
Catenin beta-1	NX_P35222	-	-	+	Evidence at protein level
Vascular endothelial growth factor receptor 2	NX_P35968	-	-	+	Evidence at protein level
Breast cancer type 1 susceptibility protein	NX_P38398	-	-	+	Evidence at protein level
Cyclin-dependent kinase inhibitor 2A	NX_P42771	-	-	+	Evidence at protein level
Cathepsin K	NX_P43235	-	-	+	Evidence at protein level
CCAAT/enhancer-binding protein alpha	NX_P49715	-	-	+	Evidence at protein level
5'-AMP-activated protein kinase catalytic subunit alpha-2	NX_P54646	-	-	+	Evidence at protein level
Caspase-9	NX_P55211	-	-	+	Evidence at protein level
Pro-neuregulin-3, membrane-bound isoform	NX_P56975	-	-	+	Evidence at protein level
Interleukin-2	NX_P60568	-	-	+	Evidence at protein level
C-X-C chemokine receptor type 4	NX_P61073	-	-	+	Evidence at protein level
Death domain-containing protein CRADD	NX_P78560	-	-	+	Evidence at protein level
E3 ubiquitin-protein ligase Mdm2	NX_Q00987	-	-	+	Evidence at protein level
Transcription factor E2F1	NX_Q01094	-	-	+	Evidence at protein level
Baculoviral IAP repeat-containing protein 2	NX_Q13490	-	-	+	Evidence at protein level
Eukaryotic translation initiation factor 4E-binding protein 1	NX_Q13541	-	-	+	Evidence at protein level
Phorbol-12-myristate-13-acetate-induced protein 1	NX_Q13794	-	-	+	Evidence at protein level
Mitogen-activated protein kinase 11	NX_Q15759	-	-	+	Evidence at protein level
Hypoxia-inducible factor 1-alpha	NX_Q16665	-	-	+	Evidence at protein level
Tubulin alpha-1A chain	NX_Q71U36	-	-	+	Evidence at protein level
Serine/threonine-protein kinase pim-3	NX_Q86V86	-	-	+	Evidence at protein level
Fibroblast growth factor 13	NX_Q92913	-	-	+	Evidence at protein level
Bcl2-associated agonist of cell death	NX_Q92934	-	-	+	Evidence at protein level
Proline-rich AKT1 substrate 1	NX_Q96B36	-	-	+	Evidence at protein level
Protein cereblon	NX_Q96SW2	-	-	+	Evidence at protein level
Bcl-2-binding component 3, isoforms 1/2	NX_Q9BXH1	-	-	+	Evidence at protein level
p53-induced death domain-containing protein 1	NX_Q9HB75	-	-	+	Evidence at protein level
Serine/threonine-protein kinase pim-2	NX_Q9P1W9	-	-	+	Evidence at protein level
Histone deacetylase 6	NX_Q9UBN7	-	-	+	Evidence at protein level
Threonine--tRNA ligase 2, cytoplasmic	NX_A2RTX5	-	+	-	Evidence at protein level
Metallo-beta-lactamase domain-containing protein 1	NX_A4D2B0	-	+	-	Evidence at protein level
Xin actin-binding repeat-containing protein 2	NX_A4UGR9	-	+	-	Evidence at protein level
POTE ankyrin domain family member F	NX_A5A3E0	-	+	-	Evidence at protein level
Puromycin-sensitive aminopeptidase-like protein	NX_A6NEC2	-	+	-	Evidence at protein level
Zinc finger protein 860	NX_A6NHJ4	-	+	-	Evidence at protein level
Tubulin alpha chain-like 3	NX_A6NHL2	-	+	-	Evidence at protein level
rRNA/tRNA 2'-O-methyltransferase fibrillarin-like protein 1	NX_A6NHQ2	-	+	-	Evidence at protein level
Ankyrin repeat domain-containing protein SOWAHD	NX_A6NJG2	-	+	-	Evidence at protein level
RanBP2-like and GRIP domain-containing protein 3	NX_A6NKT7	-	+	-	Evidence at protein level
Leucine-rich repeat-containing protein 30	NX_A6NM36	-	+	-	Evidence at transcript level
Alpha-2-macroglobulin-like protein 1	NX_A8K2U0	-	+	-	Evidence at protein level
Forkhead-associated domain-containing protein 1	NX_B1AJZ9	-	+	-	Evidence at protein level
Heterogeneous nuclear ribonucleoprotein C-like 2	NX_B2RXH8	-	+	-	Evidence at protein level
Putative spermatogenesis-associated protein 31C2	NX_B4DYI2	-	+	-	Uncertain
Heterogeneous nuclear ribonucleoprotein C-like 3	NX_B7ZW38	-	+	-	Evidence at protein level
Immunoglobulin lambda-like polypeptide 5	NX_B9A064	-	+	-	Evidence at protein level
Uncharacterized protein C11orf98	NX_E9PRG8	-	+	-	Evidence at protein level
PDZ and LIM domain protein 1	NX_O00151	-	+	-	Evidence at protein level
Unconventional myosin-If	NX_O00160	-	+	-	Evidence at protein level
Ras-related protein Rab-27B	NX_O00194	-	+	-	Evidence at protein level
Left-right determination factor 2	NX_O00292	-	+	-	Evidence at protein level
Myc box-dependent-interacting protein 1	NX_O00499	-	+	-	Evidence at protein level
Nuclear factor 1 B-type	NX_O00712	-	+	-	Evidence at protein level
Dihydropyrimidinase-related protein 4	NX_O14531	-	+	-	Evidence at protein level
Eukaryotic translation initiation factor 1A, Y-chromosomal	NX_O14602	-	+	-	Evidence at protein level
Protein lin-7 homolog A	NX_O14910	-	+	-	Evidence at protein level
Mitochondrial import inner membrane translocase subunit Tim23	NX_O14925	-	+	-	Evidence at protein level
Sarcoplasmic/endoplasmic reticulum calcium ATPase 1	NX_O14983	-	+	-	Evidence at protein level
Mothers against decapentaplegic homolog 9	NX_O15198	-	+	-	Evidence at protein level
Inositol polyphosphate 4-phosphatase type II	NX_O15327	-	+	-	Evidence at protein level
Circadian locomoter output cycles protein kaput	NX_O15516	-	+	-	Evidence at protein level
Leucine-rich repeat transmembrane neuronal protein 2	NX_O43300	-	+	-	Evidence at protein level
Acidic leucine-rich nuclear phosphoprotein 32 family member C	NX_O43423	-	+	-	Evidence at protein level
LIM domain-binding protein 2	NX_O43679	-	+	-	Evidence at protein level
Synaptogyrin-1	NX_O43759	-	+	-	Evidence at protein level
Keratin, type II cuticular Hb6	NX_O43790	-	+	-	Evidence at protein level
CD5 antigen-like	NX_O43866	-	+	-	Evidence at protein level
Protocadherin-7	NX_O60245	-	+	-	Evidence at protein level
Kinesin heavy chain isoform 5C	NX_O60282	-	+	-	Evidence at protein level
tRNA wybutosine-synthesizing protein 4	NX_O60294	-	+	-	Evidence at protein level
Kinesin-like protein KIF1B	NX_O60333	-	+	-	Evidence at protein level
Periplakin	NX_O60437	-	+	-	Evidence at protein level
Docking protein 2	NX_O60496	-	+	-	Evidence at protein level
Glycylpeptide N-tetradecanoyltransferase 2	NX_O60551	-	+	-	Evidence at protein level
PRA1 family protein 2	NX_O60831	-	+	-	Evidence at protein level
SLIT-ROBO Rho GTPase-activating protein 2	NX_O75044	-	+	-	Evidence at protein level
Slit homolog 1 protein	NX_O75093	-	+	-	Evidence at protein level
Phosphatase and actin regulator 2	NX_O75167	-	+	-	Evidence at protein level
Xylulose kinase	NX_O75191	-	+	-	Evidence at protein level
Cartilage intermediate layer protein 1	NX_O75339	-	+	-	Evidence at protein level
Breast carcinoma-amplified sequence 1	NX_O75363	-	+	-	Evidence at protein level
Vesicle-trafficking protein SEC22b	NX_O75396	-	+	-	Evidence at protein level
RNA-binding motif protein, X-linked-like-2	NX_O75526	-	+	-	Evidence at protein level
Mammaglobin-B	NX_O75556	-	+	-	Evidence at protein level
Short-chain dehydrogenase/reductase 3	NX_O75911	-	+	-	Evidence at protein level
Dysferlin	NX_O75923	-	+	-	Evidence at protein level
Keratin, type I cuticular Ha3-I	NX_O76009	-	+	-	Evidence at protein level
Keratin, type I cuticular Ha4	NX_O76011	-	+	-	Evidence at protein level
Keratin, type I cuticular Ha6	NX_O76013	-	+	-	Evidence at protein level
Wolframin	NX_O76024	-	+	-	Evidence at protein level
Actin-like protein 6B	NX_O94805	-	+	-	Evidence at protein level
Glutamine--fructose-6-phosphate aminotransferase [isomerizing] 2	NX_O94808	-	+	-	Evidence at protein level
ATP-binding cassette sub-family A member 8	NX_O94911	-	+	-	Evidence at protein level
Endonuclease domain-containing 1 protein	NX_O94919	-	+	-	Evidence at protein level
Serine protease 23	NX_O95084	-	+	-	Evidence at protein level
Sciellin	NX_O95171	-	+	-	Evidence at protein level
Sorting nexin-4	NX_O95219	-	+	-	Evidence at protein level
Ly6/PLAUR domain-containing protein 3	NX_O95274	-	+	-	Evidence at protein level
Transforming acidic coiled-coil-containing protein 2	NX_O95359	-	+	-	Evidence at protein level
Matrilin-4	NX_O95460	-	+	-	Evidence at protein level
Keratin, type II cytoskeletal 75	NX_O95678	-	+	-	Evidence at protein level
Steroid hormone receptor ERR2	NX_O95718	-	+	-	Evidence at protein level
Probable ATP-dependent RNA helicase DDX58	NX_O95786	-	+	-	Evidence at protein level
Guanine nucleotide-binding protein subunit alpha-14	NX_O95837	-	+	-	Evidence at protein level
Cytochrome b5	NX_P00167	-	+	-	Evidence at protein level
Ceruloplasmin	NX_P00450	-	+	-	Evidence at protein level
Prothrombin	NX_P00734	-	+	-	Evidence at protein level
Complement C1r subcomponent	NX_P00736	-	+	-	Evidence at protein level
Haptoglobin	NX_P00738	-	+	-	Evidence at protein level
Plasminogen	NX_P00747	-	+	-	Evidence at protein level
Complement factor B	NX_P00751	-	+	-	Evidence at protein level
Antithrombin-III	NX_P01008	-	+	-	Evidence at protein level
Alpha-1-antitrypsin	NX_P01009	-	+	-	Evidence at protein level
Alpha-1-antichymotrypsin	NX_P01011	-	+	-	Evidence at protein level
Angiotensinogen	NX_P01019	-	+	-	Evidence at protein level
Alpha-2-macroglobulin	NX_P01023	-	+	-	Evidence at protein level
Complement C3	NX_P01024	-	+	-	Evidence at protein level
Complement C5	NX_P01031	-	+	-	Evidence at protein level
Kininogen-1	NX_P01042	-	+	-	Evidence at protein level
Immunoglobulin kappa constant	NX_P01834	-	+	-	Evidence at protein level
Immunoglobulin heavy constant gamma 2	NX_P01859	-	+	-	Evidence at protein level
Immunoglobulin heavy constant alpha 1	NX_P01876	-	+	-	Evidence at protein level
Immunoglobulin heavy constant alpha 2	NX_P01877	-	+	-	Evidence at protein level
Hemoglobin subunit delta	NX_P02042	-	+	-	Evidence at protein level
Collagen alpha-1(I) chain	NX_P02452	-	+	-	Evidence at protein level
Keratin, type I cytoskeletal 14	NX_P02533	-	+	-	Evidence at protein level
Keratin, type II cytoskeletal 6A	NX_P02538	-	+	-	Evidence at protein level
Apolipoprotein A-I	NX_P02647	-	+	-	Evidence at protein level
Apolipoprotein E	NX_P02649	-	+	-	Evidence at protein level
Apolipoprotein A-II	NX_P02652	-	+	-	Evidence at protein level
Apolipoprotein C-III	NX_P02656	-	+	-	Evidence at protein level
Fibrinogen alpha chain	NX_P02671	-	+	-	Evidence at protein level
Fibrinogen beta chain	NX_P02675	-	+	-	Evidence at protein level
Fibrinogen gamma chain	NX_P02679	-	+	-	Evidence at protein level
Serum amyloid P-component	NX_P02743	-	+	-	Evidence at protein level
Complement C1q subcomponent subunit B	NX_P02746	-	+	-	Evidence at protein level
Complement C1q subcomponent subunit C	NX_P02747	-	+	-	Evidence at protein level
Complement component C9	NX_P02748	-	+	-	Evidence at protein level
Fibronectin	NX_P02751	-	+	-	Evidence at protein level
Alpha-1-acid glycoprotein 1	NX_P02763	-	+	-	Evidence at protein level
Alpha-2-HS-glycoprotein	NX_P02765	-	+	-	Evidence at protein level
Transthyretin	NX_P02766	-	+	-	Evidence at protein level
Serum albumin	NX_P02768	-	+	-	Evidence at protein level
Vitamin D-binding protein	NX_P02774	-	+	-	Evidence at protein level
Serotransferrin	NX_P02787	-	+	-	Evidence at protein level
Lactotransferrin	NX_P02788	-	+	-	Evidence at protein level
Hemopexin	NX_P02790	-	+	-	Evidence at protein level
Plasma kallikrein	NX_P03952	-	+	-	Evidence at protein level
C4b-binding protein alpha chain	NX_P04003	-	+	-	Evidence at protein level
Vitronectin	NX_P04004	-	+	-	Evidence at protein level
Annexin A1	NX_P04083	-	+	-	Evidence at protein level
Apolipoprotein B-100	NX_P04114	-	+	-	Evidence at protein level
Histidine-rich glycoprotein	NX_P04196	-	+	-	Evidence at protein level
Keratin, type II cytoskeletal 6B	NX_P04259	-	+	-	Evidence at protein level
Keratin, type II cytoskeletal 1	NX_P04264	-	+	-	Evidence at protein level
Tubulin beta-4A chain	NX_P04350	-	+	-	Evidence at protein level
HLA class I histocompatibility antigen, A alpha chain	NX_P04439	-	+	-	Evidence at protein level
Alpha-amylase 1	NX_P04745	-	+	-	Evidence at protein level
Histone H2A type 1-B/E	NX_P04908	-	+	-	Evidence at protein level
Arginase-1	NX_P05089	-	+	-	Evidence at protein level
Apolipoprotein D	NX_P05090	-	+	-	Evidence at protein level
Protein S100-A8	NX_P05109	-	+	-	Evidence at protein level
Plasma protease C1 inhibitor	NX_P05155	-	+	-	Evidence at protein level
Myeloperoxidase	NX_P05164	-	+	-	Evidence at protein level
Tetranectin	NX_P05452	-	+	-	Evidence at protein level
Heparin cofactor 2	NX_P05546	-	+	-	Evidence at protein level
Protein kinase C beta type	NX_P05771	-	+	-	Evidence at protein level
Myosin light chain 1/3, skeletal muscle isoform	NX_P05976	-	+	-	Evidence at protein level
Collagen alpha-2(V) chain	NX_P05997	-	+	-	Evidence at protein level
Protein S100-A9	NX_P06702	-	+	-	Evidence at protein level
Apolipoprotein A-IV	NX_P06727	-	+	-	Evidence at protein level
Glycogen phosphorylase, liver form	NX_P06737	-	+	-	Evidence at protein level
Phosphoglycerate kinase 2	NX_P07205	-	+	-	Evidence at protein level
Histone H1.0	NX_P07305	-	+	-	Evidence at protein level
Complement component C8 gamma chain	NX_P07360	-	+	-	Evidence at protein level
Trypsin-1	NX_P07477	-	+	-	Evidence at protein level
Zinc finger Y-chromosomal protein	NX_P08048	-	+	-	Evidence at protein level
Annexin A6	NX_P08133	-	+	-	Evidence at protein level
Neutrophil elastase	NX_P08246	-	+	-	Evidence at protein level
Cathepsin G	NX_P08311	-	+	-	Evidence at protein level
Apolipoprotein(a)	NX_P08519	-	+	-	Evidence at protein level
Complement factor H	NX_P08603	-	+	-	Evidence at protein level
Vimentin	NX_P08670	-	+	-	Evidence at protein level
Keratin, type I cytoskeletal 16	NX_P08779	-	+	-	Evidence at protein level
Cystatin-SA	NX_P09228	-	+	-	Evidence at protein level
Pro-cathepsin H	NX_P09668	-	+	-	Evidence at protein level
Tyrosine-protein kinase Fgr	NX_P09769	-	+	-	Evidence at protein level
FRAS1-related extracellular matrix protein 3	NX_P0C091	-	+	-	Evidence at transcript level
Complement C4-A	NX_P0C0L4	-	+	-	Evidence at protein level
Histone H2A type 1	NX_P0C0S8	-	+	-	Evidence at protein level
Polyadenylate-binding protein 4-like	NX_P0CB38	-	+	-	Evidence at protein level
POTE ankyrin domain family member I	NX_P0CG38	-	+	-	Evidence at protein level
Protein SETSIP	NX_P0DME0	-	+	-	Evidence at protein level
Serglycin	NX_P10124	-	+	-	Evidence at protein level
Histone H1.4	NX_P10412	-	+	-	Evidence at protein level
Apoptosis regulator Bcl-2	NX_P10415	-	+	-	Evidence at protein level
Complement component C7	NX_P10643	-	+	-	Evidence at protein level
Clusterin	NX_P10909	-	+	-	Evidence at protein level
Glycogen phosphorylase, muscle form	NX_P11217	-	+	-	Evidence at protein level
Keratin, type II cytoskeletal 3	NX_P12035	-	+	-	Evidence at protein level
Coagulation factor V	NX_P12259	-	+	-	Evidence at protein level
Prolactin-inducible protein	NX_P12273	-	+	-	Evidence at protein level
Annexin A3	NX_P12429	-	+	-	Evidence at protein level
Eosinophil cationic protein	NX_P12724	-	+	-	Evidence at protein level
Alpha-actinin-1	NX_P12814	-	+	-	Evidence at protein level
Myosin-1	NX_P12882	-	+	-	Evidence at protein level
Myosin-6	NX_P13533	-	+	-	Evidence at protein level
Keratin, type I cytoskeletal 13	NX_P13646	-	+	-	Evidence at protein level
Keratin, type II cytoskeletal 5	NX_P13647	-	+	-	Evidence at protein level
HLA class II histocompatibility antigen, DRB1-7 beta chain	NX_P13761	-	+	-	Evidence at protein level
HLA class II histocompatibility antigen, DR beta 4 chain	NX_P13762	-	+	-	Evidence at protein level
Plastin-3	NX_P13797	-	+	-	Evidence at protein level
Matrix metalloproteinase-9	NX_P14780	-	+	-	Evidence at protein level
Immunoglobulin lambda-like polypeptide 1	NX_P15814	-	+	-	Evidence at protein level
Desmoplakin	NX_P15924	-	+	-	Evidence at protein level
6-phosphofructo-2-kinase/fructose-2,6-bisphosphatase 1	NX_P16118	-	+	-	Evidence at protein level
Histone H1.5	NX_P16401	-	+	-	Evidence at protein level
Heat shock 70 kDa protein 6	NX_P17066	-	+	-	Evidence at protein level
Zinc finger protein 8	NX_P17098	-	+	-	Evidence at protein level
Bactericidal permeability-increasing protein	NX_P17213	-	+	-	Evidence at protein level
Homeobox protein Hox-B4	NX_P17483	-	+	-	Evidence at protein level
Keratin, type II cytoskeletal 4	NX_P19013	-	+	-	Evidence at protein level
Lymphocyte function-associated antigen 3	NX_P19256	-	+	-	Evidence at protein level
Interferon-induced, double-stranded RNA-activated protein kinase	NX_P19525	-	+	-	Evidence at protein level
Alpha-1-acid glycoprotein 2	NX_P19652	-	+	-	Evidence at protein level
Inter-alpha-trypsin inhibitor heavy chain H2	NX_P19823	-	+	-	Evidence at protein level
Inter-alpha-trypsin inhibitor heavy chain H1	NX_P19827	-	+	-	Evidence at protein level
Bile salt-activated lipase	NX_P19835	-	+	-	Evidence at protein level
Azurocidin	NX_P20160	-	+	-	Evidence at protein level
Ras-related protein Rab-4A	NX_P20338	-	+	-	Evidence at protein level
Interferon-induced GTP-binding protein Mx1	NX_P20591	-	+	-	Evidence at protein level
Nebulin	NX_P20929	-	+	-	Evidence at protein level
Filaggrin	NX_P20930	-	+	-	Evidence at protein level
40-kDa huntingtin-associated protein	NX_P23610	-	+	-	Evidence at protein level
Myosin regulatory light polypeptide 9	NX_P24844	-	+	-	Evidence at protein level
Collagen alpha-2(VIII) chain	NX_P25067	-	+	-	Evidence at protein level
Zinc-alpha-2-glycoprotein	NX_P25311	-	+	-	Evidence at protein level
Protein S100-P	NX_P25815	-	+	-	Evidence at protein level
Protein S100-A4	NX_P26447	-	+	-	Evidence at protein level
Adenylate kinase 4, mitochondrial	NX_P27144	-	+	-	Evidence at protein level
Serum paraoxonase/arylesterase 1	NX_P27169	-	+	-	Evidence at protein level
Calmodulin-like protein 3	NX_P27482	-	+	-	Evidence at protein level
CD82 antigen	NX_P27701	-	+	-	Evidence at protein level
Serpin B3	NX_P29508	-	+	-	Evidence at protein level
Kallistatin	NX_P29622	-	+	-	Evidence at protein level
Aldehyde dehydrogenase X, mitochondrial	NX_P30837	-	+	-	Evidence at protein level
Lipocalin-1	NX_P31025	-	+	-	Evidence at protein level
Protein S100-A7	NX_P31151	-	+	-	Evidence at protein level
Caspase-14	NX_P31944	-	+	-	Evidence at protein level
Protein S100-A11	NX_P31949	-	+	-	Evidence at protein level
Guanylate-binding protein 1	NX_P32455	-	+	-	Evidence at protein level
G protein-coupled receptor kinase 5	NX_P34947	-	+	-	Evidence at protein level
Trypsin-3	NX_P35030	-	+	-	Evidence at protein level
Keratin, type I cytoskeletal 9	NX_P35527	-	+	-	Evidence at protein level
Serum amyloid A-4 protein	NX_P35542	-	+	-	Evidence at protein level
Keratin, type II cytoskeletal 2 epidermal	NX_P35908	-	+	-	Evidence at protein level
E3 ubiquitin-protein ligase TRIM23	NX_P36406	-	+	-	Evidence at protein level
Pigment epithelium-derived factor	NX_P36955	-	+	-	Evidence at protein level
Pre-B-cell leukemia transcription factor 1	NX_P40424	-	+	-	Evidence at protein level
Myeloid cell nuclear differentiation antigen	NX_P41218	-	+	-	Evidence at protein level
Glutamate receptor 1	NX_P42261	-	+	-	Evidence at protein level
Matrin-3	NX_P43243	-	+	-	Evidence at protein level
Tyrosine-protein kinase ZAP-70	NX_P43403	-	+	-	Evidence at protein level
Afamin	NX_P43652	-	+	-	Evidence at protein level
Short/branched chain specific acyl-CoA dehydrogenase, mitochondrial	NX_P45954	-	+	-	Evidence at protein level
Microtubule-associated protein 1B	NX_P46821	-	+	-	Evidence at protein level
Galectin-7	NX_P47929	-	+	-	Evidence at protein level
Serpin B4	NX_P48594	-	+	-	Evidence at protein level
Proteasome subunit beta type-3	NX_P49720	-	+	-	Evidence at protein level
Carnitine O-palmitoyltransferase 1, liver isoform	NX_P50416	-	+	-	Evidence at protein level
Nuclear receptor ROR-gamma	NX_P51449	-	+	-	Evidence at protein level
Dual specificity protein phosphatase 3	NX_P51452	-	+	-	Evidence at protein level
Dynein light chain Tctex-type 3	NX_P51808	-	+	-	Evidence at protein level
Tyrosine-protein kinase JAK3	NX_P52333	-	+	-	Evidence at protein level
Beta-crystallin B1	NX_P53674	-	+	-	Evidence at protein level
Afadin	NX_P55196	-	+	-	Evidence at protein level
Poly(rC)-binding protein 3	NX_P57721	-	+	-	Evidence at protein level
Epiplakin	NX_P58107	-	+	-	Evidence at protein level
Neutrophil defensin 1	NX_P59665	-	+	-	Evidence at protein level
Lysozyme C	NX_P61626	-	+	-	Evidence at protein level
Ras-related protein R-Ras2	NX_P62070	-	+	-	Evidence at protein level
Actin, aortic smooth muscle	NX_P62736	-	+	-	Evidence at protein level
40S ribosomal protein S30	NX_P62861	-	+	-	Evidence at protein level
Guanine nucleotide-binding protein G(s) subunit alpha isoforms short	NX_P63092	-	+	-	Evidence at protein level
Histone H3.1	NX_P68431	-	+	-	Evidence at protein level
Hemoglobin subunit beta	NX_P68871	-	+	-	Evidence at protein level
Hemoglobin subunit alpha	NX_P69905	-	+	-	Evidence at protein level
General transcription factor II-I	NX_P78347	-	+	-	Evidence at protein level
Phosphatidylinositol 5-phosphate 4-kinase type-2 beta	NX_P78356	-	+	-	Evidence at protein level
Keratin, type II cuticular Hb5	NX_P78386	-	+	-	Evidence at protein level
Microtubule-associated protein 1A	NX_P78559	-	+	-	Evidence at protein level
Neutrophil gelatinase-associated lipocalin	NX_P80188	-	+	-	Evidence at protein level
Dermcidin	NX_P81605	-	+	-	Evidence at protein level
28S ribosomal protein S21, mitochondrial	NX_P82921	-	+	-	Evidence at protein level
Keratin, type II cytoskeletal 2 oral	NX_Q01546	-	+	-	Evidence at protein level
Inactive tyrosine-protein kinase transmembrane receptor ROR1	NX_Q01973	-	+	-	Evidence at protein level
Transgelin	NX_Q01995	-	+	-	Evidence at protein level
Desmoglein-1	NX_Q02413	-	+	-	Evidence at protein level
Keratin, type I cytoskeletal 17	NX_Q04695	-	+	-	Evidence at protein level
Transducin-like enhancer protein 1	NX_Q04724	-	+	-	Evidence at protein level
Transducin-like enhancer protein 2	NX_Q04725	-	+	-	Evidence at protein level
Caldesmon	NX_Q05682	-	+	-	Evidence at protein level
Collagen alpha-1(XIV) chain	NX_Q05707	-	+	-	Evidence at protein level
Inter-alpha-trypsin inhibitor heavy chain H3	NX_Q06033	-	+	-	Evidence at protein level
Prolow-density lipoprotein receptor-related protein 1	NX_Q07954	-	+	-	Evidence at protein level
Protein-glutamine gamma-glutamyltransferase E	NX_Q08188	-	+	-	Evidence at protein level
cAMP-specific 3',5'-cyclic phosphodiesterase 4D	NX_Q08499	-	+	-	Evidence at protein level
Desmocollin-1	NX_Q08554	-	+	-	Evidence at protein level
Neuroblast differentiation-associated protein AHNAK	NX_Q09666	-	+	-	Evidence at protein level
Apolipoprotein B receptor	NX_Q0VD83	-	+	-	Evidence at protein level
Calcium-activated potassium channel subunit alpha-1	NX_Q12791	-	+	-	Evidence at protein level
EGF-containing fibulin-like extracellular matrix protein 1	NX_Q12805	-	+	-	Evidence at protein level
Ankyrin-3	NX_Q12955	-	+	-	Evidence at protein level
E3 ubiquitin-protein ligase TRIM32	NX_Q13049	-	+	-	Evidence at protein level
Acetyl-CoA carboxylase 1	NX_Q13085	-	+	-	Evidence at protein level
Serine/threonine-protein kinase PAK 1	NX_Q13153	-	+	-	Evidence at protein level
Pappalysin-1	NX_Q13219	-	+	-	Evidence at protein level
Signaling lymphocytic activation molecule	NX_Q13291	-	+	-	Evidence at protein level
Interferon-induced protein with tetratricopeptide repeats 5	NX_Q13325	-	+	-	Evidence at protein level
Ras GTPase-activating-like protein IQGAP2	NX_Q13576	-	+	-	Evidence at protein level
Four and a half LIM domains protein 1	NX_Q13642	-	+	-	Evidence at protein level
Four and a half LIM domains protein 3	NX_Q13643	-	+	-	Evidence at protein level
Putative postmeiotic segregation increased 2-like protein 11	NX_Q13670	-	+	-	Uncertain
43 kDa receptor-associated protein of the synapse	NX_Q13702	-	+	-	Evidence at protein level
Plakophilin-1	NX_Q13835	-	+	-	Evidence at protein level
Ras-related protein Rab-33A	NX_Q14088	-	+	-	Evidence at protein level
Ribosome biogenesis protein BOP1	NX_Q14137	-	+	-	Evidence at protein level
Inhibitor of nuclear factor kappa-B kinase subunit epsilon	NX_Q14164	-	+	-	Evidence at protein level
MAGUK p55 subfamily member 2	NX_Q14168	-	+	-	Evidence at protein level
Dihydropyrimidinase-related protein 3	NX_Q14195	-	+	-	Evidence at protein level
E3 ubiquitin/ISG15 ligase TRIM25	NX_Q14258	-	+	-	Evidence at protein level
Inter-alpha-trypsin inhibitor heavy chain H4	NX_Q14624	-	+	-	Evidence at protein level
Early endosome antigen 1	NX_Q15075	-	+	-	Evidence at protein level
Reticulocalbin-1	NX_Q15293	-	+	-	Evidence at protein level
Corneodesmosin	NX_Q15517	-	+	-	Evidence at protein level
26S proteasome non-ATPase regulatory subunit 5	NX_Q16401	-	+	-	Evidence at protein level
Transcription initiation factor TFIID subunit 9	NX_Q16594	-	+	-	Evidence at protein level
Extracellular matrix protein 1	NX_Q16610	-	+	-	Evidence at protein level
T-box brain protein 1	NX_Q16650	-	+	-	Evidence at protein level
Kynureninase	NX_Q16719	-	+	-	Evidence at protein level
Protein Dok-7	NX_Q18PE1	-	+	-	Evidence at protein level
Inverted formin-2	NX_Q27J81	-	+	-	Evidence at protein level
Kelch-like protein 40	NX_Q2TBA0	-	+	-	Evidence at protein level
Forkhead box protein D4-like 6	NX_Q3SYB3	-	+	-	Evidence at protein level
Otogelin-like protein	NX_Q3ZCN5	-	+	-	Evidence at protein level
Protein mono-ADP-ribosyltransferase PARP14	NX_Q460N5	-	+	-	Evidence at protein level
Coiled-coil domain-containing protein 40	NX_Q4G0X9	-	+	-	Evidence at protein level
1-phosphatidylinositol 4,5-bisphosphate phosphodiesterase eta-1	NX_Q4KWH8	-	+	-	Evidence at protein level
Fibronectin type III domain-containing protein 1	NX_Q4ZHG4	-	+	-	Evidence at protein level
von Willebrand factor A domain-containing protein 3B	NX_Q502W6	-	+	-	Evidence at protein level
Quinone oxidoreductase PIG3	NX_Q53FA7	-	+	-	Evidence at protein level
Beta-actin-like protein 2	NX_Q562R1	-	+	-	Evidence at protein level
Putative heat shock protein HSP 90-alpha A4	NX_Q58FG1	-	+	-	Uncertain
Solute carrier family 45 member 4	NX_Q5BKX6	-	+	-	Evidence at protein level
Fibrous sheath-interacting protein 2	NX_Q5CZC0	-	+	-	Evidence at protein level
Filaggrin-2	NX_Q5D862	-	+	-	Evidence at protein level
Uromodulin-like 1	NX_Q5DID0	-	+	-	Evidence at transcript level
WD repeat-containing protein 44	NX_Q5JSH3	-	+	-	Evidence at protein level
Spindlin-3	NX_Q5JUX0	-	+	-	Evidence at protein level
Serine/threonine-protein phosphatase 4 regulatory subunit 3B	NX_Q5MIZ7	-	+	-	Evidence at protein level
EGF domain-specific O-linked N-acetylglucosamine transferase	NX_Q5NDL2	-	+	-	Evidence at protein level
Breast cancer metastasis-suppressor 1-like protein	NX_Q5PSV4	-	+	-	Evidence at protein level
Tubulin-specific chaperone cofactor E-like protein	NX_Q5QJ74	-	+	-	Evidence at protein level
Rab GTPase-activating protein 1-like	NX_Q5R372	-	+	-	Evidence at protein level
FRAS1-related extracellular matrix protein 2	NX_Q5SZK8	-	+	-	Evidence at protein level
Protein eyes shut homolog	NX_Q5T1H1	-	+	-	Evidence at protein level
Transcription factor HIVEP3	NX_Q5T1R4	-	+	-	Evidence at protein level
ATPase family AAA domain-containing protein 3C	NX_Q5T2N8	-	+	-	Evidence at protein level
Sickle tail protein homolog	NX_Q5T5P2	-	+	-	Evidence at protein level
Skin-specific protein 32	NX_Q5T750	-	+	-	Evidence at protein level
KN motif and ankyrin repeat domain-containing protein 4	NX_Q5T7N3	-	+	-	Evidence at protein level
Scm-like with four MBT domains protein 2	NX_Q5VUG0	-	+	-	Evidence at protein level
Rho guanine nucleotide exchange factor 16	NX_Q5VV41	-	+	-	Evidence at protein level
Protein SLX4IP	NX_Q5VYV7	-	+	-	Evidence at protein level
Digestive organ expansion factor homolog	NX_Q68CQ4	-	+	-	Evidence at protein level
Formin-1	NX_Q68DA7	-	+	-	Evidence at protein level
Scavenger receptor class A member 3	NX_Q6AZY7	-	+	-	Evidence at protein level
NADH-cytochrome b5 reductase 2	NX_Q6BCY4	-	+	-	Evidence at protein level
Atlastin-3	NX_Q6DD88	-	+	-	Evidence at protein level
DNA-directed RNA polymerase II subunit GRINL1A, isoforms 4/5	NX_Q6EEV4	-	+	-	Evidence at protein level
rRNA methyltransferase 1, mitochondrial	NX_Q6IN84	-	+	-	Evidence at protein level
Epididymal-specific lipocalin-10	NX_Q6JVE6	-	+	-	Evidence at protein level
Keratin, type II cytoskeletal 80	NX_Q6KB66	-	+	-	Evidence at protein level
Putative DENN domain-containing protein 10 B	NX_Q6NSW5	-	+	-	Uncertain
Calcium-binding mitochondrial carrier protein SCaMC-1	NX_Q6NUK1	-	+	-	Evidence at protein level
Serine/threonine-protein phosphatase 4 regulatory subunit 4	NX_Q6NUP7	-	+	-	Evidence at protein level
Probable G-protein coupled receptor 179	NX_Q6PRD1	-	+	-	Evidence at protein level
Dehydrogenase/reductase SDR family member 11	NX_Q6UWP2	-	+	-	Evidence at protein level
Ectonucleotide pyrophosphatase/phosphodiesterase family member 7	NX_Q6UWV6	-	+	-	Evidence at protein level
Methyltransferase-like protein 7B	NX_Q6UX53	-	+	-	Evidence at protein level
Inactive caspase-12	NX_Q6UXS9	-	+	-	Evidence at protein level
Spermatogenesis-associated protein 31D1	NX_Q6ZQQ2	-	+	-	Evidence at protein level
Protein FAM83H	NX_Q6ZRV2	-	+	-	Evidence at protein level
Putative uncharacterized protein FLJ45999	NX_Q6ZRX8	-	+	-	Uncertain
Cancer-related regulator of actin dynamics	NX_Q6ZU35	-	+	-	Evidence at protein level
TOG array regulator of axonemal microtubules protein 2	NX_Q6ZUX3	-	+	-	Evidence at protein level
General transcription factor IIH subunit 5	NX_Q6ZYL4	-	+	-	Evidence at protein level
Ubiquitin carboxyl-terminal hydrolase 51	NX_Q70EK9	-	+	-	Evidence at protein level
Cytoplasmic FMR1-interacting protein 1	NX_Q7L576	-	+	-	Evidence at protein level
Notch homolog 2 N-terminal-like protein A	NX_Q7Z3S9	-	+	-	Evidence at protein level
MAM domain-containing glycosylphosphatidylinositol anchor protein 2	NX_Q7Z553	-	+	-	Evidence at protein level
Vomeronasal type-1 receptor 5	NX_Q7Z5H4	-	+	-	Evidence at transcript level
Keratin, type II cytoskeletal 1b	NX_Q7Z794	-	+	-	Evidence at protein level
RNA-binding Raly-like protein	NX_Q86SE5	-	+	-	Evidence at protein level
Zinc finger homeobox protein 4	NX_Q86UP3	-	+	-	Evidence at protein level
Regulating synaptic membrane exocytosis protein 1	NX_Q86UR5	-	+	-	Evidence at protein level
5'-nucleotidase domain-containing protein 3	NX_Q86UY8	-	+	-	Evidence at protein level
Leucine zipper protein 1	NX_Q86V48	-	+	-	Evidence at protein level
Zinc finger protein 429	NX_Q86V71	-	+	-	Evidence at transcript level
Liprin-beta-1	NX_Q86W92	-	+	-	Evidence at protein level
Transmembrane protease serine 12	NX_Q86WS5	-	+	-	Evidence at protein level
Diacylglycerol kinase eta	NX_Q86XP1	-	+	-	Evidence at protein level
TIR domain-containing adapter molecule 2	NX_Q86XR7	-	+	-	Evidence at protein level
Inactive tyrosine-protein kinase PRAG1	NX_Q86YV5	-	+	-	Evidence at protein level
LysM and putative peptidoglycan-binding domain-containing protein 2	NX_Q8IV50	-	+	-	Evidence at protein level
Methylmalonic aciduria type A protein, mitochondrial	NX_Q8IVH4	-	+	-	Evidence at protein level
Coiled-coil domain-containing protein 50	NX_Q8IVM0	-	+	-	Evidence at protein level
AT-rich interactive domain-containing protein 3B	NX_Q8IVW6	-	+	-	Evidence at protein level
Protein mono-ADP-ribosyltransferase PARP9	NX_Q8IXQ6	-	+	-	Evidence at protein level
Probable ATP-dependent RNA helicase DDX60	NX_Q8IY21	-	+	-	Evidence at protein level
MICAL-like protein 2	NX_Q8IY33	-	+	-	Evidence at protein level
Solute carrier family 15 member 3	NX_Q8IY34	-	+	-	Evidence at protein level
Eukaryotic peptide chain release factor GTP-binding subunit ERF3B	NX_Q8IYD1	-	+	-	Evidence at protein level
Cilia- and flagella-associated protein 206	NX_Q8IYR0	-	+	-	Evidence at protein level
WD repeat-containing protein 17	NX_Q8IZU2	-	+	-	Evidence at protein level
Tensin-4	NX_Q8IZW8	-	+	-	Evidence at protein level
Protein FAM185A	NX_Q8N0U4	-	+	-	Evidence at protein level
B-cell CLL/lymphoma 6 member B protein	NX_Q8N143	-	+	-	Evidence at protein level
Keratin, type II cytoskeletal 78	NX_Q8N1N4	-	+	-	Evidence at protein level
Kelch-like protein 34	NX_Q8N239	-	+	-	Evidence at protein level
von Willebrand factor D and EGF domain-containing protein	NX_Q8N2E2	-	+	-	Evidence at protein level
Mucin-15	NX_Q8N387	-	+	-	Evidence at protein level
Phosducin-like protein 2	NX_Q8N4E4	-	+	-	Evidence at protein level
Kinesin-like protein KIF2B	NX_Q8N4N8	-	+	-	Evidence at protein level
Serine/threonine-protein kinase DCLK2	NX_Q8N568	-	+	-	Evidence at protein level
Tumor suppressor ARF	NX_Q8N726	-	+	-	Evidence at protein level
RNA-binding motif protein, X-linked-like-3	NX_Q8N7X1	-	+	-	Evidence at protein level
Cyclic GMP-AMP synthase	NX_Q8N884	-	+	-	Evidence at protein level
Lysophospholipase D GDPD1	NX_Q8N9F7	-	+	-	Evidence at protein level
Telomere repeats-binding bouquet formation protein 1	NX_Q8NA31	-	+	-	Evidence at protein level
Mixed lineage kinase domain-like protein	NX_Q8NB16	-	+	-	Evidence at protein level
Formylglycine-generating enzyme	NX_Q8NBK3	-	+	-	Evidence at protein level
Saccharopine dehydrogenase-like oxidoreductase	NX_Q8NBX0	-	+	-	Evidence at protein level
Choline transporter-like protein 5	NX_Q8NCS7	-	+	-	Evidence at protein level
Coiled-coil domain-containing protein 168	NX_Q8NDH2	-	+	-	Evidence at protein level
Putative RNA-binding protein 15B	NX_Q8NDT2	-	+	-	Evidence at protein level
Serum response factor-binding protein 1	NX_Q8NEF9	-	+	-	Evidence at protein level
Neurobeachin	NX_Q8NFP9	-	+	-	Evidence at protein level
DNA helicase B	NX_Q8NG08	-	+	-	Evidence at protein level
39S ribosomal protein L30, mitochondrial	NX_Q8TCC3	-	+	-	Evidence at protein level
Phosphatidylinositol 3,4,5-trisphosphate-dependent Rac exchanger 1 protein	NX_Q8TCU6	-	+	-	Evidence at protein level
E3 ubiquitin-protein ligase DTX3L	NX_Q8TDB6	-	+	-	Evidence at protein level
A disintegrin and metalloproteinase with thrombospondin motifs 15	NX_Q8TE58	-	+	-	Evidence at protein level
Partitioning defective 3 homolog B	NX_Q8TEW8	-	+	-	Evidence at protein level
Dynein light chain roadblock-type 2	NX_Q8TF09	-	+	-	Evidence at protein level
1-acylglycerol-3-phosphate O-acyltransferase ABHD5	NX_Q8WTS1	-	+	-	Evidence at protein level
Glycine N-acyltransferase-like protein 2	NX_Q8WU03	-	+	-	Evidence at protein level
Protein POF1B	NX_Q8WVV4	-	+	-	Evidence at protein level
Interactor protein for cytohesin exchange factors 1	NX_Q8WWN9	-	+	-	Evidence at protein level
Ras association domain-containing protein 5	NX_Q8WWW0	-	+	-	Evidence at protein level
Adhesion G-protein coupled receptor V1	NX_Q8WXG9	-	+	-	Evidence at protein level
Titin	NX_Q8WZ42	-	+	-	Evidence at protein level
Ankyrin repeat domain-containing protein 7	NX_Q92527	-	+	-	Evidence at protein level
Phytanoyl-CoA hydroxylase-interacting protein	NX_Q92561	-	+	-	Evidence at protein level
Protein Jade-3	NX_Q92613	-	+	-	Evidence at protein level
TATA-binding protein-associated factor 2N	NX_Q92804	-	+	-	Evidence at protein level
Optineurin	NX_Q96CV9	-	+	-	Evidence at protein level
BTB/POZ domain-containing protein KCTD12	NX_Q96CX2	-	+	-	Evidence at protein level
HSPB1-associated protein 1	NX_Q96EW2	-	+	-	Evidence at protein level
Diamine acetyltransferase 2	NX_Q96F10	-	+	-	Evidence at protein level
Polypeptide N-acetylgalactosaminyltransferase 14	NX_Q96FL9	-	+	-	Evidence at protein level
PC-esterase domain-containing protein 1B	NX_Q96HM7	-	+	-	Evidence at protein level
RCC1-like G exchanging factor-like protein	NX_Q96I51	-	+	-	Evidence at protein level
Calmin	NX_Q96JQ2	-	+	-	Evidence at protein level
Mas-related G-protein coupled receptor member X2	NX_Q96LB1	-	+	-	Evidence at protein level
Sentrin-specific protease 8	NX_Q96LD8	-	+	-	Evidence at protein level
Coiled-coil domain-containing protein 17	NX_Q96LX7	-	+	-	Evidence at protein level
FYVE, RhoGEF and PH domain-containing protein 4	NX_Q96M96	-	+	-	Evidence at protein level
Cytosolic carboxypeptidase 4	NX_Q96MI9	-	+	-	Evidence at protein level
Nucleosome assembly protein 1-like 5	NX_Q96NT1	-	+	-	Evidence at protein level
Chloride intracellular channel protein 6	NX_Q96NY7	-	+	-	Evidence at protein level
Serpin B12	NX_Q96P63	-	+	-	Evidence at protein level
Guanylate-binding protein 4	NX_Q96PP9	-	+	-	Evidence at protein level
Gasdermin-A	NX_Q96QA5	-	+	-	Evidence at protein level
Proteinase-activated receptor 4	NX_Q96RI0	-	+	-	Evidence at protein level
Gamma-tubulin complex component 5	NX_Q96RT8	-	+	-	Evidence at protein level
Pleckstrin homology domain-containing family F member 1	NX_Q96S99	-	+	-	Evidence at protein level
E3 ubiquitin-protein ligase UHRF1	NX_Q96T88	-	+	-	Evidence at protein level
Mitochondrial intermediate peptidase	NX_Q99797	-	+	-	Evidence at protein level
Sclerostin	NX_Q9BQB4	-	+	-	Evidence at protein level
Peroxisomal NADH pyrophosphatase NUDT12	NX_Q9BQG2	-	+	-	Evidence at protein level
Phosphatidate phosphatase LPIN3	NX_Q9BQK8	-	+	-	Evidence at protein level
FYVE and coiled-coil domain-containing protein 1	NX_Q9BQS8	-	+	-	Evidence at protein level
Acyl-CoA-binding domain-containing protein 6	NX_Q9BR61	-	+	-	Evidence at protein level
39S ribosomal protein L45, mitochondrial	NX_Q9BRJ2	-	+	-	Evidence at protein level
MICOS complex subunit MIC25	NX_Q9BRQ6	-	+	-	Evidence at protein level
Katanin p60 ATPase-containing subunit A-like 1	NX_Q9BW62	-	+	-	Evidence at protein level
RNA-binding protein 24	NX_Q9BX46	-	+	-	Evidence at protein level
Caspase recruitment domain-containing protein 6	NX_Q9BX69	-	+	-	Evidence at protein level
Complement C1q tumor necrosis factor-related protein 1	NX_Q9BXJ1	-	+	-	Evidence at protein level
Serine/threonine-protein kinase WNK3	NX_Q9BYP7	-	+	-	Evidence at protein level
TBC1 domain family member 2A	NX_Q9BYX2	-	+	-	Evidence at protein level
Ras-related protein Rab-34	NX_Q9BZG1	-	+	-	Evidence at protein level
Putative nascent polypeptide-associated complex subunit alpha-like protein	NX_Q9BZK3	-	+	-	Uncertain
NACHT, LRR and PYD domains-containing protein 1	NX_Q9C000	-	+	-	Evidence at protein level
Keratin, type I cytoskeletal 23	NX_Q9C075	-	+	-	Evidence at protein level
Exportin-4	NX_Q9C0E2	-	+	-	Evidence at protein level
Kinesin-like protein KIF13A	NX_Q9H1H9	-	+	-	Evidence at protein level
Mitochondrial glutamate carrier 2	NX_Q9H1K4	-	+	-	Evidence at protein level
Melanoma-associated antigen H1	NX_Q9H213	-	+	-	Evidence at protein level
Tumor protein 63	NX_Q9H3D4	-	+	-	Evidence at protein level
Semaphorin-6B	NX_Q9H3T3	-	+	-	Evidence at protein level
Band 4.1-like protein 1	NX_Q9H4G0	-	+	-	Evidence at protein level
Nicotinamide/nicotinic acid mononucleotide adenylyltransferase 1	NX_Q9HAN9	-	+	-	Evidence at protein level
Sialate O-acetylesterase	NX_Q9HAT2	-	+	-	Evidence at protein level
Gamma-parvin	NX_Q9HBI0	-	+	-	Evidence at protein level
DNA dC->dU-editing enzyme APOBEC-3G	NX_Q9HC16	-	+	-	Evidence at protein level
Helicase MOV-10	NX_Q9HCE1	-	+	-	Evidence at protein level
Trinucleotide repeat-containing gene 6C protein	NX_Q9HCJ0	-	+	-	Evidence at protein level
Resistin	NX_Q9HD89	-	+	-	Evidence at protein level
mRNA-decapping enzyme 1A	NX_Q9NPI6	-	+	-	Evidence at protein level
Uncharacterized protein C11orf16	NX_Q9NQ32	-	+	-	Evidence at protein level
Leucine zipper transcription factor-like protein 1	NX_Q9NQ48	-	+	-	Evidence at protein level
Kinesin-like protein KIF13B	NX_Q9NQT8	-	+	-	Evidence at protein level
Semaphorin-3G	NX_Q9NS98	-	+	-	Evidence at protein level
Solute carrier family 22 member 11	NX_Q9NSA0	-	+	-	Evidence at protein level
Keratin, type II cuticular Hb4	NX_Q9NSB2	-	+	-	Evidence at protein level
Keratin, type II cuticular Hb2	NX_Q9NSB4	-	+	-	Evidence at protein level
Ethylmalonyl-CoA decarboxylase	NX_Q9NTX5	-	+	-	Evidence at protein level
Coiled-coil domain-containing protein 87	NX_Q9NVE4	-	+	-	Evidence at protein level
Anoctamin-10	NX_Q9NW15	-	+	-	Evidence at protein level
Pre-mRNA-splicing factor CWC25 homolog	NX_Q9NXE8	-	+	-	Evidence at protein level
Rho guanine nucleotide exchange factor 38	NX_Q9NXL2	-	+	-	Evidence at protein level
Protein AATF	NX_Q9NY61	-	+	-	Evidence at protein level
PH and SEC7 domain-containing protein 3	NX_Q9NYI0	-	+	-	Evidence at protein level
Grainyhead-like protein 1 homolog	NX_Q9NZI5	-	+	-	Evidence at protein level
Calmodulin-like protein 5	NX_Q9NZT1	-	+	-	Evidence at protein level
Kallikrein-14	NX_Q9P0G3	-	+	-	Evidence at protein level
Teneurin-3	NX_Q9P273	-	+	-	Evidence at protein level
BAH and coiled-coil domain-containing protein 1	NX_Q9P281	-	+	-	Evidence at protein level
StAR-related lipid transfer protein 9	NX_Q9P2P6	-	+	-	Evidence at protein level
Small proline-rich protein 3	NX_Q9UBC9	-	+	-	Evidence at protein level
Cornulin	NX_Q9UBG3	-	+	-	Evidence at protein level
Deleted in malignant brain tumors 1 protein	NX_Q9UGM3	-	+	-	Evidence at protein level
LIM domain-containing protein 1	NX_Q9UGP4	-	+	-	Evidence at protein level
Cell surface hyaluronidase	NX_Q9UHN6	-	+	-	Evidence at protein level
Carboxypeptidase A4	NX_Q9UI42	-	+	-	Evidence at protein level
Peroxisomal carnitine O-octanoyltransferase	NX_Q9UKG9	-	+	-	Evidence at protein level
NACHT and WD repeat domain-containing protein 2	NX_Q9ULI1	-	+	-	Evidence at protein level
Transcription factor MafF	NX_Q9ULX9	-	+	-	Evidence at protein level
Synergin gamma	NX_Q9UMZ2	-	+	-	Evidence at protein level
Probable ATP-dependent RNA helicase DDX52	NX_Q9Y2R4	-	+	-	Evidence at protein level
Methionine-R-sulfoxide reductase B2, mitochondrial	NX_Q9Y3D2	-	+	-	Evidence at protein level
Hepatoma-derived growth factor-related protein 3	NX_Q9Y3E1	-	+	-	Evidence at protein level
TOG array regulator of axonemal microtubules protein 1	NX_Q9Y4F4	-	+	-	Evidence at protein level
Talin-2	NX_Q9Y4G6	-	+	-	Evidence at protein level
Chondrosarcoma-associated gene 2/3 protein	NX_Q9Y5P2	-	+	-	Evidence at transcript level
RNA-binding protein 8A	NX_Q9Y5S9	-	+	-	Evidence at protein level
NF-kappa-B essential modulator	NX_Q9Y6K9	-	+	-	Evidence at protein level
Neuroblastoma-amplified sequence	NX_A2RRP1	+	-	-	Evidence at protein level
Golgi SNAP receptor complex member 1	NX_O95249	+	-	-	Evidence at protein level
Pericentrin	NX_O95613	+	-	-	Evidence at protein level
Leucine-rich alpha-2-glycoprotein	NX_P02750	+	-	-	Evidence at protein level
Nuclear pore complex protein Nup98-Nup96	NX_P52948	+	-	-	Evidence at protein level
39S ribosomal protein L28, mitochondrial	NX_Q13084	+	-	-	Evidence at protein level
Next to BRCA1 gene 1 protein	NX_Q14596	+	-	-	Evidence at protein level
Major facilitator superfamily domain-containing protein 10	NX_Q14728	+	-	-	Evidence at protein level
Probable JmjC domain-containing histone demethylation protein 2C	NX_Q15652	+	-	-	Evidence at protein level
Membralin	NX_Q4ZIN3	+	-	-	Evidence at protein level
Acylglycerol kinase, mitochondrial	NX_Q53H12	+	-	-	Evidence at protein level
tRNA-splicing endonuclease subunit Sen54	NX_Q7Z6J9	+	-	-	Evidence at protein level
N-acetylgalactosaminyltransferase 7	NX_Q86SF2	+	-	-	Evidence at protein level
Ankyrin repeat domain-containing protein 46	NX_Q86W74	+	-	-	Evidence at protein level
Complex I assembly factor TMEM126B, mitochondrial	NX_Q8IUX1	+	-	-	Evidence at protein level
Metal transporter CNNM3	NX_Q8NE01	+	-	-	Evidence at protein level
Adenosine 3'-phospho 5'-phosphosulfate transporter 1	NX_Q8TB61	+	-	-	Evidence at protein level
A-kinase anchor protein 1, mitochondrial	NX_Q92667	+	-	-	Evidence at protein level
Nuclear receptor corepressor 2	NX_Q9Y618	+	-	-	Evidence at protein level
Protein mono-ADP-ribosyltransferase PARP3	NX_Q9Y6F1	+	-	-	Evidence at protein level
Choline/ethanolaminephosphotransferase 1	NX_Q9Y6K0	+	-	-	Evidence at protein level
Ubiquitin-like modifier-activating enzyme 6	NX_A0AVT1	+	+	-	Evidence at protein level
Extended synaptotagmin-2	NX_A0FGR8	+	+	-	Evidence at protein level
UHRF1-binding protein 1-like	NX_A0JNW5	+	+	-	Evidence at protein level
Immunoglobulin lambda constant 7	NX_A0M8Q6	+	+	-	Evidence at protein level
Acetolactate synthase-like protein	NX_A1L0T0	+	+	-	Evidence at protein level
Probable ribonuclease ZC3H12D	NX_A2A288	+	+	-	Evidence at protein level
Transmembrane protein 131-like	NX_A2VDJ0	+	+	-	Evidence at protein level
von Willebrand factor A domain-containing protein 8	NX_A3KMH1	+	+	-	Evidence at protein level
Protein strawberry notch homolog 1	NX_A3KN83	+	+	-	Evidence at protein level
GTP-binding protein 10	NX_A4D1E9	+	+	-	Evidence at protein level
WD repeat-containing protein 91	NX_A4D1P6	+	+	-	Evidence at protein level
CCR4-NOT transcription complex subunit 1	NX_A5YKK6	+	+	-	Evidence at protein level
Coiled-coil domain-containing protein 88B	NX_A6NC98	+	+	-	Evidence at protein level
Glycerol-3-phosphate phosphatase	NX_A6NDG6	+	+	-	Evidence at protein level
UPF0600 protein C5orf51	NX_A6NDU8	+	+	-	Evidence at protein level
RCC1 domain-containing protein 1	NX_A6NED2	+	+	-	Evidence at protein level
TRPM8 channel-associated factor 2	NX_A6NFQ2	+	+	-	Evidence at protein level
Structural maintenance of chromosomes flexible hinge domain-containing protein 1	NX_A6NHR9	+	+	-	Evidence at protein level
Leucine-rich repeat-containing protein 14B	NX_A6NHZ5	+	+	-	Evidence at protein level
Protein unc-119 homolog B	NX_A6NIH7	+	+	-	Evidence at protein level
Ras-related protein Rap-1b-like protein	NX_A6NIZ1	+	+	-	Evidence at transcript level
Probable methyltransferase-like protein 15	NX_A6NJ78	+	+	-	Evidence at protein level
SAC3 domain-containing protein 1	NX_A6NKF1	+	+	-	Evidence at protein level
WASH complex subunit 1	NX_A8K0Z3	+	+	-	Evidence at protein level
Carbohydrate deacetylase	NX_A8MPS7	+	+	-	Evidence at protein level
Postmeiotic segregation increased 2-like protein 5	NX_A8MQ11	+	+	-	Uncertain
Nucleoside diphosphate-linked moiety X motif 19	NX_A8MXV4	+	+	-	Evidence at protein level
MIF4G domain-containing protein	NX_A9UHW6	+	+	-	Evidence at protein level
Unconventional myosin-Ig	NX_B0I1T2	+	+	-	Evidence at protein level
Unconventional myosin-IXa	NX_B2RTY4	+	+	-	Evidence at protein level
Eukaryotic translation initiation factor 3 subunit C-like protein	NX_B5ME19	+	+	-	Evidence at protein level
Golgi pH regulator A	NX_B7ZAQ6	+	+	-	Evidence at protein level
Ras GTPase-activating protein 4B	NX_C9J798	+	+	-	Evidence at protein level
Mapk-regulated corepressor-interacting protein 1	NX_C9JLW8	+	+	-	Evidence at protein level
Nascent polypeptide-associated complex subunit alpha, muscle-specific form	NX_E9PAV3	+	+	-	Evidence at protein level
Deoxyribonuclease-2-alpha	NX_O00115	+	+	-	Evidence at protein level
Alkyldihydroxyacetonephosphate synthase, peroxisomal	NX_O00116	+	+	-	Evidence at protein level
Kinesin-like protein KIF2A	NX_O00139	+	+	-	Evidence at protein level
ATP-dependent RNA helicase DDX39A	NX_O00148	+	+	-	Evidence at protein level
Cytosolic acyl coenzyme A thioester hydrolase	NX_O00154	+	+	-	Evidence at protein level
Unconventional myosin-Ic	NX_O00159	+	+	-	Evidence at protein level
Synaptosomal-associated protein 23	NX_O00161	+	+	-	Evidence at protein level
HCLS1-associated protein X-1	NX_O00165	+	+	-	Evidence at protein level
AH receptor-interacting protein	NX_O00170	+	+	-	Evidence at protein level
GTP-binding protein 1	NX_O00178	+	+	-	Evidence at protein level
Galectin-9	NX_O00182	+	+	-	Evidence at protein level
Syntaxin-binding protein 3	NX_O00186	+	+	-	Evidence at protein level
AP-4 complex subunit mu-1	NX_O00189	+	+	-	Evidence at protein level
Armadillo repeat protein deleted in velo-cardio-facial syndrome	NX_O00192	+	+	-	Evidence at protein level
Small acidic protein	NX_O00193	+	+	-	Evidence at protein level
AP-3 complex subunit beta-1	NX_O00203	+	+	-	Evidence at protein level
Galectin-8	NX_O00214	+	+	-	Evidence at protein level
NADH dehydrogenase [ubiquinone] iron-sulfur protein 8, mitochondrial	NX_O00217	+	+	-	Evidence at protein level
NF-kappa-B inhibitor epsilon	NX_O00221	+	+	-	Evidence at protein level
26S proteasome non-ATPase regulatory subunit 11	NX_O00231	+	+	-	Evidence at protein level
26S proteasome non-ATPase regulatory subunit 12	NX_O00232	+	+	-	Evidence at protein level
26S proteasome non-ATPase regulatory subunit 9	NX_O00233	+	+	-	Evidence at protein level
Copper transport protein ATOX1	NX_O00244	+	+	-	Evidence at protein level
Menin	NX_O00255	+	+	-	Evidence at protein level
E3 SUMO-protein ligase CBX4	NX_O00257	+	+	-	Evidence at protein level
Membrane-associated progesterone receptor component 1	NX_O00264	+	+	-	Evidence at protein level
Transcription elongation factor SPT5	NX_O00267	+	+	-	Evidence at protein level
Transcription initiation factor TFIID subunit 4	NX_O00268	+	+	-	Evidence at protein level
DNA fragmentation factor subunit alpha	NX_O00273	+	+	-	Evidence at protein level
Regulatory factor X-associated protein	NX_O00287	+	+	-	Evidence at protein level
Huntingtin-interacting protein 1	NX_O00291	+	+	-	Evidence at protein level
Chloride intracellular channel protein 1	NX_O00299	+	+	-	Evidence at protein level
Eukaryotic translation initiation factor 3 subunit F	NX_O00303	+	+	-	Evidence at protein level
NEDD4-like E3 ubiquitin-protein ligase WWP2	NX_O00308	+	+	-	Evidence at protein level
Pyruvate dehydrogenase protein X component, mitochondrial	NX_O00330	+	+	-	Evidence at protein level
Dynactin subunit 6	NX_O00399	+	+	-	Evidence at protein level
Acetyl-coenzyme A transporter 1	NX_O00400	+	+	-	Evidence at protein level
Importin-5	NX_O00410	+	+	-	Evidence at protein level
DNA-directed RNA polymerase, mitochondrial	NX_O00411	+	+	-	Evidence at protein level
Eukaryotic elongation factor 2 kinase	NX_O00418	+	+	-	Evidence at protein level
Histone deacetylase complex subunit SAP18	NX_O00422	+	+	-	Evidence at protein level
Insulin-like growth factor 2 mRNA-binding protein 3	NX_O00425	+	+	-	Evidence at protein level
Dynamin-1-like protein	NX_O00429	+	+	-	Evidence at protein level
RNA 3'-terminal phosphate cyclase	NX_O00442	+	+	-	Evidence at protein level
Phosphatidylinositol 4-phosphate 3-kinase C2 domain-containing subunit alpha	NX_O00443	+	+	-	Evidence at protein level
Interferon-related developmental regulator 1	NX_O00458	+	+	-	Evidence at protein level
Phosphatidylinositol 3-kinase regulatory subunit beta	NX_O00459	+	+	-	Evidence at protein level
Beta-mannosidase	NX_O00462	+	+	-	Evidence at protein level
Exocyst complex component 5	NX_O00471	+	+	-	Evidence at protein level
Butyrophilin subfamily 3 member A3	NX_O00478	+	+	-	Evidence at protein level
High mobility group nucleosome-binding domain-containing protein 4	NX_O00479	+	+	-	Evidence at protein level
Cytochrome c oxidase subunit NDUFA4	NX_O00483	+	+	-	Evidence at protein level
26S proteasome non-ATPase regulatory subunit 14	NX_O00487	+	+	-	Evidence at protein level
Zinc finger protein 593	NX_O00488	+	+	-	Evidence at protein level
Importin subunit alpha-4	NX_O00505	+	+	-	Evidence at protein level
Serine/threonine-protein kinase 25	NX_O00506	+	+	-	Evidence at protein level
Krev interaction trapped protein 1	NX_O00522	+	+	-	Evidence at protein level
Pescadillo homolog	NX_O00541	+	+	-	Evidence at protein level
Syntenin-1	NX_O00560	+	+	-	Evidence at protein level
Membrane-associated phosphatidylinositol transfer protein 1	NX_O00562	+	+	-	Evidence at protein level
U3 small nucleolar ribonucleoprotein protein MPP10	NX_O00566	+	+	-	Evidence at protein level
Nucleolar protein 56	NX_O00567	+	+	-	Evidence at protein level
ATP-dependent RNA helicase DDX3X	NX_O00571	+	+	-	Evidence at protein level
Ribonuclease T2	NX_O00584	+	+	-	Evidence at protein level
Importin subunit alpha-3	NX_O00629	+	+	-	Evidence at protein level
Serine/threonine-protein phosphatase 6 catalytic subunit	NX_O00743	+	+	-	Evidence at protein level
Lysosomal alpha-mannosidase	NX_O00754	+	+	-	Evidence at protein level
Ubiquitin-conjugating enzyme E2 C	NX_O00762	+	+	-	Evidence at protein level
Pyridoxal kinase	NX_O00764	+	+	-	Evidence at protein level
Acyl-CoA desaturase	NX_O00767	+	+	-	Evidence at protein level
Disks large-associated protein 1	NX_O14490	+	+	-	Evidence at protein level
SH2B adapter protein 2	NX_O14492	+	+	-	Evidence at protein level
AT-rich interactive domain-containing protein 1A	NX_O14497	+	+	-	Evidence at protein level
F-BAR domain only protein 1	NX_O14526	+	+	-	Evidence at protein level
Thioredoxin domain-containing protein 9	NX_O14530	+	+	-	Evidence at protein level
TRAF-type zinc finger domain-containing protein 1	NX_O14545	+	+	-	Evidence at protein level
Cytochrome c oxidase subunit 7A-related protein, mitochondrial	NX_O14548	+	+	-	Evidence at protein level
Acyl carrier protein, mitochondrial	NX_O14561	+	+	-	Evidence at protein level
Ubiquitin domain-containing protein UBFD1	NX_O14562	+	+	-	Evidence at protein level
Citron Rho-interacting kinase	NX_O14578	+	+	-	Evidence at protein level
Coatomer subunit epsilon	NX_O14579	+	+	-	Evidence at protein level
AP-3 complex subunit delta-1	NX_O14617	+	+	-	Evidence at protein level
Copper chaperone for superoxide dismutase	NX_O14618	+	+	-	Evidence at protein level
Actin-binding LIM protein 1	NX_O14639	+	+	-	Evidence at protein level
Chromodomain-helicase-DNA-binding protein 2	NX_O14647	+	+	-	Evidence at protein level
Torsin-1A	NX_O14656	+	+	-	Evidence at protein level
Torsin-1B	NX_O14657	+	+	-	Evidence at protein level
Syntaxin-16	NX_O14662	+	+	-	Evidence at protein level
Disintegrin and metalloproteinase domain-containing protein 10	NX_O14672	+	+	-	Evidence at protein level
Integrin beta-1-binding protein 1	NX_O14713	+	+	-	Evidence at protein level
Apoptotic protease-activating factor 1	NX_O14727	+	+	-	Evidence at protein level
Serine/threonine-protein kinase RIO3	NX_O14730	+	+	-	Evidence at protein level
Inositol monophosphatase 2	NX_O14732	+	+	-	Evidence at protein level
Acyl-coenzyme A thioesterase 8	NX_O14734	+	+	-	Evidence at protein level
CDP-diacylglycerol--inositol 3-phosphatidyltransferase	NX_O14735	+	+	-	Evidence at protein level
Programmed cell death protein 5	NX_O14737	+	+	-	Evidence at protein level
Protein arginine N-methyltransferase 5	NX_O14744	+	+	-	Evidence at protein level
Na(+)/H(+) exchange regulatory cofactor NHE-RF1	NX_O14745	+	+	-	Evidence at protein level
Serine/threonine-protein kinase Chk1	NX_O14757	+	+	-	Evidence at protein level
Tripeptidyl-peptidase 1	NX_O14773	+	+	-	Evidence at protein level
Transcription elongation regulator 1	NX_O14776	+	+	-	Evidence at protein level
Kinetochore protein NDC80 homolog	NX_O14777	+	+	-	Evidence at protein level
Transportin-2	NX_O14787	+	+	-	Evidence at protein level
Apolipoprotein L1	NX_O14791	+	+	-	Evidence at protein level
DNA-directed RNA polymerase III subunit RPC1	NX_O14802	+	+	-	Evidence at protein level
Proteasome subunit alpha type-7	NX_O14818	+	+	-	Evidence at protein level
Secretory carrier-associated membrane protein 3	NX_O14828	+	+	-	Evidence at protein level
[3-methyl-2-oxobutanoate dehydrogenase [lipoamide]] kinase, mitochondrial	NX_O14874	+	+	-	Evidence at protein level
Microsomal glutathione S-transferase 3	NX_O14880	+	+	-	Evidence at protein level
Gem-associated protein 2	NX_O14893	+	+	-	Evidence at protein level
Tax1-binding protein 3	NX_O14907	+	+	-	Evidence at protein level
PDZ domain-containing protein GIPC1	NX_O14908	+	+	-	Evidence at protein level
Inhibitor of nuclear factor kappa-B kinase subunit beta	NX_O14920	+	+	-	Evidence at protein level
Histone acetyltransferase type B catalytic subunit	NX_O14929	+	+	-	Evidence at protein level
Ubiquitin/ISG15-conjugating enzyme E2 L6	NX_O14933	+	+	-	Evidence at protein level
Peripheral plasma membrane protein CASK	NX_O14936	+	+	-	Evidence at protein level
Myosin regulatory light chain 12B	NX_O14950	+	+	-	Evidence at protein level
Hepatocyte growth factor-regulated tyrosine kinase substrate	NX_O14964	+	+	-	Evidence at protein level
Aurora kinase A	NX_O14965	+	+	-	Evidence at protein level
Ras-related protein Rab-7L1	NX_O14966	+	+	-	Evidence at protein level
Vacuolar protein sorting-associated protein 26C	NX_O14972	+	+	-	Evidence at protein level
Protein phosphatase 1 regulatory subunit 12A	NX_O14974	+	+	-	Evidence at protein level
Cyclin-G-associated kinase	NX_O14976	+	+	-	Evidence at protein level
Heterogeneous nuclear ribonucleoprotein D-like	NX_O14979	+	+	-	Evidence at protein level
Exportin-1	NX_O14980	+	+	-	Evidence at protein level
TATA-binding protein-associated factor 172	NX_O14981	+	+	-	Evidence at protein level
Phosphatidylinositol 4-phosphate 5-kinase type-1 beta	NX_O14986	+	+	-	Evidence at protein level
Zinc finger protein 646	NX_O15015	+	+	-	Evidence at protein level
Spectrin beta chain, non-erythrocytic 2	NX_O15020	+	+	-	Evidence at protein level
Protein transport protein Sec16A	NX_O15027	+	+	-	Evidence at protein level
Plexin-B2	NX_O15031	+	+	-	Evidence at protein level
U2 snRNP-associated SURP motif-containing protein	NX_O15042	+	+	-	Evidence at protein level
Histone-lysine N-methyltransferase SETD1A	NX_O15047	+	+	-	Evidence at protein level
NEDD4-binding protein 3	NX_O15049	+	+	-	Evidence at protein level
TPR and ankyrin repeat-containing protein 1	NX_O15050	+	+	-	Evidence at protein level
Period circadian protein homolog 2	NX_O15055	+	+	-	Evidence at protein level
Kinesin-like protein KIF3B	NX_O15066	+	+	-	Evidence at protein level
Phosphoribosylformylglycinamidine synthase	NX_O15067	+	+	-	Evidence at protein level
Serine/threonine-protein phosphatase 6 regulatory ankyrin repeat subunit A	NX_O15084	+	+	-	Evidence at protein level
Mitochondrial ribonuclease P catalytic subunit	NX_O15091	+	+	-	Evidence at protein level
Inhibitor of nuclear factor kappa-B kinase subunit alpha	NX_O15111	+	+	-	Evidence at protein level
U6 snRNA-associated Sm-like protein LSm1	NX_O15116	+	+	-	Evidence at protein level
NPC intracellular cholesterol transporter 1	NX_O15118	+	+	-	Evidence at protein level
1-acyl-sn-glycerol-3-phosphate acyltransferase beta	NX_O15120	+	+	-	Evidence at protein level
Sphingolipid delta(4)-desaturase DES1	NX_O15121	+	+	-	Evidence at protein level
Secretory carrier-associated membrane protein 1	NX_O15126	+	+	-	Evidence at protein level
Secretory carrier-associated membrane protein 2	NX_O15127	+	+	-	Evidence at protein level
Importin subunit alpha-6	NX_O15131	+	+	-	Evidence at protein level
Actin-related protein 2/3 complex subunit 1B	NX_O15143	+	+	-	Evidence at protein level
Actin-related protein 2/3 complex subunit 2	NX_O15144	+	+	-	Evidence at protein level
Actin-related protein 2/3 complex subunit 3	NX_O15145	+	+	-	Evidence at protein level
BET1 homolog	NX_O15155	+	+	-	Evidence at protein level
DNA-directed RNA polymerases I and III subunit RPAC1	NX_O15160	+	+	-	Evidence at protein level
Membrane-associated progesterone receptor component 2	NX_O15173	+	+	-	Evidence at protein level
Prefoldin subunit 6	NX_O15212	+	+	-	Evidence at protein level
NF-kappa-B-repressing factor	NX_O15226	+	+	-	Evidence at protein level
Dihydroxyacetone phosphate acyltransferase	NX_O15228	+	+	-	Evidence at protein level
Protein CASC3	NX_O15234	+	+	-	Evidence at protein level
Peroxisomal acyl-coenzyme A oxidase 3	NX_O15254	+	+	-	Evidence at protein level
Protein RER1	NX_O15258	+	+	-	Evidence at protein level
Surfeit locus protein 4	NX_O15260	+	+	-	Evidence at protein level
Serine palmitoyltransferase 1	NX_O15269	+	+	-	Evidence at protein level
Serine palmitoyltransferase 2	NX_O15270	+	+	-	Evidence at protein level
UDP-N-acetylglucosamine--peptide N-acetylglucosaminyltransferase 110 kDa subunit	NX_O15294	+	+	-	Evidence at protein level
Phosphomannomutase 2	NX_O15305	+	+	-	Evidence at protein level
DNA-directed RNA polymerase III subunit RPC7	NX_O15318	+	+	-	Evidence at protein level
Transmembrane 9 superfamily member 1	NX_O15321	+	+	-	Evidence at protein level
High mobility group protein B3	NX_O15347	+	+	-	Evidence at protein level
Protein phosphatase 1G	NX_O15355	+	+	-	Evidence at protein level
Phosphatidylinositol 3,4,5-trisphosphate 5-phosphatase 2	NX_O15357	+	+	-	Evidence at protein level
Eukaryotic translation initiation factor 3 subunit D	NX_O15371	+	+	-	Evidence at protein level
Eukaryotic translation initiation factor 3 subunit H	NX_O15372	+	+	-	Evidence at protein level
Nuclear valosin-containing protein-like	NX_O15381	+	+	-	Evidence at protein level
Branched-chain-amino-acid aminotransferase, mitochondrial	NX_O15382	+	+	-	Evidence at protein level
Importin-8	NX_O15397	+	+	-	Evidence at protein level
Syntaxin-7	NX_O15400	+	+	-	Evidence at protein level
Monocarboxylate transporter 4	NX_O15427	+	+	-	Evidence at protein level
DNA-directed RNA polymerase I subunit RPA34	NX_O15446	+	+	-	Evidence at protein level
Synaptobrevin homolog YKT6	NX_O15498	+	+	-	Evidence at protein level
Nucleoporin NUP42	NX_O15504	+	+	-	Evidence at protein level
Actin-related protein 2/3 complex subunit 5	NX_O15511	+	+	-	Evidence at protein level
DNA-directed RNA polymerase II subunit RPB4	NX_O15514	+	+	-	Evidence at protein level
Transcription factor MafG	NX_O15525	+	+	-	Evidence at protein level
3-phosphoinositide-dependent protein kinase 1	NX_O15530	+	+	-	Evidence at protein level
Tapasin	NX_O15533	+	+	-	Evidence at protein level
E3 ubiquitin-protein ligase RNF113A	NX_O15541	+	+	-	Evidence at protein level
Pre-mRNA-splicing factor ATP-dependent RNA helicase DHX15	NX_O43143	+	+	-	Evidence at protein level
mRNA cap guanine-N7 methyltransferase	NX_O43148	+	+	-	Evidence at protein level
Zinc finger ZZ-type and EF-hand domain-containing protein 1	NX_O43149	+	+	-	Evidence at protein level
TELO2-interacting protein 1 homolog	NX_O43156	+	+	-	Evidence at protein level
Ribosomal RNA-processing protein 8	NX_O43159	+	+	-	Evidence at protein level
Zinc finger and BTB domain-containing protein 24	NX_O43167	+	+	-	Evidence at protein level
Cytochrome b5 type B	NX_O43169	+	+	-	Evidence at protein level
U4/U6 small nuclear ribonucleoprotein Prp4	NX_O43172	+	+	-	Evidence at protein level
D-3-phosphoglycerate dehydrogenase	NX_O43175	+	+	-	Evidence at protein level
Cytoplasmic dynein 1 light intermediate chain 2	NX_O43237	+	+	-	Evidence at protein level
26S proteasome non-ATPase regulatory subunit 3	NX_O43242	+	+	-	Evidence at protein level
RNA binding protein fox-1 homolog 2	NX_O43251	+	+	-	Evidence at protein level
Bifunctional 3'-phosphoadenosine 5'-phosphosulfate synthase 1	NX_O43252	+	+	-	Evidence at protein level
Centromere/kinetochore protein zw10 homolog	NX_O43264	+	+	-	Evidence at protein level
Beta-1,4-galactosyltransferase 5	NX_O43286	+	+	-	Evidence at protein level
U4/U6.U5 tri-snRNP-associated protein 1	NX_O43290	+	+	-	Evidence at protein level
Kunitz-type protease inhibitor 2	NX_O43291	+	+	-	Evidence at protein level
Glycosylphosphatidylinositol anchor attachment 1 protein	NX_O43292	+	+	-	Evidence at protein level
AP-5 complex subunit zeta-1	NX_O43299	+	+	-	Evidence at protein level
Centriolar coiled-coil protein of 110 kDa	NX_O43303	+	+	-	Evidence at protein level
ATM interactor	NX_O43313	+	+	-	Evidence at protein level
Inositol hexakisphosphate and diphosphoinositol-pentakisphosphate kinase 2	NX_O43314	+	+	-	Evidence at protein level
Mitogen-activated protein kinase kinase kinase 7	NX_O43318	+	+	-	Evidence at protein level
Eukaryotic translation elongation factor 1 epsilon-1	NX_O43324	+	+	-	Evidence at protein level
Receptor-interacting serine/threonine-protein kinase 2	NX_O43353	+	+	-	Evidence at protein level
WD repeat-containing protein 62	NX_O43379	+	+	-	Evidence at protein level
Heterogeneous nuclear ribonucleoprotein R	NX_O43390	+	+	-	Evidence at protein level
U4/U6 small nuclear ribonucleoprotein Prp3	NX_O43395	+	+	-	Evidence at protein level
Thioredoxin-like protein 1	NX_O43396	+	+	-	Evidence at protein level
Tumor protein D54	NX_O43399	+	+	-	Evidence at protein level
ER membrane protein complex subunit 8	NX_O43402	+	+	-	Evidence at protein level
ERI1 exoribonuclease 3	NX_O43414	+	+	-	Evidence at protein level
52 kDa repressor of the inhibitor of the protein kinase	NX_O43422	+	+	-	Evidence at protein level
Acidic fibroblast growth factor intracellular-binding protein	NX_O43427	+	+	-	Evidence at protein level
Eukaryotic translation initiation factor 4 gamma 3	NX_O43432	+	+	-	Evidence at protein level
Peptidyl-prolyl cis-trans isomerase H	NX_O43447	+	+	-	Evidence at protein level
Serine protease HTRA2, mitochondrial	NX_O43464	+	+	-	Evidence at protein level
Aflatoxin B1 aldehyde reductase member 2	NX_O43488	+	+	-	Evidence at protein level
Band 4.1-like protein 2	NX_O43491	+	+	-	Evidence at protein level
DNA repair protein RAD51 homolog 3	NX_O43502	+	+	-	Evidence at protein level
Ragulator complex protein LAMTOR5	NX_O43504	+	+	-	Evidence at protein level
Beta-1,4-glucuronyltransferase 1	NX_O43505	+	+	-	Evidence at protein level
WAS/WASL-interacting protein family member 1	NX_O43516	+	+	-	Evidence at protein level
Bcl-2-like protein 11	NX_O43521	+	+	-	Evidence at protein level
Regulator of G-protein signaling 14	NX_O43566	+	+	-	Evidence at protein level
Density-regulated protein	NX_O43583	+	+	-	Evidence at protein level
Exportin-T	NX_O43592	+	+	-	Evidence at protein level
2'-deoxynucleoside 5'-phosphate N-hydrolase 1	NX_O43598	+	+	-	Evidence at protein level
Mitochondrial import inner membrane translocase subunit TIM44	NX_O43615	+	+	-	Evidence at protein level
Trafficking protein particle complex subunit 3	NX_O43617	+	+	-	Evidence at protein level
Charged multivesicular body protein 2a	NX_O43633	+	+	-	Evidence at protein level
Pleiotropic regulator 1	NX_O43660	+	+	-	Evidence at protein level
Protein regulator of cytokinesis 1	NX_O43663	+	+	-	Evidence at protein level
Regulator of G-protein signaling 10	NX_O43665	+	+	-	Evidence at protein level
BUB3-interacting and GLEBS motif-containing protein ZNF207	NX_O43670	+	+	-	Evidence at protein level
NADH dehydrogenase [ubiquinone] 1 alpha subcomplex subunit 2	NX_O43678	+	+	-	Evidence at protein level
ATPase ASNA1	NX_O43681	+	+	-	Evidence at protein level
Mitotic checkpoint protein BUB3	NX_O43684	+	+	-	Evidence at protein level
Alpha-actinin-4	NX_O43707	+	+	-	Evidence at protein level
Maleylacetoacetate isomerase	NX_O43708	+	+	-	Evidence at protein level
Probable 18S rRNA (guanine-N(7))-methyltransferase	NX_O43709	+	+	-	Evidence at protein level
Glutamyl-tRNA(Gln) amidotransferase subunit C, mitochondrial	NX_O43716	+	+	-	Evidence at protein level
HIV Tat-specific factor 1	NX_O43719	+	+	-	Evidence at protein level
5'-AMP-activated protein kinase subunit beta-2	NX_O43741	+	+	-	Evidence at protein level
AP-1 complex subunit gamma-1	NX_O43747	+	+	-	Evidence at protein level
Syntaxin-6	NX_O43752	+	+	-	Evidence at protein level
Synaptogyrin-2	NX_O43760	+	+	-	Evidence at protein level
Synaptogyrin-3	NX_O43761	+	+	-	Evidence at protein level
Small glutamine-rich tetratricopeptide repeat-containing protein alpha	NX_O43765	+	+	-	Evidence at protein level
Lipoyl synthase, mitochondrial	NX_O43766	+	+	-	Evidence at protein level
Alpha-endosulfine	NX_O43768	+	+	-	Evidence at protein level
Mitochondrial carnitine/acylcarnitine carrier protein	NX_O43772	+	+	-	Evidence at protein level
Asparagine--tRNA ligase, cytoplasmic	NX_O43776	+	+	-	Evidence at protein level
Sjoegren syndrome nuclear autoantigen 1	NX_O43805	+	+	-	Evidence at protein level
Peroxisomal membrane protein PMP34	NX_O43808	+	+	-	Evidence at protein level
Cleavage and polyadenylation specificity factor subunit 5	NX_O43809	+	+	-	Evidence at protein level
Glutathione S-transferase LANCL1	NX_O43813	+	+	-	Evidence at protein level
Striatin	NX_O43815	+	+	-	Evidence at protein level
U3 small nucleolar RNA-interacting protein 2	NX_O43818	+	+	-	Evidence at protein level
Cilia- and flagella-associated protein 410	NX_O43822	+	+	-	Evidence at protein level
A-kinase anchor protein 8	NX_O43823	+	+	-	Evidence at protein level
Putative GTP-binding protein 6	NX_O43824	+	+	-	Evidence at protein level
Glucose-6-phosphate exchanger SLC37A4	NX_O43826	+	+	-	Evidence at protein level
Isocitrate dehydrogenase [NAD] subunit beta, mitochondrial	NX_O43837	+	+	-	Evidence at protein level
Nardilysin	NX_O43847	+	+	-	Evidence at protein level
Calumenin	NX_O43852	+	+	-	Evidence at protein level
S-adenosylhomocysteine hydrolase-like protein 1	NX_O43865	+	+	-	Evidence at protein level
Origin recognition complex subunit 5	NX_O43913	+	+	-	Evidence at protein level
Retinal rod rhodopsin-sensitive cGMP 3',5'-cyclic phosphodiesterase subunit delta	NX_O43924	+	+	-	Evidence at protein level
Origin recognition complex subunit 4	NX_O43929	+	+	-	Evidence at protein level
Peroxisome biogenesis factor 1	NX_O43933	+	+	-	Evidence at protein level
Double-strand-break repair protein rad21 homolog	NX_O60216	+	+	-	Evidence at protein level
Mitochondrial import inner membrane translocase subunit Tim8 A	NX_O60220	+	+	-	Evidence at protein level
Pre-mRNA-splicing factor ATP-dependent RNA helicase DHX16	NX_O60231	+	+	-	Evidence at protein level
Protein ZNRD2	NX_O60232	+	+	-	Evidence at protein level
Glia maturation factor gamma	NX_O60234	+	+	-	Evidence at protein level
SH3 domain-binding protein 5	NX_O60239	+	+	-	Evidence at protein level
Mediator of RNA polymerase II transcription subunit 14	NX_O60244	+	+	-	Evidence at protein level
Phosphoribosyl pyrophosphate synthase-associated protein 2	NX_O60256	+	+	-	Evidence at protein level
Guanine nucleotide-binding protein G(I)/G(S)/G(O) subunit gamma-7	NX_O60262	+	+	-	Evidence at protein level
SWI/SNF-related matrix-associated actin-dependent regulator of chromatin subfamily A member 5	NX_O60264	+	+	-	Evidence at protein level
C-Jun-amino-terminal kinase-interacting protein 4	NX_O60271	+	+	-	Evidence at protein level
Nucleolar pre-ribosomal-associated protein 1	NX_O60287	+	+	-	Evidence at protein level
Zinc finger C3H1 domain-containing protein	NX_O60293	+	+	-	Evidence at protein level
RNA helicase aquarius	NX_O60306	+	+	-	Evidence at protein level
Microtubule-associated serine/threonine-protein kinase 3	NX_O60307	+	+	-	Evidence at protein level
Dynamin-like 120 kDa protein, mitochondrial	NX_O60313	+	+	-	Evidence at protein level
Phosphatidylinositol 4-phosphate 5-kinase type-1 gamma	NX_O60331	+	+	-	Evidence at protein level
Lysine-specific histone demethylase 1A	NX_O60341	+	+	-	Evidence at protein level
TBC1 domain family member 4	NX_O60343	+	+	-	Evidence at protein level
PH domain leucine-rich repeat-containing protein phosphatase 1	NX_O60346	+	+	-	Evidence at protein level
Lymphocyte antigen 75	NX_O60449	+	+	-	Evidence at protein level
Mannosyl-oligosaccharide 1,2-alpha-mannosidase IB	NX_O60476	+	+	-	Evidence at protein level
Long-chain-fatty-acid--CoA ligase 4	NX_O60488	+	+	-	Evidence at protein level
Sorting nexin-3	NX_O60493	+	+	-	Evidence at protein level
Syntaxin-10	NX_O60499	+	+	-	Evidence at protein level
Protein O-GlcNAcase	NX_O60502	+	+	-	Evidence at protein level
Heterogeneous nuclear ribonucleoprotein Q	NX_O60506	+	+	-	Evidence at protein level
Pre-mRNA-processing factor 17	NX_O60508	+	+	-	Evidence at protein level
Ran-binding protein 6	NX_O60518	+	+	-	Evidence at protein level
Nuclear export mediator factor NEMF	NX_O60524	+	+	-	Evidence at protein level
GDP-mannose 4,6 dehydratase	NX_O60547	+	+	-	Evidence at protein level
Cyclin-T1	NX_O60563	+	+	-	Evidence at protein level
Mitotic checkpoint serine/threonine-protein kinase BUB1 beta	NX_O60566	+	+	-	Evidence at protein level
Multifunctional procollagen lysine hydroxylase and glycosyltransferase LH3	NX_O60568	+	+	-	Evidence at protein level
Eukaryotic translation initiation factor 4E type 2	NX_O60573	+	+	-	Evidence at protein level
Protein diaphanous homolog 1	NX_O60610	+	+	-	Evidence at protein level
Selenoprotein F	NX_O60613	+	+	-	Evidence at protein level
Exocyst complex component 3	NX_O60645	+	+	-	Evidence at protein level
Perilipin-3	NX_O60664	+	+	-	Evidence at protein level
Cell cycle checkpoint protein RAD1	NX_O60671	+	+	-	Evidence at protein level
Protein arginine N-methyltransferase 3	NX_O60678	+	+	-	Evidence at protein level
Importin subunit alpha-7	NX_O60684	+	+	-	Evidence at protein level
UDP-glucose 6-dehydrogenase	NX_O60701	+	+	-	Evidence at protein level
Leupaxin	NX_O60711	+	+	-	Evidence at protein level
Eukaryotic translation initiation factor 1b	NX_O60739	+	+	-	Evidence at protein level
Sorting nexin-2	NX_O60749	+	+	-	Evidence at protein level
Cytohesin-interacting protein	NX_O60759	+	+	-	Evidence at protein level
Dolichol-phosphate mannosyltransferase subunit 1	NX_O60762	+	+	-	Evidence at protein level
General vesicular transport factor p115	NX_O60763	+	+	-	Evidence at protein level
28S ribosomal protein S14, mitochondrial	NX_O60783	+	+	-	Evidence at protein level
Target of Myb protein 1	NX_O60784	+	+	-	Evidence at protein level
Histone H2B type 1-K	NX_O60814	+	+	-	Evidence at protein level
6-phosphofructo-2-kinase/fructose-2,6-bisphosphatase 2	NX_O60825	+	+	-	Evidence at protein level
Coiled-coil domain-containing protein 22	NX_O60826	+	+	-	Evidence at protein level
Polyglutamine-binding protein 1	NX_O60828	+	+	-	Evidence at protein level
H/ACA ribonucleoprotein complex subunit DKC1	NX_O60832	+	+	-	Evidence at protein level
Eukaryotic translation initiation factor 5B	NX_O60841	+	+	-	Evidence at protein level
Endothelial differentiation-related factor 1	NX_O60869	+	+	-	Evidence at protein level
DNA/RNA-binding protein KIN17	NX_O60870	+	+	-	Evidence at protein level
Protein diaphanous homolog 2	NX_O60879	+	+	-	Evidence at protein level
DnaJ homolog subfamily A member 2	NX_O60884	+	+	-	Evidence at protein level
Bromodomain-containing protein 4	NX_O60885	+	+	-	Evidence at protein level
Protein CutA	NX_O60888	+	+	-	Evidence at protein level
Checkpoint protein HUS1	NX_O60921	+	+	-	Evidence at protein level
Prefoldin subunit 1	NX_O60925	+	+	-	Evidence at protein level
Nibrin	NX_O60934	+	+	-	Evidence at protein level
mRNA-capping enzyme	NX_O60942	+	+	-	Evidence at protein level
ATP-binding cassette sub-family B member 7, mitochondrial	NX_O75027	+	+	-	Evidence at protein level
Kinesin-like protein KIF21B	NX_O75037	+	+	-	Evidence at protein level
Putative tyrosine-protein phosphatase auxilin	NX_O75061	+	+	-	Evidence at protein level
DENN domain-containing protein 4B	NX_O75064	+	+	-	Evidence at protein level
WD repeat-containing protein 1	NX_O75083	+	+	-	Evidence at protein level
NEDD4-binding protein 1	NX_O75113	+	+	-	Evidence at protein level
Rho-associated protein kinase 2	NX_O75116	+	+	-	Evidence at protein level
CLIP-associating protein 2	NX_O75122	+	+	-	Evidence at protein level
Pentatricopeptide repeat-containing protein 1, mitochondrial	NX_O75127	+	+	-	Evidence at protein level
Copine-3	NX_O75131	+	+	-	Evidence at protein level
ICOS ligand	NX_O75144	+	+	-	Evidence at protein level
Huntingtin-interacting protein 1-related protein	NX_O75146	+	+	-	Evidence at protein level
E3 ubiquitin-protein ligase BRE1B	NX_O75150	+	+	-	Evidence at protein level
Lysine-specific demethylase PHF2	NX_O75151	+	+	-	Evidence at protein level
Zinc finger CCCH domain-containing protein 11A	NX_O75152	+	+	-	Evidence at protein level
Clustered mitochondria protein homolog	NX_O75153	+	+	-	Evidence at protein level
DnaJ homolog subfamily C member 13	NX_O75165	+	+	-	Evidence at protein level
Serine/threonine-protein phosphatase 6 regulatory subunit 2	NX_O75170	+	+	-	Evidence at protein level
CCR4-NOT transcription complex subunit 3	NX_O75175	+	+	-	Evidence at protein level
Ankyrin repeat domain-containing protein 17	NX_O75179	+	+	-	Evidence at protein level
DnaJ homolog subfamily B member 6	NX_O75190	+	+	-	Evidence at protein level
Ubiquinone biosynthesis protein COQ9, mitochondrial	NX_O75208	+	+	-	Evidence at protein level
Gamma-glutamylcyclotransferase	NX_O75223	+	+	-	Evidence at protein level
NADH dehydrogenase [ubiquinone] iron-sulfur protein 7, mitochondrial	NX_O75251	+	+	-	Evidence at protein level
Reticulon-2	NX_O75298	+	+	-	Evidence at protein level
NADH dehydrogenase [ubiquinone] iron-sulfur protein 2, mitochondrial	NX_O75306	+	+	-	Evidence at protein level
Zinc finger protein ZPR1	NX_O75312	+	+	-	Evidence at protein level
Protein NipSnap homolog 2	NX_O75323	+	+	-	Evidence at protein level
Hyaluronan mediated motility receptor	NX_O75330	+	+	-	Evidence at protein level
Programmed cell death protein 6	NX_O75340	+	+	-	Evidence at protein level
Arachidonate 12-lipoxygenase, 12R-type	NX_O75342	+	+	-	Evidence at protein level
Tubulin-specific chaperone A	NX_O75347	+	+	-	Evidence at protein level
V-type proton ATPase subunit G 1	NX_O75348	+	+	-	Evidence at protein level
Vacuolar protein sorting-associated protein 4B	NX_O75351	+	+	-	Evidence at protein level
Mannose-P-dolichol utilization defect 1 protein	NX_O75352	+	+	-	Evidence at protein level
Ectonucleoside triphosphate diphosphohydrolase 5	NX_O75356	+	+	-	Evidence at protein level
Zinc finger protein 217	NX_O75362	+	+	-	Evidence at protein level
Core histone macro-H2A.1	NX_O75367	+	+	-	Evidence at protein level
SH3 domain-binding glutamic acid-rich-like protein	NX_O75368	+	+	-	Evidence at protein level
Filamin-B	NX_O75369	+	+	-	Evidence at protein level
Nuclear receptor corepressor 1	NX_O75376	+	+	-	Evidence at protein level
Vesicle-associated membrane protein 4	NX_O75379	+	+	-	Evidence at protein level
Citrate synthase, mitochondrial	NX_O75390	+	+	-	Evidence at protein level
Sperm-associated antigen 7	NX_O75391	+	+	-	Evidence at protein level
Pre-mRNA-processing factor 40 homolog A	NX_O75400	+	+	-	Evidence at protein level
Transforming acidic coiled-coil-containing protein 1	NX_O75410	+	+	-	Evidence at protein level
Nucleoside diphosphate kinase 6	NX_O75414	+	+	-	Evidence at protein level
Cell division control protein 45 homolog	NX_O75419	+	+	-	Evidence at protein level
Leucine-rich repeat and calponin homology domain-containing protein 4	NX_O75427	+	+	-	Evidence at protein level
Vacuolar protein sorting-associated protein 26A	NX_O75436	+	+	-	Evidence at protein level
Mitochondrial-processing peptidase subunit beta	NX_O75439	+	+	-	Evidence at protein level
Histone deacetylase complex subunit SAP30	NX_O75446	+	+	-	Evidence at protein level
Mediator of RNA polymerase II transcription subunit 24	NX_O75448	+	+	-	Evidence at protein level
Serine/threonine-protein kinase/endoribonuclease IRE1	NX_O75460	+	+	-	Evidence at protein level
PC4 and SFRS1-interacting protein	NX_O75475	+	+	-	Evidence at protein level
Erlin-1	NX_O75477	+	+	-	Evidence at protein level
NADH dehydrogenase [ubiquinone] iron-sulfur protein 3, mitochondrial	NX_O75489	+	+	-	Evidence at protein level
Serine/arginine-rich splicing factor 10	NX_O75494	+	+	-	Evidence at protein level
Geminin	NX_O75496	+	+	-	Evidence at protein level
Ceroid-lipofuscinosis neuronal protein 5	NX_O75503	+	+	-	Evidence at protein level
Enoyl-CoA delta isomerase 2, mitochondrial	NX_O75521	+	+	-	Evidence at protein level
KH domain-containing, RNA-binding, signal transduction-associated protein 3	NX_O75525	+	+	-	Evidence at protein level
TAF5-like RNA polymerase II p300/CBP-associated factor-associated factor 65 kDa subunit 5L	NX_O75529	+	+	-	Evidence at protein level
Polycomb protein EED	NX_O75530	+	+	-	Evidence at protein level
Barrier-to-autointegration factor	NX_O75531	+	+	-	Evidence at protein level
Splicing factor 3B subunit 1	NX_O75533	+	+	-	Evidence at protein level
Cold shock domain-containing protein E1	NX_O75534	+	+	-	Evidence at protein level
WW domain-binding protein 4	NX_O75554	+	+	-	Evidence at protein level
Interferon-inducible double-stranded RNA-dependent protein kinase activator A	NX_O75569	+	+	-	Evidence at protein level
Peptide chain release factor 1, mitochondrial	NX_O75570	+	+	-	Evidence at protein level
E3 ubiquitin-protein ligase MYCBP2	NX_O75592	+	+	-	Evidence at protein level
Nucleoplasmin-3	NX_O75607	+	+	-	Evidence at protein level
Acyl-protein thioesterase 1	NX_O75608	+	+	-	Evidence at protein level
GTPase Era, mitochondrial	NX_O75616	+	+	-	Evidence at protein level
U5 small nuclear ribonucleoprotein 200 kDa helicase	NX_O75643	+	+	-	Evidence at protein level
Mitochondrial tRNA-specific 2-thiouridylase 1	NX_O75648	+	+	-	Evidence at protein level
TIP41-like protein	NX_O75663	+	+	-	Evidence at protein level
Ribosomal protein S6 kinase alpha-4	NX_O75676	+	+	-	Evidence at protein level
Protein phosphatase 1B	NX_O75688	+	+	-	Evidence at protein level
Small subunit processome component 20 homolog	NX_O75691	+	+	-	Evidence at protein level
Nuclear pore complex protein Nup155	NX_O75694	+	+	-	Evidence at protein level
Protein XRP2	NX_O75695	+	+	-	Evidence at protein level
WD repeat and HMG-box DNA-binding protein 1	NX_O75717	+	+	-	Evidence at protein level
Cartilage-associated protein	NX_O75718	+	+	-	Evidence at protein level
Calcium-binding mitochondrial carrier protein Aralar1	NX_O75746	+	+	-	Evidence at protein level
Renin receptor	NX_O75787	+	+	-	Evidence at protein level
Ribonuclease H2 subunit A	NX_O75792	+	+	-	Evidence at protein level
Cell division cycle protein 123 homolog	NX_O75794	+	+	-	Evidence at protein level
Ribonuclease P protein subunit p20	NX_O75817	+	+	-	Evidence at protein level
Eukaryotic translation initiation factor 3 subunit G	NX_O75821	+	+	-	Evidence at protein level
Eukaryotic translation initiation factor 3 subunit J	NX_O75822	+	+	-	Evidence at protein level
26S proteasome non-ATPase regulatory subunit 10	NX_O75832	+	+	-	Evidence at protein level
AP-1 complex subunit gamma-like 2	NX_O75843	+	+	-	Evidence at protein level
CAAX prenyl protease 1 homolog	NX_O75844	+	+	-	Evidence at protein level
Trafficking protein particle complex subunit 6A	NX_O75865	+	+	-	Evidence at protein level
Isocitrate dehydrogenase [NADP] cytoplasmic	NX_O75874	+	+	-	Evidence at protein level
Glutamyl-tRNA(Gln) amidotransferase subunit B, mitochondrial	NX_O75879	+	+	-	Evidence at protein level
Protein SCO1 homolog, mitochondrial	NX_O75880	+	+	-	Evidence at protein level
Attractin	NX_O75882	+	+	-	Evidence at protein level
Signal transducing adapter molecule 2	NX_O75886	+	+	-	Evidence at protein level
Cyclin-K	NX_O75909	+	+	-	Evidence at protein level
Diacylglycerol kinase iota	NX_O75912	+	+	-	Evidence at protein level
PRA1 family protein 3	NX_O75915	+	+	-	Evidence at protein level
E3 SUMO-protein ligase PIAS1	NX_O75925	+	+	-	Evidence at protein level
E3 SUMO-protein ligase PIAS2	NX_O75928	+	+	-	Evidence at protein level
Pre-mRNA-splicing factor SPF27	NX_O75934	+	+	-	Evidence at protein level
Dynactin subunit 3	NX_O75935	+	+	-	Evidence at protein level
DnaJ homolog subfamily C member 8	NX_O75937	+	+	-	Evidence at protein level
Survival of motor neuron-related-splicing factor 30	NX_O75940	+	+	-	Evidence at protein level
Cell cycle checkpoint protein RAD17	NX_O75943	+	+	-	Evidence at protein level
ATP synthase subunit d, mitochondrial	NX_O75947	+	+	-	Evidence at protein level
Flotillin-1	NX_O75955	+	+	-	Evidence at protein level
ATP synthase subunit g, mitochondrial	NX_O75964	+	+	-	Evidence at protein level
Carboxypeptidase D	NX_O75976	+	+	-	Evidence at protein level
SAM and SH3 domain-containing protein 3	NX_O75995	+	+	-	Evidence at protein level
Glutaredoxin-3	NX_O76003	+	+	-	Evidence at protein level
Ribosomal L1 domain-containing protein 1	NX_O76021	+	+	-	Evidence at protein level
ATP-dependent Clp protease ATP-binding subunit clpX-like, mitochondrial	NX_O76031	+	+	-	Evidence at protein level
Probable cytosolic iron-sulfur protein assembly protein CIAO1	NX_O76071	+	+	-	Evidence at protein level
AN1-type zinc finger protein 5	NX_O76080	+	+	-	Evidence at protein level
Signal recognition particle subunit SRP72	NX_O76094	+	+	-	Evidence at protein level
ATP-dependent DNA helicase Q5	NX_O94762	+	+	-	Evidence at protein level
Unconventional prefoldin RPB5 interactor 1	NX_O94763	+	+	-	Evidence at protein level
Galactosylgalactosylxylosylprotein 3-beta-glucuronosyltransferase 3	NX_O94766	+	+	-	Evidence at protein level
Serine/threonine-protein kinase 17B	NX_O94768	+	+	-	Evidence at protein level
Metastasis-associated protein MTA2	NX_O94776	+	+	-	Evidence at protein level
Ubiquitin carboxyl-terminal hydrolase 1	NX_O94782	+	+	-	Evidence at protein level
Serine/threonine-protein kinase 10	NX_O94804	+	+	-	Evidence at protein level
Serine/threonine-protein kinase D3	NX_O94806	+	+	-	Evidence at protein level
Nucleolar protein 4	NX_O94818	+	+	-	Evidence at protein level
E3 ubiquitin-protein ligase listerin	NX_O94822	+	+	-	Evidence at protein level
Mitochondrial import receptor subunit TOM70	NX_O94826	+	+	-	Evidence at protein level
Importin-13	NX_O94829	+	+	-	Evidence at protein level
Unconventional myosin-Id	NX_O94832	+	+	-	Evidence at protein level
TOX high mobility group box family member 4	NX_O94842	+	+	-	Evidence at protein level
Protein transport protein Sec24D	NX_O94855	+	+	-	Evidence at protein level
F-BAR and double SH3 domains protein 2	NX_O94868	+	+	-	Evidence at protein level
E3 UFM1-protein ligase 1	NX_O94874	+	+	-	Evidence at protein level
CSC1-like protein 1	NX_O94886	+	+	-	Evidence at protein level
UBX domain-containing protein 7	NX_O94888	+	+	-	Evidence at protein level
Pyridoxal phosphate homeostasis protein	NX_O94903	+	+	-	Evidence at protein level
Erlin-2	NX_O94905	+	+	-	Evidence at protein level
Pre-mRNA-processing factor 6	NX_O94906	+	+	-	Evidence at protein level
Pre-mRNA cleavage complex 2 protein Pcf11	NX_O94913	+	+	-	Evidence at protein level
Protein furry homolog-like	NX_O94915	+	+	-	Evidence at protein level
Cyclin-dependent kinase 14	NX_O94921	+	+	-	Evidence at protein level
Glutaminase kidney isoform, mitochondrial	NX_O94925	+	+	-	Evidence at protein level
HAUS augmin-like complex subunit 5	NX_O94927	+	+	-	Evidence at protein level
Lysine-specific demethylase 4B	NX_O94953	+	+	-	Evidence at protein level
Ubiquitin carboxyl-terminal hydrolase 19	NX_O94966	+	+	-	Evidence at protein level
WD repeat-containing protein 47	NX_O94967	+	+	-	Evidence at protein level
E3 ubiquitin-protein ligase TRIM37	NX_O94972	+	+	-	Evidence at protein level
AP-2 complex subunit alpha-2	NX_O94973	+	+	-	Evidence at protein level
Protein transport protein Sec31A	NX_O94979	+	+	-	Evidence at protein level
Protein HEXIM1	NX_O94992	+	+	-	Evidence at protein level
Ribonuclease P protein subunit p14	NX_O95059	+	+	-	Evidence at protein level
G2/mitotic-specific cyclin-B2	NX_O95067	+	+	-	Evidence at protein level
Protein YIF1A	NX_O95070	+	+	-	Evidence at protein level
E3 ubiquitin-protein ligase UBR5	NX_O95071	+	+	-	Evidence at protein level
SR-related and CTD-associated factor 4	NX_O95104	+	+	-	Evidence at protein level
Mitofusin-2	NX_O95140	+	+	-	Evidence at protein level
Ubiquitin conjugation factor E4 B	NX_O95155	+	+	-	Evidence at protein level
Elongator complex protein 1	NX_O95163	+	+	-	Evidence at protein level
NADH dehydrogenase [ubiquinone] 1 alpha subcomplex subunit 3	NX_O95167	+	+	-	Evidence at protein level
NADH dehydrogenase [ubiquinone] 1 beta subcomplex subunit 4	NX_O95168	+	+	-	Evidence at protein level
NADH dehydrogenase [ubiquinone] 1 alpha subcomplex subunit 7	NX_O95182	+	+	-	Evidence at protein level
Reticulon-3	NX_O95197	+	+	-	Evidence at protein level
RCC1 and BTB domain-containing protein 2	NX_O95199	+	+	-	Evidence at protein level
Mitochondrial proton/calcium exchanger protein	NX_O95202	+	+	-	Evidence at protein level
ZW10 interactor	NX_O95229	+	+	-	Evidence at protein level
Luc7-like protein 3	NX_O95232	+	+	-	Evidence at protein level
Kinesin-like protein KIF20A	NX_O95235	+	+	-	Evidence at protein level
Apolipoprotein L3	NX_O95236	+	+	-	Evidence at protein level
Chromosome-associated kinesin KIF4A	NX_O95239	+	+	-	Evidence at protein level
Methyl-CpG-binding domain protein 4	NX_O95243	+	+	-	Evidence at protein level
Myotubularin-related protein 5	NX_O95248	+	+	-	Evidence at protein level
Histone acetyltransferase KAT7	NX_O95251	+	+	-	Evidence at protein level
Arginyl-tRNA--protein transferase 1	NX_O95260	+	+	-	Evidence at protein level
Vesicle-associated membrane protein-associated protein B/C	NX_O95292	+	+	-	Evidence at protein level
RasGAP-activating-like protein 1	NX_O95294	+	+	-	Evidence at protein level
SNARE-associated protein Snapin	NX_O95295	+	+	-	Evidence at protein level
Myelin protein zero-like protein 1	NX_O95297	+	+	-	Evidence at protein level
NADH dehydrogenase [ubiquinone] 1 alpha subcomplex subunit 10, mitochondrial	NX_O95299	+	+	-	Evidence at protein level
6-phosphogluconolactonase	NX_O95336	+	+	-	Evidence at protein level
Structural maintenance of chromosomes protein 2	NX_O95347	+	+	-	Evidence at protein level
Ubiquitin-like modifier-activating enzyme ATG7	NX_O95352	+	+	-	Evidence at protein level
Phenylalanine--tRNA ligase, mitochondrial	NX_O95363	+	+	-	Evidence at protein level
Zinc finger and BTB domain-containing protein 7A	NX_O95365	+	+	-	Evidence at protein level
Acyl-protein thioesterase 2	NX_O95372	+	+	-	Evidence at protein level
Importin-7	NX_O95373	+	+	-	Evidence at protein level
E3 ubiquitin-protein ligase ARIH2	NX_O95376	+	+	-	Evidence at protein level
Tumor necrosis factor alpha-induced protein 8	NX_O95379	+	+	-	Evidence at protein level
Pre-mRNA-splicing factor SLU7	NX_O95391	+	+	-	Evidence at protein level
Phosphoacetylglucosamine mutase	NX_O95394	+	+	-	Evidence at protein level
Adenylyltransferase and sulfurtransferase MOCS3	NX_O95396	+	+	-	Evidence at protein level
CD2 antigen cytoplasmic tail-binding protein 2	NX_O95400	+	+	-	Evidence at protein level
Activator of 90 kDa heat shock protein ATPase homolog 1	NX_O95433	+	+	-	Evidence at protein level
Poly(A)-specific ribonuclease PARN	NX_O95453	+	+	-	Evidence at protein level
Proteasome assembly chaperone 1	NX_O95456	+	+	-	Evidence at protein level
Formin-like protein 1	NX_O95466	+	+	-	Evidence at protein level
Sphingosine-1-phosphate lyase 1	NX_O95470	+	+	-	Evidence at protein level
CTD nuclear envelope phosphatase 1	NX_O95476	+	+	-	Evidence at protein level
GDH/6PGL endoplasmic bifunctional protein	NX_O95479	+	+	-	Evidence at protein level
Protein transport protein Sec24A	NX_O95486	+	+	-	Evidence at protein level
Protein transport protein Sec24B	NX_O95487	+	+	-	Evidence at protein level
Tyrosyl-DNA phosphodiesterase 2	NX_O95551	+	+	-	Evidence at protein level
Mitochondrial pyruvate carrier 2	NX_O95563	+	+	-	Evidence at protein level
Persulfide dioxygenase ETHE1, mitochondrial	NX_O95571	+	+	-	Evidence at protein level
Long-chain-fatty-acid--CoA ligase 3	NX_O95573	+	+	-	Evidence at protein level
DNA-directed RNA polymerase I subunit RPA1	NX_O95602	+	+	-	Evidence at protein level
YEATS domain-containing protein 4	NX_O95619	+	+	-	Evidence at protein level
Cleavage and polyadenylation specificity factor subunit 4	NX_O95639	+	+	-	Evidence at protein level
Nuclear factor of activated T-cells, cytoplasmic 1	NX_O95644	+	+	-	Evidence at protein level
Probable bifunctional dTTP/UTP pyrophosphatase/methyltransferase protein	NX_O95671	+	+	-	Evidence at protein level
Phosphatidate cytidylyltransferase 2	NX_O95674	+	+	-	Evidence at protein level
FGFR1 oncogene partner	NX_O95684	+	+	-	Evidence at protein level
Bromodomain-containing protein 1	NX_O95696	+	+	-	Evidence at protein level
Ribonuclease P protein subunit p29	NX_O95707	+	+	-	Evidence at protein level
E3 ubiquitin-protein ligase HERC2	NX_O95714	+	+	-	Evidence at protein level
Ras-related protein Rab-3D	NX_O95716	+	+	-	Evidence at protein level
Synaptosomal-associated protein 29	NX_O95721	+	+	-	Evidence at protein level
Serine/threonine-protein kinase OSR1	NX_O95747	+	+	-	Evidence at protein level
Geranylgeranyl pyrophosphate synthase	NX_O95749	+	+	-	Evidence at protein level
Heat shock 70 kDa protein 4L	NX_O95757	+	+	-	Evidence at protein level
Polypyrimidine tract-binding protein 3	NX_O95758	+	+	-	Evidence at protein level
STARD3 N-terminal-like protein	NX_O95772	+	+	-	Evidence at protein level
U6 snRNA-associated Sm-like protein LSm8	NX_O95777	+	+	-	Evidence at protein level
AP-2 complex subunit alpha-1	NX_O95782	+	+	-	Evidence at protein level
Protein Wiz	NX_O95785	+	+	-	Evidence at protein level
Double-stranded RNA-binding protein Staufen homolog 1	NX_O95793	+	+	-	Evidence at protein level
Tetratricopeptide repeat protein 4	NX_O95801	+	+	-	Evidence at protein level
BAG family molecular chaperone regulator 2	NX_O95816	+	+	-	Evidence at protein level
Mitogen-activated protein kinase kinase kinase kinase 4	NX_O95819	+	+	-	Evidence at protein level
Malonyl-CoA decarboxylase, mitochondrial	NX_O95822	+	+	-	Evidence at protein level
Apoptosis-inducing factor 1, mitochondrial	NX_O95831	+	+	-	Evidence at protein level
Echinoderm microtubule-associated protein-like 2	NX_O95834	+	+	-	Evidence at protein level
3'(2'),5'-bisphosphate nucleotidase 1	NX_O95861	+	+	-	Evidence at protein level
Thioredoxin domain-containing protein 12	NX_O95881	+	+	-	Evidence at protein level
Protein ecdysoneless homolog	NX_O95905	+	+	-	Evidence at protein level
Pre-mRNA-splicing factor SYF2	NX_O95926	+	+	-	Evidence at protein level
Methyl-CpG-binding domain protein 3	NX_O95983	+	+	-	Evidence at protein level
DNA topoisomerase 3-beta-1	NX_O95985	+	+	-	Evidence at protein level
Diphosphoinositol polyphosphate phosphohydrolase 1	NX_O95989	+	+	-	Evidence at protein level
B-cell lymphoma/leukemia 10	NX_O95999	+	+	-	Evidence at protein level
NADH dehydrogenase [ubiquinone] 1 beta subcomplex subunit 10	NX_O96000	+	+	-	Evidence at protein level
Cleft lip and palate transmembrane protein 1	NX_O96005	+	+	-	Evidence at protein level
Zinc finger BED domain-containing protein 1	NX_O96006	+	+	-	Evidence at protein level
Molybdopterin synthase catalytic subunit	NX_O96007	+	+	-	Evidence at protein level
Mitochondrial import receptor subunit TOM40 homolog	NX_O96008	+	+	-	Evidence at protein level
Peroxisomal membrane protein 11B	NX_O96011	+	+	-	Evidence at protein level
Serine/threonine-protein kinase Chk2	NX_O96017	+	+	-	Evidence at protein level
Actin-like protein 6A	NX_O96019	+	+	-	Evidence at protein level
Histone-lysine N-methyltransferase NSD2	NX_O96028	+	+	-	Evidence at protein level
L-lactate dehydrogenase A chain	NX_P00338	+	+	-	Evidence at protein level
Glutamate dehydrogenase 1, mitochondrial	NX_P00367	+	+	-	Evidence at protein level
Dihydrofolate reductase	NX_P00374	+	+	-	Evidence at protein level
NADH-cytochrome b5 reductase 3	NX_P00387	+	+	-	Evidence at protein level
Glutathione reductase, mitochondrial	NX_P00390	+	+	-	Evidence at protein level
Cytochrome c oxidase subunit 2	NX_P00403	+	+	-	Evidence at protein level
Superoxide dismutase [Cu-Zn]	NX_P00441	+	+	-	Evidence at protein level
Purine nucleoside phosphorylase	NX_P00491	+	+	-	Evidence at protein level
Hypoxanthine-guanine phosphoribosyltransferase	NX_P00492	+	+	-	Evidence at protein level
Aspartate aminotransferase, mitochondrial	NX_P00505	+	+	-	Evidence at protein level
Phosphoglycerate kinase 1	NX_P00558	+	+	-	Evidence at protein level
Adenosine deaminase	NX_P00813	+	+	-	Evidence at protein level
ATP synthase subunit a	NX_P00846	+	+	-	Evidence at protein level
Cystatin-A	NX_P01040	+	+	-	Evidence at protein level
GTPase NRas	NX_P01111	+	+	-	Evidence at protein level
GTPase HRas	NX_P01112	+	+	-	Evidence at protein level
GTPase KRas	NX_P01116	+	+	-	Evidence at protein level
Transforming growth factor beta-1 proprotein	NX_P01137	+	+	-	Evidence at protein level
Immunoglobulin J chain	NX_P01591	+	+	-	Evidence at protein level
Immunoglobulin heavy constant gamma 1	NX_P01857	+	+	-	Evidence at protein level
Immunoglobulin heavy constant gamma 4	NX_P01861	+	+	-	Evidence at protein level
Immunoglobulin heavy constant mu	NX_P01871	+	+	-	Evidence at protein level
Immunoglobulin heavy constant delta	NX_P01880	+	+	-	Evidence at protein level
HLA class I histocompatibility antigen, B alpha chain	NX_P01889	+	+	-	Evidence at protein level
HLA class II histocompatibility antigen, DR alpha chain	NX_P01903	+	+	-	Evidence at protein level
HLA class II histocompatibility antigen, DQ alpha 2 chain	NX_P01906	+	+	-	Evidence at protein level
HLA class II histocompatibility antigen, DQ alpha 1 chain	NX_P01909	+	+	-	Evidence at protein level
HLA class II histocompatibility antigen, DRB1-15 beta chain	NX_P01911	+	+	-	Evidence at protein level
HLA class II histocompatibility antigen, DQ beta 1 chain	NX_P01920	+	+	-	Evidence at protein level
Prelamin-A/C	NX_P02545	+	+	-	Evidence at protein level
Myelin basic protein	NX_P02686	+	+	-	Evidence at protein level
Transferrin receptor protein 1	NX_P02786	+	+	-	Evidence at protein level
Ferritin light chain	NX_P02792	+	+	-	Evidence at protein level
Ferritin heavy chain	NX_P02794	+	+	-	Evidence at protein level
NADH-ubiquinone oxidoreductase chain 2	NX_P03891	+	+	-	Evidence at protein level
NADH-ubiquinone oxidoreductase chain 3	NX_P03897	+	+	-	Evidence at protein level
NADH-ubiquinone oxidoreductase chain 4	NX_P03905	+	+	-	Evidence at protein level
NADH-ubiquinone oxidoreductase chain 5	NX_P03915	+	+	-	Evidence at protein level
Catalase	NX_P04040	+	+	-	Evidence at protein level
RAF proto-oncogene serine/threonine-protein kinase	NX_P04049	+	+	-	Evidence at protein level
Tissue alpha-L-fucosidase	NX_P04066	+	+	-	Evidence at protein level
Fructose-bisphosphate aldolase A	NX_P04075	+	+	-	Evidence at protein level
Cystatin-B	NX_P04080	+	+	-	Evidence at protein level
Glucocorticoid receptor	NX_P04150	+	+	-	Evidence at protein level
Superoxide dismutase [Mn], mitochondrial	NX_P04179	+	+	-	Evidence at protein level
Ornithine aminotransferase, mitochondrial	NX_P04181	+	+	-	Evidence at protein level
Thymidine kinase, cytosolic	NX_P04183	+	+	-	Evidence at protein level
Alpha-1B-glycoprotein	NX_P04217	+	+	-	Evidence at protein level
HLA class II histocompatibility antigen gamma chain	NX_P04233	+	+	-	Evidence at protein level
Glyceraldehyde-3-phosphate dehydrogenase	NX_P04406	+	+	-	Evidence at protein level
Argininosuccinate lyase	NX_P04424	+	+	-	Evidence at protein level
HLA class II histocompatibility antigen, DP beta 1 chain	NX_P04440	+	+	-	Evidence at protein level
Receptor tyrosine-protein kinase erbB-2	NX_P04626	+	+	-	Evidence at protein level
Calpain small subunit 1	NX_P04632	+	+	-	Evidence at protein level
Heat shock protein beta-1	NX_P04792	+	+	-	Evidence at protein level
Thymidylate synthase	NX_P04818	+	+	-	Evidence at protein level
Dolichyl-diphosphooligosaccharide--protein glycosyltransferase subunit 1	NX_P04843	+	+	-	Evidence at protein level
Dolichyl-diphosphooligosaccharide--protein glycosyltransferase subunit 2	NX_P04844	+	+	-	Evidence at protein level
Guanine nucleotide-binding protein G(i) subunit alpha-2	NX_P04899	+	+	-	Evidence at protein level
Sodium/potassium-transporting ATPase subunit alpha-1	NX_P05023	+	+	-	Evidence at protein level
Aldehyde dehydrogenase, mitochondrial	NX_P05091	+	+	-	Evidence at protein level
ADP/ATP translocase 2	NX_P05141	+	+	-	Evidence at protein level
Ubiquitin-like protein ISG15	NX_P05161	+	+	-	Evidence at protein level
Propionyl-CoA carboxylase beta chain, mitochondrial	NX_P05166	+	+	-	Evidence at protein level
Eukaryotic translation initiation factor 2 subunit 1	NX_P05198	+	+	-	Evidence at protein level
Intercellular adhesion molecule 1	NX_P05362	+	+	-	Evidence at protein level
60S acidic ribosomal protein P1	NX_P05386	+	+	-	Evidence at protein level
60S acidic ribosomal protein P2	NX_P05387	+	+	-	Evidence at protein level
60S acidic ribosomal protein P0	NX_P05388	+	+	-	Evidence at protein level
DNA-directed RNA polymerase III subunit RPC4	NX_P05423	+	+	-	Evidence at protein level
Lupus La protein	NX_P05455	+	+	-	Evidence at protein level
Integrin beta-1	NX_P05556	+	+	-	Evidence at protein level
Uroporphyrinogen decarboxylase	NX_P06132	+	+	-	Evidence at protein level
Tyrosine-protein kinase Lck	NX_P06239	+	+	-	Evidence at protein level
Alpha-galactosidase A	NX_P06280	+	+	-	Evidence at protein level
HLA class II histocompatibility antigen, DO alpha chain	NX_P06340	+	+	-	Evidence at protein level
Gelsolin	NX_P06396	+	+	-	Evidence at protein level
Retinoblastoma-associated protein	NX_P06400	+	+	-	Evidence at protein level
Cyclin-dependent kinase 1	NX_P06493	+	+	-	Evidence at protein level
ATP synthase subunit beta, mitochondrial	NX_P06576	+	+	-	Evidence at protein level
Eukaryotic translation initiation factor 4E	NX_P06730	+	+	-	Evidence at protein level
Alpha-enolase	NX_P06733	+	+	-	Evidence at protein level
Glucose-6-phosphate isomerase	NX_P06744	+	+	-	Evidence at protein level
DNA polymerase beta	NX_P06746	+	+	-	Evidence at protein level
Nucleophosmin	NX_P06748	+	+	-	Evidence at protein level
Tropomyosin alpha-3 chain	NX_P06753	+	+	-	Evidence at protein level
Beta-hexosaminidase subunit alpha	NX_P06865	+	+	-	Evidence at protein level
Histone H2B type 1-J	NX_P06899	+	+	-	Evidence at protein level
Acyl-CoA-binding protein	NX_P07108	+	+	-	Evidence at protein level
L-lactate dehydrogenase B chain	NX_P07195	+	+	-	Evidence at protein level
Protein disulfide-isomerase	NX_P07237	+	+	-	Evidence at protein level
Acylphosphatase-1	NX_P07311	+	+	-	Evidence at protein level
Cathepsin D	NX_P07339	+	+	-	Evidence at protein level
Annexin A2	NX_P07355	+	+	-	Evidence at protein level
Calpain-1 catalytic subunit	NX_P07384	+	+	-	Evidence at protein level
Tubulin beta chain	NX_P07437	+	+	-	Evidence at protein level
Prosaposin	NX_P07602	+	+	-	Evidence at protein level
Profilin-1	NX_P07737	+	+	-	Evidence at protein level
Adenine phosphoribosyltransferase	NX_P07741	+	+	-	Evidence at protein level
Bifunctional glutamate/proline--tRNA ligase	NX_P07814	+	+	-	Evidence at protein level
Heat shock protein HSP 90-alpha	NX_P07900	+	+	-	Evidence at protein level
Galactose-1-phosphate uridylyltransferase	NX_P07902	+	+	-	Evidence at protein level
Heterogeneous nuclear ribonucleoproteins C1/C2	NX_P07910	+	+	-	Evidence at protein level
Tyrosine-protein kinase Lyn	NX_P07948	+	+	-	Evidence at protein level
Fumarate hydratase, mitochondrial	NX_P07954	+	+	-	Evidence at protein level
Transcription factor Sp1	NX_P08047	+	+	-	Evidence at protein level
Rho-related GTP-binding protein RhoC	NX_P08134	+	+	-	Evidence at protein level
4F2 cell-surface antigen heavy chain	NX_P08195	+	+	-	Evidence at protein level
Beta-glucuronidase	NX_P08236	+	+	-	Evidence at protein level
ATP-dependent 6-phosphofructokinase, muscle type	NX_P08237	+	+	-	Evidence at protein level
Heat shock protein HSP 90-beta	NX_P08238	+	+	-	Evidence at protein level
Signal recognition particle receptor subunit alpha	NX_P08240	+	+	-	Evidence at protein level
Asparagine synthetase [glutamine-hydrolyzing]	NX_P08243	+	+	-	Evidence at protein level
Porphobilinogen deaminase	NX_P08397	+	+	-	Evidence at protein level
Neprilysin	NX_P08473	+	+	-	Evidence at protein level
Pyruvate dehydrogenase E1 component subunit alpha, somatic form, mitochondrial	NX_P08559	+	+	-	Evidence at protein level
Pleckstrin	NX_P08567	+	+	-	Evidence at protein level
Cytochrome c1, heme protein, mitochondrial	NX_P08574	+	+	-	Evidence at protein level
Receptor-type tyrosine-protein phosphatase C	NX_P08575	+	+	-	Evidence at protein level
U2 small nuclear ribonucleoprotein B''	NX_P08579	+	+	-	Evidence at protein level
U1 small nuclear ribonucleoprotein 70 kDa	NX_P08621	+	+	-	Evidence at protein level
40S ribosomal protein S17	NX_P08708	+	+	-	Evidence at protein level
Guanine nucleotide-binding protein G(i) subunit alpha	NX_P08754	+	+	-	Evidence at protein level
Annexin A5	NX_P08758	+	+	-	Evidence at protein level
Steryl-sulfatase	NX_P08842	+	+	-	Evidence at protein level
40S ribosomal protein SA	NX_P08865	+	+	-	Evidence at protein level
CD63 antigen	NX_P08962	+	+	-	Evidence at protein level
39S ribosomal protein L3, mitochondrial	NX_P09001	+	+	-	Evidence at protein level
U1 small nuclear ribonucleoprotein A	NX_P09012	+	+	-	Evidence at protein level
POU domain, class 2, transcription factor 2	NX_P09086	+	+	-	Evidence at protein level
Gamma-enolase	NX_P09104	+	+	-	Evidence at protein level
3-ketoacyl-CoA thiolase, peroxisomal	NX_P09110	+	+	-	Evidence at protein level
Signal recognition particle 19 kDa protein	NX_P09132	+	+	-	Evidence at protein level
Glutathione S-transferase P	NX_P09211	+	+	-	Evidence at protein level
U1 small nuclear ribonucleoprotein C	NX_P09234	+	+	-	Evidence at protein level
CD48 antigen	NX_P09326	+	+	-	Evidence at protein level
Dihydropteridine reductase	NX_P09417	+	+	-	Evidence at protein level
High mobility group protein B1	NX_P09429	+	+	-	Evidence at protein level
Tropomyosin alpha-1 chain	NX_P09493	+	+	-	Evidence at protein level
Clathrin light chain A	NX_P09496	+	+	-	Evidence at protein level
Clathrin light chain B	NX_P09497	+	+	-	Evidence at protein level
2',3'-cyclic-nucleotide 3'-phosphodiesterase	NX_P09543	+	+	-	Evidence at protein level
Dihydrolipoyl dehydrogenase, mitochondrial	NX_P09622	+	+	-	Evidence at protein level
Heterogeneous nuclear ribonucleoprotein A1	NX_P09651	+	+	-	Evidence at protein level
U2 small nuclear ribonucleoprotein A'	NX_P09661	+	+	-	Evidence at protein level
Cytochrome c oxidase subunit 6C	NX_P09669	+	+	-	Evidence at protein level
Poly [ADP-ribose] polymerase 1	NX_P09874	+	+	-	Evidence at protein level
DNA polymerase alpha catalytic subunit	NX_P09884	+	+	-	Evidence at protein level
Arachidonate 5-lipoxygenase	NX_P09917	+	+	-	Evidence at protein level
Ubiquitin carboxyl-terminal hydrolase isozyme L1	NX_P09936	+	+	-	Evidence at protein level
Leukotriene A-4 hydrolase	NX_P09960	+	+	-	Evidence at protein level
Fructose-bisphosphate aldolase C	NX_P09972	+	+	-	Evidence at protein level
Peroxisomal coenzyme A diphosphatase NUDT7	NX_P0C024	+	+	-	Evidence at protein level
Histone H2A.Z	NX_P0C0S5	+	+	-	Evidence at protein level
TCF3 fusion partner	NX_P0C1Z6	+	+	-	Evidence at protein level
F-box/SPRY domain-containing protein 1	NX_P0C2W1	+	+	-	Evidence at protein level
Bifunctional peptidase and (3S)-lysyl hydroxylase JMJD7	NX_P0C870	+	+	-	Evidence at protein level
DNA-directed RNA polymerase II subunit GRINL1A	NX_P0CAP2	+	+	-	Evidence at protein level
Decreased expression in renal and prostate cancer protein	NX_P0CG12	+	+	-	Evidence at protein level
Polyubiquitin-B	NX_P0CG47	+	+	-	Evidence at protein level
Trafficking protein particle complex subunit 2	NX_P0DI81	+	+	-	Evidence at protein level
Heat shock 70 kDa protein 1A	NX_P0DMV8	+	+	-	Evidence at protein level
Ras-related protein Rap-2a	NX_P10114	+	+	-	Evidence at protein level
60 kDa SS-A/Ro ribonucleoprotein	NX_P10155	+	+	-	Evidence at protein level
Myb-related protein B	NX_P10244	+	+	-	Evidence at protein level
Lysosomal alpha-glucosidase	NX_P10253	+	+	-	Evidence at protein level
Ras-related protein R-Ras	NX_P10301	+	+	-	Evidence at protein level
Serine/threonine-protein kinase A-Raf	NX_P10398	+	+	-	Evidence at protein level
Dihydrolipoyllysine-residue acetyltransferase component of pyruvate dehydrogenase complex, mitochondrial	NX_P10515	+	+	-	Evidence at protein level
Thioredoxin	NX_P10599	+	+	-	Evidence at protein level
Cytochrome c oxidase subunit 5B, mitochondrial	NX_P10606	+	+	-	Evidence at protein level
Lysosomal protective protein	NX_P10619	+	+	-	Evidence at protein level
Microsomal glutathione S-transferase 1	NX_P10620	+	+	-	Evidence at protein level
cAMP-dependent protein kinase type I-alpha regulatory subunit	NX_P10644	+	+	-	Evidence at protein level
Uroporphyrinogen-III synthase	NX_P10746	+	+	-	Evidence at protein level
S-formylglutathione hydrolase	NX_P10768	+	+	-	Evidence at protein level
60 kDa heat shock protein, mitochondrial	NX_P10809	+	+	-	Evidence at protein level
Endoplasmic reticulum chaperone BiP	NX_P11021	+	+	-	Evidence at protein level
Laminin subunit gamma-1	NX_P11047	+	+	-	Evidence at protein level
Leukocyte antigen CD37	NX_P11049	+	+	-	Evidence at protein level
Lysosomal acid phosphatase	NX_P11117	+	+	-	Evidence at protein level
Heat shock cognate 71 kDa protein	NX_P11142	+	+	-	Evidence at protein level
Solute carrier family 2, facilitated glucose transporter member 1	NX_P11166	+	+	-	Evidence at protein level
Protein 4.1	NX_P11171	+	+	-	Evidence at protein level
Uridine 5'-monophosphate synthase	NX_P11172	+	+	-	Evidence at protein level
Pyruvate dehydrogenase E1 component subunit beta, mitochondrial	NX_P11177	+	+	-	Evidence at protein level
Glycogen phosphorylase, brain form	NX_P11216	+	+	-	Evidence at protein level
Ras-related protein Ral-A	NX_P11233	+	+	-	Evidence at protein level
Breakpoint cluster region protein	NX_P11274	+	+	-	Evidence at protein level
Lysosome-associated membrane glycoprotein 1	NX_P11279	+	+	-	Evidence at protein level
Medium-chain specific acyl-CoA dehydrogenase, mitochondrial	NX_P11310	+	+	-	Evidence at protein level
DNA topoisomerase 1	NX_P11387	+	+	-	Evidence at protein level
DNA topoisomerase 2-alpha	NX_P11388	+	+	-	Evidence at protein level
Glucose-6-phosphate 1-dehydrogenase	NX_P11413	+	+	-	Evidence at protein level
Ubiquitin-like protein 4A	NX_P11441	+	+	-	Evidence at protein level
Dystrophin	NX_P11532	+	+	-	Evidence at protein level
C-1-tetrahydrofolate synthase, cytoplasmic	NX_P11586	+	+	-	Evidence at protein level
Cation-independent mannose-6-phosphate receptor	NX_P11717	+	+	-	Evidence at protein level
Alcohol dehydrogenase class-3	NX_P11766	+	+	-	Evidence at protein level
Cyclin-dependent kinase 4	NX_P11802	+	+	-	Evidence at protein level
B-lymphocyte antigen CD20	NX_P11836	+	+	-	Evidence at protein level
Ribose-phosphate pyrophosphokinase 2	NX_P11908	+	+	-	Evidence at protein level
B-cell antigen receptor complex-associated protein alpha chain	NX_P11912	+	+	-	Evidence at protein level
Polyadenylate-binding protein 1	NX_P11940	+	+	-	Evidence at protein level
Proliferating cell nuclear antigen	NX_P12004	+	+	-	Evidence at protein level
Histidine--tRNA ligase, cytoplasmic	NX_P12081	+	+	-	Evidence at protein level
ADP/ATP translocase 1	NX_P12235	+	+	-	Evidence at protein level
ADP/ATP translocase 3	NX_P12236	+	+	-	Evidence at protein level
Inosine-5'-monophosphate dehydrogenase 2	NX_P12268	+	+	-	Evidence at protein level
Nucleoprotein TPR	NX_P12270	+	+	-	Evidence at protein level
Creatine kinase U-type, mitochondrial	NX_P12532	+	+	-	Evidence at protein level
2-oxoisovalerate dehydrogenase subunit alpha, mitochondrial	NX_P12694	+	+	-	Evidence at protein level
Xaa-Pro dipeptidase	NX_P12955	+	+	-	Evidence at protein level
X-ray repair cross-complementing protein 6	NX_P12956	+	+	-	Evidence at protein level
X-ray repair cross-complementing protein 5	NX_P13010	+	+	-	Evidence at protein level
Cytochrome c oxidase subunit 4 isoform 1, mitochondrial	NX_P13073	+	+	-	Evidence at protein level
5-aminolevulinate synthase, nonspecific, mitochondrial	NX_P13196	+	+	-	Evidence at protein level
Gamma-interferon-inducible lysosomal thiol reductase	NX_P13284	+	+	-	Evidence at protein level
Lysosome-associated membrane glycoprotein 2	NX_P13473	+	+	-	Evidence at protein level
Ribonuclease inhibitor	NX_P13489	+	+	-	Evidence at protein level
Intercellular adhesion molecule 2	NX_P13598	+	+	-	Evidence at protein level
Integrin alpha-4	NX_P13612	+	+	-	Evidence at protein level
Sodium/potassium-transporting ATPase subunit alpha-3	NX_P13637	+	+	-	Evidence at protein level
Elongation factor 2	NX_P13639	+	+	-	Evidence at protein level
Keratin, type I cytoskeletal 10	NX_P13645	+	+	-	Evidence at protein level
Protein disulfide-isomerase A4	NX_P13667	+	+	-	Evidence at protein level
Prolyl 4-hydroxylase subunit alpha-1	NX_P13674	+	+	-	Evidence at protein level
Translationally-controlled tumor protein	NX_P13693	+	+	-	Evidence at protein level
Delta-aminolevulinic acid dehydratase	NX_P13716	+	+	-	Evidence at protein level
HLA class I histocompatibility antigen, alpha chain E	NX_P13747	+	+	-	Evidence at protein level
HLA class II histocompatibility antigen, DO beta chain	NX_P13765	+	+	-	Evidence at protein level
Plastin-2	NX_P13796	+	+	-	Evidence at protein level
Acylamino-acid-releasing enzyme	NX_P13798	+	+	-	Evidence at protein level
Electron transfer flavoprotein subunit alpha, mitochondrial	NX_P13804	+	+	-	Evidence at protein level
Glycogen [starch] synthase, muscle	NX_P13807	+	+	-	Evidence at protein level
cAMP-dependent protein kinase type II-alpha regulatory subunit	NX_P13861	+	+	-	Evidence at protein level
Beta-enolase	NX_P13929	+	+	-	Evidence at protein level
General transcription factor IIF subunit 2	NX_P13984	+	+	-	Evidence at protein level
Bifunctional methylenetetrahydrofolate dehydrogenase/cyclohydrolase, mitochondrial	NX_P13995	+	+	-	Evidence at protein level
Macrophage migration inhibitory factor	NX_P14174	+	+	-	Evidence at protein level
Glucosidase 2 subunit beta	NX_P14314	+	+	-	Evidence at protein level
Hematopoietic lineage cell-specific protein	NX_P14317	+	+	-	Evidence at protein level
Farnesyl pyrophosphate synthase	NX_P14324	+	+	-	Evidence at protein level
Zinc finger protein RFP	NX_P14373	+	+	-	Evidence at protein level
Cytochrome c oxidase subunit 7A2, mitochondrial	NX_P14406	+	+	-	Evidence at protein level
Aldo-keto reductase family 1 member A1	NX_P14550	+	+	-	Evidence at protein level
Neutrophil cytosol factor 1	NX_P14598	+	+	-	Evidence at protein level
Pyruvate kinase PKM	NX_P14618	+	+	-	Evidence at protein level
Acylphosphatase-2	NX_P14621	+	+	-	Evidence at protein level
Endoplasmin	NX_P14625	+	+	-	Evidence at protein level
G2/mitotic-specific cyclin-B1	NX_P14635	+	+	-	Evidence at protein level
Myosin light chain 6B	NX_P14649	+	+	-	Evidence at protein level
Small nuclear ribonucleoprotein-associated proteins B and B'	NX_P14678	+	+	-	Evidence at protein level
Insulin-degrading enzyme	NX_P14735	+	+	-	Evidence at protein level
POU domain, class 2, transcription factor 1	NX_P14859	+	+	-	Evidence at protein level
Heterogeneous nuclear ribonucleoprotein L	NX_P14866	+	+	-	Evidence at protein level
Aspartate--tRNA ligase, cytoplasmic	NX_P14868	+	+	-	Evidence at protein level
Protein C-ets-1	NX_P14921	+	+	-	Evidence at protein level
Junction plakoglobin	NX_P14923	+	+	-	Evidence at protein level
Cytochrome b-c1 complex subunit 7	NX_P14927	+	+	-	Evidence at protein level
Aldo-keto reductase family 1 member B1	NX_P15121	+	+	-	Evidence at protein level
Ras-related C3 botulinum toxin substrate 2	NX_P15153	+	+	-	Evidence at protein level
Eukaryotic peptide chain release factor GTP-binding subunit ERF3A	NX_P15170	+	+	-	Evidence at protein level
Arylsulfatase A	NX_P15289	+	+	-	Evidence at protein level
Beta-1,4-galactosyltransferase 1	NX_P15291	+	+	-	Evidence at protein level
Ezrin	NX_P15311	+	+	-	Evidence at protein level
Cyclic AMP-dependent transcription factor ATF-2	NX_P15336	+	+	-	Evidence at protein level
Ubiquitin carboxyl-terminal hydrolase isozyme L3	NX_P15374	+	+	-	Evidence at protein level
B-lymphocyte antigen CD19	NX_P15391	+	+	-	Evidence at protein level
Proto-oncogene vav	NX_P15498	+	+	-	Evidence at protein level
Nucleoside diphosphate kinase A	NX_P15531	+	+	-	Evidence at protein level
N-acetylglucosamine-6-sulfatase	NX_P15586	+	+	-	Evidence at protein level
Arylsulfatase B	NX_P15848	+	+	-	Evidence at protein level
40S ribosomal protein S2	NX_P15880	+	+	-	Evidence at protein level
Beta-galactoside alpha-2,6-sialyltransferase 1	NX_P15907	+	+	-	Evidence at protein level
Transcription factor E2-alpha	NX_P15923	+	+	-	Evidence at protein level
Replication protein A 32 kDa subunit	NX_P15927	+	+	-	Evidence at protein level
Ribosyldihydronicotinamide dehydrogenase [quinone]	NX_P16083	+	+	-	Evidence at protein level
Histone H2AX	NX_P16104	+	+	-	Evidence at protein level
Leukosialin	NX_P16150	+	+	-	Evidence at protein level
Cyclic AMP-responsive element-binding protein 1	NX_P16220	+	+	-	Evidence at protein level
Beta-galactosidase	NX_P16278	+	+	-	Evidence at protein level
Serine/threonine-protein phosphatase 2B catalytic subunit beta isoform	NX_P16298	+	+	-	Evidence at protein level
Cytoplasmic protein NCK1	NX_P16333	+	+	-	Evidence at protein level
GC-rich sequence DNA-binding factor 2	NX_P16383	+	+	-	Evidence at protein level
NADPH--cytochrome P450 reductase	NX_P16435	+	+	-	Evidence at protein level
Methylated-DNA--protein-cysteine methyltransferase	NX_P16455	+	+	-	Evidence at protein level
Sarcoplasmic/endoplasmic reticulum calcium ATPase 2	NX_P16615	+	+	-	Evidence at protein level
1-phosphatidylinositol 4,5-bisphosphate phosphodiesterase gamma-2	NX_P16885	+	+	-	Evidence at protein level
Fumarylacetoacetase	NX_P16930	+	+	-	Evidence at protein level
Stathmin	NX_P16949	+	+	-	Evidence at protein level
Y-box-binding protein 3	NX_P16989	+	+	-	Evidence at protein level
Zinc finger protein 12	NX_P17014	+	+	-	Evidence at protein level
Zinc finger protein 24	NX_P17028	+	+	-	Evidence at protein level
Zinc finger protein with KRAB and SCAN domains 1	NX_P17029	+	+	-	Evidence at protein level
Alpha-N-acetylgalactosaminidase	NX_P17050	+	+	-	Evidence at protein level
Rho-related GTP-binding protein RhoQ	NX_P17081	+	+	-	Evidence at protein level
High mobility group protein HMG-I/HMG-Y	NX_P17096	+	+	-	Evidence at protein level
Aspartate aminotransferase, cytoplasmic	NX_P17174	+	+	-	Evidence at protein level
Protein kinase C alpha type	NX_P17252	+	+	-	Evidence at protein level
Transcription factor jun-B	NX_P17275	+	+	-	Evidence at protein level
Nucleolar transcription factor 1	NX_P17480	+	+	-	Evidence at protein level
Transcription factor jun-D	NX_P17535	+	+	-	Evidence at protein level
Cyclic AMP-dependent transcription factor ATF-7	NX_P17544	+	+	-	Evidence at protein level
cAMP-dependent protein kinase catalytic subunit alpha	NX_P17612	+	+	-	Evidence at protein level
CCAAT/enhancer-binding protein beta	NX_P17676	+	+	-	Evidence at protein level
Tyrosine-protein phosphatase non-receptor type 2	NX_P17706	+	+	-	Evidence at protein level
S-adenosylmethionine decarboxylase proenzyme	NX_P17707	+	+	-	Evidence at protein level
CTP synthase 1	NX_P17812	+	+	-	Evidence at protein level
Probable ATP-dependent RNA helicase DDX5	NX_P17844	+	+	-	Evidence at protein level
ATP-dependent 6-phosphofructokinase, liver type	NX_P17858	+	+	-	Evidence at protein level
Ganglioside GM2 activator	NX_P17900	+	+	-	Evidence at protein level
Transcription factor PU.1	NX_P17947	+	+	-	Evidence at protein level
26S proteasome regulatory subunit 6A	NX_P17980	+	+	-	Evidence at protein level
T-complex protein 1 subunit alpha	NX_P17987	+	+	-	Evidence at protein level
Tyrosine-protein phosphatase non-receptor type 1	NX_P18031	+	+	-	Evidence at protein level
General transcription and DNA repair factor IIH helicase subunit XPD	NX_P18074	+	+	-	Evidence at protein level
Bone morphogenetic protein 7	NX_P18075	+	+	-	Evidence at protein level
60S ribosomal protein L35a	NX_P18077	+	+	-	Evidence at protein level
ADP-ribosylation factor 4	NX_P18085	+	+	-	Evidence at protein level
60S ribosomal protein L7	NX_P18124	+	+	-	Evidence at protein level
Vinculin	NX_P18206	+	+	-	Evidence at protein level
Receptor-type tyrosine-protein phosphatase alpha	NX_P18433	+	+	-	Evidence at protein level
Protein SON	NX_P18583	+	+	-	Evidence at protein level
Negative elongation factor E	NX_P18615	+	+	-	Evidence at protein level
60S ribosomal protein L17	NX_P18621	+	+	-	Evidence at protein level
Phosphoglycerate mutase 1	NX_P18669	+	+	-	Evidence at protein level
Regulator of chromosome condensation	NX_P18754	+	+	-	Evidence at protein level
Cyclic AMP-dependent transcription factor ATF-1	NX_P18846	+	+	-	Evidence at protein level
DNA ligase 1	NX_P18858	+	+	-	Evidence at protein level
ATP synthase-coupling factor 6, mitochondrial	NX_P18859	+	+	-	Evidence at protein level
DNA repair protein XRCC1	NX_P18887	+	+	-	Evidence at protein level
1-phosphatidylinositol 4,5-bisphosphate phosphodiesterase gamma-1	NX_P19174	+	+	-	Evidence at protein level
Nucleolin	NX_P19338	+	+	-	Evidence at protein level
Hexokinase-1	NX_P19367	+	+	-	Evidence at protein level
DNA-directed RNA polymerase II subunit RPB3	NX_P19387	+	+	-	Evidence at protein level
DNA-directed RNA polymerases I, II, and III subunit RPABC1	NX_P19388	+	+	-	Evidence at protein level
Leukocyte surface antigen CD53	NX_P19397	+	+	-	Evidence at protein level
NADH dehydrogenase [ubiquinone] flavoprotein 2, mitochondrial	NX_P19404	+	+	-	Evidence at protein level
General transcription and DNA repair factor IIH helicase subunit XPB	NX_P19447	+	+	-	Evidence at protein level
E3 ubiquitin-protein ligase TRIM21	NX_P19474	+	+	-	Evidence at protein level
Spermidine synthase	NX_P19623	+	+	-	Evidence at protein level
Casein kinase II subunit alpha'	NX_P19784	+	+	-	Evidence at protein level
Nuclear factor NF-kappa-B p105 subunit	NX_P19838	+	+	-	Evidence at protein level
Neutrophil cytosol factor 2	NX_P19878	+	+	-	Evidence at protein level
Thymidine phosphorylase	NX_P19971	+	+	-	Evidence at protein level
Plasma membrane calcium-transporting ATPase 1	NX_P20020	+	+	-	Evidence at protein level
Eukaryotic translation initiation factor 2 subunit 2	NX_P20042	+	+	-	Evidence at protein level
Annexin A7	NX_P20073	+	+	-	Evidence at protein level
Myeloid cell surface antigen CD33	NX_P20138	+	+	-	Evidence at protein level
TATA-box-binding protein	NX_P20226	+	+	-	Evidence at protein level
Cyclin-A2	NX_P20248	+	+	-	Evidence at protein level
B-cell receptor CD22	NX_P20273	+	+	-	Evidence at protein level
Transcription factor BTF3	NX_P20290	+	+	-	Evidence at protein level
Arachidonate 5-lipoxygenase-activating protein	NX_P20292	+	+	-	Evidence at protein level
Ras-related protein Rab-3A	NX_P20336	+	+	-	Evidence at protein level
Ras-related protein Rab-5A	NX_P20339	+	+	-	Evidence at protein level
Ras-related protein Rab-6A	NX_P20340	+	+	-	Evidence at protein level
DNA mismatch repair protein Msh3	NX_P20585	+	+	-	Evidence at protein level
Proteasome subunit beta type-1	NX_P20618	+	+	-	Evidence at protein level
Cation-dependent mannose-6-phosphate receptor	NX_P20645	+	+	-	Evidence at protein level
Cytochrome c oxidase subunit 5A, mitochondrial	NX_P20674	+	+	-	Evidence at protein level
Lamin-B1	NX_P20700	+	+	-	Evidence at protein level
Integrin alpha-L	NX_P20701	+	+	-	Evidence at protein level
Calpastatin	NX_P20810	+	+	-	Evidence at protein level
Inosine-5'-monophosphate dehydrogenase 1	NX_P20839	+	+	-	Evidence at protein level
N(4)-(beta-N-acetylglucosaminyl)-L-asparaginase	NX_P20933	+	+	-	Evidence at protein level
Ras GTPase-activating protein 1	NX_P20936	+	+	-	Evidence at protein level
Cyclin-dependent kinase 11B	NX_P21127	+	+	-	Evidence at protein level
V-type proton ATPase subunit B, brain isoform	NX_P21281	+	+	-	Evidence at protein level
V-type proton ATPase subunit C 1	NX_P21283	+	+	-	Evidence at protein level
Cysteine and glycine-rich protein 1	NX_P21291	+	+	-	Evidence at protein level
Filamin-A	NX_P21333	+	+	-	Evidence at protein level
Neurofibromin	NX_P21359	+	+	-	Evidence at protein level
Cytoplasmic aconitate hydratase	NX_P21399	+	+	-	Evidence at protein level
Voltage-dependent anion-selective channel protein 1	NX_P21796	+	+	-	Evidence at protein level
B-cell differentiation antigen CD72	NX_P21854	+	+	-	Evidence at protein level
Succinate dehydrogenase [ubiquinone] iron-sulfur subunit, mitochondrial	NX_P21912	+	+	-	Evidence at protein level
2-oxoisovalerate dehydrogenase subunit beta, mitochondrial	NX_P21953	+	+	-	Evidence at protein level
Catechol O-methyltransferase	NX_P21964	+	+	-	Evidence at protein level
Methylmalonyl-CoA mutase, mitochondrial	NX_P22033	+	+	-	Evidence at protein level
Oxysterol-binding protein 1	NX_P22059	+	+	-	Evidence at protein level
Protein-L-isoaspartate(D-aspartate) O-methyltransferase	NX_P22061	+	+	-	Evidence at protein level
rRNA 2'-O-methyltransferase fibrillarin	NX_P22087	+	+	-	Evidence at protein level
Trifunctional purine biosynthetic protein adenosine-3	NX_P22102	+	+	-	Evidence at protein level
Multifunctional protein ADE2	NX_P22234	+	+	-	Evidence at protein level
Iduronate 2-sulfatase	NX_P22304	+	+	-	Evidence at protein level
Non-specific lipid-transfer protein	NX_P22307	+	+	-	Evidence at protein level
Ubiquitin-like modifier-activating enzyme 1	NX_P22314	+	+	-	Evidence at protein level
Nucleoside diphosphate kinase B	NX_P22392	+	+	-	Evidence at protein level
Upstream stimulatory factor 1	NX_P22415	+	+	-	Evidence at protein level
NADPH:adrenodoxin oxidoreductase, mitochondrial	NX_P22570	+	+	-	Evidence at protein level
Heterogeneous nuclear ribonucleoproteins A2/B1	NX_P22626	+	+	-	Evidence at protein level
MHC class II regulatory factor RFX1	NX_P22670	+	+	-	Evidence at protein level
E3 ubiquitin-protein ligase CBL	NX_P22681	+	+	-	Evidence at protein level
cAMP-dependent protein kinase catalytic subunit beta	NX_P22694	+	+	-	Evidence at protein level
Cytochrome b-c1 complex subunit 2, mitochondrial	NX_P22695	+	+	-	Evidence at protein level
Solute carrier family 2, facilitated glucose transporter member 5	NX_P22732	+	+	-	Evidence at protein level
Ferrochelatase, mitochondrial	NX_P22830	+	+	-	Evidence at protein level
Transcription elongation factor A protein 1	NX_P23193	+	+	-	Evidence at protein level
Splicing factor, proline- and glutamine-rich	NX_P23246	+	+	-	Evidence at protein level
Tubulin gamma-1 chain	NX_P23258	+	+	-	Evidence at protein level
Peptidyl-prolyl cis-trans isomerase B	NX_P23284	+	+	-	Evidence at protein level
NAD-dependent malic enzyme, mitochondrial	NX_P23368	+	+	-	Evidence at protein level
Tryptophan--tRNA ligase, cytoplasmic	NX_P23381	+	+	-	Evidence at protein level
40S ribosomal protein S3	NX_P23396	+	+	-	Evidence at protein level
Glycine cleavage system H protein, mitochondrial	NX_P23434	+	+	-	Evidence at protein level
Tyrosine-protein kinase JAK1	NX_P23458	+	+	-	Evidence at protein level
Receptor-type tyrosine-protein phosphatase epsilon	NX_P23469	+	+	-	Evidence at protein level
Nuclear autoantigen Sp-100	NX_P23497	+	+	-	Evidence at protein level
Nuclear transcription factor Y subunit alpha	NX_P23511	+	+	-	Evidence at protein level
Adenosylhomocysteinase	NX_P23526	+	+	-	Evidence at protein level
Cofilin-1	NX_P23528	+	+	-	Evidence at protein level
Eukaryotic translation initiation factor 4B	NX_P23588	+	+	-	Evidence at protein level
Plasma membrane calcium-transporting ATPase 4	NX_P23634	+	+	-	Evidence at protein level
Diacylglycerol kinase alpha	NX_P23743	+	+	-	Evidence at protein level
Carnitine O-palmitoyltransferase 2, mitochondrial	NX_P23786	+	+	-	Evidence at protein level
Thymidylate kinase	NX_P23919	+	+	-	Evidence at protein level
Ribonucleoside-diphosphate reductase large subunit	NX_P23921	+	+	-	Evidence at protein level
Rab proteins geranylgeranyltransferase component A 1	NX_P24386	+	+	-	Evidence at protein level
Elongation factor 1-beta	NX_P24534	+	+	-	Evidence at protein level
ATP synthase F(0) complex subunit B1, mitochondrial	NX_P24539	+	+	-	Evidence at protein level
Low molecular weight phosphotyrosine protein phosphatase	NX_P24666	+	+	-	Evidence at protein level
Acetyl-CoA acetyltransferase, mitochondrial	NX_P24752	+	+	-	Evidence at protein level
Cyclin-C	NX_P24863	+	+	-	Evidence at protein level
DNA-directed RNA polymerase II subunit RPB1	NX_P24928	+	+	-	Evidence at protein level
Cyclin-dependent kinase 2	NX_P24941	+	+	-	Evidence at protein level
Beta-adrenergic receptor kinase 1	NX_P25098	+	+	-	Evidence at protein level
DNA replication licensing factor MCM3	NX_P25205	+	+	-	Evidence at protein level
3-mercaptopyruvate sulfurtransferase	NX_P25325	+	+	-	Evidence at protein level
40S ribosomal protein S12	NX_P25398	+	+	-	Evidence at protein level
Bromodomain-containing protein 2	NX_P25440	+	+	-	Evidence at protein level
Tumor necrosis factor receptor superfamily member 6	NX_P25445	+	+	-	Evidence at protein level
Transcriptional repressor protein YY1	NX_P25490	+	+	-	Evidence at protein level
DnaJ homolog subfamily B member 1	NX_P25685	+	+	-	Evidence at protein level
DnaJ homolog subfamily B member 2	NX_P25686	+	+	-	Evidence at protein level
ATP synthase subunit alpha, mitochondrial	NX_P25705	+	+	-	Evidence at protein level
Cathepsin S	NX_P25774	+	+	-	Evidence at protein level
Proteasome subunit alpha type-1	NX_P25786	+	+	-	Evidence at protein level
Proteasome subunit alpha type-2	NX_P25787	+	+	-	Evidence at protein level
Proteasome subunit alpha type-3	NX_P25788	+	+	-	Evidence at protein level
Proteasome subunit alpha type-4	NX_P25789	+	+	-	Evidence at protein level
Integrin beta-7	NX_P26010	+	+	-	Evidence at protein level
Moesin	NX_P26038	+	+	-	Evidence at protein level
Probable ATP-dependent RNA helicase DDX6	NX_P26196	+	+	-	Evidence at protein level
DNA (cytosine-5)-methyltransferase 1	NX_P26358	+	+	-	Evidence at protein level
Splicing factor U2AF 65 kDa subunit	NX_P26368	+	+	-	Evidence at protein level
60S ribosomal protein L13	NX_P26373	+	+	-	Evidence at protein level
Alpha-1,3-mannosyl-glycoprotein 2-beta-N-acetylglucosaminyltransferase	NX_P26572	+	+	-	Evidence at protein level
High mobility group protein B2	NX_P26583	+	+	-	Evidence at protein level
Polypyrimidine tract-binding protein 1	NX_P26599	+	+	-	Evidence at protein level
Threonine--tRNA ligase 1, cytoplasmic	NX_P26639	+	+	-	Evidence at protein level
Valine--tRNA ligase	NX_P26640	+	+	-	Evidence at protein level
Elongation factor 1-gamma	NX_P26641	+	+	-	Evidence at protein level
CD27 antigen	NX_P26842	+	+	-	Evidence at protein level
Peptidyl-prolyl cis-trans isomerase FKBP2	NX_P26885	+	+	-	Evidence at protein level
Erythrocyte band 7 integral membrane protein	NX_P27105	+	+	-	Evidence at protein level
14-3-3 protein theta	NX_P27348	+	+	-	Evidence at protein level
Mitogen-activated protein kinase 3	NX_P27361	+	+	-	Evidence at protein level
MAP/microtubule affinity-regulating kinase 3	NX_P27448	+	+	-	Evidence at protein level
Aryl hydrocarbon receptor nuclear translocator	NX_P27540	+	+	-	Evidence at protein level
60S ribosomal protein L10	NX_P27635	+	+	-	Evidence at protein level
Replication protein A 70 kDa DNA-binding subunit	NX_P27694	+	+	-	Evidence at protein level
DNA-(apurinic or apyrimidinic site) lyase	NX_P27695	+	+	-	Evidence at protein level
Deoxycytidine kinase	NX_P27707	+	+	-	Evidence at protein level
CAD protein	NX_P27708	+	+	-	Evidence at protein level
Calreticulin	NX_P27797	+	+	-	Evidence at protein level
cAMP-specific 3',5'-cyclic phosphodiesterase 4A	NX_P27815	+	+	-	Evidence at protein level
Microtubule-associated protein 4	NX_P27816	+	+	-	Evidence at protein level
Calnexin	NX_P27824	+	+	-	Evidence at protein level
Phosphatidylinositol 3-kinase regulatory subunit alpha	NX_P27986	+	+	-	Evidence at protein level
Proteasome subunit beta type-8	NX_P28062	+	+	-	Evidence at protein level
Proteasome subunit beta type-9	NX_P28065	+	+	-	Evidence at protein level
Proteasome subunit alpha type-5	NX_P28066	+	+	-	Evidence at protein level
HLA class II histocompatibility antigen, DM alpha chain	NX_P28067	+	+	-	Evidence at protein level
HLA class II histocompatibility antigen, DM beta chain	NX_P28068	+	+	-	Evidence at protein level
Proteasome subunit beta type-4	NX_P28070	+	+	-	Evidence at protein level
Proteasome subunit beta type-6	NX_P28072	+	+	-	Evidence at protein level
Proteasome subunit beta type-5	NX_P28074	+	+	-	Evidence at protein level
ATP-binding cassette sub-family D member 3	NX_P28288	+	+	-	Evidence at protein level
NADH-ubiquinone oxidoreductase 75 kDa subunit, mitochondrial	NX_P28331	+	+	-	Evidence at protein level
DNA polymerase delta catalytic subunit	NX_P28340	+	+	-	Evidence at protein level
Mitogen-activated protein kinase 1	NX_P28482	+	+	-	Evidence at protein level
Grancalcin	NX_P28676	+	+	-	Evidence at protein level
Retinoic acid receptor RXR-beta	NX_P28702	+	+	-	Evidence at protein level
DNA repair protein complementing XP-G cells	NX_P28715	+	+	-	Evidence at protein level
Progranulin	NX_P28799	+	+	-	Evidence at protein level
Cytosol aminopeptidase	NX_P28838	+	+	-	Evidence at protein level
ADP-ribosyl cyclase/cyclic ADP-ribose hydrolase 1	NX_P28907	+	+	-	Evidence at protein level
General transcription factor IIE subunit 1	NX_P29083	+	+	-	Evidence at protein level
Transcription initiation factor IIE subunit beta	NX_P29084	+	+	-	Evidence at protein level
Tripeptidyl-peptidase 2	NX_P29144	+	+	-	Evidence at protein level
Inositol monophosphatase 1	NX_P29218	+	+	-	Evidence at protein level
Tyrosine-protein phosphatase non-receptor type 6	NX_P29350	+	+	-	Evidence at protein level
DNA-3-methyladenine glycosylase	NX_P29372	+	+	-	Evidence at protein level
AT-rich interactive domain-containing protein 4A	NX_P29374	+	+	-	Evidence at protein level
Lysine-specific demethylase 5A	NX_P29375	+	+	-	Evidence at protein level
Transketolase	NX_P29401	+	+	-	Evidence at protein level
Caspase-1	NX_P29466	+	+	-	Evidence at protein level
RNA-binding motif, single-stranded-interacting protein 1	NX_P29558	+	+	-	Evidence at protein level
Protein PML	NX_P29590	+	+	-	Evidence at protein level
Non-receptor tyrosine-protein kinase TYK2	NX_P29597	+	+	-	Evidence at protein level
Elongation factor 1-delta	NX_P29692	+	+	-	Evidence at protein level
2'-5'-oligoadenylate synthase 2	NX_P29728	+	+	-	Evidence at protein level
Guanine nucleotide-binding protein subunit alpha-11	NX_P29992	+	+	-	Evidence at protein level
Endoplasmic reticulum resident protein 29	NX_P30040	+	+	-	Evidence at protein level
Peroxiredoxin-6	NX_P30041	+	+	-	Evidence at protein level
Flavin reductase (NADPH)	NX_P30043	+	+	-	Evidence at protein level
Peroxiredoxin-5, mitochondrial	NX_P30044	+	+	-	Evidence at protein level
D-dopachrome decarboxylase	NX_P30046	+	+	-	Evidence at protein level
GTP cyclohydrolase 1 feedback regulatory protein	NX_P30047	+	+	-	Evidence at protein level
Thioredoxin-dependent peroxide reductase, mitochondrial	NX_P30048	+	+	-	Evidence at protein level
ATP synthase subunit delta, mitochondrial	NX_P30049	+	+	-	Evidence at protein level
60S ribosomal protein L12	NX_P30050	+	+	-	Evidence at protein level
Enoyl-CoA hydratase, mitochondrial	NX_P30084	+	+	-	Evidence at protein level
UMP-CMP kinase	NX_P30085	+	+	-	Evidence at protein level
Phosphatidylethanolamine-binding protein 1	NX_P30086	+	+	-	Evidence at protein level
Protein disulfide-isomerase A3	NX_P30101	+	+	-	Evidence at protein level
Serine/threonine-protein phosphatase 2A 65 kDa regulatory subunit A alpha isoform	NX_P30153	+	+	-	Evidence at protein level
Serine/threonine-protein phosphatase 2A 65 kDa regulatory subunit A beta isoform	NX_P30154	+	+	-	Evidence at protein level
Cell division cycle protein 27 homolog	NX_P30260	+	+	-	Evidence at protein level
G1/S-specific cyclin-D3	NX_P30281	+	+	-	Evidence at protein level
Wee1-like protein kinase	NX_P30291	+	+	-	Evidence at protein level
Peptidyl-prolyl cis-trans isomerase F, mitochondrial	NX_P30405	+	+	-	Evidence at protein level
Glycylpeptide N-tetradecanoyltransferase 1	NX_P30419	+	+	-	Evidence at protein level
Heme oxygenase 2	NX_P30519	+	+	-	Evidence at protein level
Adenylosuccinate synthetase isozyme 2	NX_P30520	+	+	-	Evidence at protein level
Alpha-2-macroglobulin receptor-associated protein	NX_P30533	+	+	-	Evidence at protein level
Adenylosuccinate lyase	NX_P30566	+	+	-	Evidence at protein level
CAP-Gly domain-containing linker protein 1	NX_P30622	+	+	-	Evidence at protein level
Sorcin	NX_P30626	+	+	-	Evidence at protein level
Leukocyte elastase inhibitor	NX_P30740	+	+	-	Evidence at protein level
High affinity cationic amino acid transporter 1	NX_P30825	+	+	-	Evidence at protein level
DNA-directed RNA polymerase II subunit RPB2	NX_P30876	+	+	-	Evidence at protein level
Succinate dehydrogenase [ubiquinone] flavoprotein subunit, mitochondrial	NX_P31040	+	+	-	Evidence at protein level
Coronin-1A	NX_P31146	+	+	-	Evidence at protein level
Rab GDP dissociation inhibitor alpha	NX_P31150	+	+	-	Evidence at protein level
S-adenosylmethionine synthase isoform type-2	NX_P31153	+	+	-	Evidence at protein level
cAMP-dependent protein kinase type I-beta regulatory subunit	NX_P31321	+	+	-	Evidence at protein level
cAMP-dependent protein kinase type II-beta regulatory subunit	NX_P31323	+	+	-	Evidence at protein level
Ribonucleoside-diphosphate reductase subunit M2	NX_P31350	+	+	-	Evidence at protein level
Nucleolysin TIA-1 isoform p40	NX_P31483	+	+	-	Evidence at protein level
Sodium/glucose cotransporter 2	NX_P31639	+	+	-	Evidence at protein level
DnaJ homolog subfamily A member 1	NX_P31689	+	+	-	Evidence at protein level
RAC-alpha serine/threonine-protein kinase	NX_P31749	+	+	-	Evidence at protein level
RAC-beta serine/threonine-protein kinase	NX_P31751	+	+	-	Evidence at protein level
Cytochrome b-c1 complex subunit 1, mitochondrial	NX_P31930	+	+	-	Evidence at protein level
3-hydroxyisobutyrate dehydrogenase, mitochondrial	NX_P31937	+	+	-	Evidence at protein level
Bifunctional purine biosynthesis protein PURH	NX_P31939	+	+	-	Evidence at protein level
Heterogeneous nuclear ribonucleoprotein H3	NX_P31942	+	+	-	Evidence at protein level
Heterogeneous nuclear ribonucleoprotein H	NX_P31943	+	+	-	Evidence at protein level
14-3-3 protein beta/alpha	NX_P31946	+	+	-	Evidence at protein level
Stress-induced-phosphoprotein 1	NX_P31948	+	+	-	Evidence at protein level
Type II inositol 1,4,5-trisphosphate 5-phosphatase	NX_P32019	+	+	-	Evidence at protein level
Peroxiredoxin-2	NX_P32119	+	+	-	Evidence at protein level
Beta-arrestin-2	NX_P32121	+	+	-	Evidence at protein level
Glycerol kinase	NX_P32189	+	+	-	Evidence at protein level
Deoxycytidylate deaminase	NX_P32321	+	+	-	Evidence at protein level
Pyrroline-5-carboxylate reductase 1, mitochondrial	NX_P32322	+	+	-	Evidence at protein level
ETS-related transcription factor Elf-1	NX_P32519	+	+	-	Evidence at protein level
General transcription factor IIH subunit 1	NX_P32780	+	+	-	Evidence at protein level
Cystathionine gamma-lyase	NX_P32929	+	+	-	Evidence at protein level
Intercellular adhesion molecule 3	NX_P32942	+	+	-	Evidence at protein level
60S ribosomal protein L9	NX_P32969	+	+	-	Evidence at protein level
CD70 antigen	NX_P32970	+	+	-	Evidence at protein level
Long-chain-fatty-acid--CoA ligase 1	NX_P33121	+	+	-	Evidence at protein level
Kinesin-1 heavy chain	NX_P33176	+	+	-	Evidence at protein level
Cleavage stimulation factor subunit 2	NX_P33240	+	+	-	Evidence at protein level
Lymphocyte-specific protein 1	NX_P33241	+	+	-	Evidence at protein level
Deoxyuridine 5'-triphosphate nucleotidohydrolase, mitochondrial	NX_P33316	+	+	-	Evidence at protein level
Multidrug resistance-associated protein 1	NX_P33527	+	+	-	Evidence at protein level
Mannosyl-oligosaccharide 1,2-alpha-mannosidase IA	NX_P33908	+	+	-	Evidence at protein level
DNA replication licensing factor MCM4	NX_P33991	+	+	-	Evidence at protein level
DNA replication licensing factor MCM5	NX_P33992	+	+	-	Evidence at protein level
DNA replication licensing factor MCM7	NX_P33993	+	+	-	Evidence at protein level
N-acetylgalactosamine-6-sulfatase	NX_P34059	+	+	-	Evidence at protein level
Serine hydroxymethyltransferase, cytosolic	NX_P34896	+	+	-	Evidence at protein level
Serine hydroxymethyltransferase, mitochondrial	NX_P34897	+	+	-	Evidence at protein level
Protein EVI2B	NX_P34910	+	+	-	Evidence at protein level
Heat shock 70 kDa protein 4	NX_P34932	+	+	-	Evidence at protein level
Mannose-6-phosphate isomerase	NX_P34949	+	+	-	Evidence at protein level
Profilin-2	NX_P35080	+	+	-	Evidence at protein level
Polycomb complex protein BMI-1	NX_P35226	+	+	-	Evidence at protein level
Prohibitin	NX_P35232	+	+	-	Evidence at protein level
Tyrosine-protein phosphatase non-receptor type 7	NX_P35236	+	+	-	Evidence at protein level
Merlin	NX_P35240	+	+	-	Evidence at protein level
Replication protein A 14 kDa subunit	NX_P35244	+	+	-	Evidence at protein level
Replication factor C subunit 4	NX_P35249	+	+	-	Evidence at protein level
Replication factor C subunit 2	NX_P35250	+	+	-	Evidence at protein level
Replication factor C subunit 1	NX_P35251	+	+	-	Evidence at protein level
60S ribosomal protein L22	NX_P35268	+	+	-	Evidence at protein level
General transcription factor IIF subunit 1	NX_P35269	+	+	-	Evidence at protein level
Sepiapterin reductase	NX_P35270	+	+	-	Evidence at protein level
Cystathionine beta-synthase	NX_P35520	+	+	-	Evidence at protein level
Glycogen debranching enzyme	NX_P35573	+	+	-	Evidence at protein level
Myosin-9	NX_P35579	+	+	-	Evidence at protein level
Myosin-10	NX_P35580	+	+	-	Evidence at protein level
Coatomer subunit beta'	NX_P35606	+	+	-	Evidence at protein level
Alpha-adducin	NX_P35611	+	+	-	Evidence at protein level
Basigin	NX_P35613	+	+	-	Evidence at protein level
RNA-binding protein FUS	NX_P35637	+	+	-	Evidence at protein level
Nuclear pore complex protein Nup214	NX_P35658	+	+	-	Evidence at protein level
Protein DEK	NX_P35659	+	+	-	Evidence at protein level
Glutaredoxin-1	NX_P35754	+	+	-	Evidence at protein level
Choline kinase alpha	NX_P35790	+	+	-	Evidence at protein level
Protein phosphatase 1A	NX_P35813	+	+	-	Evidence at protein level
Hydroxymethylglutaryl-CoA lyase, mitochondrial	NX_P35914	+	+	-	Evidence at protein level
26S proteasome regulatory subunit 7	NX_P35998	+	+	-	Evidence at protein level
ADP-ribosylation factor-like protein 2	NX_P36404	+	+	-	Evidence at protein level
ADP-ribosylation factor-like protein 3	NX_P36405	+	+	-	Evidence at protein level
Dual specificity mitogen-activated protein kinase kinase 2	NX_P36507	+	+	-	Evidence at protein level
Zinc finger protein 76	NX_P36508	+	+	-	Evidence at protein level
ATP synthase subunit gamma, mitochondrial	NX_P36542	+	+	-	Evidence at protein level
V-type proton ATPase subunit E 1	NX_P36543	+	+	-	Evidence at protein level
Oxygen-dependent coproporphyrinogen-III oxidase, mitochondrial	NX_P36551	+	+	-	Evidence at protein level
60S ribosomal protein L4	NX_P36578	+	+	-	Evidence at protein level
7,8-dihydro-8-oxoguanine triphosphatase	NX_P36639	+	+	-	Evidence at protein level
Lon protease homolog, mitochondrial	NX_P36776	+	+	-	Evidence at protein level
Phosphoglucomutase-1	NX_P36871	+	+	-	Evidence at protein level
Serine/threonine-protein phosphatase PP1-gamma catalytic subunit	NX_P36873	+	+	-	Evidence at protein level
Guanine nucleotide-binding protein-like 1	NX_P36915	+	+	-	Evidence at protein level
Dihydrolipoyllysine-residue succinyltransferase component of 2-oxoglutarate dehydrogenase complex, mitochondrial	NX_P36957	+	+	-	Evidence at protein level
Phospholipid hydroperoxide glutathione peroxidase	NX_P36969	+	+	-	Evidence at protein level
Signal recognition particle 14 kDa protein	NX_P37108	+	+	-	Evidence at protein level
Nuclear pore glycoprotein p62	NX_P37198	+	+	-	Evidence at protein level
Hippocalcin-like protein 1	NX_P37235	+	+	-	Evidence at protein level
Squalene synthase	NX_P37268	+	+	-	Evidence at protein level
Zinc finger E-box-binding homeobox 1	NX_P37275	+	+	-	Evidence at protein level
Transgelin-2	NX_P37802	+	+	-	Evidence at protein level
Transaldolase	NX_P37837	+	+	-	Evidence at protein level
Electron transfer flavoprotein subunit beta	NX_P38117	+	+	-	Evidence at protein level
RNA-binding motif protein, X chromosome	NX_P38159	+	+	-	Evidence at protein level
Coilin	NX_P38432	+	+	-	Evidence at protein level
Lysosomal acid lipase/cholesteryl ester hydrolase	NX_P38571	+	+	-	Evidence at protein level
V-type proton ATPase catalytic subunit A	NX_P38606	+	+	-	Evidence at protein level
Stress-70 protein, mitochondrial	NX_P38646	+	+	-	Evidence at protein level
Eukaryotic initiation factor 4A-III	NX_P38919	+	+	-	Evidence at protein level
DNA-binding protein SMUBP-2	NX_P38935	+	+	-	Evidence at protein level
40S ribosomal protein S19	NX_P39019	+	+	-	Evidence at protein level
60S ribosomal protein L3	NX_P39023	+	+	-	Evidence at protein level
Dolichyl-diphosphooligosaccharide--protein glycosyltransferase 48 kDa subunit	NX_P39656	+	+	-	Evidence at protein level
Acidic leucine-rich nuclear phosphoprotein 32 family member A	NX_P39687	+	+	-	Evidence at protein level
Flap endonuclease 1	NX_P39748	+	+	-	Evidence at protein level
Homeobox protein cut-like 1	NX_P39880	+	+	-	Evidence at protein level
Macrophage-capping protein	NX_P40121	+	+	-	Evidence at protein level
Alpha-taxilin	NX_P40222	+	+	-	Evidence at protein level
T-complex protein 1 subunit zeta	NX_P40227	+	+	-	Evidence at protein level
B-cell antigen receptor complex-associated protein beta chain	NX_P40259	+	+	-	Evidence at protein level
Proteasome subunit beta type-10	NX_P40306	+	+	-	Evidence at protein level
60S ribosomal protein L13a	NX_P40429	+	+	-	Evidence at protein level
ADP-ribosylation factor-like protein 1	NX_P40616	+	+	-	Evidence at protein level
DNA mismatch repair protein Mlh1	NX_P40692	+	+	-	Evidence at protein level
Signal transducer and activator of transcription 3	NX_P40763	+	+	-	Evidence at protein level
Ubiquitin carboxyl-terminal hydrolase 8	NX_P40818	+	+	-	Evidence at protein level
Peroxisomal biogenesis factor 19	NX_P40855	+	+	-	Evidence at protein level
Malate dehydrogenase, cytoplasmic	NX_P40925	+	+	-	Evidence at protein level
Malate dehydrogenase, mitochondrial	NX_P40926	+	+	-	Evidence at protein level
Replication factor C subunit 5	NX_P40937	+	+	-	Evidence at protein level
Replication factor C subunit 3	NX_P40938	+	+	-	Evidence at protein level
Trifunctional enzyme subunit alpha, mitochondrial	NX_P40939	+	+	-	Evidence at protein level
Eukaryotic translation initiation factor 2 subunit 3	NX_P41091	+	+	-	Evidence at protein level
B-cell lymphoma 6 protein	NX_P41182	+	+	-	Evidence at protein level
Transcription factor ETV6	NX_P41212	+	+	-	Evidence at protein level
Eukaryotic translation initiation factor 2D	NX_P41214	+	+	-	Evidence at protein level
Protein BUD31 homolog	NX_P41223	+	+	-	Evidence at protein level
Ubiquitin-like modifier-activating enzyme 7	NX_P41226	+	+	-	Evidence at protein level
N-alpha-acetyltransferase 10	NX_P41227	+	+	-	Evidence at protein level
Lysine-specific demethylase 5C	NX_P41229	+	+	-	Evidence at protein level
Protein phosphatase inhibitor 2	NX_P41236	+	+	-	Evidence at protein level
Tyrosine-protein kinase CSK	NX_P41240	+	+	-	Evidence at protein level
Patatin-like phospholipase domain-containing protein 4	NX_P41247	+	+	-	Evidence at protein level
Glycine--tRNA ligase	NX_P41250	+	+	-	Evidence at protein level
Isoleucine--tRNA ligase, cytoplasmic	NX_P41252	+	+	-	Evidence at protein level
Reduced folate transporter	NX_P41440	+	+	-	Evidence at protein level
Protein kinase C iota type	NX_P41743	+	+	-	Evidence at protein level
Beta-centractin	NX_P42025	+	+	-	Evidence at protein level
T-lymphocyte activation antigen CD86	NX_P42081	+	+	-	Evidence at protein level
Enoyl-CoA delta isomerase 1, mitochondrial	NX_P42126	+	+	-	Evidence at protein level
Lamina-associated polypeptide 2, isoform alpha	NX_P42166	+	+	-	Evidence at protein level
Signal transducer and activator of transcription 1-alpha/beta	NX_P42224	+	+	-	Evidence at protein level
Signal transducer and activator of transcription 6	NX_P42226	+	+	-	Evidence at protein level
Signal transducer and activator of transcription 5A	NX_P42229	+	+	-	Evidence at protein level
Exosome RNA helicase MTR4	NX_P42285	+	+	-	Evidence at protein level
Rho GTPase-activating protein 25	NX_P42331	+	+	-	Evidence at protein level
Phosphatidylinositol 4,5-bisphosphate 3-kinase catalytic subunit beta isoform	NX_P42338	+	+	-	Evidence at protein level
Serine/threonine-protein kinase mTOR	NX_P42345	+	+	-	Evidence at protein level
Phosphatidylinositol 4-kinase alpha	NX_P42356	+	+	-	Evidence at protein level
Epidermal growth factor receptor substrate 15	NX_P42566	+	+	-	Evidence at protein level
Caspase-3	NX_P42574	+	+	-	Evidence at protein level
Caspase-2	NX_P42575	+	+	-	Evidence at protein level
40S ribosomal protein S27	NX_P42677	+	+	-	Evidence at protein level
Tyrosine-protein kinase Tec	NX_P42680	+	+	-	Evidence at protein level
Probable helicase with zinc finger domain	NX_P42694	+	+	-	Evidence at protein level
Condensin-2 complex subunit D3	NX_P42695	+	+	-	Evidence at protein level
RNA-binding protein 34	NX_P42696	+	+	-	Evidence at protein level
Leucine-rich PPR motif-containing protein, mitochondrial	NX_P42704	+	+	-	Evidence at protein level
3-ketoacyl-CoA thiolase, mitochondrial	NX_P42765	+	+	-	Evidence at protein level
60S ribosomal protein L35	NX_P42766	+	+	-	Evidence at protein level
Wiskott-Aldrich syndrome protein	NX_P42768	+	+	-	Evidence at protein level
Lysosomal Pro-X carboxypeptidase	NX_P42785	+	+	-	Evidence at protein level
Huntingtin	NX_P42858	+	+	-	Evidence at protein level
Methylenetetrahydrofolate reductase	NX_P42898	+	+	-	Evidence at protein level
Neutral amino acid transporter A	NX_P43007	+	+	-	Evidence at protein level
Platelet-activating factor acetylhydrolase IB subunit alpha	NX_P43034	+	+	-	Evidence at protein level
DNA mismatch repair protein Msh2	NX_P43246	+	+	-	Evidence at protein level
Glycerol-3-phosphate dehydrogenase, mitochondrial	NX_P43304	+	+	-	Evidence at protein level
Translocon-associated protein subunit alpha	NX_P43307	+	+	-	Evidence at protein level
Tyrosine-protein phosphatase non-receptor type 9	NX_P43378	+	+	-	Evidence at protein level
Tyrosine-protein kinase SYK	NX_P43405	+	+	-	Evidence at protein level
Ran-specific GTPase-activating protein	NX_P43487	+	+	-	Evidence at protein level
Nicotinamide phosphoribosyltransferase	NX_P43490	+	+	-	Evidence at protein level
26S proteasome regulatory subunit 6B	NX_P43686	+	+	-	Evidence at protein level
Elongation factor Ts, mitochondrial	NX_P43897	+	+	-	Evidence at protein level
Voltage-dependent anion-selective channel protein 2	NX_P45880	+	+	-	Evidence at protein level
Chromobox protein homolog 5	NX_P45973	+	+	-	Evidence at protein level
Ubiquitin carboxyl-terminal hydrolase 5	NX_P45974	+	+	-	Evidence at protein level
Mitogen-activated protein kinase 9	NX_P45984	+	+	-	Evidence at protein level
Dual specificity mitogen-activated protein kinase kinase 4	NX_P45985	+	+	-	Evidence at protein level
Proliferation marker protein Ki-67	NX_P46013	+	+	-	Evidence at protein level
Ran GTPase-activating protein 1	NX_P46060	+	+	-	Evidence at protein level
ATP-dependent DNA helicase Q1	NX_P46063	+	+	-	Evidence at protein level
Probable 28S rRNA (cytosine(4447)-C(5))-methyltransferase	NX_P46087	+	+	-	Evidence at protein level
Adapter molecule crk	NX_P46108	+	+	-	Evidence at protein level
Crk-like protein	NX_P46109	+	+	-	Evidence at protein level
Translation initiation factor IF-2, mitochondrial	NX_P46199	+	+	-	Evidence at protein level
Large proline-rich protein BAG6	NX_P46379	+	+	-	Evidence at protein level
Vesicle-fusing ATPase	NX_P46459	+	+	-	Evidence at protein level
Cyclin-dependent kinase inhibitor 1B	NX_P46527	+	+	-	Evidence at protein level
Dual specificity mitogen-activated protein kinase kinase 3	NX_P46734	+	+	-	Evidence at protein level
Lys-63-specific deubiquitinase BRCC36	NX_P46736	+	+	-	Evidence at protein level
60S ribosomal protein L27a	NX_P46776	+	+	-	Evidence at protein level
60S ribosomal protein L5	NX_P46777	+	+	-	Evidence at protein level
60S ribosomal protein L21	NX_P46778	+	+	-	Evidence at protein level
60S ribosomal protein L28	NX_P46779	+	+	-	Evidence at protein level
40S ribosomal protein S9	NX_P46781	+	+	-	Evidence at protein level
40S ribosomal protein S5	NX_P46782	+	+	-	Evidence at protein level
40S ribosomal protein S10	NX_P46783	+	+	-	Evidence at protein level
Glucosamine-6-phosphate isomerase 1	NX_P46926	+	+	-	Evidence at protein level
E3 ubiquitin-protein ligase NEDD4	NX_P46934	+	+	-	Evidence at protein level
Ras GTPase-activating-like protein IQGAP1	NX_P46940	+	+	-	Evidence at protein level
Glycogenin-1	NX_P46976	+	+	-	Evidence at protein level
Dolichyl-diphosphooligosaccharide--protein glycosyltransferase subunit STT3A	NX_P46977	+	+	-	Evidence at protein level
Guanine nucleotide exchange factor MSS4	NX_P47224	+	+	-	Evidence at protein level
F-actin-capping protein subunit alpha-2	NX_P47755	+	+	-	Evidence at protein level
F-actin-capping protein subunit beta	NX_P47756	+	+	-	Evidence at protein level
Glutamine--tRNA ligase	NX_P47897	+	+	-	Evidence at protein level
[truncated: 3,839 more rows]
