# Supplementary material for: Deepening into Intracellular Signaling Landscape through Integrative Spatial Proteomics and Transcriptomics in a Lymphoma Model
Source: Biomolecules. 2021 Nov 26;11(12):1776. doi: 10.3390/biom11121776 (PMC8699084; doi:10.3390/biom11121776)
Supplement: Supplementary file 1 [file biomolecules-11-01776-s001.zip › Table S12.xlsx]

## Sheet: Reactome pathways general integ
	High LFQ & Low FPKM	Low LFQ & Progressive FPKM	High LFQ & FPKM	Outlier	Average
	Immune System	Immune System	Immune System	Immune System	Immune System
	Signal Transduction	Signal Transduction	Signal Transduction		Signal Transduction
	Developmental Biology		Developmental Biology	Developmental Biology
	Gene expression (Transcription)	Gene expression (Transcription)		Gene expression (Transcription)	Gene expression (Transcription)
	Disease	Disease	Disease	Disease	Disease
	Metabolism_	Metabolism_	Metabolism_	Metabolism_	Metabolism_
	Chromatin organization	Chromatin organization			Chromatin organization
	DNA repari	DNA repari		DNA repari	DNA repari
	Cell Cycle	Cell Cycle	Cell Cycle		Cell Cycle
	Cellular responses to external stimuli		Cellular responses to external stimuli	Cellular responses to external stimuli	Cellular responses to external stimuli
		Metabolism of RNA	Metabolism of RNA	Metabolism of RNA	Metabolism of RNA
		Metabolism of proteins	Metabolism of proteins	Metabolism of proteins	Metabolism of proteins
		Vesicle mediated transport
			Autophagy	Autophagy	Autophagy
			Organelle biogenesis and maintenance		Organelle biogenesis and maintenance
				Protein Localization	Protein Localization
				Vesicle-mediated transport	Vesicle-mediated transport
				Hemostasis
				Transport of small molecules	Transport of small molecules
				Extracellular matrix organization
_	All population of proteins				DNA replication
	Uniques				Programmed cell death

## Sheet: Reactome pathways for subcellul
	Low LFQ & Progresive FPKM
	Cyt			Mem			Org		Nuc & Org				Nuc & Cyt			Org & Cyt
	Low	Medium	High	Low	Medium	High	Low	High	Lower	Low	High	Higher	Lower	Low	High	Lower	Low	High	Higher
	Disease		Disease				Disease	Disease			Disease			Disease	Disease
								Neuronal System
	Cell responses to external stimuli		Cell responses to external stimuli
		Immune System	Immune System	Immune System	Immune System		Immune System	Immune System						Immune System					Immune System
	Signal Transduction	Signal Transduction					Signal Transduction				Signal Transduction			Signal Transduction	Signal Transduction
	Gene expression (Transcription)	Gene expression (Transcription)	Gene expression (Transcription)						Gene expression (Transcription)		Gene expression (Transcription)	Gene expression (Transcription)		Gene expression (Transcription)	Gene expression (Transcription)
		Metabolism	Metabolism		Metabolism	Metabolism	Metabolism	Metabolism	Metabolism	Metabolism			Metabolism	Metabolism		Metabolism	Metabolism
			Metabolism of RNA												Metabolism of RNA	Metabolism of RNA			Metabolism of RNA
	Metabolism of proteins		Metabolism of proteins	Metabolism of proteins		Metabolism of proteins	Metabolism of proteins											Metabolism of proteins
						Protein localization	Protein localization
		Vesicle-mediated transport		Vesicle-mediated transport						Vesicle-mediated transport			Vesicle-mediated transport
								Transport of small molecules											Transport of small molecules
	Cell-Cell communication
			Hemostasis
			Cell Cycle												Cell Cycle
		Programmed cell death
			Developmental Biology					Developmental Biology			Developmental Biology			Developmental Biology				Developmental Biology
															DNA Repari
															DNA Replication

## Sheet: Outliers information
Nextprot ID	NUC	ORG	CYT	MB	LFQ Value	FPKM
NX_P00505	1	1	1	1	306729984	51.44			KEGG INFORMATION
NX_P03897	0	0	0	1	154000	1610.5			#term ID	term description	observed gene count	background gene count	false discovery rate	matching proteins in your network (IDs)
NX_P03915	0	0	0	1	197350	603.83			hsa04141	Protein processing in endoplasmic reticulum	7	161	1.60e-06	ENSP00000286091,ENSP00000299767,ENSP00000300289,ENSP00000324173,ENSP00000327801,ENSP00000335153,ENSP00000432083
NX_P06744	0	1	1	1	256410000	173.49			hsa04612	Antigen processing and presentation	4	66	0.00032	ENSP00000300289,ENSP00000324173,ENSP00000335153,ENSP00000432083
NX_P07237	1	1	1	1	432689984	181.04			hsa04217	Necroptosis	4	155	0.0053	ENSP00000265333,ENSP00000335153,ENSP00000355759,ENSP00000419425
NX_P07737	1	1	1	1	424689984	193.27			hsa04918	Thyroid hormone synthesis	3	73	0.0072	ENSP00000286091,ENSP00000299767,ENSP00000324173
NX_P07900	1	1	1	1	243830000	72.32			hsa05215	Prostate cancer	3	97	0.0129	ENSP00000299767,ENSP00000335153,ENSP00000381607
NX_P07910	1	1	1	1	303510016	165.5			hsa03010	Ribosome	3	130	0.0244	ENSP00000346046,ENSP00000413436,ENSP00000467466
NX_P08708	1	0	1	1	5580700	492.98			hsa03040	Spliceosome	3	130	0.0244	ENSP00000365439,ENSP00000432083,ENSP00000451291
NX_P09211	0	1	1	1	550860032	724.77			hsa04915	Estrogen signaling pathway	3	133	0.0244	ENSP00000299767,ENSP00000335153,ENSP00000432083
NX_P09874	1	1	1	1	354590016	76.64			hsa05012	Parkinson's disease	3	142	0.0244	ENSP00000265333,ENSP00000354813,ENSP00000355206
NX_P0CG05	0	1	1	1	86662000	2504.11			hsa05418	Fluid shear stress and atherosclerosis	3	133	0.0244	ENSP00000299767,ENSP00000335153,ENSP00000381607
NX_P10809	1	1	1	1	768230016	119.91			hsa05152	Tuberculosis	3	172	0.0289	ENSP00000219150,ENSP00000297185,ENSP00000373620
NX_P11021	1	1	1	1	1342800000	60.49			hsa05134	Legionellosis	2	54	0.0312	ENSP00000373620,ENSP00000432083
NX_P11142	1	1	1	1	790720000	87.97
NX_P11387	1	1	0	0	174450000	13.88
NX_P13667	1	1	1	1	505089984	21.79
NX_P13796	1	1	1	1	1128499968	121.1			Molecular Function (GO)
NX_P14625	1	1	1	1	696979968	59.35			#term ID	term description	observed gene count	background gene count	false discovery rate	matching proteins in your network (IDs)
NX_P15923	1	0	0	0	78946	346.01			GO:0051082	unfolded protein binding	10	106	2.27e-12	ENSP00000246957,ENSP00000286788,ENSP00000297185,ENSP00000299767,ENSP00000300026,ENSP00000324173,ENSP00000335153,ENSP00000373620,ENSP00000419425,ENSP00000432083
NX_P19338	1	1	1	1	528569984	168.83			GO:0016853	isomerase activity	7	147	1.47e-06	ENSP00000286091,ENSP00000300026,ENSP00000300289,ENSP00000327801,ENSP00000354522,ENSP00000405573,ENSP00000419425
NX_P21796	1	1	1	1	192290000	126.65			GO:0019899	enzyme binding	18	2197	1.47e-06	ENSP00000225655,ENSP00000245206,ENSP00000246957,ENSP00000262965,ENSP00000265333,ENSP00000297185,ENSP00000299767,ENSP00000300026,ENSP00000318195,ENSP00000324173,ENSP00000327801,ENSP00000335153,ENSP00000355759,ENSP00000373620,ENSP00000381581,ENSP00000381607,ENSP00000405573,ENSP00000432083
NX_P22392	0	0	1	0	275870016	8.76			GO:0005515	protein binding	27	6605	3.73e-05	ENSP00000219150,ENSP00000225655,ENSP00000245206,ENSP00000246957,ENSP00000262746,ENSP00000262965,ENSP00000265333,ENSP00000276079,ENSP00000286788,ENSP00000297185,ENSP00000299767,ENSP00000300026,ENSP00000300289,ENSP00000318195,ENSP00000324173,ENSP00000327801,ENSP00000335153,ENSP00000354522,ENSP00000355759,ENSP00000365439,ENSP00000373620,ENSP00000381581,ENSP00000381607,ENSP00000405573,ENSP00000419425…
NX_P23284	1	1	1	1	445420000	107.25			GO:0008144	drug binding	14	1710	5.33e-05	ENSP00000245206,ENSP00000246957,ENSP00000286788,ENSP00000297185,ENSP00000299767,ENSP00000300026,ENSP00000324173,ENSP00000335153,ENSP00000354522,ENSP00000373620,ENSP00000376886,ENSP00000381607,ENSP00000419425,ENSP00000432083
NX_P27635	1	0	1	1	695880	1596.42			GO:0016860	intramolecular oxidoreductase activity	4	47	0.00011	ENSP00000286091,ENSP00000300289,ENSP00000327801,ENSP00000405573
NX_P30101	1	1	1	1	786280000	93.96			GO:0015037	peptide disulfide oxidoreductase activity	3	13	0.00013	ENSP00000286091,ENSP00000300289,ENSP00000327801
NX_P31146	1	1	1	1	221530000	87.93			GO:0042802	identical protein binding	13	1754	0.00028	ENSP00000219150,ENSP00000245206,ENSP00000262746,ENSP00000262965,ENSP00000265333,ENSP00000276079,ENSP00000300289,ENSP00000318195,ENSP00000335153,ENSP00000355759,ENSP00000365439,ENSP00000381581,ENSP00000451291
NX_P37802	1	1	1	1	167180000	119.41			GO:0003756	protein disulfide isomerase activity	3	20	0.00031	ENSP00000286091,ENSP00000300289,ENSP00000327801
NX_P38646	1	1	1	1	338550016	61.12			GO:0031625	ubiquitin protein ligase binding	6	311	0.00057	ENSP00000297185,ENSP00000324173,ENSP00000335153,ENSP00000373620,ENSP00000405573,ENSP00000432083
NX_P49411	1	1	1	1	297440000	79.61			GO:0000166	nucleotide binding	13	2097	0.0012	ENSP00000225655,ENSP00000246957,ENSP00000286788,ENSP00000297185,ENSP00000299767,ENSP00000322439,ENSP00000324173,ENSP00000335153,ENSP00000354522,ENSP00000355759,ENSP00000373620,ENSP00000376886,ENSP00000432083
NX_P50990	1	1	1	1	250300000	101.4			GO:0030554	adenyl nucleotide binding	11	1524	0.0012	ENSP00000225655,ENSP00000246957,ENSP00000286788,ENSP00000297185,ENSP00000299767,ENSP00000324173,ENSP00000335153,ENSP00000354522,ENSP00000373620,ENSP00000376886,ENSP00000432083
NX_P61978	1	1	1	1	370440000	124.6			GO:0036094	small molecule binding	14	2460	0.0012	ENSP00000225655,ENSP00000245206,ENSP00000246957,ENSP00000286788,ENSP00000297185,ENSP00000299767,ENSP00000322439,ENSP00000324173,ENSP00000335153,ENSP00000354522,ENSP00000355759,ENSP00000373620,ENSP00000376886,ENSP00000432083
NX_P62841	1	0	1	1	3309700	815.49			GO:0017076	purine nucleotide binding	12	1865	0.0014	ENSP00000225655,ENSP00000246957,ENSP00000286788,ENSP00000297185,ENSP00000299767,ENSP00000322439,ENSP00000324173,ENSP00000335153,ENSP00000354522,ENSP00000373620,ENSP00000376886,ENSP00000432083
NX_P62937	0	1	1	1	278790016	1351.14			GO:0043168	anion binding	14	2696	0.0026	ENSP00000225655,ENSP00000245206,ENSP00000246957,ENSP00000286788,ENSP00000297185,ENSP00000299767,ENSP00000322439,ENSP00000324173,ENSP00000335153,ENSP00000354522,ENSP00000373620,ENSP00000376886,ENSP00000381607,ENSP00000432083
NX_Q06830	1	1	1	1	945590016	145.42			GO:0005524	ATP binding	10	1462	0.0031	ENSP00000246957,ENSP00000286788,ENSP00000297185,ENSP00000299767,ENSP00000324173,ENSP00000335153,ENSP00000354522,ENSP00000373620,ENSP00000376886,ENSP00000432083
NX_Q12931	1	1	1	1	371440000	61.67			GO:0035639	purine ribonucleoside triphosphate binding	11	1794	0.0035	ENSP00000246957,ENSP00000286788,ENSP00000297185,ENSP00000299767,ENSP00000322439,ENSP00000324173,ENSP00000335153,ENSP00000354522,ENSP00000373620,ENSP00000376886,ENSP00000432083
NX_Q15233	1	0	0	0	145860000	190.2			GO:0016018	cyclosporin A binding	2	13	0.0037	ENSP00000300026,ENSP00000419425
									GO:0016491	oxidoreductase activity	7	716	0.0037	ENSP00000262746,ENSP00000286091,ENSP00000300289,ENSP00000327801,ENSP00000354813,ENSP00000355206,ENSP00000381607
									GO:1901363	heterocyclic compound binding	20	5305	0.0037	ENSP00000225655,ENSP00000245206,ENSP00000246957,ENSP00000262965,ENSP00000276079,ENSP00000286788,ENSP00000297185,ENSP00000299767,ENSP00000318195,ENSP00000322439,ENSP00000324173,ENSP00000335153,ENSP00000354522,ENSP00000355759,ENSP00000365439,ENSP00000373620,ENSP00000376886,ENSP00000432083,ENSP00000451291,ENSP00000467466
									GO:0032555	purine ribonucleotide binding	11	1853	0.0038	ENSP00000246957,ENSP00000286788,ENSP00000297185,ENSP00000299767,ENSP00000322439,ENSP00000324173,ENSP00000335153,ENSP00000354522,ENSP00000373620,ENSP00000376886,ENSP00000432083
									GO:0097159	organic cyclic compound binding	20	5382	0.0038	ENSP00000225655,ENSP00000245206,ENSP00000246957,ENSP00000262965,ENSP00000276079,ENSP00000286788,ENSP00000297185,ENSP00000299767,ENSP00000318195,ENSP00000322439,ENSP00000324173,ENSP00000335153,ENSP00000354522,ENSP00000355759,ENSP00000365439,ENSP00000373620,ENSP00000376886,ENSP00000432083,ENSP00000451291,ENSP00000467466
									GO:0003824	catalytic activity	20	5592	0.0060	ENSP00000245206,ENSP00000262746,ENSP00000286091,ENSP00000286788,ENSP00000300026,ENSP00000300289,ENSP00000322439,ENSP00000324173,ENSP00000327801,ENSP00000335153,ENSP00000354522,ENSP00000354813,ENSP00000355206,ENSP00000355759,ENSP00000373620,ENSP00000376886,ENSP00000381607,ENSP00000405573,ENSP00000419425,ENSP00000432083
									GO:0016887	ATPase activity	5	392	0.0069	ENSP00000286788,ENSP00000324173,ENSP00000335153,ENSP00000373620,ENSP00000432083
									GO:0019901	protein kinase binding	6	599	0.0069	ENSP00000246957,ENSP00000262965,ENSP00000265333,ENSP00000335153,ENSP00000355759,ENSP00000381607
									GO:0003697	single-stranded DNA binding	3	99	0.0075	ENSP00000354522,ENSP00000365439,ENSP00000373620
									GO:0051087	chaperone binding	3	100	0.0075	ENSP00000324173,ENSP00000373620,ENSP00000432083
									GO:0044183	protein folding chaperone	2	25	0.0091	ENSP00000286788,ENSP00000373620
									GO:0003785	actin monomer binding	2	27	0.0103	ENSP00000219150,ENSP00000225655
									GO:1990837	sequence-specific double-stranded DNA binding	6	747	0.0168	ENSP00000262965,ENSP00000276079,ENSP00000354522,ENSP00000355759,ENSP00000365439,ENSP00000373620
									GO:0003735	structural constituent of ribosome	3	146	0.0183	ENSP00000346046,ENSP00000413436,ENSP00000467466
									GO:0003755	peptidyl-prolyl cis-trans isomerase activity	2	39	0.0183	ENSP00000300026,ENSP00000419425
									GO:0004601	peroxidase activity	2	40	0.0184	ENSP00000262746,ENSP00000381607
									GO:0017111	nucleoside-triphosphatase activity	6	778	0.0184	ENSP00000286788,ENSP00000322439,ENSP00000324173,ENSP00000335153,ENSP00000373620,ENSP00000432083
									GO:0043565	sequence-specific DNA binding	7	1047	0.0184	ENSP00000262965,ENSP00000276079,ENSP00000318195,ENSP00000354522,ENSP00000355759,ENSP00000365439,ENSP00000373620
									GO:0005488	binding	30	11878	0.0192	ENSP00000219150,ENSP00000225655,ENSP00000245206,ENSP00000246957,ENSP00000262746,ENSP00000262965,ENSP00000265333,ENSP00000276079,ENSP00000286788,ENSP00000297185,ENSP00000299767,ENSP00000300026,ENSP00000300289,ENSP00000318195,ENSP00000322439,ENSP00000324173,ENSP00000327801,ENSP00000335153,ENSP00000354522,ENSP00000355759,ENSP00000365439,ENSP00000373620,ENSP00000376886,ENSP00000381581,ENSP00000381607…
									GO:0070888	E-box binding	2	43	0.0192	ENSP00000262965,ENSP00000276079
									GO:0008137	NADH dehydrogenase (ubiquinone) activity	2	45	0.0196	ENSP00000354813,ENSP00000355206
									GO:0000977	RNA polymerase II regulatory region sequence-specific DNA binding	5	647	0.0323	ENSP00000262965,ENSP00000276079,ENSP00000354522,ENSP00000355759,ENSP00000365439
									GO:0044877	protein-containing complex binding	6	968	0.0385	ENSP00000219150,ENSP00000300026,ENSP00000324173,ENSP00000327801,ENSP00000373620,ENSP00000381581
									GO:0072341	modified amino acid binding	2	71	0.0385	ENSP00000381607,ENSP00000432083
									GO:0019904	protein domain specific binding	5	706	0.0431	ENSP00000324173,ENSP00000335153,ENSP00000354522,ENSP00000365439,ENSP00000432083
									GO:0000978	RNA polymerase II proximal promoter sequence-specific DNA binding	4	457	0.0440	ENSP00000262965,ENSP00000276079,ENSP00000354522,ENSP00000365439

## Sheet: High expresion of Protein&RNA
Nextprot ID	NUC	ORG	CYT	MB	LFQ Value	FPKM
NX_E9PAV3	1	1	1	1	81276000	521.13		KEGG INFORMATION
NX_O43175	1	1	1	1	93035000	224.32		#term ID	term description	observed gene count	background gene count	false discovery rate	matching proteins in your network (IDs)	matching proteins in your network (labels)
NX_P00338	1	1	1	1	772889984	778.09		hsa03010	Ribosome	63	130	5.23e-97	ENSP00000222247,ENSP00000225430,ENSP00000230050,ENSP00000251453,ENSP00000259469,ENSP00000262584,ENSP00000270625,ENSP00000278572,ENSP00000296674,ENSP00000302896,ENSP00000307889,ENSP00000309334,ENSP00000309830,ENSP00000311430,ENSP00000318646,ENSP00000322419,ENSP00000339095,ENSP00000339795,ENSP00000341885,ENSP00000345957,ENSP00000346001,ENSP00000346015,ENSP00000346037,ENSP00000346050,ENSP00000346067…	RPL10A,RPL11,RPL12,RPL13,RPL13A,RPL14,RPL15,RPL17,RPL18,RPL18A,RPL19,RPL22,RPL23,RPL23A,RPL26,RPL27,RPL27A,RPL28,RPL29,RPL3,RPL30,RPL31,RPL32,RPL35,RPL35A,RPL36,RPL37A,RPL38,RPL4,RPL5,RPL6,RPL7,RPL7A,RPL8,RPLP0,RPLP1,RPLP2,RPS10,RPS11,RPS12,RPS13,RPS14,RPS15A,RPS16,RPS18,RPS19,RPS2,RPS20,RPS21,RPS23,RPS24,RPS25,RPS27,RPS28,RPS3,RPS3A,RPS4X,RPS5,RPS6,RPS7,RPS8,RPS9,RPSA
NX_P00403	1	1	1	1	65325000	3683.94		hsa00010	Glycolysis / Gluconeogenesis	8	68	8.28e-07	ENSP00000229239,ENSP00000229270,ENSP00000234590,ENSP00000320171,ENSP00000362413,ENSP00000378669,ENSP00000379386,ENSP00000445175	ALDOA,ENO1,GAPDH,LDHA,LDHB,PGK1,PKM,TPI1
NX_P00558	1	1	1	1	447089984	519.85		hsa01230	Biosynthesis of amino acids	8	72	8.32e-07	ENSP00000229239,ENSP00000229270,ENSP00000234590,ENSP00000320171,ENSP00000333667,ENSP00000358417,ENSP00000362413,ENSP00000378669	ALDOA,ENO1,GAPDH,PGK1,PHGDH,PKM,SHMT2,TPI1
NX_P01591	1	1	1	1	40415000	870		hsa01200	Carbon metabolism	9	116	1.44e-06	ENSP00000229239,ENSP00000229270,ENSP00000234590,ENSP00000320171,ENSP00000327070,ENSP00000333667,ENSP00000358417,ENSP00000362413,ENSP00000378669	ALDOA,ENO1,GAPDH,MDH2,PGK1,PHGDH,PKM,SHMT2,TPI1
NX_P01871	1	1	1	1	422270016	4122.42		hsa04066	HIF-1 signaling pathway	6	98	0.00076	ENSP00000229239,ENSP00000234590,ENSP00000362413,ENSP00000369757,ENSP00000378669,ENSP00000445175	ALDOA,ENO1,GAPDH,LDHA,PGK1,RPS6
NX_P01903	1	1	1	1	53612000	248.34		hsa00620	Pyruvate metabolism	4	39	0.0022	ENSP00000320171,ENSP00000327070,ENSP00000379386,ENSP00000445175	LDHA,LDHB,MDH2,PKM
NX_P04075	1	1	1	1	533880000	1125.64		hsa05130	Pathogenic Escherichia coli infection	4	53	0.0057	ENSP00000336799,ENSP00000339001,ENSP00000349960,ENSP00000356042	ACTB,EZR,TUBA1B,TUBB
NX_P04233	1	1	1	1	87381000	613.95		hsa04612	Antigen processing and presentation	4	66	0.0108	ENSP00000009530,ENSP00000360609,ENSP00000378786,ENSP00000452780	B2M,CD74,HLA-DRA,HSP90AB1
NX_P04406	1	1	1	1	806880000	4350.1		hsa05012	Parkinson's disease	5	142	0.0220	ENSP00000262030,ENSP00000304697,ENSP00000354876,ENSP00000360671,ENSP00000381736	ATP5A1,ATP5B,MT-CO2,SLC25A5,UBB
NX_P05141	1	1	1	1	100390000	292.81		hsa00270	Cysteine and methionine metabolism	3	44	0.0301	ENSP00000327070,ENSP00000379386,ENSP00000445175	LDHA,LDHB,MDH2
NX_P05386	1	1	1	0	4752300	1512.91
NX_P05387	1	1	1	1	87337000	1455.6
NX_P05388	1	1	1	1	97627000	2078.76
NX_P06576	1	1	1	1	402129984	236.36		Molecular Function (GO)
NX_P06733	1	1	1	1	891430016	1287.87		#term ID	term description	observed gene count	background gene count	false discovery rate	matching proteins in your network (IDs)	matching proteins in your network (labels)
NX_P06748	1	1	1	1	18672000	1289.17		GO:0003735	structural constituent of ribosome	56	146	7.76e-80	ENSP00000222247,ENSP00000225430,ENSP00000230050,ENSP00000251453,ENSP00000259469,ENSP00000262584,ENSP00000270625,ENSP00000296674,ENSP00000302896,ENSP00000307889,ENSP00000309334,ENSP00000309830,ENSP00000311430,ENSP00000322419,ENSP00000339095,ENSP00000339795,ENSP00000345957,ENSP00000346001,ENSP00000346015,ENSP00000346037,ENSP00000346050,ENSP00000346067,ENSP00000346088,ENSP00000354739,ENSP00000357555…	RPL10A,RPL11,RPL12,RPL13,RPL13A,RPL14,RPL15,RPL17,RPL18,RPL18A,RPL19,RPL22,RPL23,RPL23A,RPL26,RPL27,RPL27A,RPL28,RPL29,RPL3,RPL30,RPL31,RPL32,RPL35,RPL35A,RPL36,RPL37A,RPL38,RPL4,RPL5,RPL6,RPL7,RPL7A,RPL8,RPLP0,RPLP1,RPLP2,RPS10,RPS11,RPS12,RPS13,RPS14,RPS16,RPS18,RPS21,RPS23,RPS24,RPS27,RPS28,RPS3A,RPS4X,RPS6,RPS7,RPS8,RPS9,RPSA
NX_P07195	1	1	1	0	644600000	339.7		GO:0005198	structural molecule activity	60	679	2.30e-52	ENSP00000222247,ENSP00000225430,ENSP00000230050,ENSP00000251453,ENSP00000259469,ENSP00000262584,ENSP00000270625,ENSP00000296674,ENSP00000302896,ENSP00000307889,ENSP00000309334,ENSP00000309830,ENSP00000311430,ENSP00000322419,ENSP00000336799,ENSP00000339001,ENSP00000339095,ENSP00000339795,ENSP00000345957,ENSP00000346001,ENSP00000346015,ENSP00000346037,ENSP00000346050,ENSP00000346067,ENSP00000346088…	ACTB,GNB2L1,RPL10A,RPL11,RPL12,RPL13,RPL13A,RPL14,RPL15,RPL17,RPL18,RPL18A,RPL19,RPL22,RPL23,RPL23A,RPL26,RPL27,RPL27A,RPL28,RPL29,RPL3,RPL30,RPL31,RPL32,RPL35,RPL35A,RPL36,RPL37A,RPL38,RPL4,RPL5,RPL6,RPL7,RPL7A,RPL8,RPLP0,RPLP1,RPLP2,RPS10,RPS11,RPS12,RPS13,RPS14,RPS16,RPS18,RPS21,RPS23,RPS24,RPS27,RPS28,RPS3A,RPS4X,RPS6,RPS7,RPS8,RPS9,RPSA,TUBA1B,TUBB
NX_P07437	1	1	1	1	768430016	555.36		GO:0003723	RNA binding	42	850	3.82e-25	ENSP00000225430,ENSP00000251453,ENSP00000259469,ENSP00000262584,ENSP00000265753,ENSP00000270625,ENSP00000278572,ENSP00000296930,ENSP00000302896,ENSP00000307940,ENSP00000309830,ENSP00000313007,ENSP00000331901,ENSP00000336799,ENSP00000339063,ENSP00000339095,ENSP00000339795,ENSP00000341826,ENSP00000341885,ENSP00000346001,ENSP00000346050,ENSP00000346694,ENSP00000352438,ENSP00000354739,ENSP00000359345…	EEF1A1,EEF1B2,EEF1D,EEF1G,EEF2,EIF3L,EIF4H,HNRNPA1,HNRNPA2B1,HSP90AB1,NPM1,PABPC1,PCBP2,RPL11,RPL12,RPL13A,RPL18,RPL19,RPL23,RPL23A,RPL26,RPL3,RPL35,RPL35A,RPL38,RPL5,RPL7,RPL8,RPS11,RPS13,RPS14,RPS16,RPS18,RPS2,RPS3,RPS3A,RPS4X,RPS5,RPS7,RPS9,TUBA1B,YBX1
NX_P08238	1	1	1	1	975619968	289.61		GO:0019843	rRNA binding	17	60	1.16e-20	ENSP00000225430,ENSP00000262584,ENSP00000270625,ENSP00000278572,ENSP00000302896,ENSP00000307940,ENSP00000346001,ENSP00000354739,ENSP00000359345,ENSP00000362744,ENSP00000363676,ENSP00000385958,ENSP00000389103,ENSP00000393241,ENSP00000420311,ENSP00000435777,ENSP00000472985	EEF2,RPL11,RPL12,RPL19,RPL23,RPL23A,RPL3,RPL5,RPL8,RPS11,RPS13,RPS14,RPS18,RPS3,RPS4X,RPS5,RPS9
NX_P08865	1	1	1	1	176480000	1330.23		GO:0003729	mRNA binding	14	198	2.02e-09	ENSP00000259469,ENSP00000278572,ENSP00000313007,ENSP00000339095,ENSP00000339795,ENSP00000341885,ENSP00000346050,ENSP00000346694,ENSP00000359345,ENSP00000375730,ENSP00000385958,ENSP00000435777,ENSP00000463784,ENSP00000472985	HNRNPA2B1,PABPC1,RPL13A,RPL26,RPL35,RPL5,RPL7,RPS13,RPS14,RPS2,RPS3,RPS3A,RPS5,RPS7
NX_P09651	1	1	1	1	120760000	804.41		GO:0003676	nucleic acid binding	47	3332	1.11e-07	ENSP00000225430,ENSP00000234590,ENSP00000251453,ENSP00000259469,ENSP00000262584,ENSP00000265753,ENSP00000270625,ENSP00000278572,ENSP00000296417,ENSP00000296930,ENSP00000302896,ENSP00000307940,ENSP00000309830,ENSP00000313007,ENSP00000331901,ENSP00000336799,ENSP00000339063,ENSP00000339095,ENSP00000339795,ENSP00000341826,ENSP00000341885,ENSP00000346001,ENSP00000346050,ENSP00000346694,ENSP00000352438…	EEF1A1,EEF1B2,EEF1D,EEF1G,EEF2,EIF3L,EIF4H,ENO1,H2AFZ,HNRNPA1,HNRNPA2B1,HSP90AB1,NACA,NPM1,PABPC1,PCBP2,RPL11,RPL12,RPL13A,RPL18,RPL19,RPL23,RPL23A,RPL26,RPL3,RPL35,RPL35A,RPL38,RPL5,RPL6,RPL7,RPL8,RPS11,RPS13,RPS14,RPS16,RPS18,RPS2,RPS27,RPS3,RPS3A,RPS4X,RPS5,RPS7,RPS9,TUBA1B,YBX1
NX_P0C0S5	1	0	1	0	4729000	591.12		GO:0045182	translation regulator activity	10	124	3.55e-07	ENSP00000265753,ENSP00000302896,ENSP00000307940,ENSP00000313007,ENSP00000331901,ENSP00000339063,ENSP00000376056,ENSP00000385958,ENSP00000410059,ENSP00000485663	EEF1A1,EEF1B2,EEF1D,EEF1G,EEF2,EIF3L,EIF4H,PABPC1,RPS14,RPS9
NX_P0CG47	1	1	1	1	264650000	373.07		GO:0048027	mRNA 5'-UTR binding	6	24	9.26e-07	ENSP00000339095,ENSP00000346050,ENSP00000359345,ENSP00000385958,ENSP00000435777,ENSP00000463784	RPL26,RPL5,RPS13,RPS14,RPS3A,RPS7
NX_P11940	1	1	1	1	67305000	1365.19		GO:1901363	heterocyclic compound binding	59	5305	1.64e-06	ENSP00000225430,ENSP00000229239,ENSP00000234590,ENSP00000251453,ENSP00000259469,ENSP00000262030,ENSP00000262584,ENSP00000265753,ENSP00000270625,ENSP00000278572,ENSP00000296417,ENSP00000296930,ENSP00000302896,ENSP00000307940,ENSP00000309830,ENSP00000313007,ENSP00000320171,ENSP00000331901,ENSP00000333667,ENSP00000336799,ENSP00000339001,ENSP00000339063,ENSP00000339095,ENSP00000339795,ENSP00000341826…	ACTB,ATP5A1,ATP5B,EEF1A1,EEF1B2,EEF1D,EEF1G,EEF2,EIF3L,EIF4H,ENO1,GAPDH,H2AFZ,HNRNPA1,HNRNPA2B1,HSP90AB1,LDHA,LDHB,NACA,NPM1,PABPC1,PCBP2,PGK1,PHGDH,PKM,RAN,RPL11,RPL12,RPL13A,RPL18,RPL19,RPL23,RPL23A,RPL26,RPL3,RPL35,RPL35A,RPL38,RPL5,RPL6,RPL7,RPL8,RPS11,RPS13,RPS14,RPS16,RPS18,RPS2,RPS27,RPS3,RPS3A,RPS4X,RPS5,RPS7,RPS9,SHMT2,TUBA1B,TUBB,YBX1
NX_P13639	1	1	1	1	355480000	1675.24		GO:0097159	organic cyclic compound binding	59	5382	2.56e-06	ENSP00000225430,ENSP00000229239,ENSP00000234590,ENSP00000251453,ENSP00000259469,ENSP00000262030,ENSP00000262584,ENSP00000265753,ENSP00000270625,ENSP00000278572,ENSP00000296417,ENSP00000296930,ENSP00000302896,ENSP00000307940,ENSP00000309830,ENSP00000313007,ENSP00000320171,ENSP00000331901,ENSP00000333667,ENSP00000336799,ENSP00000339001,ENSP00000339063,ENSP00000339095,ENSP00000339795,ENSP00000341826…	ACTB,ATP5A1,ATP5B,EEF1A1,EEF1B2,EEF1D,EEF1G,EEF2,EIF3L,EIF4H,ENO1,GAPDH,H2AFZ,HNRNPA1,HNRNPA2B1,HSP90AB1,LDHA,LDHB,NACA,NPM1,PABPC1,PCBP2,PGK1,PHGDH,PKM,RAN,RPL11,RPL12,RPL13A,RPL18,RPL19,RPL23,RPL23A,RPL26,RPL3,RPL35,RPL35A,RPL38,RPL5,RPL6,RPL7,RPL8,RPS11,RPS13,RPS14,RPS16,RPS18,RPS2,RPS27,RPS3,RPS3A,RPS4X,RPS5,RPS7,RPS9,SHMT2,TUBA1B,TUBB,YBX1
NX_P13693	0	1	1	0	7857400	1036.94		GO:0003746	translation elongation factor activity	5	16	4.30e-06	ENSP00000307940,ENSP00000331901,ENSP00000339063,ENSP00000376056,ENSP00000410059	EEF1A1,EEF1B2,EEF1D,EEF1G,EEF2
NX_P14174	0	1	1	0	128660000	881.58		GO:0090079	translation regulator activity, nucleic acid binding	8	99	7.16e-06	ENSP00000265753,ENSP00000307940,ENSP00000313007,ENSP00000331901,ENSP00000339063,ENSP00000376056,ENSP00000410059,ENSP00000485663	EEF1A1,EEF1B2,EEF1D,EEF1G,EEF2,EIF3L,EIF4H,PABPC1
NX_P14618	1	1	1	1	964849984	494.18		GO:1990948	ubiquitin ligase inhibitor activity	4	6	7.16e-06	ENSP00000339095,ENSP00000359345,ENSP00000363676,ENSP00000420311	RPL11,RPL23,RPL5,RPS7
NX_P15311	1	1	1	1	81826000	227.9		GO:0008135	translation factor activity, RNA binding	7	84	2.79e-05	ENSP00000265753,ENSP00000307940,ENSP00000331901,ENSP00000339063,ENSP00000376056,ENSP00000410059,ENSP00000485663	EEF1A1,EEF1B2,EEF1D,EEF1G,EEF2,EIF3L,EIF4H
NX_P15880	1	1	1	1	68737000	3387.7		GO:0008097	5S rRNA binding	4	11	3.60e-05	ENSP00000307940,ENSP00000346001,ENSP00000359345,ENSP00000363676	EEF2,RPL11,RPL3,RPL5
NX_P18077	1	1	1	1	12325000	942.38		GO:0019900	kinase binding	15	678	0.00028	ENSP00000278572,ENSP00000296930,ENSP00000307940,ENSP00000339063,ENSP00000339095,ENSP00000349960,ENSP00000356042,ENSP00000360609,ENSP00000369757,ENSP00000379386,ENSP00000385036,ENSP00000393241,ENSP00000426909,ENSP00000445175,ENSP00000470972	ACTB,EEF1A1,EEF2,EZR,GNB2L1,HSP90AB1,LDHA,LDHB,NPM1,RPS18,RPS19,RPS3,RPS6,RPS7,TCL1A
NX_P18124	1	1	1	1	103680000	678.13		GO:0019899	enzyme binding	29	2197	0.00049	ENSP00000009530,ENSP00000215754,ENSP00000228945,ENSP00000229270,ENSP00000234590,ENSP00000278572,ENSP00000296930,ENSP00000307940,ENSP00000336799,ENSP00000339001,ENSP00000339063,ENSP00000339095,ENSP00000341885,ENSP00000349960,ENSP00000352438,ENSP00000356042,ENSP00000359345,ENSP00000360609,ENSP00000360671,ENSP00000361626,ENSP00000363676,ENSP00000369757,ENSP00000379386,ENSP00000385036,ENSP00000393241…	ACTB,ARHGDIB,CD74,EEF1A1,EEF2,ENO1,EZR,GNB2L1,HSP90AB1,LDHA,LDHB,MIF,NPM1,PCBP2,RPL11,RPL23,RPL5,RPS18,RPS19,RPS2,RPS3,RPS6,RPS7,SLC25A5,TCL1A,TPI1,TUBA1B,TUBB,YBX1
NX_P18621	1	1	1	1	12897000	1706.21		GO:0070181	small ribosomal subunit rRNA binding	3	8	0.00062	ENSP00000278572,ENSP00000385958,ENSP00000435777	RPS13,RPS14,RPS3
NX_P22626	1	1	1	1	260870000	260.34		GO:0042287	MHC protein binding	4	31	0.00096	ENSP00000009530,ENSP00000262030,ENSP00000339001,ENSP00000381736	ATP5A1,ATP5B,CD74,TUBB
NX_P23396	1	1	1	1	150890000	1643.56		GO:0019901	protein kinase binding	13	599	0.0011	ENSP00000278572,ENSP00000296930,ENSP00000307940,ENSP00000339063,ENSP00000339095,ENSP00000349960,ENSP00000356042,ENSP00000360609,ENSP00000369757,ENSP00000385036,ENSP00000393241,ENSP00000426909,ENSP00000470972	ACTB,EEF1A1,EEF2,EZR,GNB2L1,HSP90AB1,NPM1,RPS18,RPS19,RPS3,RPS6,RPS7,TCL1A
NX_P23528	1	1	1	1	694110016	316.52		GO:0031625	ubiquitin protein ligase binding	9	311	0.0019	ENSP00000229270,ENSP00000336799,ENSP00000339001,ENSP00000352438,ENSP00000359345,ENSP00000360609,ENSP00000360671,ENSP00000363676,ENSP00000420311	HSP90AB1,PCBP2,RPL11,RPL23,RPL5,SLC25A5,TPI1,TUBA1B,TUBB
NX_P24534	1	1	1	1	23835000	463.14		GO:0070180	large ribosomal subunit rRNA binding	2	2	0.0032	ENSP00000225430,ENSP00000420311	RPL19,RPL23
NX_P25398	1	1	1	1	18492000	767.8		GO:1990932	5.8S rRNA binding	2	2	0.0032	ENSP00000225430,ENSP00000262584	RPL19,RPL8
NX_P25705	1	1	1	1	677310016	275.82		GO:0042288	MHC class I protein binding	3	20	0.0047	ENSP00000262030,ENSP00000339001,ENSP00000381736	ATP5A1,ATP5B,TUBB
NX_P26373	1	1	1	1	78730000	2290.86		GO:0051287	NAD binding	4	57	0.0064	ENSP00000229239,ENSP00000358417,ENSP00000379386,ENSP00000445175	GAPDH,LDHA,LDHB,PHGDH
NX_P26641	1	1	1	1	129850000	740.97		GO:0030060	L-malate dehydrogenase activity	2	4	0.0069	ENSP00000327070,ENSP00000358417	MDH2,PHGDH
NX_P29692	1	1	1	1	73361000	271.55		GO:0043532	angiostatin binding	2	4	0.0069	ENSP00000262030,ENSP00000381736	ATP5A1,ATP5B
NX_P30050	1	1	1	1	85443000	917.35		GO:0003730	mRNA 3'-UTR binding	4	63	0.0083	ENSP00000313007,ENSP00000339095,ENSP00000346694,ENSP00000359345	HNRNPA2B1,PABPC1,RPL5,RPS7
NX_P34897	1	1	1	1	193000000	301.3		GO:0004459	L-lactate dehydrogenase activity	2	5	0.0087	ENSP00000379386,ENSP00000445175	LDHA,LDHB
NX_P35268	1	1	1	1	94376000	292.24		GO:0043021	ribonucleoprotein complex binding	5	116	0.0088	ENSP00000265753,ENSP00000296930,ENSP00000307940,ENSP00000346067,ENSP00000426909	EEF2,EIF4H,GNB2L1,NPM1,RPSA
NX_P36578	1	1	1	1	48127000	1801.7		GO:0097718	disordered domain specific binding	3	33	0.0140	ENSP00000229239,ENSP00000356042,ENSP00000360609	EZR,GAPDH,HSP90AB1
NX_P39019	1	1	1	1	64178000	1511.59		GO:0042802	identical protein binding	21	1754	0.0152	ENSP00000009530,ENSP00000215754,ENSP00000229239,ENSP00000234590,ENSP00000254801,ENSP00000296930,ENSP00000320171,ENSP00000333667,ENSP00000339795,ENSP00000341826,ENSP00000346694,ENSP00000349960,ENSP00000356042,ENSP00000360609,ENSP00000378669,ENSP00000379386,ENSP00000385036,ENSP00000426909,ENSP00000445175,ENSP00000452780,ENSP00000470972	ACTB,ALDOA,B2M,CD74,ENO1,EZR,GAPDH,GNB2L1,HNRNPA1,HNRNPA2B1,HSP90AB1,IGJ,LDHA,LDHB,MIF,NPM1,PKM,RPL7,RPS19,SHMT2,TCL1A
NX_P39023	1	1	1	1	15994000	1246.97		GO:0016832	aldehyde-lyase activity	2	9	0.0190	ENSP00000333667,ENSP00000378669	ALDOA,SHMT2
NX_P40429	1	1	1	0	43703000	1656.61		GO:0030957	Tat protein binding	2	10	0.0221	ENSP00000296930,ENSP00000349960	ACTB,NPM1
NX_P40926	1	1	1	1	809169984	244.85		GO:0098505	G-rich strand telomeric DNA binding	2	10	0.0221	ENSP00000341826,ENSP00000346694	HNRNPA1,HNRNPA2B1
NX_P42677	1	1	1	1	11149000	2270.63		GO:0016860	intramolecular oxidoreductase activity	3	47	0.0298	ENSP00000215754,ENSP00000229270,ENSP00000369081	MIF,TPI1,TXNDC5
NX_P42766	1	1	1	0	22645000	806.19		GO:0046933	proton-transporting ATP synthase activity, rotational mechanism	2	13	0.0315	ENSP00000262030,ENSP00000381736	ATP5A1,ATP5B
NX_P46776	1	1	1	1	87823000	1575.73		GO:0050998	nitric-oxide synthase binding	2	13	0.0315	ENSP00000009530,ENSP00000349960	ACTB,CD74
NX_P46777	1	1	1	1	12695000	940.9		GO:0043022	ribosome binding	3	50	0.0328	ENSP00000307940,ENSP00000346067,ENSP00000426909	EEF2,GNB2L1,RPSA
NX_P46779	1	1	1	0	12725000	1510.53		GO:0005488	binding	84	11878	0.0336	ENSP00000009530,ENSP00000215754,ENSP00000225430,ENSP00000228318,ENSP00000228945,ENSP00000229239,ENSP00000229270,ENSP00000234590,ENSP00000251453,ENSP00000254801,ENSP00000259469,ENSP00000262030,ENSP00000262584,ENSP00000265753,ENSP00000270625,ENSP00000278572,ENSP00000296417,ENSP00000296930,ENSP00000302896,ENSP00000307940,ENSP00000309830,ENSP00000313007,ENSP00000320171,ENSP00000327070,ENSP00000331901…	ACTB,ALDOA,ARHGDIB,ATP5A1,ATP5B,B2M,CD74,CFL1,EEF1A1,EEF1B2,EEF1D,EEF1G,EEF2,EIF3L,EIF4H,ENO1,EZR,GAPDH,GNB2L1,H2AFZ,HLA-DRA,HNRNPA1,HNRNPA2B1,HSP90AB1,IGJ,LDHA,LDHB,MDH2,MIF,MT-CO2,NACA,NPM1,PABPC1,PCBP2,PGK1,PHGDH,PKM,RAN,RPL11,RPL12,RPL13A,RPL18,RPL19,RPL22,RPL23,RPL23A,RPL26,RPL29,RPL3,RPL35,RPL35A,RPL37A,RPL38,RPL5,RPL6,RPL7,RPL8,RPS11,RPS13,RPS14,RPS16,RPS18,RPS19,RPS2,RPS21,RPS24,RPS27,RPS…
NX_P46781	1	1	1	1	105490000	881.53		GO:0043024	ribosomal small subunit binding	2	14	0.0336	ENSP00000265753,ENSP00000296930	EIF4H,NPM1
NX_P46782	1	1	1	1	16001000	1031.69		GO:0044877	protein-containing complex binding	13	968	0.0392	ENSP00000009530,ENSP00000228318,ENSP00000254801,ENSP00000265753,ENSP00000278572,ENSP00000296417,ENSP00000296930,ENSP00000307940,ENSP00000339001,ENSP00000346067,ENSP00000356042,ENSP00000426909,ENSP00000432660	CD74,CFL1,EEF2,EIF4H,EZR,GNB2L1,H2AFZ,IGJ,NPM1,RPS3,RPSA,SLC25A3,TUBB
NX_P46783	1	1	1	1	20718000	879.33		GO:0016616	oxidoreductase activity, acting on the CH-OH group of donors, NAD or NADP as acceptor	4	118	0.0459	ENSP00000327070,ENSP00000358417,ENSP00000379386,ENSP00000445175	LDHA,LDHB,MDH2,PHGDH
NX_P47914	1	1	1	1	17149000	954.2		GO:0015078	proton transmembrane transporter activity	4	120	0.0477	ENSP00000228318,ENSP00000262030,ENSP00000354876,ENSP00000381736	ATP5A1,ATP5B,MT-CO2,SLC25A3
NX_P50914	1	1	1	1	15187000	602.44		GO:0019887	protein kinase regulator activity	5	193	0.0477	ENSP00000296930,ENSP00000346037,ENSP00000360609,ENSP00000385036,ENSP00000426909	GNB2L1,HSP90AB1,NPM1,RPLP1,TCL1A
NX_P52566	1	1	1	1	70149000	239.76
NX_P55209	1	1	1	1	49265000	338.24
NX_P56279	0	1	1	0	13863000	711.99
NX_P60174	1	1	1	1	245240000	1300.93
NX_P60709	1	1	1	1	11774000	1183.9
NX_P60866	1	1	1	1	42462000	729.81
NX_P61247	1	1	1	1	67517000	989.76
NX_P61254	1	1	1	1	6111600	742.31
NX_P61313	1	1	1	1	13645000	1081.47
NX_P61353	1	1	1	1	58472000	983.48
NX_P61513	1	1	1	0	4471400	1378.69
NX_P61769	1	1	0	1	896580	1025.9
NX_P62081	1	1	1	1	9095700	661.83
NX_P62241	1	1	1	1	82684000	1106.2
NX_P62244	1	1	1	1	46033000	1135.54
NX_P62249	1	1	1	1	97455000	1619
NX_P62263	1	1	1	1	85426000	845.18
NX_P62266	1	1	1	1	35066000	1622.83
NX_P62269	1	1	1	1	77663000	2369.15
NX_P62277	1	1	1	1	70271000	896.79
NX_P62280	1	1	1	1	17970000	1587.3
NX_P62316	1	1	1	1	48925000	292.58
NX_P62424	1	1	1	1	51890000	1178.14
NX_P62701	1	1	1	1	87032000	507.35
NX_P62750	1	1	1	1	81964000	896.72
NX_P62753	1	1	1	1	40507000	1542.34
NX_P62826	1	1	1	1	126450000	594.26
NX_P62829	1	1	1	1	30092000	788.78
NX_P62847	1	1	1	1	10921000	1326.83
NX_P62851	1	1	1	1	117740000	495.6
NX_P62857	1	1	1	1	9031500	1034.79
NX_P62888	1	1	1	1	16297000	946.23
NX_P62899	1	1	1	1	31635000	935.91
NX_P62906	1	1	1	1	29025000	720.55
NX_P62910	1	1	1	1	2464700	948.74
NX_P62913	1	1	1	1	66114000	1040.89
NX_P62917	1	1	1	1	16523000	1547.61
NX_P63173	1	1	1	0	5911500	707.27
NX_P63220	1	1	1	1	16496000	1726.43
NX_P63244	1	1	1	1	105720000	1614.7
NX_P67809	1	1	1	1	26797000	331.12
NX_P68104	1	1	1	1	639280000	3324.25
NX_P68363	1	1	1	1	704430016	857.39
NX_P84098	1	1	1	1	8957500	1286.22
NX_Q00325	1	1	1	1	43376000	288.44
NX_Q02543	1	1	1	1	13462000	1581.84
NX_Q02878	1	1	1	1	33078000	796.24
NX_Q07020	1	1	1	1	85512000	1154.49
NX_Q12912	1	1	0	1	719550016	206.74
NX_Q15056	1	1	1	1	52777000	261.12
NX_Q15366	1	1	1	1	30887000	337.02
NX_Q8NBS9	1	1	1	1	120930000	221.38
NX_Q9Y262	1	1	1	1	23821000	354.33
NX_Q9Y3U8	1	1	1	1	9505300	677.14

## Sheet: Low LFQ and Progresive FPKM
Nextprot ID	NUC	ORG	CYT	MB	LFQ Value	FPKM
NX_A0JNW5	0	1	1	0	0	4.56		KEGG INFORMATION
NX_A2A288	0	0	1	0	0	4.03		#term ID	term description	observed gene count	background gene count	false discovery rate	matching proteins in your network (IDs)	matching proteins in your network (labels)
NX_A9UHW6	0	1	1	0	0	36.85		hsa03010	Ribosome	10	130	0.0195	ENSP00000053468,ENSP00000225969,ENSP00000260443,ENSP00000285298,ENSP00000290208,ENSP00000295491,ENSP00000317376,ENSP00000331019,ENSP00000361206,ENSP00000378163	MRPL10,MRPL27,MRPS10,MRPS11,MRPS18A,MRPS18C,RPL34,RPMS17,RPS27L,RSL24D1
NX_I3L1I5	0	0	1	0	0	5.9
NX_O00193	0	1	1	0	0	30.26
NX_O00399	0	0	1	0	0	3.32
NX_O00411	1	1	0	0	0	13.47		Molecular Function (GO)
NX_O00418	0	0	1	0	0	4.39		#term ID	term description	observed gene count	background gene count	false discovery rate	matching proteins in your network (IDs)	matching proteins in your network (labels)
NX_O00443	1	0	1	0	0	2.4		GO:0004842	ubiquitin-protein transferase activity	20	370	0.0064	ENSP00000215574,ENSP00000237281,ENSP00000244061,ENSP00000254436,ENSP00000263464,ENSP00000265094,ENSP00000292211,ENSP00000294353,ENSP00000320898,ENSP00000323879,ENSP00000330098,ENSP00000347836,ENSP00000356475,ENSP00000360613,ENSP00000361245,ENSP00000366395,ENSP00000383118,ENSP00000383719,ENSP00000401277,ENSP00000403524	BIRC3,BRAP,CBLL1,CDC34,CDC42,FBXL6,FBXO30,FBXW11,HECTD3,RNF114,RNF168,SHPRH,SYVN1,TRIM21,UBE2A,UBE2H,UBE2J2,UBE2Q1,ZNRF2,ZYG11B
NX_O00479	1	0	0	0	0	22.73		GO:0016538	cyclin-dependent protein serine/threonine kinase regulator activity	6	31	0.0064	ENSP00000261900,ENSP00000295926,ENSP00000328773,ENSP00000363836,ENSP00000374529,ENSP00000428982	CCNC,CCNK,CCNL1,CCNT1,CCNY,HEXIM1
NX_O00562	0	0	1	0	0	13.15		GO:0016740	transferase activity	65	2250	0.0064	ENSP00000215574,ENSP00000216911,ENSP00000237281,ENSP00000242257,ENSP00000244061,ENSP00000250416,ENSP00000254436,ENSP00000254759,ENSP00000261716,ENSP00000261900,ENSP00000263026,ENSP00000263464,ENSP00000263791,ENSP00000265094,ENSP00000265421,ENSP00000265970,ENSP00000272645,ENSP00000292211,ENSP00000294353,ENSP00000300283,ENSP00000301727,ENSP00000311368,ENSP00000313377,ENSP00000319531,ENSP00000320869…	AGPAT2,ALG13,AURKA,BIRC3,BRAP,CBLL1,CCBL1,CCNC,CCNK,CCNT1,CD19,CDC34,CDC42,CIT,CKMT1B,COQ3,DLG3,E4F1,EEF2K,EIF2AK4,FBXL6,FBXO30,FBXW11,FGFR1OP,FTSJ2,FTSJ3,GCSH,HECTD3,JADE2,LCMT1,MARK3,MBIP,MGST3,NAA30,NEK3,NFX1,PANK2,PAPD5,PARP2,PARP4,PIK3C2A,PIP4K2C,POLB,POLD4,POLR2D,POLRMT,PTK2,RNF114,RNF168,RNGTT,SHPRH,SRPK2,STK35,SYVN1,TAOK1,TEC,TRIM21,TRIM41,TRMT11,UBE2A,UBE2H,UBE2J2,UBE2Q1,ZNRF2,ZYG11B
NX_O14561	0	1	0	0	0	43.98		GO:0061630	ubiquitin protein ligase activity	14	215	0.0064	ENSP00000215574,ENSP00000237281,ENSP00000244061,ENSP00000265094,ENSP00000323879,ENSP00000347836,ENSP00000356475,ENSP00000360613,ENSP00000361245,ENSP00000366395,ENSP00000383118,ENSP00000383719,ENSP00000401277,ENSP00000403524	BRAP,CBLL1,CDC34,CDC42,FBXO30,FBXW11,HECTD3,RNF114,SHPRH,SYVN1,UBE2A,UBE2H,UBE2J2,ZNRF2
NX_O14578	1	0	1	0	0	9.12		GO:0019899	enzyme binding	60	2197	0.0162	ENSP00000215574,ENSP00000216911,ENSP00000224337,ENSP00000244061,ENSP00000249396,ENSP00000257787,ENSP00000261900,ENSP00000262395,ENSP00000264645,ENSP00000265421,ENSP00000266987,ENSP00000268712,ENSP00000291574,ENSP00000299238,ENSP00000304292,ENSP00000323670,ENSP00000333948,ENSP00000340874,ENSP00000341189,ENSP00000343023,ENSP00000343818,ENSP00000347836,ENSP00000348772,ENSP00000350249,ENSP00000353850…	AGO1,AKIRIN2,ANKRD27,AURKA,BCOR,BECN1,BLNK,CASC3,CCNK,CCNT1,CCNY,CDC20,CDC34,CDC42,CDK5RAP2,CEP250,CIT,CLASP2,DAXX,DLG3,FGFR1OP,GCSAM,HPS6,IPO13,IQGAP3,ITGB1BP1,MEF2C,MT-ND2,NCF2,NCOR1,NPC2,NUFIP1,PARP4,PDCD2,PITPNM1,POLB,POT1,PTK2,PTPRA,RCBTB2,RGS14,RNF114,RPS19BP1,SHPRH,SIRT2,SMG7,SNX12,SP100,SPTBN2,SYVN1,TARBP2,TBC1D10C,TRAF4,TRAPPC10,TRAPPC2,UBE2A,UBE2H,UBE2J2,VPS52,ZBTB7A
NX_O14713	0	1	1	0	0	25.58		GO:0061631	ubiquitin conjugating enzyme activity	5	29	0.0191	ENSP00000215574,ENSP00000292211,ENSP00000347836,ENSP00000360613,ENSP00000383719	CDC34,UBE2A,UBE2H,UBE2J2,UBE2Q1
NX_O14791	0	0	0	1	0	1.38		GO:0019887	protein kinase regulator activity	11	193	0.0431	ENSP00000261716,ENSP00000261900,ENSP00000295926,ENSP00000328773,ENSP00000355812,ENSP00000363668,ENSP00000363836,ENSP00000374529,ENSP00000379267,ENSP00000399718,ENSP00000428982	CCNC,CCNK,CCNL1,CCNT1,CCNY,DAXX,ELP4,FGFR1OP,HEXIM1,MBIP,TAOK1
NX_O14880	0	0	0	1	0	14.37		GO:0003723	RNA binding	28	850	0.0490	ENSP00000252622,ENSP00000254436,ENSP00000260443,ENSP00000261708,ENSP00000261900,ENSP00000263026,ENSP00000263791,ENSP00000266987,ENSP00000285298,ENSP00000309749,ENSP00000310596,ENSP00000317224,ENSP00000317376,ENSP00000320503,ENSP00000328773,ENSP00000333934,ENSP00000340083,ENSP00000362300,ENSP00000364965,ENSP00000368459,ENSP00000378163,ENSP00000380659,ENSP00000383274,ENSP00000396995,ENSP00000412894…	AGO1,APOBEC3F,BAZ2A,CCNT1,EDC3,EEF2K,EIF2AK4,EIF4ENIF1,EIF4G3,GTF2H3,HEXIM1,KRCC1,LSM1,LSM7,MRPS11,NUFIP1,PAPD5,RPL34,RPMS17,RPP14,RSL24D1,SAMD4B,SECISBP2,SMG7,TARBP2,TRIM21,TRMT11,UTP6
NX_O14893	1	0	0	0	0	14.07		GO:0008171	O-methyltransferase activity	4	22	0.0490	ENSP00000242257,ENSP00000254759,ENSP00000382021,ENSP00000396673	COQ3,FTSJ2,FTSJ3,LCMT1
NX_O14907	0	0	1	0	0	4.12		GO:0032182	ubiquitin-like protein binding	7	84	0.0490	ENSP00000249396,ENSP00000295121,ENSP00000320898,ENSP00000334808,ENSP00000360613,ENSP00000363668,ENSP00000366565	DAXX,ENSG00000243667,RNF168,SIRT2,UBE2A,USP16,VPS28
NX_O14965	1	0	0	0	0	24.83
NX_O15020	1	0	1	0	0	5.6
NX_O15050	1	0	1	0	0	6.88
NX_O15116	0	0	1	0	0	11.48
NX_O15118	0	1	0	0	0	7.72
NX_O15120	1	1	0	0	0	12.47
NX_O15121	0	0	0	1	0	8.61
NX_O15234	1	0	0	0	0	16.35
NX_O15514	1	0	1	0	0	22.62
NX_O15541	0	1	0	0	0	14.74
NX_O43169	1	1	0	1	0	44.97
NX_O43299	0	1	0	0	0	4.8
NX_O43422	0	0	1	0	0	9.83
NX_O43432	1	0	1	0	0	10.16
NX_O43566	0	1	1	0	0	7.36
NX_O60563	1	0	0	0	0	3.54
NX_O60613	0	1	1	0	0	78.82
NX_O60814	1	1	1	1	0	6.38
NX_O60942	0	0	1	0	0	4.27
NX_O75122	0	1	1	0	0	7.42
NX_O75376	1	0	0	0	0	6.65
NX_O75529	1	0	0	0	0	4.81
NX_O75880	1	1	0	0	0	2.89
NX_O75909	1	0	0	0	0	19.54
NX_O75943	0	0	1	0	0	25.08
NX_O75995	0	0	1	0	0	23.12
NX_O94829	0	0	1	0	0	4.65
NX_O94992	0	0	1	0	0	1.77
NX_O95059	0	0	1	0	0	4.07
NX_O95199	0	0	1	0	0	1.03
NX_O95297	1	1	0	1	0	24.14
NX_O95365	1	0	0	0	0	2.14
NX_O95684	0	0	1	0	0	2.67
NX_O95696	1	0	0	0	0	5.94
NX_O95772	1	1	0	0	0	7.5
NX_P00846	1	1	0	1	0	2827.25
NX_P01861	0	0	0	1	0	2.72
NX_P02545	1	0	0	0	0	5.49
NX_P03891	1	0	0	0	0	917.51
NX_P03905	0	0	0	1	0	2625.48
NX_P04217	0	0	0	1	0	36.51
NX_P06746	1	0	0	0	0	9.81
NX_P06753	1	1	1	1	0	57.83
NX_P08962	1	1	0	1	0	26.15
NX_P0DI81	0	0	1	0	0	7.51
NX_P10114	1	1	0	1	0	21.73
NX_P12532	0	0	0	1	0	7.05
NX_P15391	0	1	0	0	0	15.4
NX_P15848	0	1	0	0	0	1.53
NX_P18433	0	0	1	0	0	15.03
NX_P19474	0	0	1	0	0	4.13
NX_P19878	0	0	1	0	0	7.38
NX_P23434	0	1	0	0	0	9.41
NX_P23497	0	1	1	0	0	8.83
NX_P24863	1	1	0	0	0	21.08
NX_P26842	0	1	0	1	0	133.09
NX_P27448	0	0	1	0	0	18.35
NX_P27815	0	0	1	0	0	7.99
NX_P30740	0	0	0	1	0	8.94
NX_P34910	0	0	0	1	0	23.14
NX_P35226	1	0	0	0	0	7
NX_P37275	1	0	0	0	0	4.05
NX_P42680	1	0	0	0	0	2.57
NX_P48553	0	0	1	0	0	6.87
NX_P49207	1	0	1	0	0	784.86
NX_P49427	0	0	1	0	0	22.42
NX_P49459	1	0	0	0	0	15.39
NX_P49641	0	0	1	0	0	2.16
NX_P49662	0	1	0	0	0	10.3
NX_P49795	1	1	0	0	0	14.55
NX_P49913	0	0	0	1	0	2.31
NX_P50552	0	0	1	0	0	12.16
NX_P50851	0	1	1	0	0	10.38
NX_P51531	1	0	0	0	0	7.65
NX_P51956	0	0	1	0	0	5.35
NX_P56589	1	0	0	0	0	5.74
NX_P60903	0	0	1	0	0	28.59
NX_P60953	0	0	1	0	0	29.68
NX_P61916	0	1	1	0	0	50.05
NX_P62256	0	0	1	0	0	6.88
NX_P62491	1	1	1	1	0	92.13
NX_P62699	0	1	1	0	0	23.54
NX_P78362	1	1	1	0	0	3.47
NX_P82664	0	1	0	1	0	11.14
NX_P82912	1	1	0	1	0	23.45
NX_Q01804	1	0	1	0	0	4.94
NX_Q02447	1	0	0	0	0	11.3
NX_Q03393	0	0	1	0	0	8.57
NX_Q05397	0	0	1	0	0	2.3
NX_Q06413	1	1	1	0	0	11.53
NX_Q12834	1	0	0	0	0	38.79
NX_Q12986	1	0	0	0	0	10.04
NX_Q13422	1	0	0	0	0	28.73
NX_Q13489	0	0	1	0	0	16.37
NX_Q13625	0	0	1	0	0	4.73
NX_Q13889	1	0	0	0	0	4.58
NX_Q14457	0	1	1	0	0	15.33
NX_Q14687	0	0	1	0	0	13.91
NX_Q147X3	1	0	1	0	0	1.97
NX_Q149N8	1	0	0	0	0	1.74
NX_Q15121	0	0	1	0	0	17.4
NX_Q15361	1	0	0	0	0	2.24
NX_Q15633	1	0	0	0	0	12.95
NX_Q15642	0	0	1	0	0	1.62
NX_Q15653	0	0	1	0	0	14.66
NX_Q16342	1	0	0	0	0	39.45
NX_Q16773	0	0	1	0	0	3.73
NX_Q2TAZ0	0	0	1	0	0	3.92
NX_Q49AR2	0	0	1	0	0	6.17
NX_Q49B96	0	1	0	0	0	3.92
NX_Q52LR7	1	0	0	0	0	2.91
NX_Q53H80	0	0	1	0	0	30.84
NX_Q53T94	1	0	0	0	0	2.41
NX_Q5BKY9	1	0	0	0	0	2.71
NX_Q5JSZ5	1	0	0	0	0	11.55
NX_Q5PRF9	0	0	1	0	0	19.24
NX_Q5QJE6	1	0	0	0	0	7.15
NX_Q5SRE5	0	0	1	0	0	10.14
NX_Q5T1C6	0	1	0	0	0	1.42
NX_Q5T447	0	0	1	0	0	5.37
NX_Q5T5Y3	0	0	1	0	0	5.34
NX_Q5W0B1	1	0	0	0	0	7.32
NX_Q63ZY3	1	0	0	0	0	70.46
NX_Q66K89	1	0	0	0	0	5.38
NX_Q66PJ3	1	0	0	0	0	100.35
NX_Q68CR1	0	1	0	0	0	95.99
NX_Q68DK7	1	0	0	0	0	14.87
NX_Q6AI08	0	0	1	0	0	1.41
NX_Q6FIF0	1	1	1	0	0	28.47
NX_Q6IQ22	0	1	0	0	0	2.38
NX_Q6NW29	0	0	1	0	0	6.43
NX_Q6NXR4	0	0	1	0	0	3.53
NX_Q6P1K2	1	0	0	0	0	27.75
NX_Q6P1R4	0	0	1	0	0	32.19
NX_Q6P1X5	1	0	0	0	0	6.54
NX_Q6P2I3	0	1	0	0	0	7.59
NX_Q6P9B6	0	0	1	0	0	1.8
NX_Q6P9B9	1	0	0	0	0	6.73
NX_Q6SJ93	0	1	1	0	0	13.79
NX_Q6VN20	1	1	1	0	0	1.88
NX_Q6W2J9	1	0	0	0	0	7.58
NX_Q6ZNB6	1	0	0	0	0	3.07
NX_Q71UM5	0	0	1	0	0	17.34
NX_Q75N03	1	0	0	0	0	15.47
NX_Q7L1V2	0	1	0	0	0	12.83
NX_Q7L7X3	1	0	0	0	0	2.82
NX_Q7Z3C6	1	1	0	0	0	15.51
NX_Q7Z4G4	0	1	1	0	0	1.54
NX_Q7Z569	1	0	1	0	0	5.34
NX_Q7Z6V5	0	0	1	0	0	2.14
NX_Q7Z7E8	0	0	1	0	0	16.09
NX_Q7Z7H8	1	0	0	1	0	40.99
NX_Q86T24	1	0	0	0	0	3.23
NX_Q86TM6	1	1	0	1	0	63.46
NX_Q86V88	0	0	1	0	0	15.05
NX_Q86VI3	0	0	1	0	0	3.91
NX_Q86WA6	0	1	0	0	0	4.44
NX_Q86WP2	1	0	0	0	0	24.12
NX_Q86WR0	0	0	1	0	0	6.16
NX_Q86WX3	1	0	0	0	0	38.33
NX_Q86YV9	0	0	1	0	0	5.85
NX_Q8IUX4	1	0	0	0	0	1.85
NX_Q8IV04	0	0	1	0	0	8.87
NX_Q8IWA0	1	0	0	0	0	5.84
NX_Q8IWY8	1	0	0	0	0	4.17
NX_Q8IXJ6	0	0	1	0	0	9.64
NX_Q8IXK0	1	0	0	0	0	12.38
NX_Q8IY81	1	0	0	0	0	4.66
NX_Q8IYU8	1	0	0	0	0	4.32
NX_Q8IYW5	1	0	0	0	0	10.14
NX_Q8N131	0	1	0	0	0	129.6
NX_Q8N1B4	0	1	0	0	0	11.1
NX_Q8N2K1	0	0	0	1	0	21.08
NX_Q8N488	1	0	0	0	0	2.42
NX_Q8N490	1	1	0	1	0	15.36
NX_Q8N531	1	0	0	0	0	5.27
NX_Q8N567	1	0	0	0	0	4.12
NX_Q8N5G0	1	1	0	0	0	48.05
NX_Q8N5I4	1	1	0	0	0	10.44
NX_Q8N6F7	0	1	0	0	0	49.11
NX_Q8N8R5	0	0	1	0	0	2.46
NX_Q8N9N5	1	0	0	0	0	5.41
NX_Q8NB37	0	0	1	0	0	8.97
NX_Q8NBI2	1	0	0	0	0	20.93
NX_Q8NBI5	1	0	0	0	0	30.51
NX_Q8ND76	1	1	1	1	0	15.72
NX_Q8NDF8	1	0	0	0	0	2.11
NX_Q8NEM2	1	0	0	0	0	8.11
NX_Q8NFI3	1	0	0	0	0	2.43
NX_Q8NHG8	0	1	1	0	0	3.9
NX_Q8TB52	0	0	1	0	0	2.4
NX_Q8TBK6	1	0	0	0	0	8.56
NX_Q8TBX8	1	0	1	0	0	6.06
NX_Q8TDR2	1	0	0	0	0	4.1
NX_Q8TEB1	0	0	1	0	0	29.03
NX_Q8WV28	0	1	0	0	0	19.17
NX_Q8WV44	1	0	0	0	0	9.88
NX_Q8WV74	0	0	0	1	0	22.24
NX_Q8WV92	1	0	1	0	0	5.61
NX_Q8WYP5	1	0	0	0	0	5.85
NX_Q8WZ60	1	0	0	0	0	48.35
NX_Q92540	1	0	0	0	0	16.33
NX_Q92562	0	0	1	0	0	4.88
NX_Q92576	1	0	0	0	0	11.33
NX_Q92796	0	1	0	0	0	7.17
NX_Q969F9	0	0	1	0	0	10.32
NX_Q96AB3	0	1	0	0	0	35.7
NX_Q96AK3	1	0	0	0	0	1.45
NX_Q96EB1	0	0	1	0	0	4.72
NX_Q96EL2	0	1	0	0	0	61.32
NX_Q96F86	1	0	1	0	0	10.02
NX_Q96FF9	1	0	0	0	0	41.4
NX_Q96HA7	1	0	1	0	0	4.33
NX_Q96HY7	0	1	0	0	0	7.62
NX_Q96I59	1	0	0	0	0	7.52
NX_Q96JB3	1	1	1	0	0	1.13
NX_Q96JI7	0	0	1	0	0	9.96
NX_Q96JK2	0	0	1	0	0	6.45
NX_Q96JM7	1	0	0	0	0	1.3
NX_Q96K17	0	0	1	0	0	12.79
NX_Q96MX6	0	0	1	0	0	2.46
NX_Q96NW4	1	1	0	0	0	5.33
NX_Q96S90	0	0	1	0	0	1.45
NX_Q96SN8	0	1	0	0	0	11.65
NX_Q96T21	0	0	1	0	0	17.3
NX_Q9BRR9	1	0	0	0	0	7.75
NX_Q9BRT2	1	1	0	1	0	34.51
NX_Q9BTV5	1	0	1	0	0	7.9
NX_Q9BU76	1	0	0	0	0	7.23
NX_Q9BUE0	1	0	0	0	0	9.23
NX_Q9BUZ4	1	0	0	0	0	16.78
NX_Q9BV73	0	0	1	0	0	5.33
NX_Q9BW27	0	0	1	0	0	9.93
NX_Q9BW61	0	0	1	0	0	22.54
NX_Q9BWT6	1	0	0	0	0	42.28
NX_Q9BXB4	1	1	0	0	0	1.69
NX_Q9BXV9	0	0	1	0	0	9.27
NX_Q9BZ23	0	0	1	0	0	13.97
NX_Q9C0D3	0	0	1	0	0	2
NX_Q9C0I1	0	0	1	0	0	6.42
NX_Q9GZR2	1	0	0	0	0	12.35
NX_Q9GZY6	0	1	0	0	0	25.95
NX_Q9H0F7	0	0	1	0	0	4.3
NX_Q9H0N5	0	1	1	0	0	2.52
NX_Q9H2F5	1	0	0	0	0	6.34
NX_Q9H330	1	0	0	0	0	7.85
NX_Q9H6F5	1	0	0	0	0	6.8
NX_Q9H7E2	1	0	0	0	0	2.6
NX_Q9H8H2	1	0	0	0	0	2.3
NX_Q9H8W3	1	0	0	0	0	6
NX_Q9H967	1	0	0	0	0	31.15
NX_Q9HAH7	1	0	0	0	0	17.7
NX_Q9HBR0	1	0	0	1	0	10.36
NX_Q9HCE0	0	0	1	0	0	1.91
NX_Q9HCU8	1	0	1	0	0	53.5
NX_Q9NP73	0	1	0	0	0	10.18
NX_Q9NPI7	1	0	0	0	0	7.49
NX_Q9NQC1	1	0	0	0	0	11.83
NX_Q9NR77	1	0	0	0	0	19.71
NX_Q9NRA8	1	0	0	0	0	4.47
NX_Q9NS73	1	0	0	0	0	2.54
NX_Q9NUX5	1	0	0	0	0	10.73
NX_Q9NVH6	0	1	1	0	0	5.08
NX_Q9NVQ4	0	0	1	0	0	8.87
NX_Q9NVS2	1	0	0	0	0	31.58
NX_Q9NX01	0	0	1	0	0	5.16
NX_Q9NX14	0	0	0	1	0	30.77
NX_Q9NX55	0	0	1	0	0	1.83
NX_Q9NYH9	1	0	0	0	0	9.32
NX_Q9NZJ6	1	1	0	1	0	1.71
NX_Q9P0M9	1	1	0	1	0	26.08
NX_Q9P0S9	0	0	0	1	0	17.37
NX_Q9P270	1	0	0	0	0	5.64
NX_Q9P2K8	0	0	1	0	0	14.4
NX_Q9UER7	1	0	0	0	0	12.79
NX_Q9UFG5	1	0	0	0	0	8.79
NX_Q9UGN5	1	0	0	0	0	12.96
NX_Q9UGQ3	0	0	1	0	0	4.89
NX_Q9UHA3	1	0	0	0	0	66.02
NX_Q9UHK0	1	0	0	0	0	1.29
NX_Q9UHW5	0	0	1	0	0	15.78
NX_Q9UI14	0	1	0	0	0	131.2
NX_Q9UI43	1	0	0	0	0	8.08
NX_Q9UIC8	0	0	1	0	0	16.88
NX_Q9UIF9	1	0	0	0	0	15.26
NX_Q9UIS9	1	0	0	0	0	23.35
NX_Q9UK41	0	0	1	0	0	33.81
NX_Q9UK45	0	1	1	0	0	84.03
NX_Q9UK58	1	0	0	0	0	30.13
NX_Q9UKB1	1	0	0	0	0	12.29
NX_Q9UKJ3	0	0	0	1	0	7.04
NX_Q9UKK3	0	0	1	0	0	3.55
NX_Q9UL18	1	0	0	0	0	1.64
NX_Q9UL63	0	0	1	0	0	4.2
NX_Q9ULH1	0	1	1	0	0	2.3
NX_Q9ULQ1	1	0	0	0	0	15.09
NX_Q9UM00	1	0	0	0	0	18.6
NX_Q9UMY4	0	1	1	0	0	7.6
NX_Q9UPQ9	0	0	1	0	0	1.66
NX_Q9Y217	0	1	1	0	0	1.9
NX_Q9Y242	1	0	0	0	0	22.66
NX_Q9Y255	1	1	0	0	0	77.31
NX_Q9Y2R5	0	1	0	0	0	3.49
NX_Q9Y2X9	1	0	0	0	0	2.64
NX_Q9Y324	1	0	0	0	0	11.49
NX_Q9Y3B9	1	0	0	0	0	1.64
NX_Q9Y3D5	0	0	0	1	0	22.08
NX_Q9Y3Q8	0	0	1	0	0	18.59
NX_Q9Y3X0	1	0	1	0	0	5.38
NX_Q9Y483	1	0	0	0	0	21.18
NX_Q9Y4X4	1	0	0	0	0	3.25
NX_Q9Y508	0	0	1	0	0	16.6
NX_Q9Y584	1	0	0	0	0	1.72
NX_Q9Y5T5	1	0	0	0	0	8.9
NX_Q9Y5W8	0	1	0	0	0	5.29
NX_Q9Y6X3	1	0	0	0	0	9.31

## Sheet: High LFQ and Low FPKM
Nextprot ID	NUC	ORG	CYT	MB	LFQ Value	FPKM
NX_A0M8Q6	1	0	1	1	86662000	2.03			KEGG INFORMATION				Molecular Function (GO)
NX_O60879	0	0	1	0	15296000	1.46			#term ID	term description			#term ID	term description
NX_O75525	1	0	0	0	27909000	1.35			hsa04810+1730	Regulation of actin cytoskeleton			GO:0003823	Antigen binding
NX_P01857	1	0	0	1	15179000	1.36			hsa03010+6133	Ribosome			GO:0034987	Immunoglobulin receptor binding
NX_P06899	1	1	1	0	121540000	1.35			hsa05322+8370	Systemic lupus erythematosus			GO:0003779	Actin binding
NX_P32969	1	1	1	1	19746000	1.74			hsa04141+10970	protein processing in endoplasmic reticulum			GO:0017048	Rho GTPase binding
NX_P62805	1	1	1	1	147940000	1.38			hsa01100+1595	Metabolic pathways			GO:0005102	Signaling receptor binding
NX_Q07065	1	1	0	1	76668000	1.84			hsa00100+1595	Steroid biosynthesis			GO:0042802	Identical protein binding
NX_Q16850	1	1	0	1	26865000	1.71							GO:0005515	Protein binding
													GO:0019904	Protein domain specific binding
													GO:0003723	RNA binding
													GO:0017124	SH3 domain binding
													GO:0005515	Protein binding
													GO:0003677	DNA binding
													GO:0001530	Lipopolysaccharide binding
													GO:0005515	Protein binding
													GO:0046982	Protein heterodimerization activity
													GO:0003723	RNA binding
													GO:0019843	rRNA binding
													GO:0003735	Structural constituent of ribosome
													GO:0020037	Heme binding
													GO:0005506	Iron ion binding
													GO:0008398	Sterol 14-demethylase activity

## Sheet: Average
Nextprot ID	NUC	ORG	CYT	MB	LFQ Value	FPKM
NX_A0AVT1	0	1	1	0	18401000	8.76
NX_A0FGR8	1	1	0	1	2454200	5.76
NX_A1L0T0	0	1	0	0	266960	15.81
NX_A2VDJ0	1	0	0	0	1477900	31.48
NX_A3KMH1	1	1	0	1	13506000	3.22
NX_A3KN83	1	1	1	0	4945400	6.43
NX_A4D1E9	1	0	0	0	408540	5.58
NX_A4D1P6	1	0	0	0	234600	5.5
NX_A5YKK6	1	1	1	1	5322100	86.8
NX_A6NC98	0	0	1	0	3300800	7.41
NX_A6NDG6	0	1	1	0	7898700	13.78
NX_A6NDU8	0	0	1	0	618100	2.67
NX_A6NED2	0	1	1	0	388730	25.35
NX_A6NFQ2	0	1	1	0	362890	1.71
NX_A6NHR9	1	0	0	1	9772400	7.52
NX_A6NHZ5	0	0	1	0	261800	3.04
NX_A6NIH7	0	0	1	0	1645400	13.35
NX_A6NIZ1	1	1	1	1	1893200	11.6
NX_A6NJ78	1	1	0	0	246960	1.75
NX_A8K0Z3	1	1	1	0	569780	4.07
NX_A8MPS7	0	0	1	0	109460	33.41
NX_A8MXV4	0	1	0	0	669780	4.41
NX_B0I1T2	1	1	1	0	8638100	47.26
NX_B2RTY4	0	0	1	0	66637	1.83
NX_B5ME19	1	1	1	1	17884000	49.09
NX_B7ZAQ6	1	0	0	1	1363000	4.07
NX_C9J798	1	0	1	0	399870	7.48
NX_C9JLW8	1	0	1	0	533820	21.54
NX_O00115	0	1	1	0	3050400	21.6
NX_O00116	1	1	0	1	12951000	3.94
NX_O00139	1	1	1	0	5406900	15.11
NX_O00148	1	1	1	1	80656000	74.34
NX_O00154	0	1	1	0	9453900	23.59
NX_O00159	1	1	1	0	2361800	6.54
NX_O00161	1	1	1	1	6925500	11.18
NX_O00165	0	1	0	0	720510	87.89
NX_O00170	1	1	1	0	7498300	61.68
NX_O00178	1	1	1	0	4264500	17.59
NX_O00182	1	1	1	0	790640	6.19
NX_O00186	1	1	1	1	5619000	5.38
NX_O00189	0	0	1	0	111210	6.49
NX_O00203	1	1	1	0	17242000	5.48
NX_O00214	0	1	0	0	266330	1.02
NX_O00217	1	1	0	1	1533100	68.13
NX_O00221	0	0	1	0	256970	5.34
NX_O00231	1	1	1	0	25565000	20.41
NX_O00232	1	1	1	0	11962000	6.31
NX_O00233	0	1	1	0	3827500	31.47
NX_O00244	0	0	1	0	3787800	40.03
NX_O00255	1	0	0	0	764550	12.04
NX_O00257	1	0	0	0	261790	29.66
NX_O00264	1	1	0	1	4220300	7.89
NX_O00267	1	1	1	0	7048400	21.48
NX_O00268	1	0	0	0	467810	6.61
NX_O00273	0	1	1	0	3320900	9.85
NX_O00287	1	0	0	0	1230800	2.57
NX_O00291	1	1	1	0	1209300	7.52
NX_O00299	1	1	1	1	104270000	91.4
NX_O00303	1	1	1	1	15192000	212.2
NX_O00308	1	0	0	0	38041	6.07
NX_O00330	1	1	0	1	3640700	6.96
NX_O00400	1	1	0	1	2722000	10.32
NX_O00410	1	1	1	1	55750000	127.05
NX_O00422	1	0	0	0	275870	14.98
NX_O00425	1	1	1	1	18179000	6.73
NX_O00429	0	1	1	0	13500000	14.37
NX_O00442	1	1	1	0	1687700	10.92
NX_O00458	1	0	1	0	75975	11.06
NX_O00459	0	1	0	0	65575	4.6
NX_O00462	0	1	1	0	508370	8.57
NX_O00471	0	0	1	0	649890	7.41
NX_O00478	1	0	0	1	365660	7.72
NX_O00483	0	0	0	1	10770000	21.42
NX_O00487	1	1	1	1	18748000	19.61
NX_O00488	1	0	0	0	374990	4.1
NX_O00505	1	1	1	0	16735000	6.14
NX_O00522	1	1	1	0	603840	4.19
NX_O00541	1	1	1	0	2547400	21.55
NX_O00560	0	0	1	0	3226900	11.29
NX_O00566	1	0	0	0	338890	4.15
NX_O00567	1	0	0	1	6902300	46.53
NX_O00571	1	1	1	0	13420000	19.28
NX_O00584	0	0	1	0	2989700	2.75
NX_O00629	1	0	1	0	634010	6.51
NX_O00743	0	0	1	0	4905700	28.28
NX_O00754	0	1	1	0	18670000	29.92
NX_O00762	0	0	1	0	2509000	92.04
NX_O00764	0	1	1	0	2824500	25.37
NX_O00767	1	0	0	0	2911100	185.14
NX_O14492	0	1	1	0	711590	66.87
NX_O14497	1	0	0	0	2044300	15.96
NX_O14526	0	0	1	0	180400	9.79
NX_O14530	0	0	1	0	969780	5.4
NX_O14548	1	1	0	1	3261500	68.16
NX_O14562	0	1	1	0	2820900	8.47
NX_O14579	1	1	1	1	4785900	98.06
NX_O14617	0	1	1	0	9077200	18.4
NX_O14618	0	0	1	0	1240800	12.84
NX_O14639	1	0	1	0	207110	39.15
NX_O14647	1	0	0	0	206240	11.23
NX_O14656	0	1	0	1	2006700	8.11
NX_O14657	0	1	0	0	409590	4.07
NX_O14662	1	1	0	0	224250	15.02
NX_O14672	1	1	1	1	3170600	16.07
NX_O14727	0	0	1	0	3645200	3.01
NX_O14732	0	0	1	0	556100	11.26
NX_O14734	1	1	0	0	341320	9.19
NX_O14735	1	1	0	1	2503900	21.92
NX_O14737	0	1	1	1	25140000	34.94
NX_O14744	1	1	1	0	25643000	25.03
NX_O14745	1	1	1	0	8677900	22.69
NX_O14757	1	1	1	0	1472400	9.24
NX_O14773	0	1	1	0	1199000	11.83
NX_O14776	1	1	0	0	19711000	14.9
NX_O14777	1	0	1	0	642140	13.14
NX_O14787	1	0	1	0	775970	9.01
NX_O14802	1	1	1	0	2636100	2.81
NX_O14818	1	1	1	1	84016000	70.24
NX_O14828	1	1	1	1	9632700	20.27
NX_O14874	1	1	0	0	1158700	18.44
NX_O14908	0	1	1	0	935750	12.72
NX_O14920	0	0	1	0	64159	11.61
NX_O14929	1	1	1	0	6130800	16.02
NX_O14933	0	0	1	0	3175200	32.99
NX_O14936	0	0	1	0	179160	2.37
NX_O14950	1	1	1	1	44616000	74.02
NX_O14964	1	1	1	0	2770800	21.89
NX_O14966	1	1	0	1	3273200	3.84
NX_O14972	1	1	0	0	181940	14.14
NX_O14974	1	1	1	0	3115800	5.25
NX_O14976	1	1	1	0	1843800	11.6
NX_O14979	1	1	1	1	1159000	63.02
NX_O14980	1	1	1	1	37293000	31.95
NX_O14981	1	1	1	0	3746100	5.74
NX_O14986	0	1	0	0	149330	1.37
NX_O15027	0	1	1	0	2295300	11
NX_O15031	0	1	1	1	2447800	4.83
NX_O15042	1	0	0	0	3609100	11.15
NX_O15047	1	0	0	0	178910	5.41
NX_O15066	0	0	1	0	2113200	5.91
NX_O15067	0	1	1	0	27423000	4.55
NX_O15084	0	0	1	0	2022000	12.3
NX_O15091	1	0	0	0	43234	13.76
NX_O15111	0	0	1	0	2038000	6.55
NX_O15126	1	1	1	1	7306200	6.43
NX_O15127	1	1	0	1	874340	17.78
NX_O15143	1	1	1	0	24440000	99.92
NX_O15144	1	1	1	1	35859000	143.34
NX_O15145	1	1	1	1	17169000	96.63
NX_O15155	1	0	0	1	516340	5.91
NX_O15160	1	1	1	0	4751500	6.64
NX_O15173	1	1	0	1	9514700	11.03
NX_O15212	1	1	1	0	7306400	30.46
NX_O15226	1	0	0	0	2409700	3.39
NX_O15228	0	1	0	0	1343700	16.99
NX_O15254	0	1	0	0	80771	2.79
NX_O15258	1	0	0	1	569350	25.46
NX_O15260	1	1	0	1	1184200	41.53
NX_O15269	1	1	0	1	3142500	10.18
NX_O15270	1	1	0	1	3152100	3.97
NX_O15294	1	0	1	0	8620900	23.33
NX_O15305	0	1	1	0	9337800	4.7
NX_O15318	0	0	1	0	58290	4.59
NX_O15320	1	1	0	0	793960	9.75
NX_O15321	1	0	0	1	1524900	11.34
NX_O15347	1	1	1	0	6277600	16.33
NX_O15355	0	1	1	0	13703000	71.27
NX_O15357	0	1	1	0	756020	27.31
NX_O15371	1	1	1	0	10862000	114.53
NX_O15372	1	1	1	1	4468800	200.67
NX_O15381	1	0	0	0	507250	3.74
NX_O15382	0	1	0	0	3964600	26.41
NX_O15397	0	0	1	0	4737500	6.85
NX_O15400	1	1	1	1	57798000	7.49
NX_O15427	1	0	0	0	557080	2.27
NX_O15446	1	0	0	0	1457300	4.14
NX_O15498	0	1	1	0	3729700	21.58
NX_O15504	1	0	0	0	94279	13.66
NX_O15511	0	1	1	0	28565000	32.78
NX_O15525	1	0	0	0	184790	5.38
NX_O15530	0	0	1	0	788490	11.84
NX_O15533	0	1	0	0	8500100	40.8
NX_O43143	1	1	1	1	36515000	27.45
NX_O43148	1	1	1	0	3598500	8.61
NX_O43149	0	0	1	1	1269100	1.94
NX_O43156	1	0	1	0	1600200	4.79
NX_O43159	1	0	0	0	197340	5.87
NX_O43167	1	0	0	0	153750	1.62
NX_O43172	1	1	1	0	9188800	9.12
NX_O43237	1	1	1	0	234080	4.68
NX_O43242	1	1	1	1	42014000	43.6
NX_O43251	1	0	0	0	441310	6.98
NX_O43252	0	1	1	0	19240000	34.89
NX_O43264	1	1	1	0	5810500	3.42
NX_O43290	1	0	0	0	21298000	14.81
NX_O43291	1	1	0	1	634910	101.84
NX_O43292	1	0	0	1	789170	34.38
NX_O43303	1	0	1	0	770960	3.58
NX_O43314	1	0	1	0	2910400	9.61
NX_O43318	0	0	1	0	330320	6.12
NX_O43324	1	1	1	0	24035000	16.7
NX_O43353	0	0	1	0	347670	12.96
NX_O43379	0	0	1	0	549610	12.13
NX_O43390	1	1	1	1	151660000	31.49
NX_O43395	1	1	1	0	6103100	5.75
NX_O43396	1	1	1	0	19242000	46.75
NX_O43399	1	1	1	0	30483000	17.21
NX_O43402	1	1	1	0	1141200	11.39
NX_O43414	0	0	1	0	318210	20.11
NX_O43427	1	1	1	0	161210	31.88
NX_O43447	1	1	1	0	7168100	25.04
NX_O43464	1	1	0	0	3482100	14.71
NX_O43488	0	1	1	0	16974000	17.66
NX_O43491	1	1	1	1	4735400	6.82
NX_O43502	0	1	1	0	227660	11.41
NX_O43504	0	0	1	0	405150	41.85
NX_O43505	0	0	0	1	297390	4.69
NX_O43516	1	1	1	0	1318300	21.03
NX_O43521	0	1	0	0	98397	4.19
NX_O43583	1	1	1	0	1785700	12.31
NX_O43592	0	1	1	0	23044000	42.75
NX_O43598	0	1	1	0	5497500	59.95
NX_O43615	1	1	0	1	28444000	34.04
NX_O43617	0	1	1	0	7729600	22.28
NX_O43633	1	1	1	0	3993900	43.27
NX_O43660	1	0	0	0	2242800	12.97
NX_O43663	1	0	0	0	1140300	43.7
NX_O43665	0	0	1	0	1160000	11.42
NX_O43670	1	1	1	1	31859000	60.48
NX_O43678	0	1	1	1	4661100	39.84
NX_O43681	0	1	1	0	7779200	13.91
NX_O43684	1	1	1	1	55468000	80.15
NX_O43707	1	1	1	1	98688000	49.22
NX_O43708	0	1	1	0	1500200	24.93
NX_O43709	1	1	1	1	1866500	48.94
NX_O43716	1	1	0	0	3532000	6.01
NX_O43719	1	0	0	0	1395200	8.21
NX_O43747	1	1	1	1	10774000	10.56
NX_O43752	0	1	0	0	732950	3.28
NX_O43760	1	1	1	1	46377000	44.94
NX_O43761	0	1	0	1	940960	16.59
NX_O43765	0	1	1	0	3241900	34.94
NX_O43766	0	1	0	0	365070	5.97
NX_O43768	0	1	1	0	745090	48.34
NX_O43772	0	0	0	1	5204500	7.52
NX_O43776	1	1	1	0	28563000	62.43
NX_O43805	0	0	1	0	2427200	38.47
NX_O43808	0	0	0	1	643280	5.36
NX_O43809	1	1	1	1	10248000	41.5
NX_O43813	0	1	1	0	753800	10.74
NX_O43815	1	0	1	0	850760	3.26
NX_O43818	1	0	0	0	202950	6.81
NX_O43822	0	0	1	0	62532	5.8
NX_O43823	1	0	1	0	1054700	7.21
NX_O43824	1	0	0	0	251180	14.34
NX_O43826	0	0	0	1	600690	17.89
NX_O43837	1	1	0	1	21730000	40.97
NX_O43847	0	1	1	0	5787400	24.64
NX_O43852	0	1	1	0	8659500	23.43
NX_O43865	0	0	1	0	2794700	17.34
NX_O43913	1	0	0	0	2667700	4.57
NX_O43924	0	0	1	0	1527400	16.97
NX_O43933	0	1	0	0	683430	3.56
NX_O60216	1	0	0	0	1018100	94.43
NX_O60220	1	1	0	1	1815600	2.5
NX_O60231	1	1	1	0	3537900	6.51
NX_O60232	0	0	1	0	2467300	21.23
NX_O60234	1	1	1	0	4738200	124.07
NX_O60244	1	0	0	0	106940	11.55
NX_O60256	0	0	1	0	1487000	21.32
NX_O60262	0	0	1	0	432390	1.07
NX_O60264	1	0	0	0	7992500	7.88
NX_O60271	0	0	1	0	6420000	16.29
NX_O60287	1	0	0	1	455870	2.86
NX_O60293	1	0	0	0	798270	4.03
NX_O60306	1	0	1	0	3339700	3.14
NX_O60307	0	0	1	0	119130	5.76
NX_O60313	1	1	0	1	15872000	19.41
NX_O60341	1	1	1	0	3230000	25.24
NX_O60343	1	1	1	0	17675000	26.92
NX_O60344	0	0	1	0	532810	21.53
NX_O60346	0	0	1	0	23180	3.11
NX_O60449	0	1	0	0	575420	4.03
NX_O60476	1	0	0	1	1651700	2.08
NX_O60488	1	1	1	0	8022400	6.8
NX_O60493	0	1	1	0	11031000	30.93
NX_O60499	1	1	1	1	1342600	19.86
NX_O60502	0	0	1	0	2303500	12.76
NX_O60506	1	1	1	1	26205000	18.1
NX_O60508	1	0	0	0	102410	4.25
NX_O60518	0	0	1	0	41046	4.22
NX_O60524	1	1	1	0	3783800	3.56
NX_O60547	0	1	1	0	3535200	23.26
NX_O60566	0	0	1	0	650930	18.99
NX_O60568	0	1	0	0	647520	2.63
NX_O60573	1	1	1	0	201520	21.58
NX_O60610	0	0	1	0	11567000	29.99
NX_O60645	0	0	1	0	1755600	17.88
NX_O60664	1	1	1	1	23027000	42.38
NX_O60671	0	0	1	0	371570	10.32
NX_O60678	0	0	1	0	3641500	6.91
NX_O60684	1	1	1	0	1047200	4.62
NX_O60701	0	1	1	0	8130000	4.48
NX_O60711	0	1	1	0	2489800	53.24
NX_O60739	1	0	1	0	577120	27.17
NX_O60749	1	1	1	0	23653000	20.05
NX_O60759	0	1	1	0	22391	32.57
NX_O60762	1	1	0	1	3094200	9.22
NX_O60763	1	1	1	0	22850000	20.75
NX_O60783	1	1	0	1	618370	10.27
NX_O60784	0	0	1	0	191770	5.67
NX_O60825	0	0	1	0	117150	1.49
NX_O60826	1	1	1	0	1778200	4.77
NX_O60828	1	1	0	0	1186900	62.01
NX_O60832	1	0	1	0	5917200	26.12
NX_O60841	1	1	1	0	11274000	6.94
NX_O60869	1	1	1	0	6186300	103.75
NX_O60870	1	0	0	0	1051500	3.42
NX_O60884	1	1	1	0	1831800	14.48
NX_O60885	1	0	0	0	9066500	21.86
NX_O60888	0	1	1	0	3784100	89.53
NX_O60921	0	0	1	0	137870	6.51
NX_O60925	0	1	1	0	17752000	29.34
NX_O60934	1	0	0	0	4192300	4.68
NX_O75027	1	0	0	1	3588700	11.16
NX_O75037	0	0	1	0	271460	12.16
NX_O75061	1	1	1	0	1381100	6.69
NX_O75064	0	0	1	0	346590	13.67
NX_O75083	1	1	1	1	46111000	42.27
NX_O75113	0	0	1	0	1076400	3.07
NX_O75116	1	0	1	0	2030800	1.77
NX_O75127	1	1	0	0	494590	1.26
NX_O75131	1	1	1	0	7634800	4.47
NX_O75144	0	1	1	0	22294	4.75
NX_O75146	1	1	1	0	2679100	15.78
NX_O75150	1	1	1	0	6241700	31.07
NX_O75151	1	0	0	0	191180	1.07
NX_O75152	1	0	0	1	10284000	28.78
NX_O75153	1	1	1	0	5465100	6.77
NX_O75165	1	1	1	1	62087000	4.42
NX_O75170	0	0	1	0	845160	11.87
NX_O75175	1	0	0	0	1049200	18.24
NX_O75179	1	0	1	0	651760	9.86
NX_O75190	1	1	1	0	701790	10.41
NX_O75208	0	1	0	0	1778800	12.77
NX_O75223	0	1	1	0	8233000	35.97
NX_O75251	1	1	0	1	5211900	67.07
NX_O75298	1	1	0	0	966700	16.25
NX_O75306	1	1	0	1	8512800	24.77
NX_O75312	0	1	1	0	2765300	8.89
NX_O75323	0	1	0	0	6558200	9
NX_O75330	1	0	1	0	1558700	15.37
NX_O75340	0	1	1	0	7252300	39.07
NX_O75347	0	1	1	0	33444000	104.08
NX_O75348	0	0	1	0	4200000	35.6
NX_O75351	0	0	1	0	3488800	2.01
NX_O75352	0	0	0	1	1615600	4
NX_O75362	1	0	0	0	149700	10.07
NX_O75367	1	0	0	0	841880	56.05
NX_O75368	0	1	1	0	12362000	24.32
NX_O75369	0	1	1	0	2160800	6.88
NX_O75379	1	1	1	1	403970	4.73
NX_O75390	1	1	1	1	124060000	75.13
NX_O75391	0	0	1	0	719500	11.61
NX_O75400	1	0	0	1	12889000	21.7
NX_O75410	1	1	0	0	1614400	4.86
NX_O75414	0	1	0	0	894350	8.58
NX_O75419	0	0	1	0	1133600	10.78
NX_O75427	1	0	0	0	149240	16.03
NX_O75436	1	1	1	1	9557800	5.71
NX_O75439	1	1	1	1	32595000	39.15
NX_O75446	1	0	0	0	1087000	33.39
NX_O75448	1	0	0	0	926330	14.15
NX_O75460	1	1	0	0	1069300	4.78
NX_O75475	1	0	0	0	9570300	21.87
NX_O75477	1	1	0	1	1664400	8.73
NX_O75489	1	1	0	1	13192000	33.11
NX_O75494	1	0	0	0	2027300	31.29
NX_O75496	0	0	1	0	206070	15.99
NX_O75503	0	1	0	0	394820	5.11
NX_O75521	1	1	0	0	1793400	7.42
NX_O75530	1	0	0	0	733530	6.71
NX_O75531	0	1	1	0	1714100	70.71
NX_O75533	1	1	1	1	49330000	56.14
NX_O75534	1	1	1	0	10165000	138.99
NX_O75554	1	1	1	0	467310	1.41
NX_O75569	1	0	1	0	1452900	42.96
NX_O75570	0	1	0	0	291520	5.04
NX_O75592	1	1	1	0	6699700	29.84
NX_O75607	1	0	0	0	12649000	55.31
NX_O75608	0	1	1	0	16550000	34.41
NX_O75616	1	0	0	0	666670	19.39
NX_O75643	1	1	1	1	35595000	44.76
NX_O75648	0	1	0	0	411200	14.54
NX_O75663	0	0	1	0	1603100	15.26
NX_O75676	0	0	1	0	155940	2.92
NX_O75688	0	0	1	0	2517100	12.36
NX_O75691	1	0	1	0	597130	1.14
NX_O75694	1	1	1	1	2587000	6.49
NX_O75695	1	1	1	0	664810	2.44
NX_O75717	1	1	1	0	4682700	4.03
NX_O75718	0	1	0	0	665150	8.43
NX_O75746	1	0	0	1	33499000	5.86
NX_O75787	1	1	0	1	3488900	12.43
NX_O75792	1	1	1	0	7820500	38.33
NX_O75794	0	0	1	0	919540	30.76
NX_O75817	0	0	1	0	115010	19.3
NX_O75821	1	1	1	0	4403500	89.59
NX_O75822	1	1	1	1	9659300	15.04
NX_O75832	0	0	1	0	377570	17.91
NX_O75843	1	1	1	0	1808800	15.02
NX_O75844	1	0	0	1	9251600	4.24
NX_O75865	0	0	1	0	412930	69.31
NX_O75874	0	1	1	0	5741400	9.6
NX_O75879	0	1	0	0	2377500	4.58
NX_O75882	0	1	0	0	154760	2.96
NX_O75886	0	1	1	0	2140000	2.32
NX_O75912	0	0	1	0	201520	2.62
NX_O75915	0	1	0	1	3038800	6.21
NX_O75925	1	0	0	0	527360	10.17
NX_O75928	1	0	0	0	527360	12.1
NX_O75934	1	0	1	0	2530300	11.83
NX_O75935	0	1	1	0	4121100	64.8
NX_O75937	1	1	1	0	8669200	31.02
NX_O75940	1	0	1	0	4161100	7.52
NX_O75947	1	0	0	1	16786000	84.6
NX_O75955	1	1	0	0	2460000	43.35
NX_O75964	1	1	0	1	19530000	186.01
NX_O75976	1	1	0	0	950260	4.31
NX_O76003	0	1	1	0	16711000	17.54
NX_O76021	1	0	0	0	19562000	43.42
NX_O76031	1	1	0	1	8720800	9.93
NX_O76071	0	1	1	0	337870	19.92
NX_O76080	0	0	1	0	17271	12.07
NX_O76094	1	1	1	1	17611000	30.28
NX_O94762	1	0	0	0	574600	12.73
NX_O94763	1	0	1	0	205470	22.84
NX_O94766	1	0	0	0	1515000	16.77
NX_O94768	0	0	1	0	284390	15.71
NX_O94776	1	0	0	0	3909500	19.66
NX_O94782	1	0	0	0	315780	14.1
NX_O94804	0	1	1	0	2354100	9.75
NX_O94806	0	0	1	0	1842000	44.86
NX_O94818	1	0	0	0	187320	1.57
NX_O94822	1	1	1	0	976670	2.24
NX_O94826	1	1	0	1	9388600	14.35
NX_O94832	1	0	1	0	166110	5.31
NX_O94842	1	0	0	0	3180400	17.46
NX_O94855	1	1	1	0	5348000	19.15
NX_O94868	0	0	1	0	811290	10.06
NX_O94874	1	1	0	1	16593000	5.39
NX_O94886	1	0	0	1	332820	3.52
NX_O94888	1	1	1	0	3531200	5.3
NX_O94903	0	1	1	0	1886900	9.88
NX_O94905	1	1	0	1	13119000	3.62
NX_O94906	1	0	0	1	22916000	17.76
NX_O94913	1	0	0	0	4872000	6.8
NX_O94915	0	0	1	0	4022800	6.97
NX_O94921	0	1	1	0	1015200	10.16
NX_O94925	1	1	0	1	455080	8.43
NX_O94927	1	0	1	0	499390	6.97
NX_O94953	1	1	1	0	1424600	20.85
NX_O94966	0	0	1	0	1014600	13.31
NX_O94967	0	0	1	0	126280	1.19
NX_O94973	1	1	1	0	1648500	7.22
NX_O94979	1	1	1	1	23303000	28.72
NX_O95067	1	0	0	0	394890	62.8
NX_O95070	1	1	0	1	1019900	33.79
NX_O95071	0	1	1	0	7751800	21.36
NX_O95104	1	0	0	0	2266300	9.92
NX_O95140	1	1	0	1	1535300	10.82
NX_O95155	0	0	1	0	1196400	11.37
NX_O95163	0	1	1	0	9973600	5.1
NX_O95167	1	1	0	0	1874400	97.09
NX_O95168	1	1	0	1	4442800	44.77
NX_O95182	1	1	0	1	831900	63.31
NX_O95197	0	1	0	0	649980	47.98
NX_O95202	1	1	0	1	18415000	13.82
NX_O95229	0	0	1	0	40373	31.25
NX_O95232	1	1	1	0	12127000	22.6
NX_O95235	1	0	0	0	326470	13.75
NX_O95236	1	0	0	0	728370	5.05
NX_O95239	1	0	0	0	3501500	6.72
NX_O95243	1	0	0	0	685430	22.67
NX_O95248	1	0	1	0	2108100	18.39
NX_O95251	1	0	0	0	200690	9.53
NX_O95260	0	0	1	0	141970	2.82
NX_O95292	1	1	0	1	6762400	14.1
NX_O95294	0	0	1	0	1081600	43.19
NX_O95295	0	1	1	0	6839300	12.16
NX_O95299	1	1	0	1	2593700	30.85
NX_O95336	0	1	1	0	32761000	66.85
NX_O95347	1	1	1	0	37208000	8.34
NX_O95352	0	0	1	0	1312200	8.12
NX_O95363	0	1	0	0	429100	5.58
NX_O95372	0	1	1	0	1980000	24.14
NX_O95373	1	1	1	0	36757000	29.54
NX_O95376	0	0	1	0	1800300	21.14
NX_O95379	0	1	1	0	134000	28.82
NX_O95391	1	0	0	0	523250	8.73
NX_O95394	0	1	1	0	4810200	6.93
NX_O95396	0	0	1	0	67381	2.61
NX_O95400	1	1	1	0	3413600	15.58
NX_O95433	1	1	1	0	16632000	33.51
NX_O95453	1	1	1	0	2574700	12.6
NX_O95456	0	1	1	0	9407800	13.31
NX_O95466	0	1	1	0	2654000	21.74
NX_O95470	1	1	0	0	1562300	1.93
NX_O95476	0	1	0	0	338160	32.07
NX_O95479	0	1	0	0	1134900	2.75
NX_O95486	1	0	1	0	4108900	8.56
NX_O95487	1	1	1	0	889040	5.48
NX_O95551	0	1	1	0	1290700	9.46
NX_O95563	1	0	0	1	1963300	25.3
NX_O95571	0	1	0	0	208220	10.28
NX_O95573	1	1	1	1	6885500	10.92
NX_O95602	1	0	1	0	3542900	2.92
NX_O95619	1	0	1	0	265130	25.92
NX_O95639	1	0	0	0	498480	17.39
NX_O95644	1	0	0	0	515600	18.03
NX_O95671	0	0	1	0	1308700	8.05
NX_O95674	1	0	0	1	1636000	9.04
NX_O95714	0	0	1	0	121910	10.43
NX_O95716	1	1	1	1	2900600	4.08
NX_O95721	1	1	1	1	2433400	8.22
NX_O95747	1	1	1	0	7576600	6.61
NX_O95749	0	0	1	0	391570	5.35
NX_O95758	1	1	0	0	1824200	13.71
NX_O95777	1	1	1	0	10725000	17.02
NX_O95782	1	1	1	1	6721300	22.04
NX_O95785	1	0	0	0	374280	6.42
NX_O95793	1	1	1	0	2187100	16.43
NX_O95801	0	0	1	0	949080	5.64
NX_O95816	1	1	1	0	2644200	3.88
NX_O95819	1	1	1	0	1898800	32.67
NX_O95822	0	1	0	0	307920	1.73
NX_O95831	1	1	1	1	33288000	9.44
NX_O95834	0	0	1	0	3971900	31.92
NX_O95861	0	1	1	0	16711000	24.42
NX_O95881	0	1	1	0	8802900	11.33
NX_O95905	0	0	1	0	58350	5.36
NX_O95926	1	0	0	0	82736	8.12
NX_O95983	1	0	1	0	117470	41.88
NX_O95985	1	0	0	0	344880	7.87
NX_O95989	0	0	1	0	3260100	9.33
NX_O95999	0	1	1	0	1414700	2.57
NX_O96000	1	1	0	1	6227800	111.21
NX_O96005	1	0	0	1	3083800	23.02
NX_O96006	1	0	0	0	166860	7.04
NX_O96007	0	0	1	0	456100	10.47
NX_O96008	1	1	0	1	15259000	20.43
NX_O96011	1	0	0	0	1154600	6.7
NX_O96017	0	0	1	0	3549000	6.65
NX_O96019	1	1	1	1	6627300	38.88
NX_O96028	1	0	0	0	462240	39.87
NX_P00367	1	1	1	1	39668000	28.87
NX_P00374	0	0	1	0	6709600	22.37
NX_P00387	1	1	1	1	30927000	34.8
NX_P00390	0	1	1	0	9857500	10.15
NX_P00441	0	1	1	0	28763000	90.19
NX_P00491	0	1	1	0	47656000	43.96
NX_P00492	0	1	1	0	41690000	36.6
NX_P00813	0	1	1	0	5146200	69.07
NX_P01040	1	1	1	1	640280	11.79
NX_P01111	1	1	1	1	7453800	11.84
NX_P01116	0	1	0	1	381340	3.9
NX_P01137	0	1	0	0	1172900	20.61
NX_P01880	1	1	1	1	145020	72.98
NX_P01906	0	1	1	1	535270	11.3
NX_P01909	1	1	1	1	2659400	19.03
NX_P01920	1	1	1	1	10641000	6.49
NX_P02686	0	1	0	0	469200	5.02
NX_P02786	1	1	1	1	108570000	22.26
NX_P02792	0	1	1	0	1982300	320.68
NX_P02794	0	0	1	0	2434400	165.82
NX_P04040	1	1	1	1	49761000	12.72
NX_P04049	0	0	1	0	547450	20.12
NX_P04066	0	1	1	0	140100	3.43
NX_P04080	1	1	1	1	20303000	13.46
NX_P04150	0	1	1	0	1298400	10.57
NX_P04179	0	1	0	1	14185000	24.82
NX_P04181	1	1	0	1	11111000	9.41
NX_P04183	0	0	1	0	1909400	56.12
NX_P04424	0	0	1	0	2259800	14.51
NX_P04440	1	1	1	1	50233000	48.92
NX_P04632	0	1	1	0	2436700	73.62
NX_P04792	0	1	1	1	2684100	17.34
NX_P04818	0	1	1	0	3593200	99.86
NX_P04843	1	1	0	1	162970000	53.7
NX_P04844	1	1	1	1	119700000	23.69
NX_P04899	1	1	1	1	19459000	66.79
NX_P05023	1	1	1	1	130240000	53.84
NX_P05091	1	1	1	1	82921000	78.65
NX_P05161	0	0	1	0	1408400	10.71
NX_P05166	0	1	0	0	544180	30.17
NX_P05198	1	1	1	1	25769000	29.66
NX_P05362	1	1	1	1	8390600	20.29
NX_P05423	1	0	1	0	495080	20.14
NX_P05455	1	1	1	0	15594000	21.32
NX_P05556	1	1	1	1	5724700	32.75
NX_P06132	0	1	1	0	1790100	15.17
NX_P06239	1	1	1	1	17215000	54.02
NX_P06280	0	1	1	0	1611900	11.57
NX_P06340	1	1	0	1	5840500	24.53
NX_P06400	1	1	1	0	14992000	2.73
NX_P06493	1	1	1	0	29859000	43.4
NX_P06730	1	1	1	0	2899300	30.83
NX_P06865	0	1	0	0	1090000	15.82
NX_P07108	0	1	1	0	7923600	256.72
NX_P07311	0	1	1	0	6783200	13.53
NX_P07339	1	1	1	1	10295000	8.09
NX_P07355	1	1	1	1	87928000	8.94
NX_P07384	0	1	1	1	13212000	14.32
NX_P07602	0	1	1	0	4874400	47.16
NX_P07741	0	1	1	0	79371000	117.37
NX_P07814	1	1	1	0	54423000	39.05
NX_P07902	0	0	1	0	344810	8.66
NX_P07948	1	1	1	1	3988900	21.22
NX_P07954	1	1	1	1	15327000	13.87
NX_P08047	1	0	1	0	747940	6.81
NX_P08134	0	0	1	1	6002200	1.87
NX_P08195	1	1	1	1	40022000	109.59
NX_P08236	0	1	0	0	525920	14.9
NX_P08237	1	1	1	0	25689000	29.32
NX_P08240	1	1	0	1	11109000	15.33
NX_P08243	0	1	1	0	27394000	128.28
NX_P08397	0	1	1	0	981160	16.72
NX_P08473	1	0	1	0	1868000	84.15
NX_P08559	1	1	0	1	5082000	53.37
NX_P08567	0	0	1	0	842220	21.31
NX_P08574	1	0	0	1	2919900	87.23
NX_P08575	1	1	1	1	11558000	17.28
NX_P08579	1	1	1	0	2067800	12.83
NX_P08621	1	0	0	0	19634000	46.52
NX_P08754	1	1	1	1	7183400	12.24
NX_P08842	1	1	0	1	4169400	35.26
NX_P09001	1	1	0	0	995550	31.97
NX_P09012	1	1	0	1	10815000	55.61
NX_P09104	0	0	1	0	1466600	1.06
NX_P09110	0	1	0	0	5011900	7.08
NX_P09132	1	1	1	1	1417400	26.96
NX_P09234	1	0	1	0	1121400	94.8
NX_P09326	1	1	0	0	1774100	58.62
NX_P09417	0	1	1	0	9283400	10.55
NX_P09429	0	1	1	0	13200000	113.58
NX_P09493	0	0	1	0	148580	1.74
NX_P09496	1	1	1	1	3987800	67.11
NX_P09497	0	1	1	0	261110	21.49
NX_P09543	1	1	1	0	4843400	10.07
NX_P09622	1	1	0	1	7763500	12.1
NX_P09661	1	1	1	1	32081000	32.22
NX_P09669	1	1	0	1	7633500	131.08
NX_P09884	1	1	1	0	5786700	4.59
NX_P09917	0	1	1	0	762780	7.97
NX_P09936	0	1	1	0	128910000	132.65
NX_P09960	0	1	1	1	47360000	36.08
NX_P09972	0	1	1	0	89852000	95.32
NX_P0C1Z6	1	0	0	0	69220	5.61
NX_P0C2W1	0	0	1	0	102060	7.03
NX_P0C870	0	0	1	0	109460	4.72
NX_P0CAP2	0	0	1	0	496090	9.5
NX_P0CG12	1	0	0	0	474680	27.95
NX_P0DMV8	1	1	1	1	25408000	3.96
NX_P10155	0	1	1	0	10043000	5.49
NX_P10244	1	0	0	0	59610	101.24
NX_P10253	0	1	1	0	324020	3.75
NX_P10301	1	1	1	0	36797	11.14
NX_P10398	0	0	1	0	1997300	16.4
NX_P10515	1	1	0	1	11197000	7.49
NX_P10599	1	1	1	1	66618000	45.87
NX_P10606	1	1	0	1	8624000	61.1
NX_P10619	0	1	1	0	1484100	6.95
NX_P10620	1	0	0	1	831490	15.6
NX_P10644	1	1	1	1	2886800	40.31
NX_P10746	0	0	1	0	286700	16.74
NX_P10768	0	1	1	0	15238000	8.52
NX_P11047	0	1	0	0	1213200	5.56
NX_P11117	0	1	0	0	277120	1.66
NX_P11166	1	1	1	1	3591600	55.95
NX_P11171	1	1	1	1	3037300	27.13
NX_P11172	0	1	1	1	5740600	3.52
NX_P11177	1	1	0	1	13044000	20.03
NX_P11216	0	1	1	0	10732000	9.29
NX_P11233	1	1	1	1	4799800	9
NX_P11274	0	0	1	0	845830	9.82
NX_P11279	1	1	1	1	19077000	17.33
NX_P11310	1	1	1	1	86206000	39.85
NX_P11388	1	0	1	0	17341000	45.77
NX_P11413	0	1	1	0	9385500	8.63
NX_P11441	0	1	1	0	3075200	13.55
NX_P11532	0	0	1	0	421250	7.63
NX_P11586	1	1	1	1	135890000	23.74
NX_P11717	1	1	1	1	4653100	3.22
NX_P11766	0	1	1	0	6938500	29.7
NX_P11802	0	0	1	0	922420	50.66
NX_P11836	1	1	1	1	23368000	11.82
NX_P11908	1	0	1	0	7231600	21.55
NX_P11912	1	0	0	0	271250	211.12
NX_P12004	1	1	1	1	96325000	119.46
NX_P12081	1	1	1	0	11661000	13.92
NX_P12235	1	1	0	1	1427600	48.72
NX_P12236	1	1	0	1	25956000	226.34
NX_P12268	1	1	1	0	16253000	154.76
NX_P12270	1	1	1	1	21217000	14.15
NX_P12694	1	1	0	1	3820300	42.64
NX_P12955	0	0	1	0	44233	2.87
NX_P12956	1	1	1	1	116320000	79.32
NX_P13010	1	1	1	1	104530000	38.36
NX_P13073	1	1	0	1	12287000	291.23
NX_P13196	0	1	0	0	466750	8.12
NX_P13284	0	1	1	0	275690	30.14
NX_P13473	1	1	1	0	1618500	10.72
NX_P13489	0	1	1	0	6621500	23.6
NX_P13598	1	1	1	1	1560000	36.83
NX_P13612	0	1	1	1	692020	3.88
NX_P13637	1	1	0	1	4867300	37.58
NX_P13674	1	1	1	1	30083000	17.43
NX_P13716	0	0	1	0	630970	5.28
NX_P13747	0	1	0	0	396420	65.43
NX_P13765	1	1	1	1	8445000	13.19
NX_P13798	0	0	1	0	9706700	37.02
NX_P13804	1	1	1	1	98877000	47.88
NX_P13807	0	0	1	0	5824000	10.79
NX_P13861	1	1	1	1	4063100	5.66
NX_P13929	0	0	1	0	558920	3.12
NX_P13984	1	1	1	0	5069300	12.51
NX_P13995	1	1	0	1	17533000	239.14
NX_P14314	1	1	1	0	59308000	106.49
NX_P14317	1	1	1	1	16539000	27.22
NX_P14324	0	1	1	0	26986000	192.51
NX_P14373	1	0	0	0	435150	25.04
NX_P14406	1	0	0	1	2919100	133.58
NX_P14550	0	1	1	0	16052000	55.56
NX_P14598	1	1	1	1	17547000	47.29
NX_P14621	0	1	1	0	935360	8.34
NX_P14635	1	0	1	0	439890	58.48
NX_P14678	1	1	1	1	8377600	122
NX_P14735	1	1	1	0	14614000	4.63
NX_P14859	1	1	1	0	64765	2.78
NX_P14866	1	1	0	1	69688000	129.74
NX_P14868	1	1	1	0	47645000	72.12
NX_P14921	1	1	1	0	77377	52.19
NX_P14923	1	1	1	1	2028400	38.25
NX_P14927	0	1	0	1	1991100	78.11
NX_P15121	0	1	1	0	11248000	27.87
NX_P15153	1	1	1	1	49145000	81.2
NX_P15170	0	1	1	0	17934000	27.67
NX_P15289	0	1	0	0	74602	5.48
NX_P15291	1	0	0	1	1000400	7.67
NX_P15336	1	0	0	0	200910	7.27
NX_P15374	0	1	1	0	9410700	33.18
NX_P15498	0	0	1	0	1925100	9.55
NX_P15531	0	1	1	0	1141700	50.66
NX_P15586	0	1	1	0	1302900	1.11
NX_P15907	1	1	0	1	2160200	105.17
NX_P15927	1	1	1	0	3009500	16.69
NX_P16083	0	0	1	0	178570	10.44
NX_P16104	1	0	0	0	75364000	16.22
NX_P16150	1	1	0	1	2645700	14.71
NX_P16220	1	0	0	0	1452100	12.83
NX_P16278	0	1	1	0	2883900	6.01
NX_P16298	1	1	1	0	151490	9.12
NX_P16333	0	1	1	0	1051200	11.4
NX_P16383	1	0	1	0	463080	5.18
NX_P16435	1	1	0	1	17601000	10.42
NX_P16455	0	1	1	0	2036400	12.85
NX_P16615	1	1	0	1	117860000	45.55
NX_P16885	0	1	1	0	58476000	95.33
NX_P16930	0	0	1	0	2552400	1.46
NX_P16949	0	1	1	0	75084000	208.95
NX_P16989	1	1	1	1	4044700	102.34
NX_P17028	1	0	1	0	398450	10.36
NX_P17029	1	0	1	0	51905	3.53
NX_P17050	0	1	1	0	2136400	6.63
NX_P17096	1	0	0	0	3604800	245.59
NX_P17174	0	1	1	0	21570000	35.36
NX_P17252	0	0	1	0	2074100	10.54
NX_P17275	1	0	0	0	330610	9.56
NX_P17480	1	0	1	0	19136000	18.93
NX_P17535	1	0	0	0	844050	65.87
NX_P17544	1	0	0	0	147810	3.03
NX_P17612	1	1	1	0	749430	15.21
NX_P17706	1	1	0	0	628240	6.05
NX_P17707	0	0	1	0	179160	13.24
NX_P17812	0	1	1	0	21196000	29.66
NX_P17844	1	1	1	1	221750000	62.81
NX_P17858	1	1	1	0	25515000	59.56
NX_P17900	0	1	1	0	7704300	13.25
NX_P17947	1	0	0	0	146910	19.62
NX_P17980	1	1	1	0	15049000	35.65
NX_P17987	1	1	1	0	191110000	86.69
NX_P18031	1	1	0	1	20421000	5.58
NX_P18074	1	0	1	0	733890	10.16
NX_P18085	0	1	1	0	11845000	32.51
NX_P18206	1	1	1	1	22883000	2.4
NX_P18583	1	0	0	0	601270	26.66
NX_P18615	1	1	1	0	945110	28.79
NX_P18669	0	1	1	0	82980000	166.26
NX_P18754	1	1	1	0	39633000	27.5
NX_P18846	1	1	0	0	377210	11.99
NX_P18858	1	1	1	0	5433200	18.28
NX_P18859	0	0	0	1	813680	50.02
NX_P18887	1	1	1	0	3545300	13.04
NX_P19174	0	0	1	0	2676500	17.99
NX_P19367	1	1	1	0	28396000	17.54
NX_P19387	1	1	1	0	1664600	18.04
NX_P19388	1	1	1	0	3793600	43
NX_P19397	0	1	1	0	1945300	42.81
NX_P19404	1	1	0	1	8731100	47.62
NX_P19447	1	0	0	0	842960	10.13
NX_P19623	0	1	1	0	35099000	64.66
NX_P19784	1	1	1	0	3161300	39.35
NX_P19838	1	0	1	0	3399800	10.1
NX_P19971	0	0	1	0	295490	1.85
NX_P20020	1	1	1	1	7234500	8.12
NX_P20042	1	1	1	0	6944000	46.62
NX_P20073	0	1	1	0	8270500	26.69
NX_P20138	0	1	0	0	79989	2.43
NX_P20226	1	0	0	0	307760	6.95
NX_P20248	1	0	0	0	481780	36.41
NX_P20273	1	1	1	0	1163100	134.01
NX_P20290	0	0	1	0	1848400	364.33
NX_P20292	1	1	0	1	18376000	49.18
NX_P20336	0	1	1	0	498280	3.9
NX_P20339	1	1	1	1	6667400	8.16
NX_P20340	1	1	1	1	74005000	25.26
NX_P20585	1	0	1	0	1239300	3.96
NX_P20618	1	1	1	0	73952000	87.47
NX_P20645	1	0	1	0	1025900	33.26
NX_P20674	1	1	1	1	24737000	175.6
NX_P20700	1	1	0	1	8880700	49.64
NX_P20701	1	1	0	1	5036100	13.02
NX_P20810	1	0	1	0	2876800	11.49
NX_P20839	0	1	1	0	1646400	20.84
NX_P20933	0	1	1	0	1247800	6.41
NX_P20936	1	0	1	0	2379000	6.09
NX_P21127	1	1	1	0	5932200	17.04
NX_P21281	1	1	1	1	3003400	14.9
NX_P21283	0	0	1	0	1075300	8.61
NX_P21291	0	1	1	0	972560	20.09
NX_P21333	1	1	1	1	26731000	17.31
NX_P21359	0	0	1	0	242930	7.79
NX_P21399	0	1	1	0	7199100	3.06
NX_P21854	1	1	0	0	578760	10.29
NX_P21912	1	1	1	1	9911300	45.73
NX_P21953	0	1	0	0	818970	13.64
NX_P21964	0	1	1	0	1170100	36.54
NX_P22033	1	1	0	0	4044900	4.28
NX_P22059	1	1	1	0	3979100	10.81
NX_P22061	0	1	1	0	8377200	23.18
NX_P22087	1	0	0	0	2932900	221.64
NX_P22102	0	1	1	0	40632000	23.02
NX_P22234	1	1	1	0	95777000	91.45
NX_P22304	0	1	0	0	95054	21.67
NX_P22307	0	1	1	0	68795000	24.07
NX_P22314	1	1	1	0	227940000	65.31
NX_P22415	1	0	0	0	241830	7.77
NX_P22570	0	1	0	0	5166900	3.46
NX_P22670	1	0	0	0	305040	2.89
NX_P22681	0	0	1	0	2760300	5.52
NX_P22694	0	0	1	0	1623000	6.76
NX_P22695	1	1	0	1	58252000	62.62
NX_P22732	1	1	1	1	635170	136.57
NX_P22830	0	1	0	0	700710	7.3
NX_P23193	1	1	1	0	13753000	94.71
NX_P23246	1	1	1	1	71669000	50.82
NX_P23258	1	1	1	0	2587200	39.41
NX_P23368	1	1	0	1	57628000	56.18
NX_P23381	0	1	1	0	25800000	219.45
NX_P23458	1	0	1	0	1090000	53.29
NX_P23469	0	0	1	0	237250	1.75
NX_P23511	1	0	0	0	142760	8.12
NX_P23526	0	1	1	1	79062000	112.47
NX_P23588	1	1	1	0	5644200	308.5
NX_P23634	1	1	0	1	1148800	2.64
NX_P23743	1	1	1	0	2709600	6.95
NX_P23786	1	1	0	1	4552400	4.96
NX_P23919	0	1	1	0	32096000	26.81
NX_P23921	1	1	1	0	9371700	39.54
NX_P24386	0	0	1	0	979580	1.18
NX_P24539	1	1	0	1	6864400	129.25
NX_P24666	0	1	1	0	21007000	31.3
NX_P24752	1	1	1	1	41752000	9.58
NX_P24928	1	1	1	0	3903800	14.24
NX_P24941	0	0	1	0	1239900	29.1
NX_P25098	1	1	1	0	3951300	118.49
NX_P25205	1	1	1	0	40118000	58.59
NX_P25325	0	1	1	0	3865900	41.01
NX_P25440	1	0	0	0	7399400	53.16
NX_P25445	1	1	0	1	962930	3.89
NX_P25490	1	0	0	0	773510	19.31
NX_P25685	1	1	1	0	2679700	16.24
NX_P25686	0	1	1	0	838430	16.16
NX_P25774	0	1	1	0	4498100	22.65
NX_P25786	1	1	1	0	55486000	62.69
NX_P25787	1	1	1	0	19811000	46.79
NX_P25788	1	1	1	1	71533000	29.46
NX_P25789	1	1	1	0	33792000	45.71
NX_P26010	1	1	0	1	3912000	14.86
NX_P26038	1	1	1	1	157140000	20.41
NX_P26196	1	1	1	1	7973000	10.73
NX_P26358	1	1	1	0	25995000	60.91
NX_P26368	1	1	1	1	13312000	53.14
NX_P26572	1	0	0	1	2000700	20.26
NX_P26583	1	1	1	1	10304000	220.93
NX_P26599	1	1	1	1	91422000	123.02
NX_P26639	1	1	1	0	17076000	34.49
NX_P26640	1	1	1	1	33112000	18.06
NX_P26885	0	1	1	0	27214000	30.54
NX_P27105	1	1	1	1	932520	3.98
NX_P27348	1	1	1	1	26422000	86.96
NX_P27361	0	1	1	0	4759300	31.5
NX_P27540	1	1	1	0	180310	6.89
NX_P27694	1	1	1	0	14562000	21.71
NX_P27695	1	1	1	1	20620000	51.03
NX_P27707	0	1	1	0	14771000	75.38
NX_P27708	1	1	1	0	134710000	21.47
NX_P27797	1	1	1	1	53296000	165.87
NX_P27816	1	1	1	1	68969000	20.69
NX_P27824	1	1	1	1	103970000	140.62
NX_P27986	0	1	1	0	1300100	3.42
NX_P28062	1	1	1	0	38087000	71.35
NX_P28065	1	1	1	0	18844000	76.15
NX_P28066	1	1	1	1	59608000	68.87
NX_P28067	1	1	1	1	1398200	44.82
NX_P28068	0	1	0	0	1872900	15.34
NX_P28070	1	1	1	0	79269000	106.17
NX_P28072	1	1	1	0	38494000	38.38
NX_P28074	0	1	1	0	17600000	40.32
NX_P28288	1	0	0	1	524560	5.65
NX_P28331	1	1	0	1	25874000	15.27
NX_P28340	1	1	1	0	24092000	28.81
NX_P28482	0	1	1	0	4715400	14.12
NX_P28676	0	0	1	0	2407900	20.67
NX_P28702	1	1	1	0	1476700	9.89
NX_P28715	1	1	1	0	747290	4.43
NX_P28799	0	1	0	0	1641600	46.15
NX_P28838	1	1	1	1	28215000	28.58
NX_P28907	0	0	0	1	716850	53.87
NX_P29083	0	1	1	0	1678500	3.52
NX_P29084	0	0	1	0	112320	6.34
NX_P29144	1	1	1	0	40055000	5.72
NX_P29218	0	1	1	0	2871100	6.69
NX_P29350	1	1	1	1	12399000	6.37
NX_P29372	1	0	0	0	1999100	15.7
NX_P29374	1	0	0	0	129560	1.57
NX_P29401	0	1	1	1	57290000	158.24
NX_P29466	0	0	1	0	3101300	2.67
NX_P29558	0	1	0	0	232530	1.65
NX_P29590	0	1	0	0	335190	9.02
NX_P29597	1	1	1	0	664010	20.12
NX_P29728	1	1	1	0	3268000	5.11
NX_P29992	0	1	0	0	453720	3.29
NX_P30040	1	1	1	1	76061000	48.01
NX_P30041	0	1	1	0	73883000	38.23
NX_P30042	0	1	0	0	1846100	26.83
NX_P30043	0	1	1	0	10274000	43.83
NX_P30044	1	1	1	0	59524000	93.36
NX_P30046	0	0	1	0	5809900	96.01
NX_P30047	0	0	1	0	806000	85.21
NX_P30048	1	1	1	1	44668000	45.14
NX_P30049	1	1	0	1	33893000	71.89
NX_P30084	1	1	1	1	16969000	13.83
NX_P30085	0	0	1	0	2414900	12.31
NX_P30086	0	1	1	1	78292000	41.85
NX_P30153	1	1	1	0	28695000	96.38
NX_P30154	1	0	1	0	1809800	8.1
NX_P30260	1	0	1	0	4317600	20.86
NX_P30281	0	0	1	0	190960	75.54
NX_P30291	1	0	1	0	261290	42.15
NX_P30405	1	1	0	0	13043000	33.52
NX_P30419	1	1	1	0	8247800	26.2
NX_P30519	1	1	0	1	16314000	13.21
NX_P30520	0	1	1	0	10277000	6.96
NX_P30533	0	1	0	0	471120	11.17
NX_P30566	0	1	1	0	14582000	31.42
NX_P30622	1	0	1	0	1137600	1.92
NX_P30626	0	1	1	0	20703000	53.27
NX_P30825	1	1	0	0	1057800	15.37
NX_P30876	1	1	1	0	8707100	18.62
NX_P31040	1	1	0	1	26851000	59.3
NX_P31150	0	1	1	0	7739600	29.32
NX_P31153	1	1	1	0	13759000	32.77
NX_P31321	0	0	1	0	229920	5.18
NX_P31323	1	1	1	0	832150	87.39
NX_P31350	0	1	1	0	12479000	94.59
NX_P31483	1	0	1	0	275790	12.94
NX_P31689	1	1	1	1	8072800	27.77
NX_P31749	0	0	1	0	219550	31.15
NX_P31751	0	0	1	0	200090	33.18
NX_P31930	1	1	0	1	29729000	90.87
NX_P31937	1	1	1	1	9118300	6.55
NX_P31939	0	1	1	0	114030000	37.87
NX_P31942	1	1	1	1	29628000	89.31
NX_P31943	1	1	1	1	95955000	111.71
NX_P31946	1	1	1	1	81224000	68.45
NX_P31948	1	1	1	1	96753000	32.76
NX_P32019	0	1	1	0	880580	6.12
NX_P32119	1	1	1	1	43884000	143.04
NX_P32121	1	0	1	0	317660	9.85
NX_P32189	0	0	0	1	2121300	2.67
NX_P32321	0	0	1	0	1738600	15.81
NX_P32322	1	1	1	1	27335000	104.12
NX_P32519	1	1	1	1	15998000	52.17
NX_P32780	1	0	0	0	255450	7.84
NX_P32929	0	0	1	0	1123300	21.46
NX_P32942	1	1	0	0	969570	27.85
NX_P32970	0	1	1	0	179020	43.49
NX_P33121	1	1	1	0	13060000	4.19
NX_P33176	1	1	1	1	20638000	15.92
NX_P33240	1	1	1	0	13580000	6.13
NX_P33241	1	1	1	1	4642600	2.16
NX_P33316	0	1	1	0	24466000	102.64
NX_P33527	1	1	0	1	3734200	11.33
NX_P33908	1	0	0	1	3384800	24.75
NX_P33991	1	1	1	0	28555000	60.02
NX_P33992	1	1	1	0	27363000	62.99
NX_P33993	1	1	1	1	29829000	99.82
NX_P34059	0	1	0	0	153010	2.35
NX_P34896	0	1	1	0	1397900	8.44
NX_P34932	1	1	1	0	75359000	18.65
NX_P34949	0	0	1	0	1502700	27.72
NX_P35080	0	0	1	0	1988700	11.13
NX_P35232	1	1	1	1	66402000	53.38
NX_P35236	0	0	1	0	288720	12.14
NX_P35240	0	1	0	0	158020	7.42
NX_P35244	1	1	1	0	3252900	34.26
NX_P35249	1	1	1	1	12773000	44.68
NX_P35250	1	1	1	0	10846000	36.45
NX_P35251	1	1	0	0	5554500	23.55
NX_P35269	1	1	1	0	6508000	23.02
NX_P35270	0	1	1	0	1698500	1.23
NX_P35520	0	0	1	0	3238400	60.33
NX_P35573	0	1	1	0	15161000	2.65
NX_P35579	1	1	1	1	195950000	32.63
NX_P35580	1	1	1	0	13581000	6.42
NX_P35606	1	1	1	1	39610000	23.89
NX_P35611	1	0	1	0	2919700	13.21
NX_P35613	1	1	1	1	13627000	57.36
NX_P35637	1	1	1	1	29603000	76.83
NX_P35658	0	0	1	0	767220	5.22
NX_P35659	1	0	0	0	46674000	32.56
NX_P35754	0	1	1	0	6233300	8.74
NX_P35790	0	0	1	0	39079	12.3
NX_P35813	0	0	1	0	1690200	16.2
NX_P35914	0	1	0	0	2046100	12.04
NX_P35998	1	1	1	0	16822000	18.78
NX_P36404	0	1	1	0	4993300	31.69
NX_P36405	0	0	1	0	12586000	5.68
NX_P36507	0	1	1	0	940880	66.05
NX_P36508	1	0	0	0	303610	12.61
NX_P36542	1	1	1	1	25440000	75.36
NX_P36543	1	1	1	1	2852100	26.87
NX_P36551	0	1	0	1	13616000	5.67
NX_P36639	0	1	1	0	2239700	29.18
NX_P36776	1	1	1	1	29043000	97.86
NX_P36871	0	1	1	0	13427000	47.86
NX_P36873	1	1	1	0	8983400	92.87
NX_P36915	0	1	1	0	5776300	24.58
NX_P36957	1	1	0	1	14893000	17.93
NX_P36969	0	0	1	0	783830	95.31
NX_P37108	1	1	1	1	20748000	67.98
NX_P37198	0	0	1	0	247520	29.63
NX_P37235	0	1	1	0	1111900	6.37
NX_P37268	1	1	0	1	3743800	226.17
NX_P37837	0	1	1	1	46394000	90.18
NX_P38117	1	1	1	1	110970000	32.92
NX_P38159	1	1	1	1	72120000	109.63
NX_P38432	1	0	1	0	578930	3.61
NX_P38571	0	1	0	0	173070	7.97
NX_P38606	1	1	1	1	10120000	6.75
NX_P38919	1	1	1	0	37882000	34.11
NX_P38935	1	0	0	0	448600	3.05
NX_P39656	1	1	0	1	126370000	59.11
NX_P39687	1	1	1	0	39397000	82.94
NX_P39748	1	1	1	0	47991000	26.45
NX_P39880	1	0	0	1	1944400	49.82
NX_P40121	0	1	1	1	937090	8.05
NX_P40222	1	1	1	0	946760	8.94
NX_P40227	1	1	1	0	131370000	49.28
NX_P40259	1	1	0	0	2302300	211.65
NX_P40306	0	1	1	0	5910500	49.52
NX_P40616	0	1	1	1	5997700	10.99
NX_P40692	1	1	1	0	1421300	13.23
NX_P40763	0	1	1	0	3553300	7.02
NX_P40818	0	0	1	0	2049000	4.96
NX_P40855	0	1	1	0	865440	18.17
NX_P40925	0	1	1	0	75395000	104.21
NX_P40937	1	1	1	0	5189000	12.42
NX_P40938	1	1	1	0	5250200	18.36
NX_P40939	1	1	0	1	40476000	43.57
NX_P41091	1	1	1	1	25003000	78.95
NX_P41182	1	0	0	0	192720	114.85
NX_P41214	1	1	1	0	5273700	26.9
NX_P41223	1	0	0	0	787530	42.76
NX_P41226	0	0	1	0	158570	9.88
NX_P41227	0	1	1	0	1407700	39.65
NX_P41229	0	1	1	0	995380	13.29
NX_P41236	1	1	1	0	1781900	68.52
NX_P41240	1	1	1	0	14606000	46.17
NX_P41247	0	1	0	0	296050	6
NX_P41250	1	1	1	1	49669000	149.75
NX_P41252	1	1	1	0	87433000	74.2
NX_P41743	0	0	1	0	914170	12.83
NX_P42025	1	1	1	0	454170	26.81
NX_P42081	1	0	0	0	517920	1.27
NX_P42126	1	1	1	1	42800000	81.16
NX_P42166	1	1	1	1	63187000	50.26
NX_P42224	1	1	1	0	7865000	8.34
NX_P42226	0	1	1	0	2208000	22.45
NX_P42229	0	0	1	0	1781000	2.18
NX_P42285	1	1	1	0	17194000	15.7
NX_P42331	0	0	1	0	1205400	5.07
NX_P42338	1	0	0	0	17753	6.89
NX_P42345	1	1	1	0	3926100	6.24
NX_P42356	0	1	1	0	1061200	10.76
NX_P42566	1	1	1	0	15577000	19.81
NX_P42574	0	0	1	0	3585700	9.13
NX_P42575	0	0	1	0	186040	6.98
NX_P42694	1	0	0	0	349520	2.6
NX_P42695	1	0	0	0	280990	8.09
NX_P42696	1	0	0	0	1222100	14.82
NX_P42704	1	1	1	1	107870000	15.18
NX_P42765	1	1	0	1	56858000	23.72
NX_P42768	1	1	1	0	6928000	24.88
NX_P42785	0	1	1	0	959670	15.3
NX_P42858	1	1	1	0	17858000	13.46
NX_P42898	0	0	1	0	1125600	5.14
NX_P43007	1	1	1	1	2817100	34.1
NX_P43034	1	0	1	0	2420700	16.04
NX_P43246	1	1	1	1	25989000	10.43
NX_P43304	1	1	0	1	4979600	4.24
NX_P43307	1	1	0	1	27224000	31.52
NX_P43378	0	1	1	0	308080	9.37
NX_P43405	1	1	1	0	10285000	20.82
NX_P43487	0	1	1	0	32739000	82.84
NX_P43490	0	1	1	0	20138000	25.92
NX_P43686	1	1	1	0	10460000	25.92
NX_P43897	0	1	0	0	7520000	11.09
NX_P45880	1	1	0	1	137320000	74.57
NX_P45973	1	1	0	1	1789700	16.97
NX_P45974	0	1	1	0	23436000	29.39
NX_P45984	0	0	1	0	173660	8.76
NX_P45985	0	0	1	0	144160	2.62
NX_P46013	1	0	0	0	3229700	20.11
NX_P46060	1	1	1	1	11303000	31.41
NX_P46063	1	1	1	1	8660200	8.21
NX_P46087	1	0	0	0	30777000	16.46
NX_P46108	0	0	1	0	854290	4.2
NX_P46109	1	1	1	0	4121200	13.55
NX_P46199	1	0	0	1	2431000	8.57
NX_P46379	0	1	1	0	15410000	53.52
NX_P46459	1	1	1	1	24961000	7.13
NX_P46527	0	1	1	0	42179	5.18
NX_P46734	1	1	1	0	2046700	19.53
NX_P46736	1	0	1	0	1338000	5.04
NX_P46778	1	1	1	0	7656200	321.16
NX_P46926	0	1	1	0	6442100	6.21
NX_P46934	0	0	1	0	1313100	2.28
NX_P46940	1	1	1	1	167030000	22.68
NX_P46976	0	0	1	0	5420000	31.22
NX_P46977	1	1	0	1	43664000	21.24
NX_P47224	0	0	1	0	1615800	2.42
NX_P47755	1	1	1	0	5572000	17.75
NX_P47756	1	1	1	1	34886000	53.23
NX_P47897	1	0	1	0	17324000	151.11
NX_P47985	1	1	0	1	3237900	38.23
NX_P48047	1	1	1	1	63011000	98.77
NX_P48059	1	1	1	1	1985400	12.96
NX_P48147	0	0	1	0	9962800	7.15
NX_P48200	0	0	1	0	403310	7.47
NX_P48380	1	0	0	0	636060	1.56
NX_P48382	1	0	0	0	2100000	28.01
NX_P48426	1	1	1	0	1426500	19.95
NX_P48444	1	1	1	1	28099000	30.6
NX_P48449	1	1	0	0	12016000	18.13
NX_P48506	0	0	1	0	1782900	5.44
NX_P48507	0	1	1	0	2402000	3.92
NX_P48556	1	1	1	0	14380000	75.95
NX_P48634	1	1	1	0	1164000	44.48
NX_P48637	0	1	1	0	3927600	22.03
NX_P48643	1	1	1	0	78455000	94.25
NX_P48651	1	0	0	0	166850	119.48
NX_P48723	0	1	0	0	6561900	13.37
NX_P48729	1	0	1	0	1262400	42.07
NX_P48730	1	0	0	0	1018800	17.07
NX_P48735	1	1	1	1	40670000	8.22
NX_P48736	1	0	1	0	486500	3.93
NX_P48739	0	1	1	0	13256000	13.57
NX_P48960	1	1	0	0	1299100	12.14
NX_P49005	1	1	1	0	3110900	136.65
NX_P49006	1	1	1	0	2282400	27.1
NX_P49023	0	0	1	0	78457	5.36
NX_P49069	1	0	0	0	850000	24.66
NX_P49116	1	0	0	0	884860	3.68
NX_P49137	1	0	1	0	819640	13.37
NX_P49189	0	1	1	1	4386800	11.99
NX_P49247	0	1	1	0	9793300	9.81
NX_P49257	1	1	0	1	48471000	6.89
NX_P49321	0	1	1	0	72574000	66.22
NX_P49327	0	1	1	0	284800000	38.3
NX_P49336	0	0	1	0	103310	4.39
NX_P49354	0	0	1	0	259760	25.26
NX_P49366	0	0	1	0	475990	50.07
NX_P49368	1	1	1	0	159860000	78.17
NX_P49406	1	1	0	1	3382800	8.01
NX_P49441	0	0	1	0	58977	1.3
NX_P49454	1	0	0	0	43537	20.78
NX_P49458	1	1	1	1	8272100	85.86
NX_P49585	0	1	1	0	1077300	5.54
NX_P49588	0	1	1	0	38476000	89.2
NX_P49589	1	1	1	0	6319600	25.7
NX_P49590	0	1	0	0	390590	3.65
NX_P49591	0	1	1	0	29978000	101.39
NX_P49642	0	1	1	0	1126300	14.01
NX_P49643	1	1	1	0	2169900	8.32
NX_P49674	1	0	0	0	93469	46.09
NX_P49721	1	1	1	0	16953000	26.97
NX_P49736	1	1	1	1	44323000	23.23
NX_P49748	1	1	0	1	21975000	19.38
NX_P49750	1	0	0	0	1955700	14.49
NX_P49753	0	1	0	0	2356300	2.9
NX_P49755	1	1	1	1	11888000	62
NX_P49756	1	0	0	0	4318900	9.11
NX_P49757	1	0	0	0	273600	21.09
NX_P49760	1	0	0	0	428180	18.15
NX_P49761	1	0	0	0	286620	34.39
NX_P49768	0	0	0	1	131740	6.25
NX_P49770	1	1	1	0	2325900	10.82
NX_P49773	0	0	1	0	10485000	198.78
NX_P49790	1	1	1	0	1632100	9.84
NX_P49792	0	1	1	0	1135400	5.6
NX_P49796	0	0	1	0	277920	7.55
NX_P49815	0	0	1	0	2734500	15.69
NX_P49821	1	1	0	1	4962900	62.67
NX_P49840	0	0	1	0	900970	13.16
NX_P49841	1	1	1	0	727190	3.9
NX_P49842	1	0	0	0	87890	7.46
NX_P49848	1	0	0	0	369040	19.98
NX_P49902	0	0	1	0	1613800	25.98
NX_P49903	1	1	1	0	5112600	49.12
NX_P49914	0	1	1	0	3216100	9.44
NX_P49915	1	1	1	0	28188000	56.39
NX_P49916	1	0	0	0	23901000	7.26
NX_P49959	1	1	1	0	6234300	5.38
NX_P50053	0	1	1	0	21614	8.21
NX_P50213	1	1	1	1	55591000	13.14
NX_P50336	1	1	0	1	3309100	10.12
NX_P50395	0	1	1	0	83517000	76.35
NX_P50402	1	1	0	1	2935700	27.44
NX_P50453	1	1	1	0	20643000	9.14
NX_P50502	1	1	1	0	25412000	60.06
NX_P50542	0	0	1	0	243700	28.56
NX_P50570	1	1	1	0	9122700	35.87
NX_P50579	0	1	1	0	1438800	72.33
NX_P50613	1	1	1	0	911750	5.36
NX_P50748	0	0	1	0	10380000	11.25
NX_P50749	0	1	1	0	1745800	6.79
NX_P50750	1	1	1	0	1838700	16.74
NX_P50897	1	1	1	0	7330700	18.3
NX_P50991	1	1	1	0	123980000	61
NX_P50995	0	1	1	0	12991000	94.02
NX_P51003	1	1	1	0	7613600	35.2
NX_P51114	1	1	1	0	3549100	60.57
NX_P51116	1	0	0	0	260010	5.19
NX_P51148	1	1	1	1	26674000	26.22
NX_P51149	1	1	1	1	127730000	33.41
NX_P51151	0	1	1	1	545020	5.41
NX_P51157	0	0	1	0	831250	12.77
NX_P51159	1	1	0	1	4494900	6.44
NX_P51398	1	1	0	1	8035900	40.42
NX_P51451	0	1	0	0	240320	53.69
NX_P51530	0	0	1	1	490230	4.01
NX_P51532	1	0	0	0	6100600	132.1
NX_P51553	0	1	0	1	518140	27.94
NX_P51570	0	1	1	0	3082400	22.99
NX_P51571	1	1	0	1	20968000	114.75
NX_P51572	1	1	0	1	4013900	25.07
NX_P51580	0	0	1	0	221320	1.87
NX_P51608	1	0	0	1	743870	5.59
NX_P51610	1	1	1	1	212770	25.34
NX_P51648	1	1	0	1	3271900	3.71
NX_P51649	1	1	1	1	7419500	97.55
NX_P51659	1	1	1	0	54963000	16.91
NX_P51665	1	1	1	0	7377500	41.33
NX_P51692	0	0	1	0	1781000	6.98
NX_P51784	0	1	1	0	3368000	28.53
NX_P51809	1	1	1	0	2769800	12.44
NX_P51812	0	1	1	0	8667300	4.29
NX_P51858	1	1	1	0	8984600	74.33
NX_P51946	1	0	1	0	233610	11.98
NX_P51948	1	0	0	0	111470	14.19
NX_P51965	0	1	1	0	1677800	60.38
NX_P51991	1	1	1	1	37270000	96.77
NX_P52209	0	1	1	1	37076000	31.61
NX_P52272	1	1	1	1	99506000	54.42
NX_P52292	1	1	1	0	7506700	80.52
NX_P52294	1	1	1	0	1356700	5.44
NX_P52298	1	0	1	0	2366500	27.95
NX_P52306	0	1	1	0	8984000	20.82
NX_P52429	1	0	0	0	254100	2.13
NX_P52434	1	1	1	0	3280800	50.46
NX_P52435	0	0	1	0	369760	34.63
NX_P52565	0	1	1	1	95880000	91.49
NX_P52594	1	1	1	0	479830	10.88
NX_P52597	1	1	1	1	28466000	84.01
NX_P52630	1	0	1	0	2121900	20.77
NX_P52655	0	0	1	0	796970	13.09
NX_P52657	0	0	1	0	310930	25.78
NX_P52701	1	1	1	0	19892000	168.52
NX_P52732	0	0	1	0	8142100	13.26
NX_P52735	0	0	1	0	1140400	2.22
NX_P52756	1	0	0	0	1904500	13.87
NX_P52758	0	1	1	0	3934700	3.07
NX_P52788	0	0	1	0	956880	21.77
NX_P52789	1	1	1	0	21673000	33.86
NX_P52815	1	1	1	1	34713000	43.03
NX_P52888	0	1	1	0	5562800	24.66
NX_P52907	1	1	1	1	59912000	41.89
NX_P53007	1	1	0	1	5188600	41.96
NX_P53041	1	1	1	0	12839000	29.08
NX_P53350	1	0	1	0	424850	68.44
NX_P53365	0	1	1	0	912480	12.5
NX_P53367	0	1	1	0	273050	4.25
NX_P53384	0	0	1	0	1777400	5.56
NX_P53396	1	1	1	0	92536000	47.34
NX_P53582	1	1	1	0	1277400	24.23
NX_P53597	0	1	0	0	3028100	23.77
NX_P53602	0	1	1	0	5145600	46.44
NX_P53609	0	0	1	0	800130	3.4
NX_P53611	0	0	1	0	3519200	19.56
NX_P53618	1	1	1	1	45719000	24.05
NX_P53621	1	1	1	1	82742000	26.39
NX_P53634	0	1	1	0	1576900	16.1
NX_P53667	0	0	1	0	187140	22.27
NX_P53680	1	0	1	0	2515100	50.14
NX_P53701	1	0	0	1	936720	5.54
NX_P53778	0	0	1	0	15437	7.19
NX_P53985	1	0	0	1	556750	47.63
NX_P53990	0	1	1	0	3097800	48.93
NX_P53992	1	1	1	0	23544000	25.88
NX_P53999	1	1	1	1	3769800	52.53
NX_P54098	1	0	0	0	425400	15.43
NX_P54105	0	1	1	0	2208000	50.38
NX_P54132	1	0	0	0	1698200	4.6
NX_P54136	1	1	1	0	36775000	13.51
NX_P54252	0	0	1	0	305720	5.3
NX_P54277	1	0	1	0	482870	4.54
NX_P54278	1	0	1	0	598060	4.07
NX_P54577	1	1	1	1	94676000	69.89
NX_P54578	0	1	1	0	28622000	11.73
NX_P54619	0	1	1	0	1529700	17.74
NX_P54687	0	1	1	0	7166500	39.12
NX_P54709	1	1	1	1	14617000	56.09
NX_P54725	0	1	1	0	1775200	71.07
NX_P54727	1	1	1	0	25350000	46.88
NX_P54802	0	1	0	0	226370	14.82
NX_P54803	0	1	0	0	241670	1.65
NX_P54819	1	1	1	0	88275000	86.1
NX_P54886	1	1	0	1	8836200	17.06
NX_P54920	1	1	1	1	19837000	26.18
NX_P55010	1	1	1	0	8080900	57.74
NX_P55011	0	1	0	1	1483000	2.57
NX_P55036	1	1	1	0	10313000	50.03
NX_P55039	0	1	1	0	1103600	6.93
NX_P55060	1	1	1	0	38546000	21.12
NX_P55072	1	1	1	1	130100000	41.1
NX_P55081	1	0	0	0	1113400	12.02
NX_P55084	1	1	0	1	30988000	17.88
NX_P55145	1	1	1	1	8344100	30.8
NX_P55160	1	1	1	0	11118000	15.28
NX_P55199	1	1	1	0	303750	4.34
NX_P55210	0	0	1	0	945930	6.49
NX_P55212	0	0	1	0	145430	2.75
NX_P55263	0	0	1	0	3848300	16.86
NX_P55265	1	0	0	1	20743000	25.51
NX_P55327	0	1	1	0	28662000	151.64
NX_P55735	1	1	1	1	2677800	48.86
NX_P55769	1	1	1	0	13122000	89.72
NX_P55786	0	1	1	0	39639000	12.57
NX_P55789	0	1	1	0	4427200	36.78
NX_P55795	1	1	1	1	2040000	12.58
NX_P55809	1	1	1	1	17013000	3.51
NX_P55854	1	1	1	1	9785200	35.24
NX_P55884	1	1	1	0	25750000	41.27
NX_P55957	0	0	1	0	795250	8.23
NX_P56134	1	1	0	1	3344200	212.67
NX_P56181	1	0	0	1	731150	3.74
NX_P56182	1	0	0	0	2120900	7.08
NX_P56192	1	1	1	0	28912000	77.71
NX_P56282	1	0	0	0	174690	6.31
NX_P56377	1	0	1	0	495450	8.97
NX_P56385	0	1	0	1	24312000	142.96
NX_P56537	1	1	1	1	15870000	38.68
NX_P56556	1	1	0	1	2839400	20.28
NX_P56937	1	1	0	1	2100500	11.25
NX_P56962	0	0	1	0	863120	2.59
NX_P57071	1	0	0	0	193340	5.44
NX_P57076	0	0	1	0	971080	23.08
NX_P57081	0	1	1	0	2701300	8.08
NX_P57088	1	1	1	1	17431000	8.38
NX_P57105	1	0	0	1	2452700	2.27
NX_P57678	1	0	1	0	1171100	7.09
NX_P57737	1	1	1	1	23536000	20.76
NX_P57740	1	0	1	0	505580	15.85
NX_P57764	0	0	1	0	1448600	19.03
NX_P57772	1	1	1	0	1720200	4.73
NX_P58546	0	1	1	0	39025000	74.28
NX_P59045	0	0	1	0	331310	85.85
NX_P59768	1	1	1	0	2670100	1.73
NX_P59998	1	1	1	1	48788000	32.87
NX_P60033	1	1	1	1	3283300	329.7
NX_P60228	1	1	1	1	21205000	156.93
NX_P60468	1	1	0	1	13485000	90.66
NX_P60484	0	0	1	0	404420	28.34
NX_P60510	1	1	1	0	5266700	43.29
NX_P60520	0	1	1	0	9685300	53.23
NX_P60660	0	1	1	0	83535000	159.32
NX_P60763	0	1	1	0	662170	18.95
NX_P60842	1	1	1	1	80074000	117.38
NX_P60891	0	1	1	0	10027000	29.53
NX_P60900	1	1	1	1	65980000	94
NX_P60981	0	1	1	0	8266200	89.51
NX_P60983	0	0	1	0	622770	5.63
NX_P61006	1	1	1	1	15768000	21.57
NX_P61009	1	1	1	1	10350000	34.53
NX_P61011	1	1	1	1	10876000	16.91
NX_P61018	1	1	1	1	3604200	37.4
NX_P61019	1	1	1	1	14932000	21.12
NX_P61020	0	1	1	0	797270	12.19
NX_P61026	0	1	1	1	40721000	20.56
NX_P61077	0	1	1	0	25902000	137.33
NX_P61081	0	1	1	1	15014000	45.44
NX_P61086	0	1	1	0	20625000	21.24
NX_P61088	1	1	1	0	86899000	30.06
NX_P61106	1	1	1	1	18378000	10.5
NX_P61158	1	1	1	1	19321000	49.53
NX_P61160	1	1	1	1	20397000	47.2
NX_P61163	1	0	1	0	11276000	25.31
NX_P61201	1	1	1	0	1996300	19.43
NX_P61204	1	1	1	1	99731000	27.16
NX_P61221	1	1	1	1	22643000	15.8
NX_P61224	1	1	0	1	1893200	49.61
NX_P61225	0	0	1	1	316300	4.3
NX_P61244	1	1	0	0	2888200	22.53
NX_P61289	1	1	1	0	28198000	27.64
NX_P61326	1	1	1	0	4792200	14.41
NX_P61421	1	1	0	1	4963000	9.86
NX_P61586	0	1	1	0	6002200	166.38
NX_P61599	1	1	1	0	431900	12.68
NX_P61601	0	0	1	0	98132	8.51
NX_P61604	1	1	1	1	182070000	43.51
NX_P61619	1	1	0	1	23396000	23.59
NX_P61758	0	1	1	0	5214500	14.5
NX_P61764	0	1	1	0	1155000	14.13
NX_P61803	1	1	0	1	84515000	55.19
NX_P61923	1	1	1	1	16660000	45.67
NX_P61960	1	1	1	0	14924000	6.6
NX_P61962	1	1	1	0	492820	32.5
NX_P61964	1	1	1	0	988450	7.04
NX_P61966	1	1	1	0	1797100	19.58
NX_P61970	0	0	1	0	17103000	56.75
NX_P61981	1	1	1	1	78561000	90.83
NX_P62072	0	1	0	1	394380	31.15
NX_P62136	1	1	1	0	12064000	62.17
NX_P62140	1	1	1	0	4709300	23.34
NX_P62158	1	0	1	1	19674000	167.49
NX_P62191	1	1	1	0	25570000	21.97
NX_P62195	1	1	1	0	13876000	44.6
NX_P62253	0	0	1	0	2516400	29.37
NX_P62258	1	1	1	1	149450000	99.61
NX_P62304	1	1	1	1	33552000	81.91
NX_P62306	0	0	0	1	2553700	16.67
NX_P62308	1	0	1	0	2612800	53.52
NX_P62310	1	1	1	0	5105300	5.06
NX_P62312	1	1	1	0	9916400	10.15
NX_P62314	1	0	1	0	11060000	28.96
NX_P62318	1	1	1	1	94819000	47.07
NX_P62328	0	0	1	0	1137300	87.63
NX_P62330	0	1	1	0	3333900	25.2
NX_P62333	1	1	1	0	10611000	16.25
NX_P62341	1	1	0	0	1059800	54.62
NX_P62380	0	1	1	0	2672300	10.82
NX_P62487	0	0	1	0	784340	63.47
NX_P62495	1	1	1	0	14117000	17
NX_P62633	0	0	1	0	1291400	101.81
NX_P62714	1	1	1	0	7669700	8.96
NX_P62820	1	1	1	1	10315000	32.93
NX_P62834	0	1	1	1	37060000	52.56
NX_P62854	1	1	1	1	30120000	135.58
NX_P62873	1	1	1	1	24179000	173.15
NX_P62875	1	0	1	0	2294400	33.54
NX_P62877	0	1	0	0	3893600	28.36
NX_P62879	0	1	1	1	6595200	90.25
NX_P62942	0	0	1	0	37343000	89.4
NX_P62993	1	1	1	1	11353000	65.43
NX_P62995	1	0	1	0	7636800	61.24
NX_P63000	0	1	1	0	51861000	57.62
NX_P63010	1	1	1	1	4033200	16.2
NX_P63027	1	1	1	1	5281300	9.64
NX_P63098	0	0	1	0	532280	21.62
NX_P63104	1	1	1	1	62695000	101.13
NX_P63151	0	0	1	0	2035000	7.96
NX_P63165	1	0	1	0	978950	23.89
NX_P63167	0	0	1	1	914550	72.63
NX_P63172	0	0	1	0	371070	16.34
NX_P63208	1	1	1	1	1949000	79.36
NX_P63241	1	1	1	0	4112800	119.96
NX_P63272	0	0	1	0	488920	44.5
NX_P63279	1	1	1	0	7620600	84.62
NX_P67775	0	0	1	0	7669700	62.83
NX_P67812	1	1	0	1	13291000	29.13
NX_P67870	1	1	1	0	3979600	127.53
NX_P67936	0	1	1	0	6306000	20.93
NX_P68036	1	1	1	0	2378500	20.72
NX_P68366	1	1	1	0	33868000	55.41
NX_P68371	1	1	1	1	69177000	136.09
NX_P68400	1	1	1	0	10712000	31.22
NX_P68402	0	1	1	0	2150300	10.06
NX_P68543	0	0	1	0	293290	2.51
NX_P69849	1	1	0	1	18032000	6.72
NX_P78316	1	0	0	0	997320	11.28
NX_P78318	0	1	1	0	1706700	33.58
NX_P78330	0	0	1	0	1447900	13.23
NX_P78332	1	0	0	0	274210	14.41
NX_P78344	1	1	1	0	7572300	70.27
NX_P78345	1	0	1	0	1059600	4.7
NX_P78346	1	1	1	0	621210	5.45
NX_P78371	1	1	1	0	115130000	45.35
NX_P78406	1	1	1	0	394330	18.33
NX_P78417	0	1	1	0	19192000	44.51
NX_P78527	1	1	1	1	90348000	38.89
NX_P78536	1	1	0	0	831760	9.6
NX_P78537	1	1	1	0	2517500	70.01
NX_P78540	0	1	0	0	1097200	7.86
NX_P78549	1	0	0	0	1328800	17.89
NX_P80217	1	1	1	0	1444600	10.36
NX_P80303	0	1	0	1	2685600	31.93
NX_P80404	1	1	1	1	8557400	2.31
NX_P80723	1	1	1	0	3982100	2.32
NX_P81877	1	1	0	0	481560	48.46
NX_P82094	1	1	0	1	1788400	3.77
NX_P82650	1	1	0	1	7280500	10.97
NX_P82663	1	1	0	1	1409900	18.87
NX_P82673	1	1	0	0	871650	13.01
NX_P82675	1	1	0	0	1174400	21.95
NX_P82914	1	1	0	1	4074400	36.62
NX_P82930	0	1	0	0	1028200	92.06
NX_P82932	0	1	0	0	1572400	18.96
NX_P82933	1	1	1	1	1366400	9.16
NX_P82979	1	1	1	1	76603000	22.15
NX_P83436	0	1	1	0	1857100	3.75
NX_P83731	1	1	1	1	41418000	163.59
NX_P83876	1	0	1	0	566780	38.71
NX_P83916	1	1	1	1	1518000	16.56
NX_P84085	0	1	1	0	2606900	51.81
NX_P84090	1	0	1	1	71330000	108.55
NX_P84095	0	1	1	1	5711500	18.07
NX_P84103	1	1	1	1	9715500	53.34
NX_P85037	1	1	1	0	788490	3.54
NX_P86790	0	1	1	0	397780	13.25
NX_P98160	0	1	0	0	223490	1.81
NX_P98170	0	1	1	0	200190	2.05
NX_P98171	0	0	1	0	2998600	18.43
NX_P98173	0	0	0	1	286700	11.9
NX_P98175	1	0	0	0	12156000	17.13
NX_P98179	1	0	0	0	328240	54.19
NX_P98194	1	0	0	1	2203800	12.1
NX_P99999	1	1	1	1	56776000	45.1
NX_Q00059	1	1	0	1	4717300	9.02
NX_Q00169	0	0	1	0	1554000	7.11
NX_Q00341	1	1	1	1	11769000	50.54
NX_Q00403	1	1	1	0	4096800	9.12
NX_Q00534	0	1	1	0	2569000	4.37
NX_Q00535	0	1	1	0	1133700	8.92
NX_Q00577	1	0	1	0	1213200	3.12
NX_Q00610	1	1	1	1	139170000	35.49
NX_Q00613	0	1	1	0	814090	44.35
NX_Q00653	0	1	1	0	2885300	26.44
NX_Q00688	1	1	1	1	4790300	7.39
NX_Q00765	0	1	0	0	7861100	14.87
NX_Q00796	0	0	1	0	596800	4.98
NX_Q00839	1	1	1	1	180080000	54.3
NX_Q01081	1	0	1	0	12562000	66.06
NX_Q01082	1	1	1	1	7163300	9.08
NX_Q01085	1	1	1	1	17234000	32.87
NX_Q01105	1	1	1	0	91345000	133.28
NX_Q01130	1	1	1	1	38718000	103.13
NX_Q01167	1	0	0	0	423090	21.8
NX_Q01196	1	0	0	0	198170	3.99
NX_Q01201	0	0	1	0	648770	35.38
NX_Q01415	0	1	1	0	1074200	6.77
NX_Q01432	0	0	1	0	1281300	6.15
NX_Q01433	0	0	1	0	3717800	9.24
NX_Q01469	0	1	1	1	34795000	45.17
NX_Q01518	1	1	1	1	62618000	42.96
NX_Q01543	1	0	0	0	347790	25.77
NX_Q01581	0	1	1	0	16211000	47.92
NX_Q01650	1	1	1	1	11716000	145.49
NX_Q01658	0	0	1	0	3608400	22.35
NX_Q01664	1	0	0	0	813750	5.5
NX_Q01780	1	1	1	0	6082100	14.05
NX_Q01813	0	1	1	0	63961000	52.54
NX_Q01831	1	0	0	0	1077500	7.44
NX_Q01844	1	1	1	1	15953000	55.09
NX_Q02078	1	1	1	0	389760	3.08
NX_Q02080	1	0	0	0	4778600	339.75
NX_Q02083	0	1	0	0	59353	3.19
NX_Q02086	1	0	0	0	368780	6.96
NX_Q02127	1	1	0	1	5806100	3.48
NX_Q02156	0	0	1	0	319600	18.51
NX_Q02218	1	1	0	1	7909600	9.59
NX_Q02241	1	0	0	0	520210	12.12
NX_Q02252	1	1	0	1	5449100	5.1
NX_Q02338	1	1	0	1	6373200	24.17
NX_Q02535	0	0	1	0	881840	87.83
NX_Q02548	1	0	0	0	1644900	9.23
NX_Q02556	1	1	1	0	2542600	39.97
NX_Q02750	0	0	1	0	4982700	39.24
NX_Q02790	1	1	1	0	14185000	33.89
NX_Q02809	0	1	0	0	203780	24.19
NX_Q02818	0	1	1	1	9267000	21.62
NX_Q02880	1	0	0	0	9344200	31.66
NX_Q02978	1	1	0	1	14272000	15.27
NX_Q03001	1	1	1	0	3862900	29.01
NX_Q03252	1	1	0	0	975830	15.41
NX_Q03426	0	0	1	0	494940	6.9
NX_Q03518	1	1	0	1	9377500	21.78
NX_Q03519	1	1	0	1	8220900	13.84
NX_Q03701	1	0	0	0	254040	5.94
NX_Q04206	0	1	1	0	4170500	25.07
NX_Q04323	0	1	1	0	1249700	65.28
NX_Q04446	0	1	1	0	3349900	13.28
NX_Q04637	1	1	1	1	18587000	69.28
NX_Q04726	0	1	1	0	1095200	21.53
NX_Q04760	0	1	1	0	10037000	29.58
NX_Q04837	1	1	1	1	39945000	58.39
NX_Q04864	0	0	1	0	5790200	2.19
NX_Q04917	1	1	1	1	15570000	30.47
NX_Q04941	1	1	0	1	8130800	56.96
NX_Q05048	1	0	0	0	3053800	11.65
NX_Q05086	1	1	1	0	4949100	11.3
NX_Q05209	0	0	1	0	285770	1.02
NX_Q05469	0	0	1	0	1055600	10.24
NX_Q05519	1	1	1	0	7967600	24.04
NX_Q05655	0	1	1	0	3094900	11.59
NX_Q05932	0	1	1	0	226240	19.98
NX_Q05D32	1	0	0	0	355730	8.64
NX_Q06124	1	1	1	1	4947900	17.16
NX_Q06136	1	1	0	0	620320	4.02
NX_Q06187	1	0	1	0	8435700	14.93
NX_Q06203	0	1	1	0	17948000	10.4
NX_Q06210	0	1	1	0	22446000	3.76
NX_Q06265	1	1	1	0	2449600	13.34
NX_Q06323	1	1	1	0	86012000	88.54
NX_Q06330	1	0	0	0	1984500	17.88
NX_Q06546	1	0	1	0	1896000	4.09
NX_Q06587	1	0	0	0	173440	17.12
NX_Q06609	1	1	1	0	491720	22.35
NX_Q06787	1	0	1	0	325190	10.53
NX_Q07021	1	1	1	1	14525000	41.15
NX_Q07666	1	0	0	0	27909000	60.8
NX_Q07812	1	1	1	1	13770000	35.46
NX_Q07817	1	1	1	1	1366800	62.93
NX_Q07820	0	1	0	0	103110	33.08
NX_Q07864	1	0	1	0	1490900	18.11
NX_Q07866	0	0	1	0	5040300	31.83
NX_Q07955	1	1	1	1	69786000	56.83
NX_Q07960	0	1	1	0	3172700	8.58
NX_Q08117	0	0	1	0	428500	128.11
NX_Q08170	1	1	0	1	417960	25.88
NX_Q08209	0	1	1	0	6826000	6.51
NX_Q08211	1	1	1	1	91232000	25.32
NX_Q08257	1	1	1	1	23990000	2.98
NX_Q08378	1	1	1	0	2610900	9.26
NX_Q08379	1	0	0	1	429290	9.3
NX_Q08623	0	0	1	0	1557600	10.17
NX_Q08722	0	1	0	1	5935000	6.78
NX_Q08752	0	1	1	0	2956200	11.08
NX_Q08945	1	1	1	1	23286000	58.2
NX_Q08AM6	0	1	1	0	1194100	9.06
NX_Q08J23	1	1	1	0	19310000	16.1
NX_Q09028	1	1	1	1	15704000	132.92
NX_Q09161	1	1	1	1	10028000	6.66
NX_Q09327	0	0	0	1	711130	8.44
NX_Q09472	1	0	0	0	604410	6.32
NX_Q0PNE2	0	0	1	0	399830	27.15
NX_Q0VDF9	1	1	1	0	2620700	12.01
NX_Q10469	1	0	0	1	2072100	15.65
NX_Q10471	1	0	0	1	8461600	32
NX_Q10472	1	0	0	1	3623300	18.8
NX_Q10567	1	1	1	0	26061000	85.81
NX_Q10570	1	1	1	0	7462900	33.32
NX_Q10589	0	1	0	1	274470	42.79
NX_Q10713	1	1	1	1	17888000	16.08
NX_Q12765	0	0	1	0	3304800	10.31
NX_Q12768	1	1	0	0	648450	5.21
NX_Q12769	0	0	1	0	135560	4.87
NX_Q12788	1	0	0	0	3084700	19.31
NX_Q12789	1	0	1	0	1179100	8.5
NX_Q12792	0	1	1	0	2733900	4.64
NX_Q12800	1	1	1	0	1864500	7.25
NX_Q12802	1	1	1	0	9095800	19.18
NX_Q12824	1	0	0	0	1670400	111.27
NX_Q12830	1	0	0	0	288770	32.35
NX_Q12846	1	1	1	1	1374700	7.57
NX_Q12849	1	1	1	1	2752400	23.82
NX_Q12851	0	1	1	0	801730	25.02
NX_Q12872	1	0	0	0	651580	12.21
NX_Q12874	1	1	1	1	19245000	21.07
NX_Q12882	0	0	1	0	1821900	3.12
NX_Q12888	1	0	0	1	6275300	5.86
NX_Q12893	0	0	0	1	62052	4.59
NX_Q12899	1	1	1	0	363510	11.37
NX_Q12904	1	0	1	0	16585000	8.39
NX_Q12905	1	1	1	1	115880000	70.79
NX_Q12906	1	1	1	1	826170	62.69
NX_Q12907	1	1	1	1	47828000	52.03
NX_Q12933	0	0	1	0	71839	8.56
NX_Q12959	1	1	0	0	817370	21.3
NX_Q12965	0	0	1	0	16286000	32.17
NX_Q12968	0	0	1	0	448030	12.11
NX_Q12972	1	1	1	0	1500300	15.53
NX_Q12974	0	1	1	0	1604200	95.39
NX_Q12979	0	1	1	0	1157400	15.47
NX_Q12980	0	0	1	0	127650	10.38
NX_Q12981	0	1	0	1	4695800	8.52
NX_Q12982	0	0	1	0	215290	17.79
NX_Q12996	1	0	0	0	7871500	5.43
NX_Q13011	1	1	0	1	25831000	38.14
NX_Q13033	1	1	1	0	648590	5.96
NX_Q13042	1	0	1	0	555800	9.78
NX_Q13043	1	1	1	0	12255000	14.52
NX_Q13045	0	1	1	0	13507000	17.03
NX_Q13057	0	1	1	0	3768600	21.86
NX_Q13077	1	1	1	0	1694500	2.15
NX_Q13098	1	1	1	0	3504900	23
NX_Q13107	0	0	1	0	160520	8.31
NX_Q13111	1	0	0	0	663190	25.77
NX_Q13112	1	0	1	0	459490	2.75
NX_Q13123	1	0	0	0	4121800	18.43
NX_Q13126	0	1	1	0	18309000	6.19
NX_Q13131	0	1	1	0	1630500	3.02
NX_Q13136	0	0	1	0	1790000	6.33
NX_Q13144	1	0	1	0	3917300	21.99
NX_Q13148	1	1	1	1	20178000	41.93
NX_Q13151	1	0	1	1	1544600	47.59
NX_Q13155	1	0	1	0	1148300	20.85
NX_Q13158	0	0	1	0	117730	7.44
NX_Q13162	1	1	1	1	76533000	32.75
NX_Q13177	0	1	1	0	42669000	28.84
NX_Q13185	1	1	1	1	4879400	63.94
NX_Q13188	0	0	1	0	43288	2.93
NX_Q13190	1	1	1	1	2178900	21.71
NX_Q13200	1	1	1	0	28664000	67.03
NX_Q13206	1	0	0	0	892180	7.26
NX_Q13217	1	1	0	0	8986700	15.12
NX_Q13232	0	1	1	0	3302400	8.23
NX_Q13233	0	0	1	0	357160	2.53
NX_Q13242	1	1	1	1	11456000	68.76
NX_Q13243	1	1	1	0	1217900	86.04
NX_Q13247	1	1	0	1	46589000	22.83
NX_Q13257	0	1	1	0	2999800	44.41
NX_Q13263	1	1	1	1	34591000	171.13
NX_Q13283	1	1	1	1	7853700	19.02
NX_Q13287	1	0	1	0	116560	1.85
NX_Q13303	1	1	1	0	2511800	29.3
NX_Q13309	1	0	0	0	360890	6.42
NX_Q13310	1	1	1	1	8571700	67.21
NX_Q13315	1	0	1	0	1800400	12.09
NX_Q13323	0	1	0	0	325390	21.39
NX_Q13330	1	0	0	0	635960	42.18
NX_Q13347	1	1	1	1	8130700	85.18
NX_Q13356	1	0	1	0	1340800	18.41
NX_Q13362	1	0	1	0	605280	85.93
NX_Q13363	1	1	1	0	2594300	72.82
NX_Q13371	0	1	1	0	446810	4.59
NX_Q13395	0	0	1	0	655840	7.39
NX_Q13404	0	1	1	0	23270000	28.38
NX_Q13405	1	1	0	1	2002100	19.91
NX_Q13409	1	1	1	0	4859800	12.03
NX_Q13415	1	0	0	0	524040	12.31
NX_Q13416	1	0	0	0	899180	5.96
NX_Q13418	0	1	1	0	504540	24.53
NX_Q13423	1	1	0	1	34935000	24.29
NX_Q13426	0	1	1	0	861380	6.81
NX_Q13427	1	0	0	0	530730	7.75
NX_Q13428	1	0	1	0	5284100	10.43
NX_Q13435	1	1	1	1	20955000	49.6
NX_Q13438	1	0	0	0	1901500	30.75
NX_Q13439	0	1	1	0	1762100	2.18
NX_Q13442	1	1	1	0	7326300	47.14
NX_Q13445	1	0	0	1	2245400	13.91
NX_Q13451	1	1	1	0	6140900	16.85
NX_Q13459	0	0	1	0	3734400	24.15
NX_Q13464	0	1	1	0	5936700	6.12
NX_Q13469	1	0	1	0	2558600	3.36
NX_Q13480	0	0	1	0	1036700	11.79
NX_Q13488	1	1	0	0	309770	21.09
NX_Q13492	1	1	1	0	3323700	21.18
NX_Q13496	0	1	1	0	183710	2.86
NX_Q13501	1	1	1	0	3599200	40.59
NX_Q13503	1	0	0	0	310800	5.11
NX_Q13505	1	1	0	1	5263600	16.29
NX_Q13509	0	1	1	0	23245000	130.71
NX_Q13510	0	1	1	0	1811100	34.8
NX_Q13523	1	0	1	0	2635700	7.04
NX_Q13526	0	1	1	0	1488500	45.3
NX_Q13535	1	0	0	0	294810	5.64
NX_Q13546	0	0	1	0	421980	1.04
NX_Q13547	1	0	1	0	2273300	44.01
NX_Q13555	0	0	1	0	535240	7.47
NX_Q13557	1	1	1	0	7518200	22.86
NX_Q13561	1	1	1	1	7044900	72.5
NX_Q13564	0	1	1	0	4091500	11.4
NX_Q13568	0	1	1	0	941790	1.67
NX_Q13571	0	0	0	1	484050	62.23
NX_Q13572	0	0	1	0	334370	8.55
NX_Q13573	1	1	1	0	5367900	18.64
NX_Q13586	1	0	0	1	2981500	26.23
NX_Q13588	1	1	0	0	771840	10.56
NX_Q13595	1	0	0	0	1848500	18.81
NX_Q13596	1	1	1	0	17945000	14.4
NX_Q13601	1	0	0	0	3013500	3.13
NX_Q13608	1	0	0	0	531410	4.72
NX_Q13610	1	0	1	0	364740	14
NX_Q13613	0	0	1	0	1031500	5.53
NX_Q13615	0	1	0	0	229930	5
NX_Q13616	1	1	1	0	5927500	11.61
NX_Q13617	1	1	1	0	6114100	8.02
NX_Q13618	1	1	1	0	7140400	34.85
NX_Q13619	1	1	1	0	1475600	23.54
NX_Q13620	0	1	1	0	6271000	8.22
NX_Q13630	0	1	1	0	4262800	12.88
NX_Q13685	0	0	1	0	398060	25.63
NX_Q13686	0	1	1	0	353960	4.13
NX_Q13724	1	1	0	1	4326200	9.94
NX_Q13740	1	1	0	1	2205200	4.88
NX_Q13769	1	0	0	0	1597900	10.31
NX_Q13813	1	1	1	1	7762700	15.51
NX_Q13823	1	0	1	0	338160	11.73
NX_Q13838	1	1	1	1	5366100	108.12
NX_Q13867	0	1	1	0	6642300	31.13
NX_Q13868	1	1	1	0	2685200	12.07
NX_Q13885	0	0	1	0	3701900	8.97
NX_Q13888	1	0	1	0	314950	4.08
NX_Q13895	1	1	1	0	2827900	9.81
NX_Q13905	0	0	1	0	1719300	63.19
NX_Q13907	0	1	1	0	12923000	32.84
NX_Q13951	1	1	1	0	3420700	22.64
NX_Q13952	1	0	1	0	1348000	22.59
NX_Q14004	1	0	0	0	628480	12.47
NX_Q14005	1	1	1	0	16532000	13
NX_Q14008	1	1	1	1	14037000	48.28
NX_Q14011	1	1	1	1	10752000	110.49
NX_Q14019	0	1	1	0	11009000	7.11
NX_Q14103	1	1	1	1	127310000	109.11
NX_Q14135	0	1	0	0	99127	22.94
NX_Q14139	1	1	1	1	4616100	5.92
NX_Q14141	1	1	1	1	14003000	49.26
NX_Q14145	0	1	1	0	1471200	21.53
NX_Q14146	1	0	0	0	507140	2.08
NX_Q14147	1	0	0	0	142200	3.34
NX_Q14149	1	0	0	0	118930	3.35
NX_Q14151	1	0	0	0	1308900	8.78
NX_Q14152	1	1	1	0	29480000	58.52
NX_Q14155	0	1	1	0	2234100	11.26
NX_Q14157	1	1	1	0	6475300	24.14
NX_Q14160	0	1	1	1	1550600	8.9
NX_Q14161	0	0	1	0	2037100	26.29
NX_Q14165	1	1	0	1	25601000	13.92
NX_Q14166	0	1	1	0	9079300	22.39
NX_Q14186	1	0	0	0	332930	67.73
NX_Q14197	1	1	0	1	3312000	19.45
NX_Q14203	1	1	1	0	8235600	20.01
NX_Q14204	1	1	1	1	106910000	46.65
NX_Q14232	1	1	1	0	5878700	10.91
NX_Q14240	1	1	1	0	9502300	122.51
NX_Q14241	1	0	0	0	943780	3.83
NX_Q14249	1	1	0	0	266310	17.17
NX_Q14254	1	1	0	1	2155500	24.69
NX_Q14257	0	1	0	0	253000	7.68
NX_Q14289	0	0	1	0	1104800	22.88
NX_Q14318	1	1	0	1	9744100	103.87
NX_Q14320	0	1	1	0	1011500	13.18
NX_Q14331	1	1	1	0	1456900	18.86
NX_Q14344	1	1	1	1	5560000	28.33
NX_Q14353	0	0	1	0	1457400	28.33
NX_Q14376	0	0	1	0	922180	2.08
NX_Q14444	1	1	1	1	18107000	56.26
NX_Q14498	1	1	1	1	22523000	50.25
NX_Q14527	1	0	0	0	619300	13.97
NX_Q14534	1	1	0	0	1862100	28.12
NX_Q14554	1	1	0	0	5404900	2.59
NX_Q14558	0	0	1	0	2312700	20.28
NX_Q14562	1	0	0	0	4105400	7.61
NX_Q14566	1	1	1	0	28680000	27.13
NX_Q14571	1	0	0	1	1501000	2.62
NX_Q14573	1	0	0	0	1911700	22.23
NX_Q14643	1	0	0	1	1545100	2.02
NX_Q14651	0	0	1	0	756410	2.94
NX_Q14653	0	0	1	0	344270	24.61
NX_Q14657	0	0	1	0	371440	13.77
NX_Q14667	0	1	0	0	683170	13.19
NX_Q14669	1	0	1	0	1284200	12.95
NX_Q14671	1	1	1	0	1467200	12.6
NX_Q14674	0	0	1	0	365350	9.19
NX_Q14676	1	0	0	0	2951900	17.99
NX_Q14677	1	1	1	1	3626200	24.2
NX_Q14683	1	1	1	1	14685000	18.18
NX_Q14684	1	0	0	0	3649000	11.32
NX_Q14690	1	0	0	0	2944400	6.71
NX_Q14691	0	1	1	0	456510	7.08
NX_Q14694	1	1	1	0	6655300	18.19
NX_Q14696	0	1	0	1	3074300	4.86
NX_Q14697	1	1	1	1	144300	62.37
NX_Q14699	1	1	1	1	5906500	90.56
NX_Q14738	0	1	1	0	4990400	14.58
NX_Q14739	1	0	0	1	9683300	36.78
NX_Q14746	1	1	1	0	3496300	6.41
NX_Q14761	1	1	1	1	5006600	61.45
NX_Q14764	1	0	1	0	439510	6.16
NX_Q14766	0	1	0	0	813850	6.55
NX_Q14789	1	0	0	1	5954900	1.83
NX_Q14790	0	1	1	0	2445800	3.19
NX_Q14807	1	0	0	0	2744200	44.75
NX_Q14814	1	0	0	0	642160	12.55
NX_Q14839	1	0	0	0	2339600	50.82
NX_Q14847	0	1	1	1	7204600	21.38
NX_Q14919	1	1	1	0	2114900	32.08
NX_Q14934	0	0	1	0	88306	23.49
NX_Q14966	1	0	0	0	3031800	10.92
NX_Q14974	1	1	1	1	55518000	70.96
NX_Q14978	1	0	0	0	9223600	29.33
NX_Q14980	1	0	0	0	8172800	24.89
NX_Q14997	0	1	1	0	8396100	10.79
NX_Q14999	0	0	1	0	104580	3.57
NX_Q14C86	0	0	1	0	8967900	5.49
NX_Q14CB8	1	0	1	0	377590	9.5
NX_Q14CX7	1	1	1	0	3704100	2.79
NX_Q14CZ0	0	0	1	0	83664	4.81
NX_Q15003	1	1	1	0	4198700	23.47
NX_Q15004	0	0	1	0	86941	37.16
NX_Q15005	1	1	0	1	5283400	46.04
NX_Q15006	1	1	0	1	3997500	10.17
NX_Q15007	1	1	1	0	3563800	19.55
NX_Q15008	1	1	1	0	6572700	19.18
NX_Q15011	1	1	0	0	921230	87.19
NX_Q15013	1	0	1	0	294550	8.25
NX_Q15014	1	0	1	0	1630900	59.85
NX_Q15018	0	0	1	0	1130000	4.18
NX_Q15019	1	1	1	1	13652000	37.26
NX_Q15020	1	1	1	0	10009000	12.78
NX_Q15021	1	1	1	0	13277000	79.19
NX_Q15022	1	0	0	0	1205500	9.81
NX_Q15024	1	1	1	0	2764300	17.99
NX_Q15025	0	1	1	0	1824400	43.87
NX_Q15027	1	0	1	0	193660	14.82
NX_Q15029	1	1	1	1	47069000	26.48
NX_Q15031	1	1	0	1	16268000	3.72
NX_Q15032	1	0	1	0	471560	21.08
NX_Q15035	1	0	0	0	178130	22.31
NX_Q15036	0	0	1	0	533760	24.31
NX_Q15042	0	1	1	0	2505400	19.42
NX_Q15043	0	1	0	0	466160	22.76
NX_Q15046	1	1	1	0	42730000	52.22
NX_Q15047	0	1	1	0	143270	10.22
NX_Q15051	0	0	1	0	307460	6.19
NX_Q15052	0	1	1	0	2573100	18.55
NX_Q15054	1	1	1	0	3959700	5.76
NX_Q15057	0	1	1	0	4656200	7.51
NX_Q15058	0	0	1	0	770780	2.74
NX_Q15059	1	0	0	0	610260	4.88
NX_Q15061	1	0	0	0	196570	10.93
NX_Q15067	0	1	0	0	1390600	2.56
NX_Q15080	0	1	1	0	1828100	33.95
NX_Q15084	1	1	1	1	152300000	41.78
NX_Q15102	0	1	1	0	4609800	16.72
NX_Q15118	1	1	0	0	1676000	12.54
NX_Q15120	1	1	0	1	2011000	8.44
NX_Q15126	0	1	1	0	5493900	18.34
NX_Q15149	1	1	1	1	21726000	2.86
NX_Q15172	0	0	1	0	1549600	11.6
NX_Q15181	0	1	1	0	67120000	80.04
NX_Q15185	0	1	1	0	9709300	62.4
NX_Q15208	0	1	1	0	568240	9.1
NX_Q15223	1	1	0	0	725430	7.89
NX_Q15257	0	1	1	0	4908400	21.85
NX_Q15269	1	0	0	0	2003100	6.91
NX_Q15276	0	0	1	0	1053000	4.57
NX_Q15283	0	0	1	0	308120	2.08
NX_Q15286	1	1	1	1	660140	14.45
NX_Q15287	1	0	0	0	2276200	102.35
NX_Q15291	1	0	1	0	336690	3.13
NX_Q15306	1	1	1	0	751210	35.73
NX_Q15345	1	0	0	0	60189	5.2
NX_Q15363	0	0	0	1	262470	52.23
NX_Q15365	1	1	1	1	110280000	129.38
NX_Q15369	0	0	1	0	1901100	32.87
[truncated: 2,457 more rows]
