# Supplementary material for: Deepening into Intracellular Signaling Landscape through Integrative Spatial Proteomics and Transcriptomics in a Lymphoma Model
Source: Biomolecules. 2021 Nov 26;11(12):1776. doi: 10.3390/biom11121776 (PMC8699084; doi:10.3390/biom11121776)
Supplement: Supplementary file 1 [file biomolecules-11-01776-s001.zip › Table S2.xlsx]

## Sheet: Ab used
Protein/Reagent	Protein detected (ID Protein microarray)	neXtprot ID	UniProt ID	MW (kDa)	Cytoplasm	Membrane	Organelle	Nucleus	Antibody trading company	Catalog number	Isotype	Clone	Type	Host	Description/Observation
EIF4EBP1	EIF4EBP1	NX_Q13541	Q13541	12	✓	✓		✓	Cell Signaling	9644s	IgG	53H11	mAb	Rabbit	Phosphorylated heat- and acid-stable protein regulated by insulin 1 (PHAS-I) .
EIF4EBP1	p-EIF4EBP1	NX_Q13541	Q13541	12	✓	✓		✓	Cell Signaling	2855	IgG	236B4	mAb	Rabbit	Phosphorylated heat- and acid-stable protein regulated by insulin 1 (PHAS-I) .
ABL1	ABL1	NX_P00519	P00519	123	✓	✓	✓	✓	BD Biosciences	-	IgG1	8e6	mAb	Mouse	C-abl oncogene 1, non-receptor tyrosine kinase
ACTB	ACTB	NX_P60709	P60709	42	✓				SIGMA	A4700	IgG2a	ac-40	mAb	Mouse	Beta-actin .
AIFM1	AIFM1	NX_O95831	O95831	56	✓	✓	✓	✓	Cell Signaling	4642	-	-	pAb	Rabbit	Apoptosis-inducing factor 1, mitochondrial
IKZF1	IKZF1	NX_Q9UKT9	Q9UKT9	57.9858	✓			✓	Cell Signaling	15103	IgG	D1C1E	mAb	Rabbit	DNA-binding protein Ikaros (Zinc finger protein Aiolos)
AK1	AK1	NX_P00568	P00568	22	✓				Human Protein Atlas	HPA006456	-	-	pAb	Rabbit	Adenylate monophosphate kinase .
AKT1	AKT1	NX_P31749	P31749	55.6508	✓	✓		✓	Cell Signaling	9272	-	-	pAb	Rabbit	RAC-alpha serine/threonine-protein kinase
AKT1	p-AKT1 (Ser473)	NX_P31749	P31749	55.6508	✓	✓		✓	Cell Signaling	9271	-	-	pAb	Rabbit	RAC-alpha serine/threonine-protein kinase
AKT1	p-AKT1 Substrate (RXXS*/T*)	NX_P31749	P31749	55.6508	✓	✓		✓	Cell Signaling	9614	IgG	110B7E	mAb	Rabbit	RAC-alpha serine/threonine-protein kinase
AKT1	p-AKT1 (Thr308)	NX_P31749	P31749	55.6508	✓	✓		✓	Cell Signaling	9275s	-	-	pAb	Rabbit	RAC-alpha serine/threonine-protein kinase
PRKAA2	PRKAA2	NX_P54646	P54646	62.32	✓		✓	✓	Cell Signaling	2603	IgG	23A3	mAb	Rabbit	5'-AMP-activated protein kinase catalytic subunit alpha-2
PRKAA2	p-PRKAA2 (Thr172)	NX_P54646	P54646	62.32	✓		✓	✓	Cell Signaling	2535	IgG	40H9	mAb	Rabbit	5'-AMP-activated protein kinase catalytic subunit alpha-2
TBC1D4	p-TBC1D4 (Thr642)	NX_O60343	O60343	146.563	✓				Cell Signaling	8881	IgG	D27E6	mAb	Rabbit	Akt substrate of 160 kDa (AS160) .
ATF4	ATF4	NX_P18848	P18848	38.59	✓	✓		✓	Santa Cruz Biotechnology	sc-22800	IgG	H-290	pAb	Rabbit	Tax-responsive enhancer element-binding protein 67 (TaxREB67)
ATF6	ATF6	NX_P18850	P18850	74.585	✓		✓	✓	Santa Cruz Biotechnology	sc-22799	IgG	H-280	pAb	Rabbit	Activating transcription factor 6 alpha (ATF6-alpha)
SERPINC1	SERPINC1	NX_P01008	P01008	52.5689			✓		Santa Cruz Biotechnology	sc-271987	IgG1	H-7	mAb	Mouse	Antithrombin-III (Serpin C1)
ATM	p-ATM (Ser1981)	NX_Q13315	Q13315	350.462					Cell Signaling	5883	IgG	D6H9	mAb	Rabbit	Serine-protein kinase ATM
ATR	p-ATR (Ser428)	NX_Q13535	Q13535	301.172			✓	✓	Cell Signaling	2853	-	-	pAb	Rabbit	Serine/threonine-protein kinase ATR
CTNNB1	p-CTNNB1 (Thr41/Ser45)	NX_P35222	P35222	85	✓	✓		✓	Cell Signaling	9565	-	-	pAb	Rabbit	Beta-catenin .
BAD	BAD	NX_Q92934	Q92934	18	✓	✓	✓		Cell Signaling	9292	-	-	pAb	Rabbit	Bcl-xL/Bcl-2-associated death promoter
BAD	p-BAD (Ser112)	NX_Q92934	Q92934	18	✓	✓	✓		Cell Signaling	9296	IgG1	7E11	mAb	Mouse	Bcl2-associated agonist of cell death
BAK1	BAK1	NX_Q16611	Q16611	23.3939		✓	✓		Cell Signaling	12105	IgG	D4E4	mAb	Rabbit	Apoptosis regulator BAK (Bcl-2 homologous antagonist/killer)
BAX	BAX	NX_Q07812	Q07812	21.1708	✓	✓	✓		Cell Signaling	2774	-	-	pAb	Rabbit	Apoptosis regulator BAX
BCL2	BCL2	NX_P10415	P10415	26.2492		✓	✓	✓	Santa Cruz Biotechnology	sc-783	IgG	C 21	pAb	Rabbit	Apoptosis regulator Bcl-2
BCL2L1	BCL2L1	NX_Q07817	Q07817	26.0327	✓	✓	✓	✓	Cell Signaling	2762	-	-	pAb	Rabbit	Bcl-2-like protein 1
BCR	BCR	NX_P11274	P11274	143					-	-	-	-	-	-	Breakpoint cluster region protein
BID	BID	NX_P55957	P55957	21.981	✓	✓	✓		Cell Signaling	2002	-	-	pAb	Rabbit	Bh3 interacting domain death agonist
BIK	p-BIK	NX_Q13323	Q13323	18.0041			✓		Cell Signaling	5082	-	-	pAb	Rabbit	Bcl-2-interacting killer
BCL2L11	BCL2L11	NX_O43521	O43521	22.1568		✓	✓		Cell Signaling	4582	-	-	pAb	Rabbit	Bcl-2-like protein 11
Biotin	-	-	-	-	-	-	-	-	-	-	-	-	-	-	Positive control
Biotin 1:200	-	-	-	-	-	-	-	-	-	-	-	-	-	-	Positive control
Biotin 1:10^11	-	-	-	-	-	-	-	-	-	-	-	-	-	-	Positive control
HSPA5	HSPA5	NX_P11021	P11021	72.2884	✓		✓		Cell Signaling	3177	IgG	C50B12	mAb	Rabbit	78 kDa glucose-regulated protein
CXCL13	CXCL13	NX_O43927	O43927	12.664					Santa Cruz Biotechnology	sc-73740	IgG1	946	mAb	Mouse	B cell-attracting chemokine 1 (BCA-1) .
BLNK	p-BLNK (Tyr96)	NX_Q8WV28	Q8WV28	50	✓	✓			Cell Signaling	3601	-	-	pAb	Rabbit	Src homology 2 domain-containing leukocyte protein of 65 kDa(SLP-65)
BRCA1	BRCA1	NX_P38398	P38398	208	✓			✓	Cell Signaling	9010	-	-	pAb	Rabbit	Breast cancer 1, early onset
BRCA1	p-BRCA1 (Ser1524)	NX_P38398	P38398	208	✓			✓	Cell Signaling	9009	-	-	pAb	Rabbit	Breast cancer 1, early onset
BSA+BS3	-	-	-	-	-	-	-	-	-	-	-	-	-	-	Negative control
BTK	p-BTK	NX_Q06187	Q06187	76.2324	✓	✓		✓	Cell Signaling	5082	-	-	pAb	Rabbit	Tyrosine-protein kinase BTK
BTK	p-BTK	NX_Q06187	Q06187	76.2324	✓	✓		✓	Cell Signaling	5082	-	-	pAb	Rabbit	Tyrosine-protein kinase BTK
CANX	CANX	NX_P27824	P27824	67.5259		✓	✓		Cell Signaling	2679	-	C5C9	mAb	Rabbit	Calnexin
CASP12	CASP12	NX_Q6UXS9	Q6UXS9	38.8403			✓		Cell Signaling	2202	-	-	pAb	Rabbit	Inactive caspase-12
CASP2	CASP2	NX_P42575	P42575	50.6524					abcam	ab18737	-	-	pAb	Rabbit	Caspase 2, apoptosis-related cysteine peptidase
CASP2	CASP2	NX_P42575	P42575	50.6524					abcam	ab18737	IgG	-	pAb	Rabbit	Caspase 2, apoptosis-related cysteine peptidase
CASP3	CASP3	NX_P42574	P42574	31.5875	✓				Cell Signaling	9662	-	-	pAb	Rabbit	Caspase 3, apoptosis-related cysteine peptidase
CASP7	CASP7	NX_P55210	P55210	34.2548	✓				Cell Signaling	9492	-	-	pAb	Rabbit	Caspase 7, apoptosis-related cysteine peptidase
CASP8	CASP8	NX_Q14790	Q14790	55.3556	✓				Cell Signaling	9746	IgG1	1C12	mAb	Mouse	Caspase 8, apoptosis-related cysteine peptidase
CASP9	CASP9	NX_P55211	P55211	49					Cell Signaling	9502	-	-	pAb	Rabbit	Caspase 9, apoptosis-related cysteine peptidase
CTSK	CTSK	NX_P43235	P43235	36.966			✓	✓	Santa Cruz Biotechnology	sc-48353	IgG3	E-7	mAb	Mouse	Cathepsin O2 .
CBL	p-CBL (Tyr700)	NX_P22681	P22681	100	✓	✓			Cell Signaling	8869	IgG	D16D7	mAb	Rabbit	Casitas B-lineage lymphoma proto-oncogene
CD19	p-CD19 (Tyr531)	NX_P15391	P15391	59		✓			Cell Signaling	3571	IgM	-	pAb	Rabbit	B-lymphocyte surface antigen B4 ; CD antigen: CD19
CD19	CD19	NX_P15391	P15391	59		✓			eBioscience	48-0199-42	IgG1	HIB19	mAb	Mouse	B-lymphocyte antigen CD19
CD21	CD21	NX_O15181	O15181	7.561		✓			Santa Cruz Biotechnology	sc-13135	IgG2b	A-3	mAb	Mouse	CD21 protein
PECAM1	PECAM1	NX_P16284	P16284	80		✓			VHrj	-	IgG1	MEM-05	pAb	Mouse	Platelet/endothelial cell adhesion molecule 1
CD4	CD4	NX_P01730	P01730	48		✓			Santa Cruz Biotechnology	sc-19641	IgG1	MT310	mAb	Mouse	Cd4 molecule
CD79A	p-CD79A (Tyr182)	NX_P11912	P11912	22		✓			Cell Signaling	5173	IgM	-	pAb	Rabbit	Membrane-bound immunoglobulin-associated protein ; CD antigen: CD79a
CDK1	CDK1	NX_P06493	P06493	34.0739	✓		✓	✓	Cell Signaling	9116	IgG2a	POH1	mAb	Mouse	Cyclin-dependent kinase 1
CDK1	p-CDK1	NX_P06493	P06493	34.0739	✓		✓	✓	Cell Signaling	9111	-	-	pAb	Rabbit	Cyclin-dependent kinase 1
CDC25A	CDC25A	NX_P30304	P30304	59					Cell Signaling	3652s	-	-	pAb	Rabbit	Cell division cycle 25 homolog a (s. pombe)
CDK4	CDK4	NX_P11802	P11802	33.7084	✓	✓		✓	Cell Signaling	12790s	IgG	D9G3E	mAb	Rabbit	Cyclin-dependent kinase 4
CHEK1	p-CHEK1 (Ser345)	NX_O14757	O14757	54.3989	✓			✓	Cell Signaling	2348	IgG	133D30	mAb	Rabbit	Checkpoint kinase 1 (Serine/threonine-protein kinase Chk1)
CHEK2	p-CHEK2(Thr68)	NX_O96017	O96017	60.8766				✓	Cell Signaling	2661	-	-	pAb	Rabbit	Checkpoint kinase 2 (Serine/threonine-protein kinase Chk2)
CYCS	CYCS	NX_P99999	P99999	11.7411		✓	✓		BD Biosciences	556432	BALB/c IgG1	6H2.B4	mAb	Mouse	Cytochrome c, somatic
COX4I1	COX4I1	NX_P13073	P13073	19.564		✓	✓		Cell Signaling	4850	IgG	3E11	mAb	Rabbit	Cytochrome c oxidase subunit 4 isoform 1, mitochondrial
RAF1	p-RAF1 (Ser 338)	NX_P04049	P04049	73.0049	✓	✓	✓	✓	Cell Signaling	9427	IgG	56A6	mAb	Rabbit	V-raf-1 murine leukemia viral oncogene homolog 1 (RAF proto-oncogene serine/threonine-protein kinase)
CRBN	CRBN	NX_Q96SW2	Q96SW2	50.546				✓	NOVUS	NBP1-91810	IgG	-	pAb	Rabbit	Protein cereblon
CSF1R	CSF1R	NX_P07333	P07333	106		✓			abcam	ab9667	-	-	pAb	Rabbit	Colony stimulating factor 1 receptor
CXCR2	CXCR2	NX_P25025	P25025	40.759		✓	✓		-	-	-	-	-	-	High affinity interleukin-8 receptor B (IL-8R B) ; CD antigen: CD182
CXCR4	CXCR4	NX_P61073	P61073	40		✓			abcam	ab74012	-	-	pAb	Rabbit	Leukocyte-derived seven transmembrane domain receptor(LESTR) ; CD antigen: CD184 .
CCNB1	CCNB1	NX_P14635	P14635	48.3061	✓			✓	Santa Cruz Biotechnology	sc-752	IgG	GNS-1	pAb	Mouse	G2/mitotic-specific cyclin-B1
CCND1	CCND1	NX_P24385	P24385	33	✓	✓		✓	Cell Signaling	2926	-	DCS6	mAb	Mouse	B-cell lymphoma 1 protein (BCL-1) .
CCND2	CCND2	NX_P30279	P30279	34	✓	✓		✓	Cell Signaling	3741	IgG	D52F9	mAb	Rabbit	G1/S-specific cyclin-D2
CCND3	CCND3	NX_P30281	P30281	33	✓	✓		✓	Cell Signaling	2936	IgG1	DCS22	mAb	Mouse	G1/S-specific cyclin-D3
CCNE1	CCNE1	NX_P24864	P24864	47				✓	Cell Signaling	4129	IgG1	HE12	mAb	Mouse	G1/S-specific cyclin-E1
E2F1	E2F1	NX_Q01094	Q01094	47				✓	Cell Signaling	3742s	-	-	pAb	Rabbit	Retinoblastoma-associated protein 1 (RBAP-1) .
CEBPA	CEBPA	NX_P49715	P49715	38				✓	Cell Signaling	8178s	IgG	D56F10	mAb	Rabbit	Transcription factor that coordinates proliferation arrest and the differentiation of myeloid progenitors, adipocytes, hepatocytes, and cells of the lung and the placenta.
KIF11	KIF11	NX_P52732	P52732	119	✓				Cell Signaling	7625	-	-	pAb	Rabbit	Kinesin-like protein KIF11
ENO1	ENO1	NX_P06733	P06733	47.1393	✓	✓		✓	Cell Signaling	3810s	-	-	pAb	Rabbit	Alpha-enolase
MAPK1	p-MAPK1	NX_P28482	P28482	41.3632	✓			✓	Santa Cruz Biotechnology	sc-7383	IgG2a	E-4	mAb	Mouse	Mitogen-activated protein kinase 1
MAPK1	p-MAPK1 (Thr202/Tyr204)	NX_P28482	P28482	41.3632	✓			✓	Cell Signaling	4370	IgG	D13.14.4E	mAb	Rabbit	Mitogen-activated protein kinase 1
MAPK1	MAPK1	NX_P28482	P28482	41.3632	✓			✓	Santa Cruz Biotechnology	sc-1647	IgG2b	D-2	mAb	Rabbit	Mitogen-activated protein kinase 1
FGF13	FGF13	NX_Q92913	Q92913	27.564	✓	✓	✓	✓	Santa Cruz Biotechnology	sc-16811	-	C-20	pAb	Goat	Fibroblast growth factor homologous factor 2 (FHF-2) .
FLG	FLG	NX_P20930	P20930	434.922					Santa Cruz Biotechnology	sc-121	IgG	C-15	pAb	Rabbit	Filaggrin
FOS	FOS	NX_P01100	P01100	41				✓	Santa Cruz Biotechnology	sc-253	IgG	K-25	pAb	Rabbit	Fbj murine osteosarcoma viral oncogene homolog
FOS	FOS*	NX_P01100	P01100	41				✓	Cell Signaling	2263	-	-	pAb	Rabbit	Fbj murine osteosarcoma viral oncogene homolog
GAB1	p-GAB1 (Tyr627)	NX_Q13480	Q13480	76.5685					Santa Cruz Biotechnology	sc-16794	-	-	pAb	-	GRB2-associated-binding protein 1
GAPDH	GAPDH	NX_P04406	P04406	36.0304	✓	✓		✓	Cell Signaling	2118	-	14C10	mAb	Rabbit	Glyceraldehyde-3-phosphate dehydrogenase
SLC2A1	SLC2A1	NX_P11166	P11166	54.0485		✓			Cell Signaling	12939s	IgG	D3J3A	mAb	Rabbit	Solute carrier family 2, facilitated glucose transporter member 1
CSF2	CSF2	NX_P04141	P04141	16.295					abcam	ab9667	-	-	pAb	Rabbit	Colony-stimulating factor (CSF)
GSK3B	p-GSK3B	NX_P49841	P49841	46.7149	✓	✓		✓	Cell Signaling	5558	IgG	D85E12	mAb	Rabbit	Glycogen synthase kinase 3 beta
GST	-	-	-	-	-	-	-	-	-	-	-	-	-	-	Negative control
GST 60 pg	-	-	-	-	-	-	-	-	-	-	-	-	-	-	Negative control
H2AX	p-H2AX(Ser139)	NX_P16104	P16104	15.1354				✓	Cell Signaling	2577	-	-	pAb	Rabbit	H2a histone family, member x
HALO	-	-	-	-	-	-	-	-	-	-	-	-	-	-	Positive control
CD44	CD44	NX_P16070	P16070	81.538	✓	✓	✓		Santa Cruz Biotechnology	sc-9960	IgG1	F-4	mAb	Rabbit	GP90 lymphocyte homing/adhesion receptor; CD antigen: CD44
HDAC6	HDAC6	NX_Q9UBN7	Q9UBN7	131.419	✓	✓	✓	✓	Santa Cruz Biotechnology	sc-11420	IgG	H-300	pAb	Rabbit	Histone deacetylase 6 [EC 3.5.1.98 ] (HD6)
HBA1	HBA1	NX_P69905	P69905	15.258	✓				SIGMA	H4890	-	-	pAb	Rabbit	Hemoglobin alpha chain .
HK2	HK2	NX_P52789	P52789	102.313	✓		✓		Cell Signaling	2867s	-	C64G5	mAb	Rabbit	Hexokinase-2
HGF	HGF	NX_P14210	P14210	83.134					Santa Cruz Biotechnology	sc-7949	IgG	H-145	pAb	Rabbit	Hepatopoietin-A .
HIF1A	HIF1A	NX_Q16665	Q16665	93	✓			✓	BD Biosciences	610959	IgG1, κ	54/HIF-1α	pAb	Mouse	Hypoxia inducible factor 1, alpha subunit (basic helix-loop-helix transcription factor)
HIST1H3A	Ac-H3C1 (Lys9)	NX_P68431	P68431	15.404				✓	Cell Signaling	9671	-	-	pAb	-	Histone H3
HIST1H3A	p-H3C1 (Ser10)	NX_P68431	P68431	15.404				✓	Santa Cruz Biotechnology	sc-8656	IgG	-	pAb	Rabbit	Histone H3
HIST1H4A	Ac-H4-16 (Lys8)	NX_P62805	P62805	11.3604				✓	Cell Signaling	2594	-	-	pAb	Rabbit	Histone H4
HLADRA	HLA-DRA	NX_P01903	P01903	28.61		✓	✓		Immunostep	HLADRPP5.52-100T	IgG2a	L243	mAb	Mouse	Class II HLADR-beta 1 chain
HLADRA	HLA-DRA*	NX_P01903	P01903	28.61		✓	✓		BD Biosciences	347403	BALB/c IgG2a	L243	mAb	Mouse	Class II HLADR-beta 1 chain
HSF1	HSF1	NX_Q00613	Q00613	57.2247	✓			✓	Cell Signaling	4356	-	-	pAb	Rabbit	Heat shock factor protein 1
DNAJB1	DNAJB1	NX_P25685	P25685	38.0204	✓			✓	Cell Signaling	4871	-	C64B4	mAb	Rabbit	DnaJ homolog subfamily B member 1
HSPD1	HSPD1	NX_P10809	P10809	61.0164			✓		Cell Signaling	12165	IgG	D6F1	mAb	Rabbit	Heat shock 60kda protein 1 (chaperonin)
HSPA1A	HSPA1A	NX_P0DMV8	P0DMV8	63.8979	✓				Cell Signaling	4872	-	-	pAb	Rabbit	Heat shock 70 kDa protein 1A/1B
HSP90AA1	HSP90AA1	NX_P07900	P07900	84.6067	✓				Cell Signaling	4877	IgG	C45G5	mAb	Rabbit	Heat shock protein HSP 90-alpha
BIRC2	BIRC2	NX_Q13490	Q13490	69.9	✓			✓	Cell Signaling	4952	-	-	pAb	Rabbit	RING-type E3 ubiquitin transferase BIRC2 .
IFNG	IFNG	NX_P01579	P01579	30			✓		abcam	ab9657	IgG	-	mAb	Rabbit	Immune interferon .
IGF1R	IGF1R	NX_P08069	P08069	80		✓			Santa Cruz Biotechnology	sc-713	IgG	C-20	pAb	Rabbit	Insulin-like growth factor I receptor (IGF-I receptor) ; CD antigen:CD221
Ig G Ab	-	-	-	-	-	-	-	-	-	-	-	-	-	-	Positive control
Ig G	-	-	-	-	-	-	-	-	-	-	-	-	-	-	Positive control
NFKBIB	NFKBIB	NX_Q15653	Q15653	37.771				✓	Cell Signaling	2859	IgG	14D4	mAb	Rabbit	Thyroid receptor-interacting protein 9 (TR-interacting protein 9)
IKZF1	IKZF1	NX_Q13422	Q13422	57.4914	✓			✓	Cell Signaling	5443	-	-	pAb	Rabbit	DNA-binding protein Ikaros
NFKBIA	NFKBIA	NX_P25963	P25963	36	✓			✓	Santa Cruz Biotechnology	sc-1643	IgG1	H-4	mAb	Mouse	Major histocompatibility complex enhancer-binding protein MAD3 .
IL10	IL10	NX_P22301	P22301	20.517					abcam	ab34843	IgG	-	pAb	Rabbit	Cytokine synthesis inhibitory factor (CSIF) .
IL2	IL2	NX_P60568	P60568	17.628					BioLegend	500301	IgG2a K	MQ1-17H12	mAb	Rat	T-cell growth factor (TCGF) ; International Nonproprietary Name: Aldesleukin
IL2	IL2*	NX_P60568	P60568	17.628					abcam	ab9618	IgG	-	pAb	Rabbit	T-cell growth factor (TCGF) ; International Nonproprietary Name:Aldesleukin .
IL4	IL4	NX_P05112	P05112	17.492					abcam	ab9622	IgG	-	pAb	Rabbit	Lymphocyte stimulatory factor 1
IL5	IL5	NX_P05113	P05113	15.238					BioLegend	500907	IgG2a K	JES1-39D10	mAb	Rat	Eosinophil differentiation factor
IL5	IL5*	NX_P05113	P05113	15.238					abcam	ab22448	IgG	-	pAb	Rabbit	Eosinophil differentiation factor
IL6	IL6	NX_P05231	P05231	21			✓		BioLegend	501109	IgG1 K	MQ2-13A5	mAb	Rat	B-cell stimulatory factor 2 (BSF-2)
IL6	IL6*	NX_P05231	P05231	21			✓		abcam	ab6672	IgG	-	pAb	Rabbit	B-cell stimulatory factor 2 (BSF-2)
IL8	IL8	NX_P10145	P10145	9			✓		BioLegend	514601	IgG2b l	BH0814	mAb	Mouse	Monocyte-derived neutrophil chemotactic factor (MDNCF) .
IL8	IL8*	NX_P10145	P10145	9			✓		abcam	ab7747	IgG	-	pAb	Rabbit	Monocyte-derived neutrophil chemotactic factor (MDNCF) .
ITGA6	ITGA6	NX_P23229	P23229	124		✓			Cell Signaling	3750	-	-	pAb	Rabbit	CD49 antigen-like family member F ; CD antigen: CD49f .
IRF4	IRF4	NX_Q15306	Q15306	51.7394	✓			✓	Santa Cruz Biotechnology	sc-6059	IgG	M-17	pAb	Goat	Interferon regulatory factor 4
JUN	JUN*	NX_P05412	P05412	36				✓	BD Biosciences	-	-	3	pAb	Mouse	Jun proto-oncogene
JUN	JUN1	NX_P05412	P05412	36				✓	Cell Signaling	9165	-	60A8	mAb	Rabbit	Jun proto-oncogene
JUN	JUN2	NX_P05412	P05412	36				✓	Cell Signaling	3746	-	G53	pAb	Rabbit	Jun proto-oncogene
MKI67	MKI67	NX_P46013	P46013	358.474				✓	Roche	7904286	-	-	pAb	-	Antigen KI-67
KIT	KIT	NX_P10721	P10721	107	✓	✓			Cell Signaling	3391	-	-	pAb	Rabbit	v-kit Hardy-Zuckerman 4 feline sarcoma viral oncogene homolog ;CD antigen: CD117 .
LDHA	LDHA	NX_P00338	P00338	37	✓				Cell Signaling	3582s	IgG	C4B5	mAb	Rabbit	L-lactate dehydrogenase A chain
LYN	LYN	NX_P07948	P07948	55	✓	✓	✓	✓	Cell Signaling	2731	-	-	pAb	Rabbit	V-yes-1 Yamaguchi sarcoma viral related oncogene homolog
CSF1R	CSF1R	NX_P07333	P07333	106		✓			Cell Signaling	3155	IgG	49C10	mAb	Rabbit	Colony stimulating factor 1 receptor
MAD1L1	MAD1L1	NX_Q9Y6D9	Q9Y6D9	83.0156	✓			✓	Cell Signaling	4682S	-	-	pAb	Rabbit	Mad1 mitotic arrest deficient-like 1 (yeast) (Mitotic spindle assembly checkpoint protein MAD1)
MAX	MAX	NX_P61244	P61244	18.2639				✓	Santa Cruz Biotechnology	sc-197	IgG	C-17	mAb	Rabbit	Myc associated factor x
MCL1	MCL1	NX_Q07820	Q07820	37.3143	✓	✓	✓	✓	Santa Cruz Biotechnology	sc-20679	IgG	H-260	pAb	Rabbit	Induced myeloid leukemia cell differentiation protein Mcl-1
MCL1	MCL1*	NX_Q07820	Q07820	37.3143	✓	✓	✓	✓	Cell Signaling	5453	IgG	D35A5	mAb	Rabbit	Induced myeloid leukemia cell differentiation protein Mcl-1
MCL1	MCL1	NX_Q07820	Q07820	37.3143	✓	✓	✓	✓	Santa Cruz Biotechnology	sc-20679	IgG	H-260	pAb	Rabbit	Induced myeloid leukemia cell differentiation protein Mcl-1
MDM2	p-MDM2 (Ser116)	NX_Q00987	Q00987	55	✓			✓	Cell Signaling	3521s	-	-	pAb	Rabbit	Mdm2, p53 e3 ubiquitin protein ligase homolog (mouse)
MDM2	MDM2	NX_Q00987	Q00987	55	✓			✓	Santa Cruz Biotechnology	sc-965	IgG1	SMP14	mAb	Mouse	Mdm2, p53 e3 ubiquitin protein ligase homolog (mouse)
MDM2	MDM2	NX_Q00987	Q00987	55	✓			✓	Santa Cruz Biotechnology	sc-965	IgG1	SMP14	mAb	Mouse	Mdm2, p53 e3 ubiquitin protein ligase homolog (mouse)
MAP2K1	MAP2K1	NX_Q02750	Q02750	43.4113	✓			✓	Cell Signaling	9122	-	-	pAb	Rabbit	Mitogen-activated protein kinase kinase 1
MAP2K1	p-MAP2K1 (Ser217/221)	NX_Q02750	Q02750	43.4113	✓			✓	Cell Signaling	9121	-	-	pAb	Rabbit	Mitogen-activated protein kinase kinase 1 (Dual specificity mitogen-activated protein kinase kinase 1)
MM1	-	-	-	-	-	-	-	-	-	-	-	-	-	-	Negative control (MasterMix)
MM11	-	-	-	-	-	-	-	-	-	-	-	-	-	-	Negative control (MasterMix)
MM5	-	-	-	-	-	-	-	-	-	-	-	-	-	-	Negative control (MasterMix)
MM6	-	-	-	-	-	-	-	-	-	-	-	-	-	-	Negative control (MasterMix)
MM7	-	-	-	-	-	-	-	-	-	-	-	-	-	-	Negative control (MasterMix)
MYC	MYC	NX_P01106	P01106	49				✓	Cell Signaling	5605	IgG	D84C12	mAb	Rabbit	Class E basic helix-loop-helix protein 39 (bHLHe39) .
MYC	p-MYC (Ser62)	NX_P01106	P01106	49				✓	Cell Signaling	13748	IgG	E1J4K	mAb	Rabbit	Class E basic helix-loop-helix protein 39 (bHLHe39) .
NFATC1	NFATC1	NX_O95644	O95644	101.179	✓			✓	Santa Cruz Biotechnology	sc-13033	IgG	H-110	pAb	Rabbit	Nuclear factor of activated t-cells, cytoplasmic, calcineurin-dependent 1
NRG3	NRG3	NX_P56975	P56975	77.901		✓			Santa Cruz Biotechnology	sc-67002	IgG	H-70	pAb	Rabbit	Neuregulin-3
RELA	RELA	NX_Q04206	Q04206	60.1814	✓			✓	Santa Cruz Biotechnology	sc-8008	IgG1	F-6	mAb	Mouse	Transcription factor p65
NFKB1	NFKB1	NX_P19838	P19838	105.29	✓			✓	Cell Signaling	3035	-	18E6	pAb	Rabbit	Nuclear factor NF-kappa-B p105 subunit
NFKB2	NFKB2	NX_Q00653	Q00653	96.6889	✓			✓	Cell Signaling	4882	-	-	pAb	Rabbit	Nuclear factor NF-kappa-B p100 subunit
PMAIP1	PMAIP1	NX_Q13794	Q13794	6.03	✓		✓	✓	Santa Cruz Biotechnology	sc-30209	IgG	FL-54	pAb	Rabbit	Immediate-early-response protein APR .
NCL	NCL	NX_P19338	P19338	76.5684				✓	Cell Signaling	14574s	IgG	D4C7O	mAb	Rabbit	Nucleolin
SPP1	SPP1	NX_P10451	P10451	35.423			✓		Santa Cruz Biotechnology	sc-21742	IgG1	AKm2A1	pAb	Mouse	Secreted phosphoprotein 1 (SPP-1) .
CDKN2A	CDKN2A	NX_P42771	P42771	17	✓			✓	BD Biosciences	554079	IgG1	G175-1239	mAb	Mouse	Cyclin-dependent kinase 4 inhibitor A (CDK4I) .
CDKN2A	CDKN2A	NX_P42771	P42771	17	✓			✓	BD Biosciences	554079	IgG1	G175-1239	mAb	Mouse	Cyclin-dependent kinase 4 inhibitor A (CDK4I) .
PAK1IP1	PAK1IP1	NX_Q9NWT1	Q9NWT1	43.9359				✓	Santa Cruz Biotechnology	sc-397	IgG	C-19	pAb	Rabbit	p21-activated protein kinase-interacting protein 1
PAK1IP1	PAK1IP1*	NX_Q9NWT1	Q9NWT1	43.9359				✓	Cell Signaling	2947	IgG	12D1	mAb	Rabbit	p21-activated protein kinase-interacting protein 1
CDKN1B	CDKN1B	NX_P46527	P46527	22.0597	✓		✓	✓	Cell Signaling	2552	-	-	pAb	Rabbit	Cyclin-dependent kinase inhibitor 1B
MAPK11	MAPK11	NX_Q15759	Q15759	41.357	✓			✓	Cell Signaling	9212	-	-	pAb	Rabbit	Mitogen-activated protein kinase p38 beta (MAP kinase p38 beta)
MAPK11	p-MAPK11 (Thr180/Tyr182)a	NX_Q15759	Q15759	41.357	✓			✓	Cell Signaling	9215	IgG	3D7	mAb	Mouse	Mitogen-activated protein kinase p38 beta (MAP kinase p38 beta)
MAPK11	p-MAPK11 (Thr180/Tyr182)b	NX_Q15759	Q15759	41.357	✓			✓	Cell Signaling	4511	IgG	D3F9	mAb	Rabbit	Mitogen-activated protein kinase p38 beta (MAP kinase p38 beta)
EPHB2	EPHB2	NX_P29323	P29323	117.493	✓	✓		✓	Cell Signaling	4377	IgG	197G2	mAb	Rabbit	Developmentally-regulated Eph-related tyrosine kinase
TP53	Ac-TP53 (Lys382)	NX_P04637	P04637	44	✓		✓	✓	Cell Signaling	2525	-	-	pAb	Rabbit	Tumor suppressor p53 .
TP53	TP53	NX_P04637	P04637	44	✓		✓	✓	Cell Signaling	9282	-	-	pAb	Rabbit	Tumor suppressor p53 .
TP53	p-TP53 (Ser15)	NX_P04637	P04637	44	✓		✓	✓	Cell Signaling	9286	IgG1	16G8	mAb	Mouse	Tumor suppressor p53 .
PARP1	PARP1 (Asp214)	NX_P09874	P09874	113.012				✓	Cell Signaling	9541s	-	-	pAb	Rabbit	Poly (adp-ribose) polymerase 1
PARP1	PARP1	NX_P09874	P09874	113.012				✓	Cell Signaling	9542	-	-	pAb	Rabbit	Poly (adp-ribose) polymerase 1
PB	-	-	-	-	-	-	-	-	-	-	-	-	-	-	Negative control (Printing buffer)
PDGFRB	PDGFRB	NX_P09619	P09619	123.968		✓	✓	✓	Santa Cruz Biotechnology	sc-432	IgG	958	pAb	Rabbit	Beta-type platelet-derived growth factor receptor ; CD antigen:CD140b .
PDGFRB	p-PDGFRB (Tyr857)	NX_P09619	P09619	123.968		✓	✓	✓	Santa Cruz Biotechnology	sc-12907	IgG	-	pAb	Rabbit	Beta-type platelet-derived growth factor receptor ; CD antigen:CD140b
P4HB	P4HB	NX_P07237	P07237	57.116		✓	✓		Cell Signaling	3501	-	C81H6	mAb	Rabbit	Cellular thyroid hormone-binding protein .
PIDD1	PIDD1	NX_Q9HB75	Q9HB75	99.712	✓		✓	✓	Santa Cruz Biotechnology	sc-32163	-	-	pAb	Goat	Leucine-rich repeat and death domain-containing protein
PIM1	PIM1	NX_P11309	P11309	45	✓	✓		✓	Cell Signaling	3247	IgG	C93F2	mAb	Rabbit	PIM1
PIM1	PIM1*	NX_P11309	P11309	45	✓	✓		✓	Santa Cruz Biotechnology	sc-13513	IgG1	12H8	mAb	Mouse	PIM1
PIM2	PIM2	NX_Q9P1W9	Q9P1W9	34.19					Cell Signaling	4730	-	D1D2	mAb	Rabbit	Pim-2h .
PIM3	PIM3	NX_Q86V86	Q86V86	35.891	✓				Cell Signaling	4165	IgG	D17C9	mAb	Rabbit	PIM3
PLCG2	p-PLCG2 (Tyr759)	NX_P16885	P16885	147.87	✓	✓			Cell Signaling	3874	-	-	pAb	Rabbit	Phosphoinositide phospholipase C-gamma-2
AKT1S1	p-AKT1S1 (Thr246)	NX_Q96B36	Q96B36	27.383	✓			✓	Cell Signaling	2640	-	-	pAb	Rabbit	40 kDa proline-rich AKT substrate .
AKT1S1	AKT1S1	NX_Q96B36	Q96B36	27.383	✓			✓	Cell Signaling	2691	IgG	D23C7	mAb	Rabbit	40 kDa proline-rich AKT substrate .
SPI1	SPI1	NX_P17947	P17947	31.0633				✓	Cell Signaling	2258	IgG	9G7	mAb	Rabbit	Transcription factor PU.1
BBC3	BBC3	NX_Q9BXH1	Q9BXH1	21			✓		Santa Cruz Biotechnology	sc-19187	IgG	N-19	pAb	Goat	Bcl2 binding component 3
CRADD	CRADD	NX_P78560	P78560	23	✓			✓	abcam	ab52621	IgG	EPR1640Y	mAb	Rabbit	RIP-associated protein with a death domain
KRAS	KRAS	NX_P01116	P01116	21.4109	✓	✓			Cell Signaling	8955	IgG	D2C1	mAb	Rabbit	GTPase KRas
RB1	p-RB1 (Ser807/811)	NX_P06400	P06400	106.092				✓	Cell Signaling	8516s	IgG	D20B12	mAb	Rabbit	Retinoblastoma-associated protein
RB1	RB1	NX_P06400	P06400	106.092				✓	Cell Signaling	9313s	-	D20	mAb	Rabbit	Retinoblastoma-associated protein
RPS6	p-RPS6 (Ser235/236)	NX_P62753	P62753	28.663					Cell Signaling	2211	-	-	pAb	Rabbit	40S ribosomal protein S6
RPS6	RPS6	NX_P62753	P62753	28.663					Cell Signaling	2217	IgG	5G10	mAb	Rabbit	40S ribosomal protein S6
SOCS3	SOCS3	NX_O14543	O14543	24.77	✓				Santa Cruz Biotechnology	sc-73045	IgG2b	6A463	mAb	Mouse	Cytokine-inducible SH2 protein 3 (CIS-3)
SOCS6	SOCS6	NX_O14544	O14544	59.528	✓	✓			Santa Cruz Biotechnology	sc-74597	IgG1	G-3	mAb	Mouse	Suppressor of cytokine signaling 4 (SOCS-4)
SOD2	SOD2	NX_P04179	P04179	24.7066			✓		BD Biosciences	-	-	19	mAb	Mouse	Superoxide dismutase 2, mitochondrial
SQSTM1	SQSTM1	NX_Q13501	Q13501	47.6569	✓		✓	✓	Santa Cruz Biotechnology	sc-28359	IgG1	D-3	mAb	Mouse	Sequestosome-1
SRC	p-SRC family (Tyr416)	NX_P12931	P12931	60	✓	✓	✓	✓	Cell Signaling	6943	IgG	D49G4	mAb	Rabbit	Proto-oncogene c-Src .
STAT3	p-STAT3 (Tyr705)	NX_P40763	P40763	88.0114	✓			✓	Santa Cruz Biotechnology	sc-8059	IgG2b	B-7	mAb	Rabbit	Signal transducer and activator of transcription 3 (acute-phase response factor)
STAT3	STAT3	NX_P40763	P40763	88.0114	✓			✓	Santa Cruz Biotechnology	sc-482	IgG	C-20	pAb	Rabbit	Signal transducer and activator of transcription 3 (acute-phase response factor)
Serum 1:100	-	-	-	-	-	-	-	-	-	-	-	-	-	-	Positive control
BIRC5	BIRC5	NX_O15392	O15392	16	✓			✓	Cell Signaling	2802	IgG1	6E4	mAb	Mouse	Apoptosis inhibitor survivin .
SYK	p-SYK (Tyr525/526)	NX_P43405	P43405	72	✓	✓			Cell Signaling	2710	IgG	C87C1	mAb	Rabbit	Spleen tyrosine kinase .
TGFB1I1	TGFB1I1	NX_O43294	O43294	50	✓			✓	Cell Signaling	3709	-	56E4	mAb	Rabbit	Androgen receptor-associated protein of 55 kDa
TNF	TNF	NX_P01375	P01375	26		✓	✓		abcam	ab9635	IgG	-	pAb	Rabbit	Tumor necrosis factor ligand superfamily member 2 (TNF-a)
TRAP1	TRAP1	NX_Q12931	Q12931	80.0597			✓		Biorbyt	648401	-	-	mAb	-	Heat shock protein 75 kDa, mitochondrial
TSC2	TSC2	NX_P49815	P49815	200.481	✓		✓	✓	Cell Signaling	3635	IgG	28A7	mAb	Rabbit	Tuberous sclerosis 2 protein
TUBA1A	TUBA1A	NX_Q71U36	Q71U36	50	✓				Calbiochem	CP06	IgG1	DM1A	mAb	Mouse	Tubulin alpha-3 chain .
TUBB	TUBB	NX_P07437	P07437	49.799			✓	✓	SIGMA	T4026	IgG1	TUB 2.1	mAb	Mouse	Tubulin beta-5 chain .
TYR	p-TYR	NX_P14679	P14679	60.393					Santa Cruz Biotechnology	sc-7020	IgG2b	PY99	mAb	Mouse	Phosphotyrosine (Tumor rejection antigen AB)
VDAC1	VDAC1	NX_P21796	P21796	30.7536		✓	✓		Cell signaling	4661	IgG	D73D12	mAb	Rabbit	Voltage-dependent anion-selective channel protein 1
KDR	p-KDR (Tyr1175)	NX_P35968	P35968	151.527		✓	✓	✓	Cell Signaling	2478	IgG	19A10	mAb	Rabbit	Protein-tyrosine kinase receptor flk-1 ; CD antigen: CD309
KDR	p-KDR (Tyr1212)	NX_P35968	P35968	151.527		✓	✓	✓	Cell Signaling	2477	IgG	11A3	mAb	Rabbit	Protein-tyrosine kinase receptor flk-1 ; CD antigen: CD309
KDR	p-KDR (Tyr1175)	NX_P35968	P35968	151.527		✓	✓	✓	Cell Signaling	2478	IgG	19A10	mAb	Rabbit	Protein-tyrosine kinase receptor flk-1 ; CD antigen: CD309
KDR	p-KDR (Tyr1212)	NX_P35968	P35968	151.527		✓	✓	✓	Cell Signaling	2477	IgG	11A3	mAb	Rabbit	Protein-tyrosine kinase receptor flk-1 ; CD antigen: CD309
ZAP70	p-ZAP70 (Tyr319)/Syk (Tyr352)	NX_P43403	P43403	70	✓	✓			Cell Signaling	2717	IgG	65E4	mAb	Rabbit	70 kDa zeta-chain associated protein .
VIM	VIM	NX_P08670	P08670	53.6191	✓		✓	✓	Roche	7902917	-	-	mAb	-	Vimentin
