# Supplementary material for: Deepening into Intracellular Signaling Landscape through Integrative Spatial Proteomics and Transcriptomics in a Lymphoma Model
Source: Biomolecules. 2021 Nov 26;11(12):1776. doi: 10.3390/biom11121776 (PMC8699084; doi:10.3390/biom11121776)
Supplement: Supplementary file 1 [file biomolecules-11-01776-s001.zip › Table S3.xls]

## Sheet: 5707p 5672gp 5983ENSG
Uniprot.ID	gene_id	gene_short_name	tss_id	UN.VP	REP3.VP	REP2.VP	REP1.VP	NUC.VP	ORG.VP	CYT.VP	MB.VP	FPKM	log2(FPKM+1)	FPKM_status
A0A075B759	ENSG00000271567	AC246785.1	TSS5935	3	NA	NA	3	NA	NA	3	NA	0	0	OK
A0AVT1	ENSG00000033178	UBA6	TSS149989,TSS161722,TSS168273,TSS194025,TSS194851,TSS55002	52	19	29	4	NA	5	47	NA	8.75885	3.28671	OK
A0FGR8	ENSG00000117868	ESYT2	TSS137622,TSS15890,TSS17273,TSS35380,TSS8896	17	8	8	1	9	8	NA	0	5.75537	2.75603	OK
A0JNW5	ENSG00000111647	UHRF1BP1L	TSS100927,TSS121900,TSS137547,TSS158045,TSS167804,TSS173858,TSS35137,TSS67293,TSS86474	2	1	1	NA	NA	1	1	NA	4.56214	2.47564	OK
A0M8Q6	ENSG00000211685	IGLC7	TSS80942	15	4	4	7	6	NA	5	4	2.02771	1.59823	OK
A1L0T0	ENSG00000105135	ILVBL	TSS107258,TSS114829,TSS118508,TSS121454,TSS125120,TSS128182,TSS139396,TSS165950,TSS195612,TSS26735,TSS73894,TSS73895,TSS81106,TSS83812	4	NA	3	1	NA	4	NA	NA	15.8101	4.07126	OK
A2A288	ENSG00000178199	ZC3H12D	TSS103211,TSS126066,TSS140643,TSS158998,TSS16240,TSS175745,TSS21039	3	NA	3	NA	NA	NA	3	NA	4.02616	2.32946	OK
A2RRP1	ENSG00000151779	NBAS	TSS115375,TSS116930,TSS142473,TSS18624,TSS18625,TSS52000,TSS54163,TSS59396,TSS59399	0	NA	0	NA	NA	NA	NA	0	8.64747	3.27015	OK
A2RTX5	ENSG00000185418	TARSL2	TSS107263,TSS164800,TSS69268,TSS70220,TSS86693,TSS90386	5	2	NA	3	NA	NA	5	NA	0.951087	0.964278	OK
A2VDJ0	ENSG00000121210	KIAA0922	TSS102603,TSS112726,TSS133636,TSS156581,TSS16336,TSS16337,TSS194841,TSS45138	2	1	NA	1	2	NA	NA	NA	31.4801	5.02148	OK
A3KMH1	ENSG00000102763	VWA8	TSS104463,TSS156217,TSS177643,TSS72496	76	36	24	16	13	57	NA	6	3.2207	2.07748	OK
A3KN83	ENSG00000139697	SBNO1	TSS134888,TSS149209,TSS83386	31	13	15	3	3	6	22	NA	6.43198	2.89375	OK
A4D1E9	ENSG00000105793	GTPBP10	TSS105023,TSS145261,TSS181994,TSS27535,TSS45617,TSS58491,TSS5882,TSS69293,TSS8073	4	3	1	NA	4	NA	NA	NA	5.58376	2.71891	OK
A4D1P6	ENSG00000105875	WDR91	TSS108190,TSS140062,TSS157575,TSS171075,TSS182708,TSS25921,TSS27064,TSS32413,TSS75053	1	NA	NA	1	1	NA	NA	NA	5.5039	2.70131	OK
A4D2B0	ENSG00000214309	MBLAC1	TSS110144,TSS73054	1	1	NA	NA	NA	NA	1	NA	0.763569	0.818498	OK
A4UGR9	ENSG00000163092	XIRP2	TSS104249,TSS134953,TSS147115,TSS60644	1	NA	1	NA	1	NA	NA	NA	0	0	OK
A5A3E0	ENSG00000196604	POTEF	TSS23660,TSS2525,TSS74678	10	NA	3	7	3	NA	7	NA	0.00542188	0.00780099	OK
A5YKK6	ENSG00000125107	CNOT1	TSS100463,TSS121642,TSS124900,TSS133391,TSS142024,TSS146620,TSS16044,TSS161895,TSS163435,TSS33276,TSS34483,TSS38141,TSS38142,TSS43975,TSS50775,TSS55202,TSS56159,TSS56165,TSS57014,TSS69249,TSS69332,TSS78189	82	29	23	30	52	17	11	2	86.8001	6.45615	OK
A6NC98	ENSG00000168071	CCDC88B	TSS108965,TSS123776,TSS165689,TSS171198,TSS178558,TSS186165,TSS186258,TSS191798,TSS71389	10	1	9	NA	NA	NA	10	NA	7.40761	3.0717	OK
A6NDG6	ENSG00000184207	PGP	TSS183681,TSS98706	29	10	11	8	NA	3	26	NA	13.7774	3.88532	OK
A6NDU8	ENSG00000205765	C5orf51	TSS127273,TSS147485,TSS93808	4	1	2	1	NA	NA	4	NA	2.67176	1.87647	OK
A6NEC2	NA	NA	NA	33	14	13	6	NA	10	23	NA	NA	NA	NA
A6NED2	ENSG00000166965	RCCD1	TSS111973,TSS137143,TSS166140,TSS175173,TSS193793,TSS193795,TSS193798,TSS36361,TSS56978	8	2	4	2	NA	2	6	NA	25.355	4.72	OK
A6NFQ2	ENSG00000170379	FAM115C	TSS10607,TSS115560,TSS115562,TSS15992,TSS15993,TSS165825	3	1	2	NA	NA	2	1	NA	1.71268	1.43972	OK
A6NHJ4	ENSG00000197385	ZNF860	TSS189834,TSS45074	1	1	NA	NA	1	NA	NA	NA	0.9013	0.926986	OK
A6NHL2	ENSG00000178462	TUBAL3	TSS113111,TSS181788	8	8	NA	NA	NA	NA	8	NA	0	0	OK
A6NHQ2	ENSG00000188573	FBLL1	TSS151842	2	1	NA	1	NA	2	NA	NA	0	0	OK
A6NHR9	ENSG00000101596	SMCHD1	TSS104050,TSS158910,TSS186321,TSS187777,TSS194107,TSS194709,TSS2296,TSS28140,TSS35151,TSS4299,TSS54878,TSS69442,TSS78271,TSS84609	36	16	11	9	35	NA	NA	1	7.51676	3.0903	OK
A6NHZ5	ENSG00000185028	LRRC14B	TSS26852	4	NA	4	NA	NA	NA	4	NA	3.04144	2.01487	OK
A6NIH7	ENSG00000175970	UNC119B	TSS179059,TSS89075	9	3	3	3	NA	NA	9	NA	13.3532	3.8433	OK
A6NIZ1	ENSG00000254893	RP11-466P24.2	TSS195499,TSS68606	24	9	2	13	3	13	5	3	11.5954	3.65483	OK
A6NJ78	ENSG00000169519	METTL15	TSS100693,TSS111107,TSS15823,TSS161365,TSS190165,TSS24938,TSS30398,TSS54187,TSS56599	5	1	2	2	2	3	NA	NA	1.74628	1.45748	OK
A6NJG2	ENSG00000187808	SOWAHD	TSS174847	1	NA	NA	1	NA	NA	1	NA	0	0	OK
A6NKF1	ENSG00000168061	SAC3D1	TSS113354,TSS113356,TSS135367,TSS162438,TSS180795,TSS96471	1	NA	NA	1	1	NA	NA	NA	12.0026	3.70073	OK
A6NKT7	ENSG00000153165	RGPD3	TSS113593,TSS130972	1	1	NA	NA	1	NA	NA	NA	0.0984615	0.135484	OK
A6NM36	ENSG00000206422	LRRC30	TSS43797	1	NA	NA	1	1	NA	NA	NA	0	0	OK
A8K0Z3	ENSG00000181404	XXyac-YRM2039.2	TSS26531,TSS59835,TSS70479,TSS93632	13	3	8	2	7	5	1	NA	4.07443	2.34325	OK
A8K2U0	ENSG00000166535	A2ML1	TSS132094,TSS132098,TSS164702,TSS165922,TSS176227,TSS191477,TSS192579,TSS71650,TSS95984	1	NA	1	NA	NA	NA	NA	1	0.0130929	0.0187665	OK
A8MPS7	ENSG00000161179	YDJC	TSS102312,TSS156244,TSS156247,TSS157753,TSS180007,TSS193169	2	NA	2	NA	NA	NA	2	NA	33.4145	5.10494	OK
A8MQ11	ENSG00000123965	PMS2P5	TSS10238,TSS105429,TSS69392	1	NA	1	NA	NA	1	NA	NA	7.34148	3.0603	OK
A8MXV4	ENSG00000213965	NUDT19	TSS120232	6	2	2	2	NA	6	NA	NA	4.40947	2.43549	OK
A9UHW6	ENSG00000125457	MIF4GD	TSS103472,TSS106773,TSS112493,TSS112495,TSS131908,TSS150737,TSS193834,TSS42198,TSS42199,TSS63484,TSS63930,TSS82198	4	NA	1	3	NA	2	2	NA	36.8496	5.24221	OK
B0I1T2	ENSG00000136286	MYO1G	TSS21922,TSS24782,TSS30271,TSS44500,TSS48211,TSS53659,TSS62535	63	25	25	13	37	13	13	NA	47.2561	5.59264	OK
B1AJZ9	ENSG00000142621	FHAD1	TSS104773,TSS106072,TSS110205,TSS115469,TSS123587,TSS126689,TSS128279,TSS143050,TSS144931,TSS175492,TSS20345,TSS31417,TSS40031,TSS45027,TSS45112,TSS45498,TSS66246,TSS68124,TSS68559,TSS71915,TSS82048,TSS84512,TSS86463	2	NA	1	1	1	NA	1	NA	0	0	OK
B2RTY4	ENSG00000066933	MYO9A	TSS110838,TSS115425,TSS121554,TSS128859,TSS150386,TSS15599,TSS156619,TSS171516,TSS174765,TSS184987,TSS194781,TSS26993,TSS28852,TSS47489,TSS49828,TSS68343,TSS79826,TSS96371	1	NA	1	NA	NA	NA	1	NA	1.82769	1.49962	OK
B2RXH8	NA	NA	NA	5	NA	1	4	4	NA	1	NA	NA	NA	NA
B4DYI2	ENSG00000177910	SPATA31C2	TSS17153,TSS57086	2	NA	1	1	2	NA	NA	NA	0	0	OK
B5ME19	ENSG00000205609	EIF3CL	TSS117262,TSS117266,TSS168499	57	22	23	12	29	11	16	1	49.0943	5.64657	OK
B7ZAQ6	ENSG00000117262	GPR89A	TSS114318,TSS12865,TSS133932,TSS136484,TSS139422,TSS139423,TSS142579,TSS158374,TSS175952,TSS41868,TSS67055,TSS85395	3	1	NA	2	2	NA	NA	1	4.07058	2.34215	OK
B7ZW38	NA	NA	NA	16	8	8	NA	16	NA	NA	NA	NA	NA	NA
B9A064	ENSG00000254709	IGLL5	TSS170819,TSS57077	16	4	6	6	NA	NA	4	12	0.294792	0.37272	OK
C9J798	ENSG00000170667	RASA4B	TSS113883,TSS138876,TSS189786,TSS193291,TSS195324,TSS30146	6	1	3	2	2	NA	4	NA	7.48109	3.08425	OK
C9JLW8	ENSG00000225663	FAM195B	TSS124766,TSS127944,TSS136737,TSS160819,TSS160976,TSS179399,TSS181031,TSS19834,TSS20002,TSS69198	3	NA	NA	3	1	NA	2	NA	21.5443	4.49469	OK
E9PAV3	ENSG00000196531	NACA	TSS114585,TSS115148,TSS119991,TSS122752,TSS12770,TSS131370,TSS149888,TSS149890,TSS149892,TSS150509,TSS153549,TSS164097,TSS190506,TSS30155,TSS30820,TSS45879,TSS55387,TSS84138,TSS88334,TSS9120	65	23	21	21	18	16	24	7	521.127	9.02826	OK
E9PRG8	NA	NA	NA	9	3	2	4	3	2	3	1	NA	NA	NA
I3L1I5	ENSG00000263264	CTB-133G6.1	TSS85162	1	NA	1	NA	NA	NA	1	NA	5.89728	2.78603	OK
O00115	ENSG00000105612	DNASE2	TSS192902,TSS33090,TSS33091,TSS57948,TSS82280	5	1	1	3	NA	2	3	NA	21.5999	4.49824	OK
O00116	ENSG00000018510	AGPS	TSS145023,TSS186779,TSS91852	59	20	24	15	25	30	NA	4	3.93528	2.30313	OK
O00139	ENSG00000068796	KIF2A	TSS10215,TSS135793,TSS14156,TSS155093,TSS32583,TSS48424,TSS80313,TSS82210,TSS82746	42	21	13	8	31	4	7	NA	15.1145	4.01029	OK
O00148	ENSG00000123136	DDX39A	TSS101064,TSS101587,TSS128177,TSS13155,TSS137739,TSS149245,TSS149249,TSS155866,TSS15656,TSS158244,TSS163541,TSS167542,TSS173735,TSS189924,TSS7920,TSS79748,TSS8518	48	19	21	8	27	7	9	5	74.3426	6.23539	OK
O00151	ENSG00000107438	PDLIM1	TSS124059,TSS48398,TSS52782,TSS67155,TSS91159	60	20	18	22	NA	18	42	NA	0.231007	0.299839	OK
O00154	ENSG00000097021	ACOT7	TSS127783,TSS152137,TSS152138,TSS166339,TSS31369,TSS38552,TSS49924,TSS67971,TSS83553	34	11	11	12	NA	3	31	NA	23.5869	4.61982	OK
O00159	ENSG00000197879	MYO1C	TSS110690,TSS113368,TSS121276,TSS133459,TSS137094,TSS15295,TSS154279,TSS157150,TSS171858,TSS184184,TSS192747,TSS29710,TSS32385,TSS47337,TSS47659,TSS5207,TSS56121,TSS64336,TSS82611,TSS94039,TSS96904	19	7	9	3	10	1	8	NA	6.54499	2.91552	OK
O00160	ENSG00000142347	MYO1F	TSS120036,TSS167566,TSS18858,TSS195718,TSS2019,TSS23998,TSS34313,TSS35303,TSS47732,TSS48383,TSS57274,TSS57434,TSS58911,TSS58914,TSS63795,TSS77089,TSS77095,TSS92470	1	NA	NA	1	NA	NA	1	NA	0.0610558	0.0855005	OK
O00161	ENSG00000092531	SNAP23	TSS112252,TSS112253,TSS12142,TSS130219,TSS130221,TSS130223,TSS143712,TSS15848,TSS17245,TSS185054,TSS191143,TSS193514,TSS193551,TSS193678,TSS31408,TSS42759,TSS543,TSS98209	25	4	4	17	3	7	9	6	11.1801	3.60645	OK
O00165	ENSG00000143575	HAX1	TSS102693,TSS116193,TSS133486,TSS137916,TSS151561,TSS156061,TSS25267,TSS28757,TSS7968,TSS90286	4	2	1	1	NA	4	NA	NA	87.8885	6.47392	OK
O00170	ENSG00000110711	AIP	TSS142993,TSS25399,TSS43400	33	13	10	10	2	5	26	NA	61.6822	5.96998	OK
O00178	ENSG00000100226	GTPBP1	TSS114099,TSS115186,TSS12039,TSS176753,TSS180102,TSS190040,TSS19467,TSS35008,TSS37464,TSS47230,TSS56641,TSS59699,TSS71679	33	12	11	10	11	3	19	NA	17.5942	4.21678	OK
O00182	ENSG00000168961	LGALS9	TSS106388,TSS1555,TSS1556,TSS160474,TSS160476,TSS175909,TSS183412,TSS19510,TSS36837,TSS6330,TSS6372,TSS64771,TSS88161,TSS9410,TSS95184,TSS98529	7	2	1	4	3	3	1	NA	6.19213	2.84642	OK
O00186	ENSG00000116266	STXBP3	TSS114574,TSS175603,TSS23099,TSS23791,TSS41099,TSS57715,TSS75715	25	7	11	7	12	7	3	3	5.38425	2.67452	OK
O00189	ENSG00000221838	AP4M1	TSS101096,TSS121814,TSS127414,TSS15692,TSS178091,TSS178093,TSS180251,TSS181995,TSS23564,TSS30360,TSS31367,TSS53472,TSS88310,TSS89290	1	NA	1	NA	NA	NA	1	NA	6.49295	2.90553	OK
O00192	ENSG00000099889	ARVCF	TSS137062,TSS138920,TSS181970,TSS195583,TSS60249,TSS74023,TSS80642,TSS81640,TSS84892,TSS93967	2	1	1	NA	NA	2	NA	NA	2.18858	1.67291	OK
O00193	ENSG00000110696	C11orf58	TSS133902,TSS133904,TSS15563,TSS164215,TSS16799,TSS191224,TSS27208,TSS33049,TSS51639,TSS89544	6	1	2	3	NA	1	5	NA	30.2615	4.96632	OK
O00194	ENSG00000041353	RAB27B	TSS123293,TSS164045,TSS176493,TSS78186	2	NA	NA	2	NA	2	NA	NA	0	0	OK
O00203	ENSG00000132842	AP3B1	TSS115292,TSS116466,TSS127509,TSS151276,TSS40322,TSS65496,TSS74017,TSS95209	47	19	24	4	7	15	25	NA	5.48471	2.69704	OK
O00214	ENSG00000116977	LGALS8	TSS10025,TSS106535,TSS111986,TSS11339,TSS115032,TSS1219,TSS1223,TSS132266,TSS136378,TSS138311,TSS140129,TSS154022,TSS164137,TSS181167,TSS185642,TSS194779,TSS33953,TSS43102,TSS46237,TSS50949,TSS6777,TSS70004,TSS88394,TSS88397,TSS88795	3	2	NA	1	NA	3	NA	NA	1.02326	1.01668	OK
O00217	ENSG00000110717	NDUFS8	TSS103125,TSS105995,TSS117277,TSS120958,TSS126937,TSS140899,TSS149247,TSS174776,TSS187539,TSS195328,TSS32427,TSS45459,TSS72216,TSS72218	5	1	NA	4	2	2	NA	1	68.1288	6.11121	OK
O00221	ENSG00000146232	NFKBIE	TSS119499,TSS144343,TSS18257	2	NA	NA	2	NA	NA	2	NA	5.34284	2.66513	OK
O00231	ENSG00000108671	PSMD11	TSS110875,TSS115802,TSS141715,TSS142700,TSS179966,TSS33182,TSS33731,TSS34506,TSS87231,TSS95476,TSS96097	79	28	25	26	5	29	45	NA	20.4135	4.42045	OK
O00232	ENSG00000197170	PSMD12	TSS116993,TSS119976,TSS156884,TSS186125,TSS44280,TSS45289,TSS47538,TSS8494	97	20	31	46	7	20	70	NA	6.30681	2.86924	OK
O00233	ENSG00000110801	PSMD9	TSS12219,TSS132557,TSS133322,TSS168172,TSS177116,TSS45135,TSS53435,TSS59410,TSS59411,TSS63131,TSS79918,TSS95138	14	5	5	4	NA	4	10	NA	31.4737	5.0212	OK
O00244	ENSG00000177556	ATOX1	TSS114935,TSS145219,TSS15095,TSS15098,TSS175889,TSS176135,TSS47684	6	NA	3	3	NA	NA	6	NA	40.032	5.35868	OK
O00255	ENSG00000133895	MEN1	TSS104187,TSS118473,TSS129176,TSS136828,TSS187667,TSS188345,TSS21155,TSS50151,TSS6443,TSS82239,TSS86596	12	3	5	4	12	NA	NA	NA	12.037	3.70454	OK
O00257	ENSG00000141582	CBX4	TSS103590,TSS183938,TSS42365,TSS79561	4	2	1	1	4	NA	NA	NA	29.6631	4.93843	OK
O00264	ENSG00000101856	PGRMC1	TSS145291,TSS92464	11	2	3	6	3	4	NA	4	7.88916	3.15205	OK
O00267	ENSG00000196235	SUPT5H	TSS108444,TSS113809,TSS132864,TSS154063,TSS157298,TSS161320,TSS18216,TSS187787,TSS190433,TSS19882,TSS232,TSS38478,TSS55009,TSS61668,TSS66557,TSS85046,TSS8823,TSS93527	45	16	17	12	15	6	24	NA	21.4771	4.49038	OK
O00268	ENSG00000130699	TAF4	TSS110399,TSS136038,TSS166085,TSS166806,TSS167567,TSS193491,TSS21259,TSS52643,TSS65620	12	4	5	3	12	NA	NA	NA	6.61269	2.92841	OK
O00273	ENSG00000160049	DFFA	TSS1276,TSS178559,TSS5019	21	3	6	12	NA	4	17	NA	9.85425	3.44019	OK
O00287	ENSG00000133111	RFXAP	TSS145752,TSS45782	4	2	1	1	4	NA	NA	NA	2.56714	1.83477	OK
O00291	ENSG00000127946	HIP1	TSS135018,TSS135020,TSS14994,TSS189970,TSS50974,TSS80765	40	21	12	7	29	5	6	NA	7.51835	3.09057	OK
O00292	ENSG00000143768	LEFTY2	TSS103370,TSS123931,TSS64137	1	1	NA	NA	1	NA	NA	NA	0.021976	0.0313613	OK
O00299	ENSG00000226417	CLIC1	TSS106801,TSS66763,TSS66767,TSS93075	57	17	20	20	3	14	38	2	0	0	OK
O00299	ENSG00000230685	CLIC1	TSS190745,TSS46541,TSS953,TSS955	57	17	20	20	3	14	38	2	0	0	OK
O00299	ENSG00000206394	CLIC1	TSS24697,TSS48048,TSS53935,TSS6712	57	17	20	20	3	14	38	2	0	0	OK
O00299	ENSG00000226651	CLIC1	TSS131840,TSS131842,TSS150813,TSS171517	57	17	20	20	3	14	38	2	0	0	OK
O00299	ENSG00000223639	CLIC1	TSS101012,TSS104708,TSS128494,TSS44523	57	17	20	20	3	14	38	2	0	0	OK
O00299	ENSG00000226248	CLIC1	TSS114891,TSS186545,TSS194281,TSS81753	57	17	20	20	3	14	38	2	0	0	OK
O00299	ENSG00000213719	CLIC1	TSS182650,TSS41712,TSS95812,TSS95815	57	17	20	20	3	14	38	2	91.4029	6.52987	OK
O00303	ENSG00000175390	EIF3F	TSS1077,TSS125607,TSS145885,TSS15328,TSS160975,TSS189187,TSS191849,TSS191851,TSS53846,TSS61421	86	25	30	31	28	24	30	4	212.195	7.73603	OK
O00308	ENSG00000198373	WWP2	TSS100775,TSS120579,TSS128866,TSS129971,TSS155943,TSS176692,TSS183126,TSS183633,TSS183635,TSS184078,TSS40243,TSS42059,TSS42061,TSS45222,TSS54710,TSS6878,TSS74402,TSS75470,TSS79711	2	1	1	NA	2	NA	NA	NA	6.06677	2.82105	OK
O00330	ENSG00000110435	PDHX	TSS122528,TSS180591,TSS183498,TSS188271,TSS188598,TSS35798,TSS96592,TSS98434	7	2	3	2	1	6	NA	0	6.95892	2.99257	OK
O00399	ENSG00000104671	DCTN6	TSS23532,TSS27251,TSS27252,TSS59573,TSS9229	1	NA	NA	1	NA	NA	1	NA	3.32133	2.11148	OK
O00400	ENSG00000169359	SLC33A1	TSS109381,TSS123389,TSS142359,TSS25386,TSS7234,TSS96594	9	4	3	2	6	1	NA	2	10.323	3.50118	OK
O00410	ENSG00000065150	IPO5	TSS100678,TSS101726,TSS108765,TSS109076,TSS137454,TSS139832,TSS153852,TSS164452,TSS167245,TSS20131,TSS21538,TSS26019,TSS26451,TSS3799,TSS42980,TSS45687,TSS47030,TSS4916,TSS57813,TSS76042,TSS83301,TSS91032,TSS95399	108	30	43	35	20	8	80	0	127.047	7.00053	OK
O00411	ENSG00000099821	POLRMT	TSS115048,TSS129550,TSS165127,TSS166535,TSS179104,TSS194355,TSS44990,TSS46454,TSS51905,TSS91955,TSS97130	4	2	1	1	3	1	NA	NA	13.4665	3.85464	OK
O00418	ENSG00000103319	EEF2K	TSS117117,TSS129102,TSS152757,TSS160087	1	NA	1	NA	NA	NA	1	NA	4.38575	2.42915	OK
O00422	ENSG00000150459	SAP18	TSS140335,TSS147329,TSS160955,TSS160956,TSS1953,TSS88731,TSS90328	2	NA	1	1	2	NA	NA	NA	14.9776	3.99798	OK
O00425	ENSG00000136231	IGF2BP3	TSS130483,TSS130485,TSS141124,TSS14179,TSS148409,TSS156984,TSS160650,TSS177716,TSS191959,TSS24363,TSS28176,TSS64204,TSS80545,TSS83307,TSS97231	92	31	33	28	39	20	30	3	6.72621	2.94976	OK
O00429	ENSG00000087470	DNM1L	TSS122297,TSS123766,TSS136008,TSS142217,TSS160928,TSS171744,TSS178192,TSS179917,TSS179919,TSS20062,TSS20468,TSS20469,TSS24589,TSS2511,TSS2513,TSS2515,TSS51856,TSS52214,TSS56517,TSS65052,TSS84082	120	27	46	47	NA	3	117	NA	14.368	3.94186	OK
O00442	ENSG00000137996	RTCA	TSS164740,TSS183263,TSS3493,TSS72287,TSS72289	17	6	7	4	4	2	11	NA	10.9231	3.57569	OK
O00443	ENSG00000011405	PIK3C2A	TSS113820,TSS131744,TSS174621,TSS22823,TSS49411	3	1	2	NA	2	NA	1	NA	2.40343	1.76699	OK
O00458	ENSG00000006652	IFRD1	TSS101308,TSS115045,TSS120943,TSS122759,TSS136691,TSS138256,TSS138926,TSS14402,TSS151993,TSS153550,TSS223,TSS43560,TSS48093,TSS85483,TSS86916,TSS95326	6	2	3	1	4	NA	2	NA	11.0648	3.59273	OK
O00459	ENSG00000105647	PIK3R2	TSS121035,TSS134320,TSS188944,TSS20045,TSS53134,TSS59471	1	1	NA	NA	NA	1	NA	NA	4.60186	2.48591	OK
O00462	ENSG00000109323	MANBA	TSS123340,TSS174601,TSS21493,TSS50729,TSS68801,TSS83252	6	1	5	NA	NA	1	5	NA	8.57474	3.25923	OK
O00471	ENSG00000070367	EXOC5	TSS124712,TSS150846,TSS168493,TSS187057,TSS32771,TSS36537,TSS4390,TSS64418,TSS73456,TSS84474	5	1	2	2	NA	NA	5	NA	7.41416	3.07282	OK
O00478	ENSG00000111801	BTN3A3	TSS28777,TSS42072,TSS45763,TSS55920,TSS58592,TSS60100,TSS60102,TSS78304,TSS79344,TSS80970,TSS96742,TSS96744	3	1	NA	2	2	NA	NA	1	7.72324	3.12486	OK
O00479	ENSG00000182952	HMGN4	TSS112837,TSS58250	1	1	NA	NA	1	NA	NA	NA	22.7335	4.56885	OK
O00483	ENSG00000189043	NDUFA4	TSS133074,TSS175047,TSS36189,TSS45140,TSS59291,TSS66132	3	1	1	1	NA	NA	NA	3	21.4153	4.48641	OK
O00487	ENSG00000115233	PSMD14	TSS159110,TSS33648,TSS43327,TSS71789,TSS88107	36	13	12	11	5	8	22	1	19.6112	4.36536	OK
O00488	ENSG00000142684	ZNF593	TSS109190,TSS118232	4	2	2	NA	4	NA	NA	NA	4.09598	2.34936	OK
O00499	ENSG00000136717	BIN1	TSS12499,TSS175304,TSS23417,TSS27480,TSS45467,TSS55857,TSS84896	17	4	6	7	NA	NA	17	NA	0.383852	0.46869	OK
O00505	ENSG00000102753	KPNA3	TSS165049,TSS48749	27	10	7	10	3	5	19	NA	6.14062	2.83605	OK
O00506	ENSG00000115694	STK25	TSS105705,TSS114903,TSS125421,TSS125936,TSS128385,TSS1324,TSS133484,TSS136440,TSS13769,TSS145163,TSS146855,TSS165919,TSS165927,TSS167051,TSS168287,TSS179965,TSS194046,TSS24861,TSS26887,TSS28285,TSS31841,TSS38286,TSS39240,TSS39241,TSS41657,TSS45297,TSS52831,TSS52835,TSS67846,TSS86204,TSS92971	32	12	6	14	8	10	14	NA	23.7721	4.63064	OK
O00522	ENSG00000001631	KRIT1	TSS121203,TSS121205,TSS121212,TSS12700,TSS138490,TSS139146,TSS139149,TSS139150,TSS146282,TSS164654,TSS168855,TSS172437,TSS181117,TSS1932,TSS30756,TSS59522,TSS72827,TSS88175	16	9	6	1	4	6	6	NA	4.18583	2.37457	OK
O00541	ENSG00000100029	PES1	TSS106737,TSS110313,TSS123927,TSS141992,TSS141994,TSS152172,TSS160156,TSS178517,TSS191590,TSS22159,TSS4150,TSS44243,TSS82325	26	8	10	8	11	4	11	NA	21.5485	4.49496	OK
O00560	ENSG00000137575	SDCBP	TSS108018,TSS118113,TSS164193,TSS24251,TSS24252,TSS30365,TSS37992,TSS37996,TSS41251,TSS78480,TSS80940,TSS92535	5	2	1	2	NA	NA	5	NA	11.2946	3.61995	OK
O00562	ENSG00000110697	PITPNM1	TSS105391,TSS137716,TSS151027,TSS157804,TSS162006,TSS16871,TSS186895,TSS189580,TSS2317,TSS49360,TSS52800,TSS70338,TSS7232,TSS79778,TSS91360,TSS93106	1	NA	1	NA	NA	NA	1	NA	13.1492	3.82265	OK
O00566	ENSG00000124383	MPHOSPH10	TSS113687,TSS113690,TSS124593,TSS165652,TSS41781	8	4	4	NA	8	NA	NA	NA	4.15023	2.36464	OK
O00567	ENSG00000101361	NOP56	TSS100601,TSS100602,TSS107665,TSS108944,TSS12154,TSS13499,TSS138665,TSS146525,TSS171968,TSS176906,TSS191254,TSS37929,TSS44027,TSS44857,TSS48196,TSS55399,TSS6148,TSS95500	44	17	17	10	44	NA	NA	0	46.5254	5.57063	OK
O00571	ENSG00000215301	DDX3X	TSS105544,TSS122681,TSS158292,TSS186668	105	37	38	30	50	18	37	NA	19.279	4.34191	OK
O00584	ENSG00000026297	RNASET2	TSS108117,TSS147870,TSS188244,TSS27938,TSS28449,TSS39100,TSS57361,TSS58680,TSS64518,TSS72333,TSS72732,TSS79077	2	NA	1	1	NA	NA	2	NA	2.74664	1.9056	OK
O00629	ENSG00000186432	KPNA4	TSS138951,TSS60726,TSS97391	17	7	5	5	2	NA	15	NA	6.51483	2.90974	OK
O00712	ENSG00000147862	NFIB	TSS109368,TSS109369,TSS109542,TSS141251,TSS163283,TSS166943,TSS194184,TSS32669,TSS40654,TSS58533,TSS9598	1	1	NA	NA	1	NA	NA	NA	0.00521413	0.00750286	OK
O00743	ENSG00000119414	PPP6C	TSS10793,TSS115898,TSS174974,TSS188447	19	7	5	7	NA	NA	19	NA	28.277	4.8717	OK
O00754	ENSG00000104774	MAN2B1	TSS110461,TSS118910,TSS13052,TSS146151,TSS154708,TSS177593,TSS19253,TSS46741,TSS53653,TSS53655,TSS6753,TSS70865,TSS71733,TSS83574	49	13	19	17	NA	23	26	NA	29.9188	4.95041	OK
O00762	ENSG00000175063	UBE2C	TSS108268,TSS131000,TSS175511,TSS195479,TSS44213,TSS80426,TSS8220	9	2	3	4	NA	NA	9	NA	92.0367	6.53973	OK
O00764	ENSG00000160209	PDXK	TSS101868,TSS109199,TSS111475,TSS123818,TSS127022,TSS127027,TSS141976,TSS150470,TSS150476,TSS160327,TSS164380,TSS25439,TSS29242,TSS37861,TSS38168,TSS51390,TSS69471,TSS80048	24	8	9	7	NA	2	22	NA	25.3723	4.72095	OK
O00767	ENSG00000099194	SCD	TSS19186	3	1	1	1	3	NA	NA	NA	185.138	7.54023	OK
O14490	ENSG00000170579	DLGAP1	TSS105888,TSS12137,TSS127342,TSS128099,TSS13972,TSS145864,TSS163154,TSS165286,TSS185010,TSS186685,TSS194844,TSS210,TSS22142,TSS29559,TSS43212,TSS51237,TSS65487,TSS69730,TSS71773,TSS81090,TSS83169,TSS9085	1	NA	1	NA	1	NA	NA	NA	1.15752	1.10937	OK
O14492	ENSG00000160999	SH2B2	TSS125113,TSS20337,TSS53318,TSS54384	13	5	5	3	NA	3	10	NA	66.8741	6.08479	OK
O14497	ENSG00000117713	ARID1A	TSS132337,TSS149811,TSS172050,TSS187520,TSS190344,TSS195133,TSS40156,TSS64187	31	18	2	11	31	NA	NA	NA	15.9581	4.0839	OK
O14526	ENSG00000130475	FCHO1	TSS102266,TSS106465,TSS106468,TSS106469,TSS106799,TSS107784,TSS111251,TSS121522,TSS124584,TSS125416,TSS125656,TSS127825,TSS128515,TSS139253,TSS142321,TSS142322,TSS16191,TSS16877,TSS183280,TSS183436,TSS194682,TSS34175,TSS36147,TSS42848,TSS48288,TSS88256,TSS88259,TSS88262,TSS93201,TSS98302	2	NA	2	NA	NA	NA	2	NA	9.78755	3.4313	OK
O14530	ENSG00000115514	TXNDC9	TSS130802,TSS141055,TSS169710,TSS47070,TSS47811,TSS54303,TSS64606,TSS65802	4	NA	2	2	NA	NA	4	NA	5.40026	2.67813	OK
O14531	ENSG00000151640	DPYSL4	TSS112443,TSS121777,TSS143301,TSS162883,TSS91350	2	1	1	NA	NA	1	1	NA	0	0	OK
O14545	ENSG00000135148	TRAFD1	TSS114382,TSS125637,TSS174410,TSS51230,TSS69284,TSS87671,TSS87672,TSS87674	1	NA	1	NA	NA	NA	1	NA	6.14756	2.83745	OK
O14548	ENSG00000115944	COX7A2L	TSS116381,TSS163707,TSS40628,TSS4669,TSS53061,TSS58026,TSS72223,TSS75028	7	2	2	3	3	1	NA	3	68.1639	6.11195	OK
O14561	ENSG00000004779	NDUFAB1	TSS133733,TSS186577,TSS3501,TSS8975,TSS95890	4	2	NA	2	NA	4	NA	NA	43.9845	5.49136	OK
O14562	ENSG00000103353	UBFD1	TSS101952,TSS107332,TSS118503,TSS118625,TSS120173,TSS193044,TSS194971,TSS30345,TSS51914,TSS70011,TSS96566	12	2	5	5	NA	2	10	NA	8.46622	3.24279	OK
O14578	ENSG00000122966	CIT	TSS10798,TSS117112,TSS118524,TSS133096,TSS143917,TSS143920,TSS149724,TSS156385,TSS15768,TSS168000,TSS2792,TSS34836,TSS37633,TSS39002,TSS71585,TSS88764,TSS89776,TSS9881	4	3	1	NA	1	NA	3	NA	9.11948	3.33906	OK
O14579	ENSG00000105669	COPE	TSS130348,TSS167898,TSS176484,TSS186459,TSS186461,TSS66418,TSS73943,TSS73955,TSS74211,TSS81276	70	13	16	41	12	34	23	1	98.0647	6.6303	OK
O14602	ENSG00000198692	EIF1AY	TSS121675,TSS30847,TSS36271,TSS48796,TSS63104	16	5	2	9	4	3	9	NA	0	0	OK
O14617	ENSG00000065000	AP3D1	TSS103090,TSS10534,TSS108129,TSS121282,TSS129206,TSS130239,TSS13206,TSS148205,TSS155031,TSS159490,TSS185022,TSS186679,TSS238,TSS34629	37	7	29	1	NA	3	34	NA	18.3967	4.27774	OK
O14618	ENSG00000173992	CCS	TSS107761,TSS114650,TSS125592,TSS12783,TSS135552,TSS190516,TSS190517,TSS194829,TSS60835	6	1	2	3	NA	NA	6	NA	12.8397	3.79074	OK
O14639	ENSG00000099204	ABLIM1	TSS12047,TSS126408,TSS129256,TSS157203,TSS159813,TSS162656,TSS191827,TSS19994,TSS39675,TSS48887,TSS57699,TSS69610,TSS97479	8	4	4	NA	3	NA	5	NA	39.1467	5.32721	OK
O14647	ENSG00000173575	CHD2	TSS100190,TSS112035,TSS134709,TSS144545,TSS156686,TSS168255,TSS173472,TSS174992,TSS27394,TSS29932,TSS32280,TSS33795,TSS35363,TSS42690,TSS61727,TSS80865,TSS90	3	3	NA	NA	3	NA	NA	NA	11.2311	3.61248	OK
O14656	ENSG00000136827	TOR1A	TSS150758,TSS154000,TSS61322,TSS6389	16	3	5	8	NA	15	NA	1	8.11284	3.1879	OK
O14657	ENSG00000136816	TOR1B	TSS100997,TSS66543,TSS66552,TSS95308	2	1	NA	1	NA	2	NA	NA	4.06929	2.34178	OK
O14662	ENSG00000124222	STX16	TSS108695,TSS115078,TSS12105,TSS12106,TSS134881,TSS134884,TSS144546,TSS148023,TSS160246,TSS17616,TSS189829,TSS22202,TSS22248,TSS84858,TSS93039,TSS94950	4	1	NA	3	2	2	NA	NA	15.0181	4.00163	OK
O14672	ENSG00000137845	ADAM10	TSS109602,TSS11417,TSS118656,TSS123702,TSS123854,TSS140195,TSS142560,TSS156979,TSS169203,TSS175288,TSS18524,TSS193876,TSS25676,TSS53471,TSS58504,TSS6274	12	4	5	3	6	2	1	3	16.0746	4.09378	OK
O14713	ENSG00000119185	ITGB1BP1	TSS105648,TSS105858,TSS111341,TSS122318,TSS123684,TSS159915,TSS162679,TSS165605,TSS16806,TSS17177,TSS176938,TSS177088,TSS195021,TSS2926,TSS32215,TSS38891,TSS42355,TSS69677,TSS75457,TSS92848	4	2	2	NA	NA	2	2	NA	25.5758	4.73204	OK
O14727	ENSG00000120868	APAF1	TSS104330,TSS104332,TSS160134,TSS160671,TSS189686,TSS25903,TSS2677,TSS38381,TSS39434,TSS45360,TSS94533	4	1	3	NA	NA	NA	4	NA	3.00706	2.00254	OK
O14730	ENSG00000101782	RIOK3	TSS100774,TSS110904,TSS16650,TSS25638,TSS28918,TSS41655,TSS62311,TSS64855,TSS64858,TSS64860	1	NA	1	NA	NA	NA	1	NA	11.055	3.59156	OK
O14732	ENSG00000141401	IMPA2	TSS103134,TSS127994,TSS132114,TSS137663,TSS146033,TSS173828,TSS23456,TSS5794,TSS82824,TSS82995,TSS85954	2	NA	2	NA	NA	NA	2	NA	11.2606	3.61596	OK
O14734	ENSG00000101473	ACOT8	TSS138077,TSS170379,TSS186775,TSS27189,TSS44987,TSS54401,TSS55357,TSS77276,TSS99871,TSS99872,TSS99873	3	1	NA	2	1	2	NA	NA	9.19025	3.34912	OK
O14735	ENSG00000103502	CDIPT	TSS153457,TSS23676,TSS34646,TSS42215,TSS49274,TSS53160,TSS72256,TSS72257	5	NA	2	3	2	2	NA	1	21.9197	4.51852	OK
O14737	ENSG00000105185	PDCD5	TSS122228,TSS151640,TSS179017,TSS188466,TSS188472,TSS41344,TSS46769,TSS93500	36	10	11	15	NA	7	28	1	34.9407	5.16755	OK
O14744	ENSG00000100462	PRMT5	TSS107880,TSS118072,TSS12540,TSS135990,TSS13773,TSS144450,TSS149054,TSS154026,TSS154028,TSS15537,TSS157760,TSS157761,TSS16195,TSS172216,TSS172218,TSS174884,TSS185197,TSS194019,TSS194020,TSS31294,TSS40906,TSS64093,TSS66657	52	25	14	13	11	7	34	NA	25.0326	4.70225	OK
O14745	ENSG00000109062	SLC9A3R1	TSS112499,TSS115100,TSS57958,TSS96540	28	9	9	10	1	12	15	NA	22.6864	4.56599	OK
O14757	ENSG00000149554	CHEK1	TSS108851,TSS108852,TSS108856,TSS111906,TSS111907,TSS120783,TSS130048,TSS21875,TSS307,TSS32591,TSS46592,TSS53815,TSS61104,TSS83889,TSS87068,TSS92043,TSS99384	30	13	7	10	4	8	18	NA	9.24006	3.35615	OK
O14773	ENSG00000166340	TPP1	TSS142771,TSS144607,TSS147817,TSS152776,TSS153410,TSS162912,TSS192933,TSS213,TSS24446,TSS50668,TSS54205,TSS56692,TSS62884,TSS72274	8	3	3	2	NA	5	3	NA	11.83	3.68145	OK
O14776	ENSG00000113649	TCERG1	TSS109357,TSS1523,TSS159795,TSS162035,TSS168193,TSS169849,TSS179559,TSS183763,TSS2470,TSS27851,TSS36813,TSS42258,TSS44044,TSS44660,TSS59228,TSS7976	29	12	6	11	27	2	NA	NA	14.9004	3.99099	OK
O14777	ENSG00000080986	NDC80	TSS138296,TSS28094,TSS39094,TSS76047,TSS78885	10	1	5	4	4	NA	6	NA	13.1407	3.82178	OK
O14787	ENSG00000105576	TNPO2	TSS108813,TSS119427,TSS123301,TSS124827,TSS131516,TSS140405,TSS143500,TSS143503,TSS175896,TSS177865,TSS178952,TSS182775,TSS32597,TSS41742,TSS56738,TSS60139,TSS69958,TSS89498	17	6	7	4	4	NA	13	NA	9.0068	3.32291	OK
O14791	ENSG00000100342	APOL1	TSS101946,TSS11899,TSS11900,TSS119770,TSS152790,TSS167251,TSS167254,TSS6859,TSS74889	2	1	1	NA	NA	NA	NA	2	1.38027	1.25113	OK
O14802	ENSG00000148606	POLR3A	TSS134344,TSS40269,TSS46019,TSS54008	20	9	7	4	1	7	12	NA	2.80908	1.92944	OK
O14818	ENSG00000101182	PSMA7	TSS119407,TSS131216,TSS132988,TSS137374,TSS88775	76	23	21	32	8	18	43	7	70.2408	6.15463	OK
O14828	ENSG00000116521	SCAMP3	TSS100410,TSS111200,TSS117932,TSS132753,TSS144166,TSS155880,TSS161641,TSS96322,TSS9825	43	14	12	17	12	14	7	10	20.2742	4.41103	OK
O14828	ENSG00000263290	SCAMP3	TSS116675,TSS124476,TSS129910,TSS138211,TSS146488,TSS147888,TSS166238,TSS180894,TSS45819	43	14	12	17	12	14	7	10	0	0	OK
O14874	ENSG00000103507	BCKDK	TSS103807,TSS134458,TSS151586,TSS180325,TSS182795,TSS187796,TSS31384	2	NA	NA	2	1	1	NA	NA	18.438	4.28081	OK
O14880	ENSG00000143198	MGST3	TSS108850,TSS108917,TSS108918,TSS108919,TSS126712,TSS144768,TSS171314,TSS172027,TSS2978,TSS57101,TSS72497,TSS85107,TSS89743	3	1	1	1	NA	NA	NA	3	14.3671	3.94177	OK
O14893	ENSG00000092208	GEMIN2	TSS111471,TSS114540,TSS27677,TSS36303,TSS49635,TSS56909,TSS56913,TSS6985,TSS73982,TSS75059	1	NA	NA	1	1	NA	NA	NA	14.0721	3.91381	OK
O14907	ENSG00000213977	TAX1BP3	TSS1535	2	1	NA	1	NA	NA	2	NA	4.12105	2.35644	OK
O14908	ENSG00000123159	GIPC1	TSS137021,TSS160759,TSS16631,TSS182929,TSS38294,TSS53785,TSS83404,TSS90232	11	4	3	4	NA	1	10	NA	12.718	3.778	OK
O14910	ENSG00000111052	LIN7A	TSS116264,TSS183237,TSS55684,TSS61138	3	1	1	1	1	2	NA	NA	0	0	OK
O14920	ENSG00000104365	IKBKB	TSS113353,TSS113711,TSS120089,TSS120091,TSS166938,TSS174944,TSS182803,TSS183295,TSS26470,TSS27218,TSS30119,TSS30126,TSS33079,TSS33080,TSS33081,TSS33206,TSS50220,TSS51059,TSS51063,TSS51112,TSS65401,TSS77980,TSS88889	1	NA	1	NA	NA	NA	1	NA	11.6052	3.65595	OK
O14925	ENSG00000265354	TIMM23B	TSS10112,TSS113706,TSS149638,TSS167924,TSS186454,TSS186455	6	3	1	2	3	NA	NA	3	0	0	OK
O14929	ENSG00000128708	HAT1	TSS135169,TSS135171,TSS136108,TSS171407,TSS17852	30	10	10	10	2	11	17	NA	16.0209	4.08924	OK
O14933	ENSG00000156587	UBE2L6	TSS106569,TSS190203,TSS195516,TSS70370,TSS86351	7	2	2	3	NA	NA	7	NA	32.9927	5.08715	OK
O14936	ENSG00000147044	CASK	TSS110514,TSS134718,TSS173358,TSS18005,TSS22718,TSS25117,TSS25741,TSS25742,TSS25744,TSS60491,TSS9529,TSS98900	2	NA	2	NA	NA	NA	2	NA	2.36889	1.75227	OK
O14950	ENSG00000118680	MYL12B	TSS109925,TSS194162,TSS61548,TSS92010	37	11	8	18	3	4	29	1	74.0218	6.22924	OK
O14964	ENSG00000185359	HGS	TSS10555,TSS127737,TSS130516,TSS133912,TSS141718,TSS159125,TSS160712,TSS183277,TSS183357,TSS23843,TSS31658,TSS71021,TSS72249,TSS77138,TSS88273,TSS98186,TSS98190	13	5	6	2	1	6	6	NA	21.8869	4.51645	OK
O14965	ENSG00000087586	AURKA	TSS104361,TSS117075,TSS12269,TSS144891,TSS170653,TSS29685,TSS47632,TSS52770,TSS65596,TSS65599	3	2	1	NA	3	NA	NA	NA	24.8309	4.69103	OK
O14966	ENSG00000117280	RAB7L1	TSS125543,TSS161569,TSS20182,TSS37511,TSS37519,TSS71175,TSS73665,TSS92086,TSS92089	7	2	1	4	2	3	NA	2	3.83807	2.27443	OK
O14972	ENSG00000157538	DSCR3	TSS104046,TSS114994,TSS119579,TSS132888,TSS140287,TSS146928,TSS150945,TSS161065,TSS169200,TSS187807,TSS47072,TSS91991,TSS97064,TSS97066	2	2	NA	NA	1	1	NA	NA	14.1376	3.92006	OK
O14974	ENSG00000058272	PPP1R12A	TSS100339,TSS118262,TSS123976,TSS135413,TSS141919,TSS154610,TSS155220,TSS157917,TSS163368,TSS187107,TSS19088,TSS195588,TSS32639,TSS34108,TSS47574,TSS49213,TSS68339,TSS73208,TSS73933,TSS83848,TSS88258,TSS91127	23	10	11	2	6	4	13	NA	5.24756	2.64329	OK
O14976	ENSG00000178950	GAK	TSS100517,TSS148432,TSS15323,TSS154459,TSS156100,TSS179388,TSS19235,TSS25056,TSS25461,TSS27660,TSS3116,TSS39927,TSS63652,TSS69960,TSS71500,TSS75455,TSS80247,TSS81838,TSS86404,TSS95780	21	9	6	6	13	5	3	NA	11.5973	3.65504	OK
O14979	ENSG00000152795	HNRNPDL	TSS128927,TSS138629,TSS187498,TSS64872,TSS73741,TSS75229	75	26	30	19	50	11	6	8	63.0216	6.00049	OK
O14980	ENSG00000082898	XPO1	TSS115546,TSS116203,TSS124992,TSS136997,TSS150854,TSS158941,TSS158945,TSS172561,TSS23142,TSS37247,TSS4559,TSS4639,TSS483,TSS51868,TSS5212,TSS57746,TSS64812,TSS68855,TSS85862,TSS90992,TSS95588,TSS97017	115	40	49	26	21	29	62	3	31.9451	5.04199	OK
O14981	ENSG00000095564	BTAF1	TSS123973,TSS153368,TSS57246,TSS93210	23	8	11	4	2	5	16	NA	5.73798	2.75232	OK
O14983	ENSG00000196296	ATP2A1	TSS117624,TSS122772,TSS124453,TSS136544,TSS162424,TSS24696,TSS37702,TSS9194	13	2	1	10	8	5	NA	NA	0.716192	0.779211	OK
O14986	ENSG00000107242	PIP5K1B	TSS109578,TSS161986,TSS16975,TSS16976,TSS39958,TSS81291,TSS86881	1	NA	1	NA	NA	1	NA	NA	1.37328	1.24688	OK
O15015	ENSG00000167395	ZNF646	TSS62397,TSS62398,TSS72360,TSS84373	2	NA	1	1	NA	NA	2	NA	3.0697	2.02492	OK
O15020	ENSG00000173898	SPTBN2	TSS110795,TSS126747,TSS14337,TSS174125,TSS184174,TSS188843,TSS36153,TSS6826,TSS85188	6	4	2	NA	5	NA	1	NA	5.59751	2.72192	OK
O15027	ENSG00000148396	SEC16A	TSS103844,TSS112065,TSS132370,TSS159529,TSS168581,TSS28568,TSS52186,TSS56081,TSS77971	6	1	4	1	NA	1	5	NA	10.9985	3.58478	OK
O15031	ENSG00000196576	PLXNB2	TSS106731,TSS121529,TSS139381,TSS142326,TSS145696,TSS151760,TSS16727,TSS44236,TSS45104,TSS49555,TSS80957,TSS81360	12	4	7	1	NA	7	2	3	4.82781	2.54295	OK
O15042	ENSG00000163714	U2SURP	TSS103503,TSS113010,TSS120735,TSS123422,TSS12449,TSS138666,TSS153254,TSS165532,TSS26463,TSS26757,TSS33881,TSS43137,TSS7868,TSS84501,TSS85155,TSS85157,TSS85160,TSS9501	17	8	3	6	17	NA	NA	NA	11.1465	3.60247	OK
O15047	ENSG00000099381	SETD1A	TSS181048,TSS45113	5	3	1	1	5	NA	NA	NA	5.4105	2.68044	OK
O15049	ENSG00000145911	N4BP3	TSS97649	1	NA	1	NA	NA	NA	1	NA	11.6328	3.6591	OK
O15050	ENSG00000168016	TRANK1	TSS142551,TSS194914,TSS64853,TSS75734,TSS7765,TSS78412	5	2	1	2	3	NA	2	NA	6.87597	2.97746	OK
O15055	ENSG00000132326	PER2	TSS112393,TSS182302,TSS43777,TSS57815,TSS77105	1	0	1	NA	NA	NA	1	NA	1.85567	1.51383	OK
O15066	ENSG00000101350	KIF3B	TSS100773,TSS142350	14	6	6	2	NA	NA	14	NA	5.90999	2.78868	OK
O15067	ENSG00000178921	PFAS	TSS105376,TSS110773,TSS129323,TSS17043,TSS191703,TSS63585,TSS6377,TSS70431,TSS81472	30	14	13	3	NA	4	26	NA	4.55171	2.47293	OK
O15078	ENSG00000198707	CEP290	TSS121378,TSS138142,TSS193780,TSS20837,TSS22154,TSS53817,TSS6604	0	NA	NA	0	NA	NA	0	NA	0.989018	0.992056	OK
O15084	ENSG00000206560	ANKRD28	TSS108577,TSS114894,TSS150266,TSS162741,TSS170340,TSS174273,TSS186637,TSS24570,TSS33023,TSS3978,TSS51313,TSS62539,TSS73030,TSS84085,TSS92637	7	3	4	NA	NA	NA	7	NA	12.3009	3.73345	OK
O15091	ENSG00000100890	KIAA0391	TSS107958,TSS107964,TSS164521,TSS171874,TSS185233,TSS28531,TSS53355,TSS89873,TSS89876,TSS99827	2	NA	2	NA	2	NA	NA	NA	13.7591	3.88353	OK
O15111	ENSG00000213341	CHUK	TSS103356,TSS124079,TSS142692,TSS63993	10	3	2	5	NA	NA	10	NA	6.55014	2.9165	OK
O15116	ENSG00000175324	LSM1	TSS123811,TSS128858,TSS46916,TSS74549	1	NA	NA	1	NA	NA	1	NA	11.478	3.64131	OK
O15118	ENSG00000141458	NPC1	TSS13820,TSS149959,TSS153070,TSS17412,TSS174977,TSS186195,TSS37341,TSS45803,TSS61899,TSS69761,TSS78080,TSS92865,TSS96738	2	1	NA	1	NA	2	NA	NA	7.71594	3.12366	OK
O15120	ENSG00000169692	AGPAT2	TSS123942,TSS160164,TSS50398,TSS55292,TSS91457	2	NA	NA	2	1	1	NA	NA	12.4714	3.75183	OK
O15121	ENSG00000143753	DEGS1	TSS159774,TSS17067,TSS189424,TSS190560,TSS40850	2	1	NA	1	NA	NA	NA	2	8.60801	3.26424	OK
O15126	ENSG00000085365	SCAMP1	TSS1106,TSS12123,TSS150000,TSS15515,TSS169332,TSS55099,TSS91635	26	10	7	9	9	8	5	4	6.42585	2.89256	OK
O15127	ENSG00000140497	SCAMP2	TSS100756,TSS108441,TSS126089,TSS129940,TSS134005,TSS172514,TSS39032,TSS42506,TSS57832,TSS71261,TSS89605	7	2	3	2	3	2	NA	2	17.785	4.23151	OK
O15131	ENSG00000196911	KPNA5	TSS131465,TSS14133,TSS32188	3	NA	2	1	NA	NA	3	NA	1.56208	1.35732	OK
O15143	ENSG00000130429	ARPC1B	TSS113338,TSS113339,TSS115860,TSS13815,TSS146621,TSS148064,TSS186795,TSS26514,TSS40276,TSS42228,TSS61808,TSS70139	37	14	11	12	10	9	18	NA	99.9206	6.65708	OK
O15144	ENSG00000163466	ARPC2	TSS105990,TSS110648,TSS122940,TSS126305,TSS131997,TSS164947,TSS164954,TSS176234,TSS176236,TSS187438,TSS194871,TSS33053,TSS35031,TSS46552,TSS53095,TSS72138,TSS77740	71	19	19	33	12	15	42	2	143.335	7.17328	OK
O15145	ENSG00000111229	ARPC3	TSS125032,TSS167618,TSS185418,TSS48377,TSS52139,TSS63745,TSS65946,TSS71049,TSS84230	27	7	6	14	6	3	15	3	96.6326	6.60929	OK
O15155	ENSG00000105829	BET1	TSS52587,TSS66941,TSS70688,TSS72073,TSS73808,TSS85268,TSS92727	4	1	1	2	1	NA	NA	3	5.90545	2.78774	OK
O15160	ENSG00000171453	POLR1C	TSS107210,TSS150430,TSS165747,TSS187319,TSS188774,TSS78137,TSS96567,TSS96571,TSS97554	38	17	11	10	17	7	14	NA	6.63803	2.9332	OK
O15173	ENSG00000164040	PGRMC2	TSS105527,TSS139234,TSS180785,TSS51344,TSS64679,TSS7383,TSS74748	10	2	2	6	3	3	NA	4	11.0262	3.58811	OK
O15198	ENSG00000120693	SMAD9	TSS12065,TSS124127,TSS159536,TSS191722	6	2	3	1	2	1	3	NA	0.024027	0.0342538	OK
O15212	ENSG00000237335	PFDN6	TSS1109,TSS184186,TSS30452,TSS30453,TSS30454,TSS55057,TSS83234	18	5	5	8	2	2	14	NA	0	0	OK
O15212	ENSG00000224782	PFDN6	TSS111000,TSS2952,TSS35734,TSS45287,TSS50672,TSS50673,TSS68724	18	5	5	8	2	2	14	NA	0	0	OK
O15212	ENSG00000235692	PFDN6	TSS139261,TSS193284,TSS48421,TSS66858,TSS6882,TSS85172,TSS93529	18	5	5	8	2	2	14	NA	0	0	OK
O15212	ENSG00000204220	PFDN6	TSS101041,TSS145643,TSS189684,TSS194751,TSS194752,TSS194753,TSS55877	18	5	5	8	2	2	14	NA	30.4564	4.97528	OK
O15212	ENSG00000206283	PFDN6	TSS106882,TSS107508,TSS125331,TSS125333,TSS180052,TSS59018,TSS61291	18	5	5	8	2	2	14	NA	0	0	OK
O15226	ENSG00000186416	NKRF	TSS165219,TSS16746,TSS184501,TSS66561	20	6	7	7	20	NA	NA	NA	3.39005	2.13424	OK
O15228	ENSG00000116906	GNPAT	TSS128616,TSS142852,TSS161063,TSS170222,TSS77575,TSS77586	10	3	7	NA	NA	10	NA	NA	16.9896	4.16909	OK
O15234	ENSG00000108349	CASC3	TSS127888,TSS134995,TSS136635,TSS163868,TSS22347,TSS42310,TSS42311,TSS43896,TSS70955,TSS99412	2	1	1	NA	2	NA	NA	NA	16.3532	4.11713	OK
O15254	ENSG00000087008	ACOX3	TSS129092,TSS149916,TSS189054,TSS22356,TSS47198,TSS57550,TSS58273,TSS94885	2	NA	2	NA	NA	2	NA	NA	2.7856	1.92052	OK
O15258	ENSG00000157916	RER1	TSS114033,TSS139778,TSS139810,TSS158643,TSS168214,TSS176287,TSS191740,TSS194920,TSS81448	4	2	1	1	1	NA	NA	3	25.4589	4.72568	OK
O15260	ENSG00000148248	SURF4	TSS117843,TSS141928,TSS19148,TSS4553,TSS55167,TSS72588	10	4	3	3	7	2	NA	1	41.5295	5.41039	OK
O15269	ENSG00000090054	SPTLC1	TSS123878,TSS135114,TSS141939,TSS192269,TSS28390,TSS69434,TSS69436	7	2	3	2	2	2	NA	3	10.1816	3.48305	OK
O15270	ENSG00000100596	SPTLC2	TSS107185,TSS164883,TSS171132,TSS25140,TSS52773,TSS98139	14	4	3	7	3	10	NA	1	3.96546	2.31193	OK
O15294	ENSG00000147162	OGT	TSS1062,TSS141978,TSS145006,TSS151075,TSS153370,TSS153374,TSS175536,TSS58526,TSS63259,TSS81062,TSS96831	45	18	16	11	33	NA	12	NA	23.3318	4.60477	OK
O15305	ENSG00000140650	PMM2	TSS123543,TSS127194,TSS132650,TSS141875,TSS150675,TSS151135,TSS184863,TSS25258,TSS42585,TSS42587,TSS42588,TSS42589,TSS50601	39	15	12	12	NA	10	29	NA	4.70216	2.51151	OK
O15318	ENSG00000113356	POLR3G	TSS1534,TSS18831,TSS36814,TSS46050,TSS79497,TSS91178	2	NA	1	1	NA	NA	2	NA	4.59493	2.48412	OK
O15320	ENSG00000150527	CTAGE5	TSS100494,TSS125438,TSS125439,TSS143508,TSS192396,TSS192402,TSS23653,TSS63830,TSS75300,TSS77288,TSS85222,TSS92178,TSS9887	6	1	2	3	4	2	NA	NA	9.75043	3.42632	OK
O15321	ENSG00000100926	TM9SF1	TSS103724,TSS108592,TSS134393,TSS147541,TSS162375,TSS177263,TSS188845,TSS34775,TSS54025,TSS54656,TSS62614,TSS92289	7	2	3	2	3	NA	NA	4	11.3359	3.62479	OK
O15327	ENSG00000109452	INPP4B	TSS113112,TSS126699,TSS128164,TSS128632,TSS130746,TSS130750,TSS139659,TSS146637,TSS146639,TSS154352,TSS175327,TSS194390,TSS40166,TSS53811,TSS58500,TSS5938,TSS60560,TSS66452,TSS67069,TSS77252,TSS7796,TSS78533	1	1	NA	NA	NA	NA	1	NA	0	0	OK
O15347	ENSG00000029993	HMGB3	TSS167921,TSS62796,TSS69521,TSS78787,TSS81972	16	3	7	6	3	6	7	NA	16.3317	4.11534	OK
O15355	ENSG00000115241	PPM1G	TSS157978,TSS186605,TSS39435,TSS75636	42	17	14	11	NA	13	29	NA	71.2696	6.17532	OK
O15357	ENSG00000165458	INPPL1	TSS11671,TSS135702,TSS150064,TSS160931,TSS163325,TSS167950,TSS185561,TSS193448,TSS21356,TSS41695,TSS52572,TSS62265,TSS77402,TSS84065,TSS92443,TSS98199	14	2	11	1	NA	1	13	NA	27.312	4.82334	OK
O15371	ENSG00000100353	EIF3D	TSS103369,TSS118587,TSS154109,TSS161930,TSS166490,TSS190492,TSS190985,TSS33632,TSS42703,TSS58225,TSS94331,TSS94351	47	14	18	15	18	6	23	NA	114.534	6.85217	OK
O15372	ENSG00000147677	EIF3H	TSS113332,TSS151796,TSS156718,TSS180075,TSS56672,TSS56673,TSS56674,TSS56676,TSS7197	54	14	18	22	19	14	19	2	200.672	7.65587	OK
O15381	ENSG00000143748	NVL	TSS108713,TSS117771,TSS127267,TSS136498,TSS142706,TSS171972,TSS171975,TSS30809,TSS37271,TSS493,TSS55956,TSS7753,TSS81545,TSS81547,TSS81548,TSS9149,TSS9266,TSS9270,TSS99973,TSS99974,TSS99975	11	4	4	3	11	NA	NA	NA	3.7379	2.24425	OK
O15382	ENSG00000105552	BCAT2	TSS116036,TSS133973,TSS145448,TSS158364,TSS160009,TSS188254,TSS188258,TSS75987,TSS75988	13	4	4	5	NA	13	NA	NA	26.4069	4.77647	OK
O15397	ENSG00000133704	IPO8	TSS101292,TSS101293,TSS101294,TSS118552,TSS119088,TSS22945,TSS54847,TSS67136,TSS74068,TSS84488	16	6	10	NA	NA	NA	16	NA	6.8471	2.97216	OK
O15400	ENSG00000079950	STX7	TSS175320,TSS175322,TSS193951,TSS49042	46	14	16	16	12	15	10	9	7.48579	3.08505	OK
O15427	ENSG00000141526	SLC16A3	TSS109087,TSS133596,TSS142185,TSS142671,TSS152697,TSS162730,TSS188464,TSS188467,TSS188468,TSS188469,TSS46428,TSS65073,TSS67678,TSS67681,TSS68301,TSS74015,TSS82923,TSS86417,TSS87207,TSS91727	3	1	2	NA	3	NA	NA	NA	2.27004	1.70931	OK
O15446	ENSG00000117877	CD3EAP	TSS125272,TSS16829,TSS175486,TSS80441	13	6	5	2	13	NA	NA	NA	4.14175	2.36226	OK
O15498	ENSG00000106636	YKT6	TSS11513,TSS133392,TSS135334,TSS165034,TSS165037,TSS42960,TSS97545	18	4	3	11	NA	2	16	NA	21.5783	4.49686	OK
O15504	ENSG00000136243	NUPL2	TSS108876,TSS123312,TSS127316,TSS128656,TSS132854,TSS164926,TSS180019,TSS18920,TSS27398,TSS56142	2	NA	1	1	2	NA	NA	NA	13.6591	3.87372	OK
O15511	ENSG00000162704	ARPC5	TSS151423,TSS186698,TSS45295,TSS57771,TSS99989	9	1	3	5	NA	1	8	NA	32.7774	5.07799	OK
O15514	ENSG00000144231	POLR2D	TSS137599,TSS161928,TSS71977,TSS71979	3	2	NA	1	1	NA	2	NA	22.6164	4.56172	OK
O15516	ENSG00000134852	CLOCK	TSS142694,TSS160978,TSS16366,TSS179850,TSS189641,TSS46828,TSS63005,TSS64811,TSS68816,TSS73588,TSS77167	2	NA	1	1	NA	2	NA	NA	0.422591	0.508521	OK
O15525	ENSG00000197063	MAFG	TSS135819,TSS153892,TSS28028	2	1	NA	1	2	NA	NA	NA	5.37603	2.67266	OK
O15530	ENSG00000140992	PDPK1	TSS129059,TSS149504,TSS159751,TSS167985,TSS175006,TSS178080,TSS178634,TSS179505,TSS2119,TSS21231,TSS41616,TSS4799,TSS4807,TSS52068,TSS52317,TSS70472,TSS88078	7	1	3	3	NA	NA	7	NA	11.8403	3.68261	OK
O15533	ENSG00000206281	TAPBP	TSS147373,TSS17605,TSS180704,TSS183241,TSS195433,TSS295,TSS41022,TSS59708,TSS59712,TSS93902	1	NA	NA	1	NA	1	NA	NA	0	0	OK
O15533	ENSG00000206208	TAPBP	TSS105185,TSS111517,TSS15121,TSS186664,TSS32942,TSS33103,TSS33107,TSS63062,TSS91746	1	NA	NA	1	NA	1	NA	NA	0	0	OK
O15533	ENSG00000236490	TAPBP	TSS115169,TSS116345,TSS116349,TSS116992,TSS133065,TSS134272,TSS134274,TSS150747,TSS188008,TSS96878	1	NA	NA	1	NA	1	NA	NA	0	0	OK
O15533	ENSG00000231925	TAPBP	TSS133251,TSS137111,TSS140419,TSS144530,TSS170373,TSS195561,TSS22074,TSS40033	1	NA	NA	1	NA	1	NA	NA	40.7971	5.38533	OK
O15533	ENSG00000112493	TAPBP	TSS109796,TSS127618,TSS129687,TSS145662,TSS147665,TSS14991,TSS157285,TSS164635,TSS182039,TSS52764	1	NA	NA	1	NA	1	NA	NA	0	0	OK
O15541	ENSG00000125352	RNF113A	TSS78218	1	NA	NA	1	NA	1	NA	NA	14.7359	3.97599	OK
O43143	ENSG00000109606	DHX15	TSS103987,TSS1102,TSS11351,TSS126695,TSS176364,TSS35973,TSS41352,TSS46856,TSS65656,TSS92395	146	55	53	38	79	22	45	0	27.4488	4.8303	OK
O43148	ENSG00000101654	RNMT	TSS117596,TSS117599,TSS131242,TSS13694,TSS158830,TSS165592,TSS171850,TSS195668,TSS21613,TSS22742	39	14	16	9	16	9	14	NA	8.61232	3.26488	OK
O43149	ENSG00000074755	ZZEF1	TSS11250,TSS118038,TSS120598,TSS128285,TSS140321,TSS38750,TSS78289,TSS81174,TSS8551,TSS99775	10	2	8	0	NA	NA	10	0	1.94415	1.55785	OK
O43156	ENSG00000101407	TTI1	TSS113873,TSS131789,TSS183781,TSS191278,TSS93743	4	2	1	1	2	NA	2	NA	4.7915	2.53394	OK
O43159	ENSG00000132275	RRP8	TSS107713,TSS192918,TSS24941,TSS60938,TSS79136	2	1	1	NA	2	NA	NA	NA	5.86693	2.77967	OK
O43167	ENSG00000112365	ZBTB24	TSS109197	3	NA	2	1	3	NA	NA	NA	1.62399	1.39176	OK
O43169	ENSG00000103018	CYB5B	TSS148932,TSS181998,TSS182647,TSS182649,TSS2142,TSS6525,TSS73621	7	2	2	3	3	2	NA	2	44.9655	5.52248	OK
O43172	ENSG00000136875	PRPF4	TSS146813,TSS26827,TSS62956	37	14	12	11	22	5	10	NA	9.11963	3.33908	OK
O43175	ENSG00000092621	PHGDH	TSS169772,TSS178152,TSS185468,TSS187929,TSS191104,TSS31409,TSS49373	79	25	26	28	15	18	44	2	224.315	7.8158	OK
O43237	ENSG00000135720	DYNC1LI2	TSS112561,TSS176804,TSS186523,TSS23465,TSS34330,TSS53309,TSS53312,TSS62926,TSS70728,TSS76436,TSS76438,TSS7994,TSS87	6	2	NA	4	2	1	3	NA	4.68066	2.50606	OK
O43242	ENSG00000108344	PSMD3	TSS138537,TSS146633,TSS156009,TSS31487,TSS71214	115	27	36	52	14	45	55	1	43.5974	5.47889	OK
O43251	ENSG00000100320	RBFOX2	TSS109276,TSS111380,TSS113759,TSS113760,TSS120231,TSS12774,TSS152485,TSS186232,TSS192766,TSS31785,TSS38557,TSS59198,TSS9642	2	1	1	NA	2	NA	NA	NA	6.97664	2.99578	OK
O43252	ENSG00000138801	PAPSS1	TSS139246,TSS139600,TSS158122,TSS34526,TSS52509,TSS56109,TSS62844,TSS83285	38	13	13	12	NA	6	32	NA	34.8931	5.16563	OK
O43264	ENSG00000086827	ZW10	TSS162571,TSS177647,TSS39557	30	13	8	9	7	1	22	NA	3.41881	2.14366	OK
O43286	ENSG00000158470	B4GALT5	TSS195199	2	NA	1	1	1	1	NA	NA	8.80447	3.29344	OK
O43290	ENSG00000175467	SART1	TSS111596,TSS15184,TSS167675,TSS178513,TSS19913,TSS8355	66	26	22	18	66	NA	NA	NA	14.8076	3.98255	OK
O43291	ENSG00000167642	SPINT2	TSS136579,TSS142610,TSS158116,TSS160603,TSS175406,TSS180158,TSS28108,TSS31494,TSS32417,TSS40631	4	1	1	2	1	2	NA	1	101.842	6.68429	OK
O43292	ENSG00000197858	GPAA1	TSS11114,TSS119603,TSS119607,TSS120472,TSS130876,TSS135648,TSS173941,TSS173944,TSS192401,TSS20049,TSS29153,TSS31561,TSS46540,TSS65090,TSS78953,TSS8072,TSS83832,TSS84610	5	2	1	2	3	NA	NA	2	34.3751	5.14466	OK
O43299	ENSG00000242802	AP5Z1	TSS114116,TSS12539,TSS16303,TSS194117,TSS22878,TSS3913,TSS74278	1	NA	1	NA	NA	1	NA	NA	4.79897	2.5358	OK
O43300	ENSG00000146006	LRRTM2	TSS127752,TSS186435,TSS193775,TSS33929	3	NA	3	NA	1	1	1	NA	0	0	OK
O43303	ENSG00000103540	CCP110	TSS116678,TSS12369,TSS12619,TSS138416,TSS138418,TSS152717,TSS156592,TSS174872,TSS30057,TSS50478,TSS63318	6	2	4	NA	1	NA	5	NA	3.57802	2.19472	OK
O43313	ENSG00000166454	ATMIN	TSS107765,TSS154774,TSS158156,TSS171763,TSS49432,TSS67458	1	NA	NA	1	NA	1	NA	NA	4.14285	2.36257	OK
O43314	ENSG00000145725	PPIP5K2	TSS104655,TSS105880,TSS106507,TSS159935,TSS159943,TSS164718,TSS177240,TSS181464,TSS23138,TSS41007,TSS47648,TSS58840,TSS73469,TSS86599,TSS92439,TSS994	12	2	9	1	2	NA	10	NA	9.61042	3.40741	OK
O43318	ENSG00000135341	MAP3K7	TSS137526,TSS137530,TSS31388,TSS49252,TSS65728	9	3	1	5	NA	NA	9	NA	6.11926	2.83173	OK
O43324	ENSG00000124802	EEF1E1	TSS123224,TSS133931,TSS136500,TSS49726,TSS67306,TSS91415	23	5	3	15	5	2	16	NA	16.7039	4.146	OK
O43353	ENSG00000104312	RIPK2	TSS131872,TSS149754,TSS159198,TSS7248,TSS90702	6	NA	3	3	NA	NA	6	NA	12.9638	3.80362	OK
O43379	ENSG00000075702	WDR62	TSS192409,TSS35649,TSS71273,TSS82722,TSS89683,TSS98732	4	NA	4	NA	NA	NA	4	NA	12.1307	3.71487	OK
O43390	ENSG00000125944	HNRNPR	TSS143867,TSS162110,TSS163654,TSS163656,TSS172928,TSS180551,TSS193187,TSS2006,TSS41068,TSS55403,TSS65270,TSS76435,TSS93630	119	40	56	23	83	16	17	3	31.4931	5.02206	OK
O43395	ENSG00000117360	PRPF3	TSS123728,TSS148952,TSS168897,TSS170152,TSS172889,TSS59856,TSS61024,TSS98492	31	12	11	8	29	1	1	NA	5.74569	2.75397	OK
O43396	ENSG00000091164	TXNL1	TSS101211,TSS101930,TSS104,TSS11389,TSS119751,TSS121111,TSS138843,TSS49051,TSS52670,TSS53880,TSS80240	49	13	18	18	3	9	37	NA	46.7541	5.57755	OK
O43399	ENSG00000101150	TPD52L2	TSS189276,TSS60174,TSS82774,TSS92339	34	9	11	14	1	15	18	NA	17.2086	4.18655	OK
O43402	ENSG00000131148	EMC8	TSS160693,TSS181407,TSS18558,TSS185978,TSS50360,TSS63811	6	2	1	3	3	2	1	NA	11.3852	3.63055	OK
O43414	ENSG00000117419	ERI3	TSS10595,TSS108241,TSS14018,TSS17341,TSS24474,TSS30890,TSS32077,TSS68103,TSS82807,TSS85759	4	1	1	2	NA	NA	4	NA	20.1116	4.39996	OK
O43422	ENSG00000137492	PRKRIR	TSS146782,TSS161679,TSS165664,TSS170191,TSS170759	1	1	NA	NA	NA	NA	1	NA	9.83034	3.43701	OK
O43423	ENSG00000248546	ANP32C	TSS161924	8	3	5	NA	2	6	NA	NA	0	0	OK
O43427	ENSG00000172500	FIBP	TSS112458,TSS131956,TSS143237,TSS166594,TSS166655,TSS46596,TSS47937,TSS68618,TSS79828,TSS79830,TSS86005,TSS90079	5	1	1	3	3	1	1	NA	31.8821	5.03923	OK
O43432	ENSG00000075151	EIF4G3	TSS103291,TSS130514,TSS132775,TSS135893,TSS148113,TSS151496,TSS154007,TSS158029,TSS166637,TSS166800,TSS171592,TSS185229,TSS192965,TSS22330,TSS46444,TSS59972,TSS66302,TSS7621	14	7	4	3	9	NA	5	NA	10.1625	3.48059	OK
O43447	ENSG00000171960	PPIH	TSS103238,TSS177878,TSS28889,TSS47461,TSS63253,TSS9098,TSS91005	24	6	6	12	8	4	12	NA	25.0431	4.70283	OK
O43464	ENSG00000115317	HTRA2	TSS112433,TSS148348,TSS149955,TSS167747,TSS175805,TSS189872,TSS20043,TSS24945,TSS27192,TSS47082	10	1	3	6	1	9	NA	NA	14.7106	3.97367	OK
O43488	ENSG00000053371	AKR7A2	TSS141004,TSS158517,TSS191001,TSS7871,TSS84764	34	14	11	9	NA	17	17	NA	17.6639	4.22218	OK
O43491	ENSG00000079819	EPB41L2	TSS100587,TSS100668,TSS109061,TSS112026,TSS131360,TSS132566,TSS140092,TSS140653,TSS145496,TSS175452,TSS17815,TSS184619,TSS188296,TSS191925,TSS195768,TSS19647,TSS19651,TSS23935,TSS24950,TSS27410,TSS34342,TSS37645,TSS39489,TSS60756,TSS63343,TSS81732,TSS84453,TSS86257,TSS90745,TSS99529	27	9	8	10	8	8	8	3	6.82097	2.96735	OK
O43497	ENSG00000006283	CACNA1G	TSS122611,TSS126111,TSS128308,TSS165342,TSS173874,TSS38238,TSS75678	0	NA	0	NA	NA	NA	NA	0	0	0	OK
O43502	ENSG00000108384	RAD51C	TSS100254,TSS135362,TSS137078,TSS137080,TSS155183,TSS158636,TSS180110,TSS195494,TSS68586,TSS79118,TSS82835,TSS82836,TSS99002	6	3	NA	3	NA	2	4	NA	11.4149	3.634	OK
O43504	ENSG00000134248	LAMTOR5	TSS122974,TSS150637,TSS155387,TSS159151,TSS21635,TSS57221,TSS57223	1	NA	NA	1	NA	NA	1	NA	41.8508	5.42125	OK
O43505	ENSG00000174684	B3GNT1	TSS124989	1	NA	NA	1	NA	NA	NA	1	4.69153	2.50882	OK
O43516	ENSG00000115935	WIPF1	TSS110231,TSS137278,TSS139314,TSS139856,TSS141117,TSS156142,TSS171494,TSS18936,TSS2004,TSS34602,TSS36901,TSS42975,TSS60484,TSS64301,TSS67135,TSS74352	12	2	5	5	2	4	6	NA	21.0291	4.46134	OK
O43521	ENSG00000153094	BCL2L11	TSS127215,TSS133403,TSS163583,TSS21837,TSS69250,TSS69253,TSS72912	1	1	NA	NA	NA	1	NA	NA	4.19267	2.37648	OK
O43566	ENSG00000169220	RGS14	TSS141250,TSS141253,TSS157572,TSS159455,TSS163171,TSS191284,TSS38349,TSS3954,TSS48868,TSS56977,TSS59944,TSS64541	28	8	10	10	NA	6	22	NA	7.35866	3.06327	OK
O43583	ENSG00000139726	DENR	TSS132695,TSS132696,TSS24193,TSS66146	18	7	5	6	3	3	12	NA	12.3093	3.73436	OK
O43592	ENSG00000184575	XPOT	TSS127413,TSS136721,TSS142615,TSS186620,TSS32625,TSS88315	62	21	24	17	NA	9	53	NA	42.7466	5.4511	OK
O43598	ENSG00000112667	DNPH1	TSS123247,TSS166115,TSS177462,TSS68806	10	3	3	4	NA	3	7	NA	59.9466	5.92947	OK
O43615	ENSG00000104980	TIMM44	TSS100306,TSS113961,TSS133769,TSS1483,TSS151863,TSS151864,TSS152651,TSS25293,TSS50463,TSS51621,TSS66898,TSS87460	63	21	20	22	11	45	NA	7	34.0433	5.13107	OK
O43617	ENSG00000054116	TRAPPC3	TSS152033,TSS153629,TSS166472,TSS166482,TSS188862,TSS78500	20	5	7	8	NA	2	18	NA	22.2826	4.54118	OK
O43633	ENSG00000130724	CHMP2A	TSS108667,TSS150040,TSS168323,TSS186899,TSS27296,TSS62481,TSS84455,TSS97530	21	6	5	10	3	8	10	NA	43.2691	5.46823	OK
O43660	ENSG00000171566	PLRG1	TSS1010,TSS123363,TSS123364,TSS123367,TSS13157,TSS141408,TSS14813,TSS155573,TSS16954,TSS24608,TSS25595,TSS32895,TSS43024,TSS48876	10	5	5	NA	10	NA	NA	NA	12.9656	3.80381	OK
O43663	ENSG00000198901	PRC1	TSS102279,TSS114597,TSS114598,TSS136754,TSS142997,TSS154011,TSS154845,TSS167815,TSS187396,TSS40206,TSS48738,TSS51490,TSS55113,TSS57950,TSS78223,TSS93412,TSS96655,TSS9758,TSS9763	17	4	9	4	17	NA	NA	NA	43.6963	5.48208	OK
O43665	ENSG00000148908	RGS10	TSS113188,TSS117380,TSS117684,TSS31407,TSS78183	13	2	3	8	NA	NA	13	NA	11.4158	3.63411	OK
O43670	ENSG00000010244	ZNF207	TSS12213,TSS128246,TSS145847,TSS146271,TSS146272,TSS155693,TSS18502,TSS186181,TSS189976,TSS37448,TSS54193,TSS77039,TSS77043,TSS80760,TSS80764,TSS99234,TSS99240	11	3	5	3	5	3	2	1	60.4757	5.94194	OK
O43678	ENSG00000131495	NDUFA2	TSS114713,TSS51185,TSS83175,TSS8897	10	3	1	6	NA	7	1	2	39.8365	5.35179	OK
O43679	ENSG00000169744	LDB2	TSS129862,TSS137928,TSS138220,TSS140616,TSS159819,TSS165414,TSS186431,TSS26582,TSS30711,TSS3360,TSS38474,TSS49202,TSS57347,TSS57812,TSS63918,TSS7470	1	NA	1	NA	NA	NA	1	NA	0	0	OK
O43681	ENSG00000198356	ASNA1	TSS105326,TSS144678,TSS17736,TSS195562	19	6	6	7	NA	8	11	NA	13.9068	3.8979	OK
O43684	ENSG00000154473	BUB3	TSS103482,TSS118923,TSS155598,TSS64382,TSS68261,TSS82676	57	19	19	19	26	16	15	0	80.1548	6.3426	OK
O43707	ENSG00000130402	ACTN4	TSS12242,TSS133105,TSS148475,TSS149150,TSS25125,TSS31787,TSS58013,TSS6688,TSS69510,TSS98898	186	58	71	57	39	30	112	5	49.2218	5.65024	OK
O43708	ENSG00000100577	GSTZ1	TSS108052,TSS12754,TSS14052,TSS157228,TSS175183,TSS178660,TSS190757,TSS19216,TSS22268,TSS22939,TSS25826,TSS31806,TSS37224,TSS37225,TSS55230,TSS7628,TSS77200	5	1	1	3	NA	2	3	NA	24.9324	4.69668	OK
O43709	ENSG00000071462	WBSCR22	TSS124502,TSS124505,TSS124507,TSS142541,TSS142543,TSS159522,TSS179164,TSS37786,TSS38042,TSS44703,TSS53799,TSS56520,TSS58798,TSS90989,TSS96987	30	11	9	10	11	9	9	1	48.9396	5.64211	OK
O43716	ENSG00000257218	GATC	TSS48696,TSS48698,TSS96799	6	2	NA	4	1	5	NA	NA	6.01068	2.80955	OK
O43719	ENSG00000102241	HTATSF1	TSS131254,TSS149228,TSS1732,TSS64152	6	3	3	NA	6	NA	NA	NA	8.20551	3.2025	OK
O43741	ENSG00000131791	PRKAB2	TSS146615,TSS172019,TSS48569,TSS74974	5	1	2	2	NA	3	2	NA	1.31879	1.21337	OK
O43747	ENSG00000166747	AP1G1	TSS10144,TSS110790,TSS115615,TSS122725,TSS129729,TSS147850,TSS147851,TSS151878,TSS154770,TSS1593,TSS168554,TSS184706,TSS18679,TSS190958,TSS19705,TSS25073,TSS27203,TSS44188,TSS52431	69	25	22	22	26	15	27	1	10.5598	3.53104	OK
O43752	ENSG00000135823	STX6	TSS135571,TSS13995,TSS63105,TSS63286	2	1	1	NA	NA	2	NA	NA	3.27803	2.09695	OK
O43759	ENSG00000100321	SYNGR1	TSS104996,TSS105117,TSS129123,TSS147107,TSS195102,TSS195104,TSS71367	19	8	4	7	7	6	5	1	0	0	OK
O43760	ENSG00000108639	SYNGR2	TSS102717,TSS113800,TSS174951,TSS59703,TSS69807,TSS69809,TSS88167,TSS88171,TSS88172	20	8	7	5	7	6	3	4	44.9407	5.5217	OK
O43761	ENSG00000127561	SYNGR3	TSS103696,TSS14147,TSS36690,TSS64539,TSS80989	3	1	1	1	NA	2	NA	1	16.5924	4.13688	OK
O43765	ENSG00000104969	SGTA	TSS113163,TSS136523,TSS145593,TSS5320,TSS88729	28	11	8	9	NA	12	16	NA	34.942	5.1676	OK
O43766	ENSG00000121897	LIAS	TSS10952,TSS127587,TSS170025,TSS174904,TSS188612,TSS97928	3	1	NA	2	NA	3	NA	NA	5.96723	2.80059	OK
O43768	ENSG00000143420	ENSA	TSS145444,TSS156303,TSS163734,TSS185190,TSS22097,TSS36994,TSS36995,TSS40055,TSS40056,TSS55017,TSS73111,TSS76852	6	2	2	2	NA	2	4	NA	48.3443	5.62481	OK
O43772	ENSG00000178537	SLC25A20	TSS122909,TSS25915,TSS43900,TSS97357	1	NA	NA	1	NA	NA	NA	1	7.51541	3.09008	OK
O43776	ENSG00000134440	NARS	TSS105712,TSS139102,TSS142879,TSS151015,TSS160713,TSS184865,TSS39809,TSS46205,TSS54347,TSS88415,TSS89513	59	21	22	16	2	4	53	NA	62.4318	5.98713	OK
O43790	ENSG00000170442	KRT86	TSS107694,TSS12160,TSS131713	4	NA	NA	4	4	NA	NA	NA	0	0	OK
O43805	ENSG00000176101	SSNA1	TSS15756,TSS180928,TSS88135,TSS88139	6	2	2	2	NA	NA	6	NA	38.4738	5.30282	OK
O43808	ENSG00000100372	SLC25A17	TSS105936,TSS112980,TSS112981,TSS114536,TSS125152,TSS135243,TSS157125,TSS157136,TSS181868,TSS22407,TSS22408,TSS40376,TSS40377,TSS4411,TSS5748,TSS79631,TSS95029,TSS95033	1	NA	NA	1	NA	NA	NA	1	5.35794	2.66856	OK
O43809	ENSG00000167005	NUDT21	TSS121428,TSS122148,TSS14274,TSS159010,TSS162215,TSS22724	41	13	11	17	16	10	14	1	41.5018	5.40945	OK
O43813	ENSG00000115365	LANCL1	TSS117133,TSS15636,TSS15640,TSS193489,TSS55431,TSS7222,TSS95712	4	1	1	2	NA	1	3	NA	10.7401	3.55337	OK
O43815	ENSG00000115808	STRN	TSS146771,TSS165053,TSS70005	14	5	7	2	10	NA	4	NA	3.26427	2.0923	OK
O43818	ENSG00000114767	RRP9	TSS107201	3	NA	1	2	3	NA	NA	NA	6.8111	2.96553	OK
O43822	ENSG00000160226	C21orf2	TSS102314,TSS161228,TSS183064,TSS27671,TSS77761,TSS90693	4	2	1	1	NA	NA	4	NA	5.79843	2.7652	OK
O43823	ENSG00000105127	AKAP8	TSS142729,TSS173100,TSS179823,TSS23644,TSS4518	7	3	3	1	6	NA	1	NA	7.21144	3.03764	OK
O43824	ENSG00000178605	GTPBP6	TSS151607,TSS151608,TSS53340	4	1	2	1	4	NA	NA	NA	14.3356	3.93881	OK
O43826	ENSG00000137700	SLC37A4	TSS100079,TSS102390,TSS102391,TSS117397,TSS11741,TSS135186,TSS153583,TSS160138,TSS160141,TSS178504,TSS63391,TSS78074	1	NA	0	1	NA	NA	NA	1	17.8936	4.23983	OK
O43837	ENSG00000101365	IDH3B	TSS105609,TSS112333,TSS138846,TSS139580,TSS141457,TSS141458,TSS50894,TSS55218,TSS58324,TSS8380	64	19	17	28	9	48	NA	7	40.9732	5.3914	OK
O43847	ENSG00000078618	NRD1	TSS102730,TSS127686,TSS138456,TSS150026,TSS161906,TSS169748,TSS177590,TSS27456,TSS45206,TSS48052,TSS52958,TSS70017,TSS85607	16	8	8	NA	NA	1	15	NA	24.6386	4.68025	OK
O43852	ENSG00000128595	CALU	TSS113081,TSS131693,TSS176230,TSS40478,TSS71090	33	11	13	9	NA	32	1	NA	23.4308	4.61063	OK
O43865	ENSG00000168710	AHCYL1	TSS119926,TSS168046,TSS39104,TSS40728,TSS40729,TSS89435	11	2	2	7	NA	NA	11	NA	17.3382	4.19678	OK
O43866	ENSG00000073754	CD5L	TSS27750,TSS57391	2	NA	1	1	NA	NA	NA	2	0	0	OK
O43913	ENSG00000164815	ORC5	TSS116499,TSS135456,TSS138542,TSS156697,TSS15805,TSS84371	17	4	12	1	17	NA	NA	NA	4.56807	2.47718	OK
O43924	ENSG00000156973	PDE6D	TSS171426,TSS182927,TSS34117,TSS5477,TSS58313	7	1	2	4	NA	NA	7	NA	16.9698	4.1675	OK
O43929	ENSG00000115947	ORC4	TSS100835,TSS100836,TSS105398,TSS120888,TSS136625,TSS143556,TSS169890,TSS178738,TSS183089,TSS37564,TSS41787,TSS56825,TSS67134,TSS77928,TSS89179	14	6	7	1	14	NA	NA	NA	6.70001	2.94486	OK
O43933	ENSG00000127980	PEX1	TSS107226,TSS137880,TSS15005,TSS15007,TSS192804,TSS38940,TSS43169,TSS56751,TSS95566,TSS98854	5	3	2	NA	NA	5	NA	NA	3.55984	2.18898	OK
O60216	ENSG00000164754	RAD21	TSS113438,TSS131,TSS15084,TSS172169,TSS175961,TSS190655,TSS192888,TSS194926,TSS64033	10	5	4	1	10	NA	NA	NA	94.4273	6.57633	OK
O60220	ENSG00000126953	TIMM8A	TSS23106,TSS36884	7	1	2	4	5	2	NA	0	2.50004	1.80737	OK
O60231	ENSG00000231377	DHX16	TSS125594,TSS195560,TSS2798,TSS86483	48	22	18	8	41	4	3	NA	0	0	OK
O60231	ENSG00000233418	DHX16	TSS142114,TSS37223,TSS80846,TSS96689	48	22	18	8	41	4	3	NA	0	0	OK
O60231	ENSG00000206486	DHX16	TSS160493,TSS37517,TSS77352,TSS85173	48	22	18	8	41	4	3	NA	0	0	OK
O60231	ENSG00000226171	DHX16	TSS12053,TSS2280,TSS46507,TSS66096	48	22	18	8	41	4	3	NA	0	0	OK
O60231	ENSG00000233561	DHX16	TSS124306,TSS193665,TSS4293,TSS93081	48	22	18	8	41	4	3	NA	0	0	OK
O60231	ENSG00000204560	DHX16	TSS104442,TSS189908,TSS19312,TSS5769	48	22	18	8	41	4	3	NA	6.51307	2.9094	OK
O60231	ENSG00000233049	DHX16	TSS115890,TSS125869,TSS28585,TSS81116	48	22	18	8	41	4	3	NA	0	0	OK
O60232	ENSG00000173465	SSSCA1	TSS114920,TSS166775,TSS185350,TSS39911,TSS4637,TSS67901,TSS76222	7	1	2	4	NA	NA	7	NA	21.2324	4.47459	OK
O60234	ENSG00000130755	GMFG	TSS125431,TSS143499,TSS161724,TSS161727,TSS166336,TSS168329,TSS180152,TSS53630,TSS66648,TSS71762,TSS81565	16	4	4	8	1	3	12	NA	124.07	6.96659	OK
O60239	ENSG00000131370	SH3BP5	TSS123376,TSS149780,TSS171246,TSS18097,TSS35516,TSS49368,TSS50464,TSS50465,TSS83704,TSS8536	1	NA	1	NA	NA	NA	1	NA	3.68504	2.22806	OK
O60244	ENSG00000180182	MED14	TSS146954,TSS170349,TSS179000,TSS18887,TSS193844,TSS22162,TSS34977,TSS71665,TSS85349	3	2	0	1	3	NA	NA	NA	11.5494	3.64955	OK
O60245	ENSG00000169851	PCDH7	TSS114187,TSS151189,TSS165145,TSS26255,TSS59454,TSS87304	1	1	NA	NA	1	NA	NA	NA	0.312575	0.3924	OK
O60256	ENSG00000141127	PRPSAP2	TSS111012,TSS112478,TSS128336,TSS131170,TSS137414,TSS14601,TSS155513,TSS159029,TSS166615,TSS166616,TSS169960,TSS174082,TSS176162,TSS17712,TSS188616,TSS188618,TSS192405,TSS1941,TSS21825,TSS32623,TSS40029,TSS43605,TSS50590,TSS67536,TSS76121,TSS86356	38	9	13	16	NA	NA	38	NA	21.3218	4.48038	OK
O60262	ENSG00000176533	GNG7	TSS101101,TSS147532	1	NA	NA	1	NA	NA	1	NA	1.06773	1.04805	OK
O60264	ENSG00000153147	SMARCA5	TSS100395,TSS181400,TSS90996	45	22	15	8	45	NA	NA	NA	7.88036	3.15062	OK
O60271	ENSG00000008294	SPAG9	TSS141021,TSS142601,TSS14408,TSS147476,TSS151004,TSS176576,TSS193626,TSS21460,TSS29159,TSS35350,TSS53611,TSS58104,TSS58106,TSS71242,TSS78823,TSS93688,TSS96070,TSS98243,TSS99614	23	7	11	5	NA	NA	23	NA	16.2933	4.11214	OK
O60282	ENSG00000168280	KIF5C	TSS120465,TSS162946,TSS3364,TSS6423,TSS64383,TSS80236,TSS90677	1	NA	1	NA	NA	1	NA	NA	0.0197851	0.0282652	OK
O60287	ENSG00000142207	URB1	TSS104603,TSS153558,TSS178457	5	2	0	3	4	NA	NA	1	2.8611	1.94901	OK
O60293	ENSG00000133858	ZFC3H1	TSS100849,TSS104119,TSS114360,TSS11551,TSS117337,TSS137321,TSS168285,TSS177401,TSS28213,TSS59837,TSS74338,TSS87326	9	5	1	3	9	NA	NA	NA	4.02612	2.32945	OK
O60294	ENSG00000168806	LCMT2	TSS36588,TSS62320,TSS91137	2	NA	2	NA	NA	NA	2	NA	0.0926129	0.127782	OK
O60306	ENSG00000021776	AQR	TSS110923,TSS112842,TSS141572,TSS146638,TSS150885,TSS59314	24	10	5	9	23	NA	1	NA	3.14411	2.05106	OK
O60307	ENSG00000099308	MAST3	TSS110179,TSS113027,TSS127676,TSS39794,TSS95917	2	NA	2	NA	NA	NA	2	NA	5.7594	2.7569	OK
O60313	ENSG00000198836	OPA1	TSS114458,TSS126090,TSS127896,TSS157955,TSS161226,TSS178223,TSS195225,TSS22770,TSS24042,TSS29644,TSS53125,TSS56062,TSS67261,TSS9334	87	15	56	16	8	75	NA	4	19.4084	4.35109	OK
O60331	ENSG00000186111	PIP5K1C	TSS165911,TSS178943,TSS183749,TSS184580,TSS73746	1	NA	NA	1	NA	NA	1	NA	1.8051	1.48805	OK
O60333	ENSG00000054523	KIF1B	TSS100226,TSS126998,TSS14149,TSS142958,TSS165181,TSS165712,TSS182045,TSS21191,TSS21795	6	1	5	NA	NA	NA	6	NA	0.518567	0.602711	OK
O60341	ENSG00000004487	KDM1A	TSS101004,TSS151074,TSS16332,TSS18057,TSS190302,TSS190309,TSS43377	31	9	15	7	21	1	9	NA	25.2373	4.71355	OK
O60343	ENSG00000136111	TBC1D4	TSS158373,TSS163923,TSS17482,TSS29509,TSS37508	28	15	12	1	2	6	20	NA	26.9237	4.80342	OK
O60344	ENSG00000145194	ECE2	TSS103494,TSS123658,TSS139618,TSS157974,TSS164996,TSS175081,TSS66838,TSS70785,TSS74206,TSS76565,TSS951	5	2	1	2	NA	NA	5	NA	21.5252	4.49347	OK
O60346	ENSG00000081913	PHLPP1	TSS103433,TSS137907,TSS15624,TSS15914,TSS169340,TSS45747,TSS50607,TSS81340	1	NA	1	NA	NA	NA	1	NA	3.11041	2.03928	OK
O60437	ENSG00000118898	PPL	TSS11716,TSS121040,TSS166983,TSS17494,TSS57409,TSS72883	3	NA	3	NA	3	NA	NA	NA	0.0121606	0.0174382	OK
O60449	ENSG00000054219	LY75	TSS14399,TSS168803,TSS187398,TSS45719,TSS85067	1	NA	NA	1	NA	1	NA	NA	4.03284	2.33137	OK
O60476	ENSG00000198162	MAN1A2	TSS14415,TSS146411,TSS170113,TSS64580,TSS7573	3	2	0	1	2	NA	NA	1	2.08478	1.62517	OK
O60488	ENSG00000068366	ACSL4	TSS106775,TSS126548,TSS137723,TSS138465,TSS162880,TSS181349,TSS3636,TSS62212,TSS86157,TSS88609,TSS90150	51	17	22	12	5	21	25	NA	6.79618	2.96277	OK
O60493	ENSG00000112335	SNX3	TSS164871,TSS176747,TSS39962,TSS76210	13	4	3	6	NA	6	7	NA	30.9299	4.99684	OK
O60496	ENSG00000147443	DOK2	TSS114902,TSS120269,TSS44220,TSS45378,TSS46501,TSS87846	1	NA	NA	1	1	NA	NA	NA	0.0519224	0.0730283	OK
O60499	ENSG00000104915	STX10	TSS113479,TSS114629,TSS130103,TSS150559,TSS181718,TSS27126,TSS64894,TSS78257,TSS81977,TSS9110,TSS9739	7	2	2	3	1	3	1	2	19.8599	4.38266	OK
O60502	ENSG00000198408	MGEA5	TSS100137,TSS1059,TSS126108,TSS159782,TSS177825,TSS181534,TSS18253,TSS47440,TSS51406,TSS85165	10	5	5	NA	NA	NA	10	NA	12.7604	3.78245	OK
O60506	ENSG00000135316	SYNCRIP	TSS150987,TSS171162,TSS179947	230	75	84	71	116	42	70	2	18.1018	4.25564	OK
O60508	ENSG00000168438	CDC40	TSS115933,TSS132471,TSS155762,TSS171944,TSS58005	3	2	1	0	3	NA	NA	NA	4.25382	2.39337	OK
O60518	ENSG00000137040	RANBP6	TSS166966,TSS5715	5	NA	5	NA	NA	NA	5	NA	4.21749	2.38336	OK
O60524	ENSG00000165525	NEMF	TSS101605,TSS114232,TSS115930,TSS124715,TSS133880,TSS137255,TSS147301,TSS178190,TSS188158,TSS18919,TSS24943,TSS50533,TSS72593,TSS82018,TSS85039,TSS917	20	10	5	5	10	1	9	NA	3.56257	2.18985	OK
O60547	ENSG00000112699	GMDS	TSS110383,TSS123734,TSS123851,TSS126796,TSS170495,TSS177072,TSS181428,TSS182265,TSS182364,TSS36708	13	4	3	6	NA	4	9	NA	23.2579	4.60038	OK
O60551	ENSG00000152465	NMT2	TSS104427,TSS116852,TSS11944,TSS194297,TSS29213,TSS33352,TSS70236	3	1	2	NA	NA	2	1	NA	0.748868	0.806421	OK
O60563	ENSG00000129315	CCNT1	TSS106514,TSS149375,TSS24226,TSS38811	6	3	2	1	6	NA	NA	NA	3.54296	2.18363	OK
O60566	ENSG00000156970	BUB1B	TSS110777,TSS120868,TSS131845,TSS131846,TSS132033,TSS140895,TSS177548,TSS24491,TSS59376,TSS66353	7	1	6	NA	NA	NA	7	NA	18.9905	4.32124	OK
O60568	ENSG00000106397	PLOD3	TSS133369,TSS133640,TSS150779,TSS169803,TSS178312,TSS17967,TSS180433,TSS192786,TSS25562,TSS38043,TSS51359,TSS63701,TSS88855,TSS9094,TSS91922	11	4	7	NA	NA	11	NA	NA	2.63171	1.86065	OK
O60573	ENSG00000135930	EIF4E2	TSS107583,TSS119101,TSS152827,TSS17779,TSS50660,TSS50663,TSS64331,TSS68720,TSS7565,TSS79156,TSS79159,TSS97666	9	4	NA	5	4	1	4	NA	21.5837	4.49721	OK
O60610	ENSG00000131504	DIAPH1	TSS114555,TSS132463,TSS137312,TSS164907,TSS164911,TSS165580,TSS166292,TSS178507,TSS1979,TSS80666,TSS84019,TSS92807,TSS99161	33	10	21	2	NA	NA	33	NA	29.9913	4.95379	OK
O60613	ENSG00000183291	Sep-15	TSS169705,TSS175127,TSS188818,TSS193752,TSS52724,TSS91595	2	NA	NA	2	NA	1	1	NA	78.8183	6.31865	OK
O60645	ENSG00000180104	EXOC3	TSS111081,TSS121568,TSS167644,TSS180231,TSS191488,TSS39592,TSS49077,TSS82286,TSS82372,TSS92768	4	NA	2	2	NA	NA	4	NA	17.88	4.23879	OK
O60664	ENSG00000105355	PLIN3	TSS113396,TSS115844,TSS152002,TSS26489,TSS79526,TSS88598,TSS98035	77	23	29	25	2	27	43	5	42.3775	5.43888	OK
O60671	ENSG00000113456	RAD1	TSS137119,TSS143960,TSS154955,TSS16391,TSS6317,TSS74734,TSS96807	1	1	NA	NA	NA	NA	1	NA	10.3165	3.50036	OK
O60678	ENSG00000185238	PRMT3	TSS161875,TSS180963,TSS23273,TSS27017,TSS35782,TSS53415	21	6	8	7	NA	NA	21	NA	6.90908	2.98351	OK
O60684	ENSG00000025800	KPNA6	TSS104995,TSS109938,TSS165312,TSS18088,TSS38193,TSS78530	16	7	4	5	3	4	9	NA	4.61836	2.49015	OK
O60701	ENSG00000109814	UGDH	TSS11805,TSS129361,TSS129984,TSS13023,TSS141150,TSS141159,TSS180576,TSS28044,TSS32892,TSS68928	52	17	12	23	NA	14	38	NA	4.47776	2.45359	OK
O60711	ENSG00000110031	LPXN	TSS119086,TSS14290,TSS173410,TSS23439,TSS87104	17	5	6	6	NA	2	15	NA	53.2426	5.76135	OK
O60739	ENSG00000114784	EIF1B	TSS111655,TSS117664,TSS168882,TSS70712	6	2	NA	4	1	NA	5	NA	27.1654	4.81585	OK
O60749	ENSG00000205302	SNX2	TSS121244,TSS121245,TSS122255,TSS12741,TSS151737,TSS188720,TSS23994,TSS60138,TSS63682,TSS70052,TSS73842,TSS76413	72	24	32	16	3	29	40	NA	20.0519	4.39588	OK
O60759	ENSG00000115165	CYTIP	TSS10134,TSS10135,TSS103517,TSS153258,TSS171438,TSS175845,TSS65892,TSS80941	2	NA	NA	2	NA	1	1	NA	32.5717	5.06917	OK
O60762	ENSG00000000419	DPM1	TSS10930,TSS119426,TSS36143,TSS44823,TSS64900	12	3	2	7	1	5	NA	6	9.21794	3.35303	OK
O60763	ENSG00000138768	USO1	TSS10253,TSS124267,TSS171292,TSS171771,TSS20300,TSS27321	86	29	35	22	16	24	46	NA	20.7544	4.44324	OK
O60783	ENSG00000120333	MRPS14	TSS163595,TSS182365,TSS4913	7	2	2	3	1	1	NA	5	10.2707	3.49451	OK
O60784	ENSG00000100284	TOM1	TSS110129,TSS110130,TSS110703,TSS113029,TSS118216,TSS128596,TSS128597,TSS146605,TSS20117,TSS20118,TSS25010,TSS38613,TSS74555,TSS82112,TSS92714	7	NA	NA	7	NA	NA	7	NA	5.66586	2.73679	OK
O60814	ENSG00000197903	HIST1H2BK	TSS114788,TSS87395	52	17	18	17	18	8	22	4	6.37515	2.88267	OK
O60825	ENSG00000123836	PFKFB2	TSS138204,TSS138210,TSS156378,TSS156383,TSS193300,TSS3985,TSS44393,TSS48015,TSS56218	2	NA	2	NA	NA	NA	2	NA	1.48554	1.31356	OK
O60826	ENSG00000101997	CCDC22	TSS128228,TSS142188,TSS50619	40	12	20	8	10	16	14	NA	4.7733	2.5294	OK
O60828	ENSG00000102103	PQBP1	TSS106895,TSS106897,TSS106898,TSS118220,TSS124756,TSS16289,TSS194780,TSS27786,TSS54301,TSS55358,TSS84459,TSS88741,TSS964	5	3	2	NA	4	1	NA	NA	62.0076	5.97745	OK
O60831	ENSG00000243279	PRAF2	TSS127227,TSS151497,TSS44919	1	1	NA	NA	1	NA	NA	NA	0.581436	0.661235	OK
O60832	ENSG00000130826	DKC1	TSS130636,TSS141558,TSS151537,TSS163148,TSS186005,TSS4124,TSS44499,TSS51433,TSS54980,TSS54982,TSS90964,TSS98314	33	19	8	6	32	NA	1	NA	26.1169	4.76112	OK
O60841	ENSG00000158417	EIF5B	TSS22655,TSS63375,TSS88352,TSS97230	39	17	17	5	14	6	19	NA	6.93535	2.98829	OK
O60869	ENSG00000107223	EDF1	TSS113123,TSS148999,TSS149006	5	2	1	2	3	1	1	NA	103.754	6.71086	OK
O60870	ENSG00000151657	KIN	TSS134472,TSS138155,TSS156327,TSS190065,TSS27730,TSS79988,TSS80391	6	4	1	1	6	NA	NA	NA	3.42179	2.14463	OK
O60879	ENSG00000147202	DIAPH2	TSS189350,TSS48119	4	NA	4	NA	NA	NA	4	NA	1.46473	1.30143	OK
O60884	ENSG00000069345	DNAJA2	TSS122226,TSS143525,TSS49657,TSS50324	24	7	8	9	3	5	16	NA	14.4824	3.95256	OK
O60885	ENSG00000141867	BRD4	TSS104013,TSS154838,TSS159459,TSS18039,TSS184216,TSS47793,TSS47926,TSS90692,TSS90695,TSS98321	28	11	10	7	28	NA	NA	NA	21.8551	4.51444	OK
O60888	ENSG00000226492	CUTA	TSS121627,TSS1320,TSS142072,TSS157112,TSS160248,TSS178601,TSS193406,TSS21653,TSS32751,TSS37282,TSS67148	16	3	3	10	NA	2	14	NA	0	0	OK
O60888	ENSG00000112514	CUTA	TSS110960,TSS11546,TSS128278,TSS144054,TSS179860,TSS182423,TSS190381,TSS20414,TSS24129,TSS37115,TSS6144,TSS87727,TSS92980,TSS95444	16	3	3	10	NA	2	14	NA	89.5327	6.50037	OK
O60921	ENSG00000136273	HUS1	TSS10057,TSS131009,TSS132776,TSS160765,TSS28038,TSS63991	3	1	1	1	NA	NA	3	NA	6.51388	2.90956	OK
O60925	ENSG00000113068	PFDN1	TSS157736,TSS184295,TSS36689,TSS57030,TSS6119,TSS75190,TSS92054	7	2	1	4	NA	1	6	NA	29.3435	4.92332	OK
O60934	ENSG00000104320	NBN	TSS112609,TSS125835,TSS158158,TSS171573,TSS189018,TSS64836,TSS82928,TSS85521,TSS97766	26	10	10	6	26	NA	NA	NA	4.67756	2.50527	OK
O60942	ENSG00000111880	RNGTT	TSS148182,TSS43439,TSS44956,TSS60785	3	2	NA	1	NA	NA	3	NA	4.27184	2.39831	OK
O75027	ENSG00000131269	ABCB7	TSS116112,TSS116113,TSS116114,TSS118966,TSS124522,TSS61569,TSS79775,TSS8920,TSS91685	15	7	6	2	9	NA	NA	6	11.1591	3.60396	OK
O75037	ENSG00000116852	KIF21B	TSS112318,TSS117708,TSS38703	3	NA	3	NA	NA	NA	3	NA	12.1624	3.71835	OK
O75044	ENSG00000266028	SRGAP2	TSS115291,TSS121079,TSS121442,TSS131323,TSS138801,TSS142356,TSS185198,TSS20964,TSS27449,TSS35587,TSS3666,TSS3667,TSS89511,TSS94435	6	2	1	3	2	3	1	NA	0	0	OK
O75061	ENSG00000116675	DNAJC6	TSS115043,TSS132255,TSS153961,TSS155477,TSS21339,TSS64921,TSS74121,TSS88181	17	10	5	2	10	6	1	NA	6.69337	2.94362	OK
O75064	ENSG00000198837	DENND4B	TSS155210,TSS169902,TSS23087,TSS23869,TSS2486,TSS30136,TSS32167,TSS35505,TSS44696,TSS67689,TSS73086,TSS86739,TSS86914	2	NA	2	NA	NA	NA	2	NA	13.6705	3.87485	OK
O75083	ENSG00000071127	WDR1	TSS103797,TSS119175,TSS12742,TSS132658,TSS149446,TSS15726,TSS16178,TSS167479,TSS169458,TSS184427,TSS192689,TSS34168,TSS55722,TSS83427,TSS85073,TSS87484,TSS95315	65	24	23	18	12	13	37	3	42.2713	5.43534	OK
O75093	ENSG00000187122	SLIT1	TSS101338,TSS122532,TSS140744,TSS184368,TSS26863,TSS57518	2	1	NA	1	2	NA	NA	NA	0	0	OK
O75113	ENSG00000102921	N4BP1	TSS101319,TSS16749,TSS169798,TSS33385,TSS44527,TSS66963	9	2	7	NA	NA	NA	9	NA	3.06548	2.02343	OK
O75116	ENSG00000134318	ROCK2	TSS140796,TSS192463,TSS47946,TSS52488,TSS67276,TSS71352,TSS89554,TSS89979	15	8	5	2	1	NA	14	NA	1.77212	1.47099	OK
O75122	ENSG00000163539	CLASP2	TSS106001,TSS112915,TSS115154,TSS132662,TSS134584,TSS136407,TSS138237,TSS148879,TSS154535,TSS15495,TSS169963,TSS174030,TSS174947,TSS181279,TSS21067,TSS3092,TSS3097,TSS31406,TSS32506,TSS45858,TSS45859,TSS6070,TSS84400,TSS99330	13	5	8	NA	NA	1	12	NA	7.41698	3.0733	OK
O75127	ENSG00000106246	PTCD1	TSS10720,TSS125262,TSS147936,TSS54845,TSS86033	4	1	2	1	3	1	NA	NA	1.26347	1.17854	OK
O75131	ENSG00000085719	CPNE3	TSS103708,TSS129757,TSS139459,TSS151970,TSS173840,TSS180404,TSS21817,TSS29651,TSS35829,TSS49036,TSS66016,TSS85387,TSS85388,TSS8708	24	11	8	5	1	3	20	NA	4.47195	2.45206	OK
O75144	ENSG00000160223	ICOSLG	TSS146692,TSS185092,TSS25489	2	NA	1	1	NA	1	1	NA	4.75201	2.52407	OK
O75146	ENSG00000130787	HIP1R	TSS113405,TSS119012,TSS125088,TSS126957,TSS170729,TSS178873,TSS1807,TSS19888,TSS4162,TSS9666	46	18	17	11	36	8	2	NA	15.7784	4.06853	OK
O75150	ENSG00000103549	RNF40	TSS135327,TSS159499,TSS167953,TSS44920,TSS49909,TSS62912,TSS62914,TSS62916,TSS89982,TSS97123,TSS98595	46	19	19	8	29	8	9	NA	31.0734	5.00331	OK
O75151	ENSG00000197724	PHF2	TSS68918,TSS987	3	3	NA	NA	3	NA	NA	NA	1.06743	1.04784	OK
O75152	ENSG00000058673	ZC3H11A	TSS113537,TSS131443,TSS137154,TSS172956,TSS172959,TSS182760,TSS182913,TSS191644,TSS47001,TSS48406,TSS6800	45	21	14	10	45	NA	NA	0	28.7778	4.89617	OK
O75153	ENSG00000132361	CLUH	TSS12002,TSS1448,TSS145200,TSS149153,TSS1501,TSS158486,TSS176229,TSS18516,TSS192635,TSS2492,TSS2495,TSS63060,TSS63449,TSS71085,TSS85965	21	7	13	1	1	5	15	NA	6.76723	2.9574	OK
O75165	ENSG00000138246	DNAJC13	TSS112853,TSS129486,TSS139868,TSS165984,TSS180341,TSS62719,TSS71661,TSS7965	37	18	11	8	20	12	5	0	4.41931	2.43811	OK
O75167	ENSG00000112419	PHACTR2	TSS106025,TSS123676,TSS134524,TSS149936,TSS151963,TSS188803,TSS43446,TSS53901,TSS76530,TSS79646,TSS96222,TSS97373	1	NA	NA	1	NA	NA	1	NA	0.0142837	0.0204612	OK
O75170	ENSG00000100239	PPP6R2	TSS107113,TSS108408,TSS116060,TSS188217,TSS20426,TSS47442,TSS85308,TSS92159	5	1	4	NA	NA	NA	5	NA	11.8682	3.68574	OK
O75175	ENSG00000088038	CNOT3	TSS103098,TSS133759,TSS142523,TSS146217,TSS153816,TSS153839,TSS31035,TSS4120,TSS50155,TSS84713	22	5	11	6	22	NA	NA	NA	18.2443	4.26636	OK
O75179	ENSG00000132466	ANKRD17	TSS132909,TSS136063,TSS137017,TSS141454,TSS159636,TSS170009,TSS31276,TSS33292,TSS4721,TSS75712	18	8	8	2	4	NA	14	NA	9.85931	3.44086	OK
O75190	ENSG00000105993	DNAJB6	TSS100064,TSS100075,TSS145824,TSS150582,TSS158742,TSS172017,TSS180344,TSS181500,TSS183768,TSS187449,TSS192990,TSS27936,TSS72648,TSS81543,TSS97204,TSS98876,TSS99967	9	4	2	3	3	1	5	NA	10.4079	3.51196	OK
O75191	ENSG00000093217	XYLB	TSS124466,TSS132587,TSS141845,TSS163759,TSS178378,TSS57235	3	NA	3	NA	NA	NA	3	NA	0.458895	0.544876	OK
O75208	ENSG00000088682	COQ9	TSS111871,TSS118212,TSS120832,TSS12532,TSS129636,TSS138754,TSS42875,TSS64278,TSS71799,TSS80404,TSS84585,TSS85133,TSS99273,TSS99274	5	2	1	2	NA	5	NA	NA	12.7716	3.78362	OK
O75223	ENSG00000006625	GGCT	TSS139534,TSS167207,TSS176060,TSS192569,TSS43711,TSS49107,TSS85459,TSS85460	32	9	8	15	NA	6	26	NA	35.9695	5.20826	OK
O75251	ENSG00000115286	NDUFS7	TSS138104,TSS139732,TSS164062,TSS164063,TSS182572,TSS18492,TSS35741,TSS5124,TSS55001,TSS57982,TSS72474,TSS80347,TSS93437,TSS98867,TSS98870	12	5	2	5	3	5	NA	4	67.071	6.08897	OK
O75298	ENSG00000125744	RTN2	TSS105007,TSS106491,TSS121528,TSS12254,TSS155940,TSS24453,TSS4010,TSS54107,TSS82585,TSS90508,TSS94633	4	NA	1	3	2	2	NA	NA	16.2457	4.10816	OK
O75306	ENSG00000158864	NDUFS2	TSS161682,TSS170839,TSS175616,TSS181536,TSS185829,TSS28837,TSS29458,TSS54897,TSS62669,TSS69487,TSS74464,TSS80292,TSS80293,TSS88257,TSS91542	18	6	5	7	7	9	NA	2	24.7724	4.68775	OK
O75312	ENSG00000109917	ZNF259	TSS119605,TSS191911,TSS29160,TSS29161,TSS35584,TSS46456,TSS55290,TSS65091	17	5	5	7	NA	1	16	NA	8.88823	3.30571	OK
O75323	ENSG00000146729	GBAS	TSS105693,TSS108053,TSS156152,TSS156408,TSS17472,TSS18794,TSS24674,TSS30075,TSS46416,TSS63822	10	4	3	3	NA	10	NA	NA	8.9972	3.32152	OK
O75330	ENSG00000072571	HMMR	TSS108707,TSS126472,TSS169323,TSS170700,TSS66208,TSS76497,TSS81864,TSS88069	6	2	2	2	5	NA	1	NA	15.3731	4.03326	OK
O75339	ENSG00000138615	CILP	TSS57775	8	2	3	3	3	3	1	1	0.0488404	0.0687952	OK
O75340	ENSG00000249915	PDCD6	TSS118770,TSS120330,TSS154857,TSS158376,TSS173082,TSS191752,TSS50006,TSS50007,TSS62764,TSS9815	18	3	7	8	NA	2	16	NA	39.0655	5.32429	OK
O75342	ENSG00000179477	ALOX12B	TSS134306,TSS147843,TSS165275,TSS7055	2	2	NA	NA	NA	1	NA	1	1.11766	1.08247	OK
O75347	ENSG00000171530	TBCA	TSS10279,TSS104258,TSS124201,TSS142259,TSS183197,TSS19938,TSS19942,TSS37532,TSS73727	16	6	3	7	NA	4	12	NA	104.083	6.71539	OK
O75348	ENSG00000136888	ATP6V1G1	TSS186852,TSS78574	2	NA	NA	2	NA	NA	2	NA	35.6024	5.19387	OK
O75351	ENSG00000119541	VPS4B	TSS118197,TSS150493,TSS24647,TSS6992,TSS7908	21	4	8	9	NA	NA	21	NA	2.01116	1.59032	OK
O75352	ENSG00000129255	MPDU1	TSS101458,TSS101459,TSS10797,TSS109041,TSS113089,TSS130744,TSS132840,TSS137245,TSS143895,TSS14455,TSS14457,TSS14461,TSS148648,TSS157677,TSS180584,TSS192270,TSS39693,TSS451,TSS83015	2	1	NA	1	NA	NA	NA	2	3.99553	2.32064	OK
O75356	ENSG00000187097	ENTPD5	TSS103924,TSS149198,TSS189202,TSS19711,TSS26490,TSS58909,TSS62521,TSS8486	1	NA	1	NA	NA	1	NA	NA	2.59572	1.84628	OK
O75362	ENSG00000171940	ZNF217	TSS144659,TSS168912,TSS179910,TSS78907,TSS85435	4	2	2	NA	4	NA	NA	NA	10.0653	3.46797	OK
O75363	ENSG00000064787	BCAS1	TSS109318,TSS140650,TSS144164,TSS24504,TSS39772,TSS72030,TSS93576	1	NA	1	NA	NA	1	NA	NA	0.761418	0.816737	OK
O75367	ENSG00000113648	H2AFY	TSS108791,TSS122474,TSS13323,TSS13806,TSS13807,TSS139921,TSS191556,TSS39589,TSS46852,TSS50698,TSS54245,TSS70395,TSS70398,TSS74111,TSS78989,TSS90687,TSS91416,TSS94920,TSS96997	8	3	2	3	8	NA	NA	NA	56.0507	5.83417	OK
O75368	ENSG00000131171	SH3BGRL	TSS155459,TSS174221,TSS95850,TSS98380	18	6	5	7	NA	3	15	NA	24.3233	4.66239	OK
O75369	ENSG00000136068	FLNB	TSS110727,TSS148155,TSS158722,TSS170180,TSS175410,TSS23858,TSS45783,TSS62306,TSS75365,TSS79927,TSS9428	26	5	20	1	NA	2	24	NA	6.88375	2.97888	OK
O75376	ENSG00000141027	NCOR1	TSS106243,TSS111753,TSS111755,TSS11212,TSS129706,TSS152326,TSS158354,TSS159240,TSS19050,TSS193995,TSS19739,TSS35569,TSS45666,TSS49361,TSS53606,TSS63647,TSS71684,TSS71686,TSS79275,TSS82518,TSS88356,TSS90537,TSS93766,TSS95958,TSS98531	2	NA	NA	2	2	NA	NA	NA	6.64732	2.93495	OK
O75379	ENSG00000117533	VAMP4	TSS155599,TSS173841,TSS173844,TSS44014,TSS67178	4	1	1	2	1	1	1	1	4.72611	2.51756	OK
O75390	ENSG00000062485	CS	TSS104151,TSS104812,TSS104813,TSS105613,TSS153255,TSS161674,TSS172239,TSS173206,TSS173209,TSS180369,TSS186737,TSS191880,TSS23250,TSS27561,TSS36772,TSS38383,TSS38653,TSS42444,TSS50125,TSS50126,TSS56071,TSS86524,TSS86526,TSS86527,TSS97470,TSS98367	49	16	17	16	11	31	4	3	75.1272	6.25034	OK
O75391	ENSG00000091640	SPAG7	TSS115695,TSS126037,TSS150930,TSS150933,TSS187099,TSS189560,TSS63260,TSS78351	6	3	2	1	NA	NA	6	NA	11.6051	3.65594	OK
O75396	ENSG00000265808	SEC22B	TSS79602	52	13	16	23	17	16	5	14	0	0	OK
O75400	ENSG00000196504	PRPF40A	TSS109838,TSS140475,TSS154102,TSS167984,TSS186517,TSS43676,TSS58068,TSS59789,TSS67757,TSS77433,TSS78060,TSS80338	57	29	23	5	57	NA	NA	0	21.6968	4.50442	OK
O75410	ENSG00000147526	TACC1	TSS105450,TSS10873,TSS122104,TSS125310,TSS130400,TSS133613,TSS139942,TSS145557,TSS149897,TSS154920,TSS157552,TSS166705,TSS16760,TSS172839,TSS173208,TSS173812,TSS174182,TSS174185,TSS192508,TSS31531,TSS45923,TSS60482,TSS64023,TSS72749,TSS834,TSS83669,TSS83677,TSS85863,TSS99519	15	5	3	7	3	12	NA	NA	4.86169	2.55132	OK
O75414	ENSG00000172113	NME6	TSS111215,TSS129139,TSS165062,TSS192680,TSS20631,TSS20636,TSS37943,TSS38609,TSS38610,TSS42366,TSS42367,TSS5519,TSS74804,TSS74809,TSS77889,TSS80291,TSS93236	5	1	1	3	NA	5	NA	NA	8.57869	3.25983	OK
O75419	ENSG00000093009	CDC45	TSS116910,TSS144982,TSS159271,TSS179661,TSS20722,TSS36096,TSS50913,TSS62517,TSS62518,TSS73049,TSS77147	6	2	4	NA	NA	NA	6	NA	10.7763	3.55781	OK
O75427	ENSG00000077454	LRCH4	TSS103376,TSS123583,TSS130595,TSS141633,TSS172353,TSS186381,TSS186460,TSS27191,TSS6740,TSS84381,TSS99881	4	1	2	1	4	NA	NA	NA	16.0265	4.08971	OK
O75436	ENSG00000122958	VPS26A	TSS107690,TSS143574,TSS153885,TSS161801,TSS30800,TSS71147,TSS71148,TSS7215,TSS85665,TSS89434	39	13	10	16	6	18	14	1	5.71455	2.74729	OK
O75439	ENSG00000105819	PMPCB	TSS11881,TSS134858,TSS193661,TSS71415,TSS99776,TSS99777,TSS99778	27	9	8	10	5	18	1	3	39.1491	5.3273	OK
O75446	ENSG00000164105	SAP30	TSS14340,TSS176294	2	1	NA	1	2	NA	NA	NA	33.3873	5.1038	OK
O75448	ENSG00000008838	MED24	TSS100332,TSS117983,TSS12081,TSS128132,TSS130546,TSS132470,TSS143163,TSS145753,TSS158470,TSS169381,TSS189322,TSS189323,TSS189324,TSS195325,TSS34325,TSS38315,TSS4581,TSS47663,TSS51716,TSS613,TSS64588,TSS65623,TSS74635,TSS80823,TSS81297,TSS85341,TSS89305	12	7	4	1	12	NA	NA	NA	14.146	3.92086	OK
O75460	ENSG00000178607	ERN1	TSS126341,TSS161993,TSS174136,TSS177910,TSS33516,TSS39396,TSS4274,TSS90473	4	2	1	1	2	2	NA	NA	4.78123	2.53138	OK
O75475	ENSG00000164985	PSIP1	TSS101448,TSS152557,TSS174242,TSS22249,TSS22250,TSS25950,TSS33313,TSS4257,TSS4258	21	9	7	5	21	NA	NA	NA	21.8676	4.51523	OK
O75477	ENSG00000107566	ERLIN1	TSS144353,TSS165029,TSS173830	14	4	1	9	5	4	NA	5	8.72871	3.28225	OK
O75489	ENSG00000213619	NDUFS3	TSS106407,TSS124243,TSS140256,TSS145816,TSS158428,TSS158430,TSS172497,TSS5730,TSS67894,TSS88184,TSS88705,TSS90112	33	10	10	13	10	15	NA	8	33.1136	5.09228	OK
O75494	ENSG00000188529	SRSF10	TSS111732,TSS115412,TSS132085,TSS133324,TSS151396,TSS21809,TSS30151,TSS3153,TSS50783,TSS51162,TSS51680,TSS63109,TSS65083,TSS68602	6	2	2	2	6	NA	NA	NA	31.2881	5.01293	OK
O75496	ENSG00000112312	GMNN	TSS10308,TSS151541,TSS165844,TSS188380,TSS191637,TSS6614	2	NA	2	NA	NA	NA	2	NA	15.9924	4.08682	OK
O75503	ENSG00000102805	CLN5	TSS134037,TSS72081	3	1	1	1	NA	3	NA	NA	5.11462	2.61226	OK
O75521	ENSG00000198721	ECI2	TSS104768,TSS146554,TSS163066,TSS171629,TSS187828,TSS30603,TSS30606,TSS35822,TSS71906,TSS71910	26	9	9	8	12	14	NA	NA	7.42058	3.07392	OK
O75525	ENSG00000131773	KHDRBS3	TSS125777,TSS133234,TSS139634,TSS154038,TSS17155,TSS179654,TSS179939,TSS185306,TSS186379,TSS57580,TSS85562,TSS95648	1	NA	NA	1	1	NA	NA	NA	1.35436	1.23533	OK
O75526	ENSG00000170748	RBMXL2	TSS150646	8	2	1	5	4	2	1	1	0.102836	0.141218	OK
O75529	ENSG00000135801	TAF5L	TSS128992,TSS146960,TSS179958,TSS86139	1	NA	1	NA	1	NA	NA	NA	4.80983	2.5385	OK
O75530	ENSG00000074266	EED	TSS122293,TSS135696,TSS162548,TSS192978,TSS41526,TSS45090,TSS59569,TSS6229,TSS89433,TSS94588	12	5	5	2	12	NA	NA	NA	6.70848	2.94645	OK
O75531	ENSG00000175334	BANF1	TSS106476,TSS132162,TSS138359,TSS181122,TSS194766,TSS39719,TSS8939,TSS98296	6	1	1	4	NA	1	5	NA	70.7147	6.1642	OK
O75533	ENSG00000115524	SF3B1	TSS107930,TSS139509,TSS147839,TSS1524,TSS172978,TSS174750,TSS181379,TSS21515,TSS70168,TSS87217,TSS97021	76	27	26	23	55	10	10	1	56.1393	5.83641	OK
O75534	ENSG00000009307	CSDE1	TSS105681,TSS110300,TSS110302,TSS121790,TSS137150,TSS164668,TSS174065,TSS45018,TSS52895,TSS75041,TSS92316,TSS97904,TSS97906,TSS97907	78	40	22	16	9	9	60	NA	138.992	7.1292	OK
O75554	ENSG00000120688	WBP4	TSS22028,TSS95933	11	5	4	2	7	3	1	NA	1.40662	1.26701	OK
O75556	ENSG00000124939	SCGB2A1	TSS1283	1	NA	NA	1	NA	NA	NA	1	0	0	OK
O75569	ENSG00000180228	PRKRA	TSS117608,TSS141610,TSS16752,TSS171854,TSS178793,TSS31683,TSS57054,TSS63746,TSS67270,TSS80532,TSS91391,TSS9790	8	2	4	2	2	NA	6	NA	42.9564	5.458	OK
O75570	ENSG00000120662	MTRF1	TSS101463,TSS109684,TSS1798,TSS19110,TSS194599,TSS4859,TSS4860,TSS55813,TSS97962	2	NA	2	NA	NA	2	NA	NA	5.04438	2.59559	OK
O75592	ENSG00000005810	MYCBP2	TSS108881,TSS127232,TSS145274,TSS149353,TSS151041,TSS171054,TSS188431,TSS188435,TSS25927,TSS66740,TSS92802,TSS93494	57	18	31	8	16	1	40	NA	29.8445	4.94694	OK
O75607	ENSG00000107833	NPM3	TSS100797,TSS172885,TSS191563,TSS20669	1	NA	1	NA	1	NA	NA	NA	55.3064	5.81523	OK
O75608	ENSG00000120992	LYPLA1	TSS106973,TSS115977,TSS121361,TSS137393,TSS1402,TSS153715,TSS154402,TSS49971,TSS49972,TSS49975,TSS68014,TSS78334	18	6	5	7	NA	7	11	NA	34.4122	5.14617	OK
O75616	ENSG00000132591	ERAL1	TSS127826,TSS154856,TSS171200,TSS173078,TSS186357,TSS26762,TSS57157,TSS8742	3	NA	3	NA	3	NA	NA	NA	19.3866	4.34955	OK
O75643	ENSG00000144028	SNRNP200	TSS143523,TSS148141,TSS187444,TSS188674,TSS208,TSS50179,TSS5152,TSS51536,TSS63798	85	36	30	19	51	7	21	6	44.763	5.51611	OK
O75648	ENSG00000100416	TRMU	TSS105962,TSS137986,TSS144576,TSS15492,TSS157144,TSS161028,TSS173563,TSS185904,TSS192896,TSS36590,TSS39640,TSS647,TSS70255,TSS73586,TSS92052	2	NA	2	NA	NA	2	NA	NA	14.5449	3.95837	OK
O75663	ENSG00000143155	TIPRL	TSS138424,TSS176311	12	3	3	6	NA	NA	12	NA	15.2572	4.02301	OK
O75676	ENSG00000162302	RPS6KA4	TSS120131,TSS123474,TSS18769,TSS18770,TSS36746,TSS36747,TSS44011,TSS69705	2	2	NA	NA	NA	NA	2	NA	2.92088	1.97118	OK
O75688	ENSG00000138032	PPM1B	TSS121791,TSS128660,TSS161890,TSS168039,TSS174993,TSS49307,TSS67336,TSS99439	18	5	8	5	NA	NA	18	NA	12.3556	3.73937	OK
O75691	ENSG00000120800	UTP20	TSS109586,TSS180235,TSS56865,TSS62640	6	1	2	3	6	NA	0	NA	1.1409	1.09822	OK
O75694	ENSG00000113569	NUP155	TSS101600,TSS136781,TSS149114,TSS160172,TSS161327,TSS163989,TSS179350,TSS86366	19	7	10	2	5	6	5	3	6.48989	2.90494	OK
O75695	ENSG00000102218	RP2	TSS79324	6	2	1	3	2	3	1	NA	2.44394	1.78406	OK
O75717	ENSG00000198554	WDHD1	TSS105773,TSS137841,TSS180464,TSS48040,TSS49503,TSS84323	20	6	9	5	7	4	9	NA	4.03233	2.33123	OK
O75718	ENSG00000170275	CRTAP	TSS112770,TSS54141,TSS784	6	2	1	3	NA	6	NA	NA	8.43419	3.2379	OK
O75746	ENSG00000115840	SLC25A12	TSS125958,TSS132160,TSS180335,TSS191447,TSS21926,TSS28105,TSS39826,TSS75378,TSS75380,TSS82332	61	22	24	15	39	NA	NA	22	5.85907	2.77801	OK
O75787	ENSG00000182220	ATP6AP2	TSS117709,TSS131595,TSS142747,TSS174769,TSS3762,TSS70133,TSS81522	13	3	3	7	3	5	NA	5	12.4334	3.74775	OK
O75792	ENSG00000104889	RNASEH2A	TSS11138,TSS137549,TSS43005,TSS67223	23	8	3	12	4	5	14	NA	38.3286	5.29751	OK
O75794	ENSG00000151465	CDC123	TSS144813,TSS154836,TSS161762,TSS163122,TSS166224,TSS181376,TSS36398,TSS36399,TSS86380	8	1	3	4	NA	NA	8	NA	30.7587	4.98908	OK
O75817	ENSG00000172336	POP7	TSS53741,TSS60432	1	NA	NA	1	NA	NA	1	NA	19.295	4.34305	OK
O75821	ENSG00000130811	EIF3G	TSS138324,TSS138325,TSS142095,TSS14425,TSS15543,TSS156461,TSS156464,TSS17989,TSS23959,TSS29391,TSS33552,TSS51520,TSS51522,TSS7605,TSS89137,TSS91634,TSS94298	28	11	7	10	8	5	15	NA	89.5857	6.50121	OK
O75822	ENSG00000104131	EIF3J	TSS126002,TSS131555,TSS134585,TSS134700,TSS39873,TSS51986,TSS96076	55	13	16	26	21	19	15	0	15.0399	4.00359	OK
O75832	ENSG00000101843	PSMD10	TSS17170,TSS42829,TSS79031,TSS79033,TSS97521	3	NA	NA	3	NA	NA	3	NA	17.9146	4.24143	OK
O75843	ENSG00000213983	AP1G2	TSS103019,TSS105710,TSS122349,TSS123499,TSS134938,TSS144423,TSS159750,TSS162159,TSS167814,TSS178588,TSS179797,TSS183822,TSS185014,TSS185509,TSS18755,TSS193841,TSS26149,TSS33553,TSS36728,TSS47124,TSS47125,TSS54745,TSS58511,TSS61917,TSS61921,TSS62115,TSS64480,TSS71790,TSS7446,TSS780,TSS80105,TSS9864	26	8	11	7	2	9	15	NA	15.0236	4.00213	OK
O75844	ENSG00000084073	ZMPSTE24	TSS124043,TSS13388,TSS24220,TSS6227	2	1	1	NA	2	NA	NA	0	4.24121	2.3899	OK
O75865	ENSG00000007255	TRAPPC6A	TSS140423,TSS160626,TSS74921	2	NA	NA	2	NA	NA	2	NA	69.3138	6.13574	OK
O75874	ENSG00000138413	IDH1	TSS106204,TSS108549,TSS132276,TSS184276,TSS25380,TSS49997,TSS59428,TSS61376,TSS96468	46	15	13	18	NA	8	38	NA	9.60114	3.40615	OK
O75879	ENSG00000059691	PET112	TSS108,TSS119752,TSS126458,TSS129379,TSS155026,TSS165441,TSS170167,TSS18075,TSS19682,TSS23597,TSS33600,TSS54080,TSS63006,TSS72152	11	3	5	3	NA	11	NA	NA	4.58369	2.48122	OK
O75880	ENSG00000133028	SCO1	TSS106272,TSS182796,TSS51347,TSS55982,TSS66323	2	NA	1	1	1	1	NA	NA	2.88513	1.95796	OK
O75882	ENSG00000088812	ATRN	TSS137646,TSS3438	1	1	NA	NA	NA	1	NA	NA	2.95926	1.98523	OK
O75886	ENSG00000115145	STAM2	TSS176125,TSS189943,TSS2546,TSS48670,TSS49697,TSS84990	15	4	7	4	NA	5	10	NA	2.32222	1.73215	OK
O75909	ENSG00000090061	CCNK	TSS121139,TSS148461,TSS172033,TSS195532,TSS20245,TSS35655,TSS71784,TSS71788	2	2	NA	NA	2	NA	NA	NA	19.5372	4.36017	OK
O75911	ENSG00000162496	DHRS3	TSS127870,TSS192023,TSS24794,TSS95746	1	1	NA	NA	NA	1	NA	NA	0	0	OK
O75912	ENSG00000157680	DGKI	TSS106603,TSS148302,TSS16152,TSS163121,TSS18394,TSS192025,TSS24238,TSS39981,TSS65756,TSS85856	1	NA	1	NA	NA	NA	1	NA	2.61756	1.85502	OK
O75915	ENSG00000144746	ARL6IP5	TSS109242,TSS127058,TSS1365,TSS50927,TSS68996	3	1	1	1	NA	1	NA	2	6.21133	2.85027	OK
O75923	ENSG00000135636	DYSF	TSS106210,TSS138319,TSS13904,TSS158827,TSS171138,TSS42615,TSS58934,TSS73518,TSS82554,TSS9422	1	NA	NA	1	1	NA	NA	NA	0.00652591	0.00938431	OK
O75925	ENSG00000033800	PIAS1	TSS105409,TSS107294,TSS114247,TSS154583,TSS160356,TSS49541,TSS5926	2	1	NA	1	2	NA	NA	NA	10.1689	3.48142	OK
O75928	ENSG00000078043	PIAS2	TSS114972,TSS127330,TSS127333,TSS145368,TSS155110,TSS17333,TSS182110,TSS183515,TSS25228,TSS43237,TSS61230,TSS67617,TSS85955,TSS97057,TSS99393	4	2	2	NA	4	NA	NA	NA	12.1009	3.71159	OK
O75934	ENSG00000116752	BCAS2	TSS150398,TSS36403	14	2	4	8	13	NA	1	NA	11.8283	3.68126	OK
O75935	ENSG00000137100	DCTN3	TSS114956,TSS152893,TSS156651,TSS15746,TSS15749,TSS15750,TSS182580,TSS193607,TSS20073,TSS51075,TSS65664,TSS81092	2	NA	1	1	NA	1	1	NA	64.7965	6.03994	OK
O75937	ENSG00000126698	DNAJC8	TSS134719,TSS164472,TSS61427,TSS98150,TSS98153	13	3	3	7	5	4	4	NA	31.0237	5.00107	OK
O75940	ENSG00000119953	SMNDC1	TSS109510,TSS145651,TSS160568,TSS178214,TSS84582	13	5	2	6	5	NA	8	NA	7.52002	3.09086	OK
O75943	ENSG00000152942	RAD17	TSS103095,TSS103101,TSS122074,TSS12416,TSS134740,TSS137434,TSS151880,TSS152848,TSS161961,TSS162433,TSS163397,TSS16716,TSS171447,TSS171450,TSS178205,TSS179702,TSS180395,TSS67050	2	NA	NA	2	NA	NA	2	NA	25.0848	4.70514	OK
O75947	ENSG00000167863	ATP5H	TSS177271,TSS185740,TSS186654,TSS43793,TSS4755	12	3	3	6	5	NA	NA	7	84.6023	6.41958	OK
O75955	ENSG00000206480	FLOT1	TSS105796,TSS120624,TSS132495,TSS133162,TSS138568,TSS159081,TSS165676,TSS173019,TSS69829,TSS902,TSS903,TSS96585	27	9	12	6	20	7	NA	NA	0	0	OK
O75955	ENSG00000137312	FLOT1	TSS142918,TSS158483,TSS159158,TSS188717,TSS191326,TSS195391,TSS29536,TSS47449,TSS50454,TSS5049,TSS59008,TSS68512,TSS74788	27	9	12	6	20	7	NA	NA	43.3509	5.47089	OK
O75955	ENSG00000230143	FLOT1	TSS102648,TSS112281,TSS124029,TSS127706,TSS138408,TSS138409,TSS167592,TSS178629,TSS182339,TSS194068,TSS72390,TSS7455	27	9	12	6	20	7	NA	NA	0	0	OK
O75955	ENSG00000232280	FLOT1	TSS123361,TSS140479,TSS144777,TSS155576,TSS23638,TSS24466,TSS36618,TSS40000,TSS50656,TSS58032,TSS58033,TSS60455	27	9	12	6	20	7	NA	NA	0	0	OK
O75955	ENSG00000206379	FLOT1	TSS108630,TSS146085,TSS158972,TSS168641,TSS173646,TSS28550,TSS32550,TSS37669,TSS63552,TSS69019,TSS9589,TSS9590	27	9	12	6	20	7	NA	NA	0	0	OK
O75964	ENSG00000167283	ATP5L	TSS112162,TSS112164,TSS166287,TSS44053,TSS70253,TSS7294,TSS94194,TSS96475	12	3	2	7	3	5	NA	4	186.01	7.54697	OK
O75976	ENSG00000108582	CPD	TSS13736,TSS147331,TSS153638,TSS158756,TSS24911,TSS37818,TSS45145,TSS49516,TSS56771,TSS7026	5	3	1	1	4	1	NA	NA	4.30849	2.4083	OK
O75995	ENSG00000122122	SASH3	TSS31569,TSS85906	1	NA	1	NA	NA	NA	1	NA	23.1217	4.59226	OK
O76003	ENSG00000108010	GLRX3	TSS139064,TSS157561,TSS6278	43	14	13	16	NA	10	33	NA	17.5426	4.21277	OK
O76009	ENSG00000006059	KRT33A	TSS162776	7	3	NA	4	4	3	NA	NA	0	0	OK
O76009	ENSG00000261986	KRT33A	TSS58332	7	3	NA	4	4	3	NA	NA	0	0	OK
O76011	ENSG00000131737	KRT34	TSS179973	3	NA	NA	3	3	NA	NA	NA	0	0	OK
O76013	ENSG00000126337	KRT36	TSS109701,TSS154259	5	NA	NA	5	5	NA	NA	NA	0	0	OK
O76021	ENSG00000171490	RSL1D1	TSS115266,TSS1281,TSS146362,TSS19242,TSS19244,TSS19245,TSS34164,TSS42704,TSS43354,TSS55259,TSS60725	39	18	13	8	39	NA	NA	NA	43.4164	5.47302	OK
O76024	ENSG00000109501	WFS1	TSS108249,TSS116717,TSS173256,TSS186701,TSS98309	3	NA	2	1	3	NA	NA	NA	0.0679439	0.0948359	OK
O76031	ENSG00000166855	CLPX	TSS148809,TSS37477,TSS77026,TSS94395,TSS98675	33	11	13	9	17	13	NA	3	9.92776	3.44993	OK
O76071	ENSG00000144021	CIAO1	TSS141060,TSS21985,TSS27306,TSS54967	2	NA	NA	2	NA	1	1	NA	19.9185	4.38671	OK
O76080	ENSG00000107372	ZFAND5	TSS106789,TSS110386,TSS146427,TSS157953,TSS159060,TSS37596,TSS85692,TSS87446	1	1	NA	NA	NA	NA	1	NA	12.0735	3.70857	OK
O76094	ENSG00000174780	SRP72	TSS117070,TSS140278,TSS174052,TSS191402,TSS84394	68	21	25	22	25	17	19	7	30.2847	4.96739	OK
O94762	ENSG00000108469	RECQL5	TSS116028,TSS118523,TSS132104,TSS140894,TSS143896,TSS144295,TSS168360,TSS186930,TSS189831,TSS25613,TSS31279,TSS5452,TSS55792,TSS58428,TSS59424,TSS67763,TSS76412	9	4	4	1	9	NA	NA	NA	12.7261	3.77885	OK
O94763	ENSG00000105176	URI1	TSS107365,TSS118035,TSS125218,TSS131557,TSS13689,TSS156976,TSS179446,TSS181960,TSS33172,TSS34281,TSS5771,TSS77248,TSS77400,TSS90767	16	5	4	7	6	NA	10	NA	22.8449	4.57561	OK
O94766	ENSG00000149541	B3GAT3	TSS154272,TSS16361,TSS173732,TSS28006,TSS49418	3	1	1	1	3	NA	NA	NA	16.7731	4.15162	OK
O94768	ENSG00000081320	STK17B	TSS126058,TSS134430,TSS13699,TSS28644,TSS61578	6	2	2	2	NA	NA	6	NA	15.7051	4.06222	OK
O94776	ENSG00000149480	MTA2	TSS155311,TSS1739,TSS186715,TSS32821,TSS41149,TSS47370,TSS49146	20	8	6	6	20	NA	NA	NA	19.66	4.36877	OK
O94782	ENSG00000162607	USP1	TSS155357,TSS158399,TSS84045,TSS97436	10	5	3	2	10	NA	NA	NA	14.1042	3.91688	OK
O94804	ENSG00000072786	STK10	TSS102590,TSS112299,TSS11878,TSS123098,TSS150410,TSS162689,TSS171100,TSS178686,TSS191978,TSS2760,TSS39837,TSS63569,TSS63635,TSS90485,TSS99679	13	7	6	NA	NA	3	10	NA	9.74591	3.42572	OK
O94805	ENSG00000077080	ACTL6B	TSS165251,TSS31267,TSS91150,TSS93114,TSS96868,TSS96870	3	NA	NA	3	2	1	NA	NA	0	0	OK
O94806	ENSG00000115825	PRKD3	TSS104724,TSS144030,TSS184488,TSS188959,TSS189192,TSS56643,TSS56652,TSS76834,TSS85376,TSS8608	7	1	6	NA	NA	NA	7	NA	44.8635	5.51927	OK
O94808	ENSG00000131459	GFPT2	TSS10325,TSS112634,TSS152799,TSS157173,TSS159196,TSS181506,TSS51021	8	1	2	5	NA	3	5	NA	0	0	OK
O94818	ENSG00000101746	NOL4	TSS113658,TSS128539,TSS145909,TSS159687,TSS164829,TSS171568,TSS188663,TSS19496,TSS195471,TSS31576,TSS32946,TSS60232,TSS7938,TSS90173,TSS90175	1	NA	1	NA	1	NA	NA	NA	1.56922	1.36133	OK
O94822	ENSG00000198862	LTN1	TSS133887,TSS151976,TSS185917,TSS190634,TSS195441	6	3	3	NA	1	1	4	NA	2.23959	1.69581	OK
O94826	ENSG00000154174	TOMM70A	TSS124777,TSS29834,TSS90319	30	10	13	7	14	6	NA	10	14.3467	3.93986	OK
O94829	ENSG00000117408	IPO13	TSS108258,TSS144174,TSS147787,TSS152009,TSS159486,TSS186550,TSS20520	5	2	3	NA	NA	NA	5	NA	4.64639	2.49733	OK
O94832	ENSG00000176658	MYO1D	TSS10685,TSS115504,TSS120833,TSS133581,TSS163060,TSS164122,TSS167420,TSS171459,TSS2756,TSS41109,TSS44913,TSS67296,TSS84077,TSS91321	8	3	5	0	5	NA	3	NA	5.30803	2.65719	OK
O94842	ENSG00000092203	TOX4	TSS109324,TSS113571,TSS150332,TSS163507,TSS163510,TSS178042,TSS181280,TSS181951,TSS46894,TSS72228,TSS72858	21	8	7	6	21	NA	NA	NA	17.4627	4.20654	OK
O94855	ENSG00000150961	SEC24D	TSS114121,TSS120892,TSS12343,TSS150062,TSS150063,TSS162408,TSS164753,TSS168343,TSS175166,TSS183620,TSS39716,TSS50371,TSS61052,TSS7977,TSS86671	31	12	16	3	5	15	11	NA	19.1497	4.33269	OK
O94868	ENSG00000137478	FCHSD2	TSS100867,TSS103319,TSS121519,TSS136397,TSS175371,TSS24925,TSS48999,TSS82646	9	2	3	4	NA	NA	9	NA	10.0644	3.46785	OK
O94874	ENSG00000014123	UFL1	TSS168321,TSS180565	36	12	14	10	25	6	NA	5	5.38964	2.67573	OK
O94886	ENSG00000196187	TMEM63A	TSS158416,TSS165637,TSS185936,TSS195245,TSS27257,TSS28701,TSS30,TSS58239,TSS93128	3	NA	1	2	2	NA	NA	1	3.51793	2.17566	OK
O94888	ENSG00000163960	UBXN7	TSS134150,TSS162671,TSS18644,TSS47457,TSS90421	35	13	13	9	6	10	19	NA	5.30305	2.65605	OK
O94903	ENSG00000147471	PROSC	TSS177528,TSS18305,TSS18310,TSS18312,TSS189087,TSS43789,TSS72384,TSS88751	31	10	10	11	NA	10	21	NA	9.87894	3.44347	OK
O94905	ENSG00000147475	ERLIN2	TSS126493,TSS126494,TSS12657,TSS168691,TSS171234,TSS177402,TSS190390,TSS44364,TSS56796,TSS72187,TSS72191	27	9	8	10	12	5	NA	10	3.61935	2.20769	OK
O94906	ENSG00000101161	PRPF6	TSS66627	52	22	18	12	52	NA	NA	0	17.7588	4.2295	OK
O94911	ENSG00000141338	ABCA8	TSS133836,TSS17358,TSS181297,TSS191451,TSS19737,TSS24356,TSS37273,TSS38174,TSS56997,TSS6068,TSS63031,TSS75149,TSS79992	1	NA	1	NA	1	NA	NA	NA	0	0	OK
O94913	ENSG00000165494	PCF11	TSS128785,TSS135647,TSS158778,TSS29180,TSS49460,TSS87196	7	3	2	2	7	NA	NA	NA	6.79553	2.96265	OK
O94915	ENSG00000075539	FRYL	TSS108491,TSS116144,TSS117467,TSS133420,TSS149669,TSS152197,TSS155712,TSS169746,TSS169749,TSS179034,TSS17998,TSS185492,TSS187162,TSS195072,TSS38730,TSS45041,TSS54214,TSS71285	19	7	12	NA	NA	NA	19	NA	6.9651	2.99369	OK
O94919	ENSG00000149218	ENDOD1	TSS43529	16	5	4	7	7	4	NA	5	0.879889	0.910647	OK
O94921	ENSG00000058091	CDK14	TSS10270,TSS107427,TSS109836,TSS126850,TSS128768,TSS140606,TSS152686,TSS186677,TSS77912,TSS90411,TSS94152	14	4	5	5	NA	4	10	NA	10.1637	3.48074	OK
O94925	ENSG00000115419	GLS	TSS114343,TSS13022,TSS139624,TSS148125,TSS154994,TSS17384,TSS185203,TSS186106,TSS22192,TSS32142,TSS42406,TSS43653,TSS50135,TSS89006,TSS94483	74	29	30	15	7	58	NA	9	8.42565	3.23659	OK
O94927	ENSG00000249115	HAUS5	TSS134408,TSS138032,TSS138035,TSS138036,TSS156202,TSS174457,TSS193117,TSS28900,TSS68638	6	NA	3	3	1	NA	5	NA	6.97435	2.99537	OK
O94953	ENSG00000127663	KDM4B	TSS120103,TSS134589,TSS152700,TSS17977,TSS186588,TSS189512,TSS91010,TSS93614,TSS97158,TSS99597	14	5	4	5	5	4	5	NA	20.8548	4.44988	OK
O94966	ENSG00000172046	USP19	TSS114930,TSS120846,TSS121391,TSS138777,TSS151332,TSS15356,TSS156415,TSS159869,TSS174535,TSS193192,TSS33378,TSS62587,TSS6965,TSS84604	10	4	6	NA	NA	NA	10	NA	13.3123	3.83918	OK
O94967	ENSG00000085433	WDR47	TSS106071,TSS106073,TSS133955,TSS156960,TSS28378,TSS30392,TSS35162	1	NA	1	NA	NA	NA	1	NA	1.19274	1.13273	OK
O94972	ENSG00000108395	TRIM37	TSS121750,TSS121753,TSS15549,TSS17027,TSS17697,TSS192389,TSS193599,TSS2770,TSS32610,TSS46176,TSS46178,TSS6437,TSS76583,TSS94607	1	NA	NA	1	NA	NA	1	NA	6.33669	2.87513	OK
O94973	ENSG00000183020	AP2A2	TSS114070,TSS130661,TSS137811,TSS137812,TSS153017,TSS156713,TSS158684,TSS167918,TSS190518,TSS191485,TSS192161,TSS195319,TSS22305,TSS29608,TSS43760,TSS55434,TSS61612,TSS71631,TSS85575,TSS86598,TSS8695,TSS9450	54	18	21	15	24	4	26	NA	7.21649	3.03852	OK
O94979	ENSG00000138674	SEC31A	TSS105904,TSS107374,TSS125352,TSS130757,TSS134212,TSS135329,TSS143423,TSS143424,TSS145150,TSS146236,TSS148498,TSS154677,TSS15600,TSS157339,TSS159397,TSS160403,TSS163802,TSS175942,TSS176811,TSS182150,TSS18255,TSS195438,TSS2551,TSS28651,TSS34897,TSS35561,TSS55801,TSS63345,TSS64757,TSS77573,TSS77795,TSS89394,TSS89396,TSS92575,TSS92576	67	35	25	7	18	25	22	2	28.7158	4.89316	OK
O94992	ENSG00000186834	HEXIM1	TSS3051	1	NA	NA	1	NA	NA	1	NA	1.76757	1.46862	OK
O95059	ENSG00000163684	RPP14	TSS124482,TSS145998,TSS161204,TSS180364,TSS185178,TSS187104,TSS25560,TSS45236,TSS48683,TSS51940,TSS67392	1	NA	NA	1	NA	NA	1	NA	4.07294	2.34282	OK
O95067	ENSG00000157456	CCNB2	TSS105985,TSS29008,TSS87732,TSS95983	4	1	3	NA	4	NA	NA	NA	62.7983	5.99545	OK
O95070	ENSG00000174851	YIF1A	TSS108634,TSS11987,TSS122501,TSS156520,TSS184032,TSS191743,TSS62857,TSS66022,TSS66023,TSS84310,TSS84313,TSS9663	6	1	NA	5	2	2	NA	2	33.7946	5.12079	OK
O95071	ENSG00000104517	UBR5	TSS122238,TSS123076,TSS133163,TSS134368,TSS146715,TSS177537,TSS181679,TSS18513,TSS33000,TSS45033,TSS65277,TSS68135,TSS69928	37	12	19	6	NA	11	26	NA	21.3635	4.48307	OK
O95084	ENSG00000150687	PRSS23	TSS115418,TSS20153,TSS20154,TSS76089,TSS78036,TSS9487,TSS97307	1	NA	NA	1	NA	1	NA	NA	0	0	OK
O95104	ENSG00000156304	SCAF4	TSS153381,TSS175856,TSS33956,TSS48949,TSS54750	6	2	2	2	6	NA	NA	NA	9.9202	3.44893	OK
O95140	ENSG00000116688	MFN2	TSS124278,TSS39984,TSS57345,TSS60284,TSS63906,TSS63958	6	2	3	1	2	1	NA	3	10.8192	3.56306	OK
O95155	ENSG00000130939	UBE4B	TSS102901,TSS105379,TSS110877,TSS136073,TSS152070,TSS168095,TSS186992,TSS26953,TSS68833,TSS74153,TSS84010	6	1	5	NA	NA	NA	6	NA	11.3702	3.6288	OK
O95163	ENSG00000070061	IKBKAP	TSS104415,TSS147810,TSS49171,TSS60820	29	10	19	NA	NA	1	28	NA	5.10207	2.6093	OK
O95167	ENSG00000170906	NDUFA3	TSS106540,TSS12306,TSS140443,TSS183721,TSS193847,TSS33999,TSS36666,TSS52397,TSS70059,TSS70060,TSS79076,TSS87803	2	NA	NA	2	1	1	NA	NA	97.0884	6.61601	OK
O95168	ENSG00000065518	NDUFB4	TSS110102,TSS145992,TSS190170,TSS27606,TSS27608,TSS78924	8	2	2	4	4	1	NA	3	44.7729	5.51642	OK
O95171	ENSG00000136155	SCEL	TSS163652,TSS53238,TSS73037,TSS95261,TSS95262	1	1	NA	NA	1	NA	NA	NA	0	0	OK
O95182	ENSG00000267855	NDUFA7	TSS104688,TSS31248,TSS48521,TSS88660	4	1	1	2	2	1	NA	1	63.305	6.00686	OK
O95197	ENSG00000133318	RTN3	TSS120610,TSS138557,TSS156716,TSS175017,TSS193659,TSS20379,TSS30279,TSS33823,TSS74575	3	1	NA	2	NA	3	NA	NA	47.9845	5.61425	OK
O95199	ENSG00000136161	RCBTB2	TSS171952,TSS26491,TSS27860,TSS45843,TSS56192	1	NA	1	NA	NA	NA	1	NA	1.02677	1.01918	OK
O95202	ENSG00000168924	LETM1	TSS115381,TSS119309,TSS148988,TSS20296,TSS31826,TSS49462,TSS61873	59	20	24	15	25	18	NA	16	13.8152	3.88901	OK
O95219	ENSG00000114520	SNX4	TSS122038,TSS12847,TSS164776,TSS183301,TSS74197	2	NA	NA	2	NA	2	NA	NA	0	0	OK
O95229	ENSG00000122952	ZWINT	TSS114359,TSS128671,TSS182008,TSS75518,TSS75519,TSS75520,TSS82766,TSS93947,TSS93949	2	NA	2	NA	NA	NA	2	NA	31.2513	5.01129	OK
O95232	ENSG00000108848	LUC7L3	TSS106614,TSS122214,TSS124320,TSS134942,TSS134943,TSS135537,TSS149236,TSS156755,TSS160567,TSS179463,TSS182570,TSS182849,TSS189888,TSS194594,TSS194683,TSS35099,TSS44585,TSS76683,TSS94071	20	8	9	3	13	2	5	NA	22.5978	4.56058	OK
O95235	ENSG00000112984	KIF20A	TSS112241,TSS163668,TSS22350,TSS40316,TSS40320,TSS74771,TSS82190	11	5	4	2	11	NA	NA	NA	13.7488	3.88253	OK
O95236	ENSG00000128284	APOL3	TSS127364,TSS128031,TSS134020,TSS134021,TSS137713,TSS138355,TSS182137,TSS182138,TSS5137,TSS80402	1	NA	NA	1	1	NA	NA	NA	5.04881	2.59665	OK
O95239	ENSG00000090889	KIF4A	TSS149108,TSS186010,TSS43710	23	11	6	6	23	NA	NA	NA	6.7164	2.94793	OK
O95243	ENSG00000129071	MBD4	TSS141029,TSS141030,TSS159892,TSS175143,TSS177553,TSS4561,TSS61545,TSS72931,TSS72932,TSS88755	6	3	3	NA	6	NA	NA	NA	22.6669	4.5648	OK
O95248	ENSG00000100241	SBF1	TSS116792,TSS139986,TSS16419,TSS177811,TSS29401,TSS29403,TSS67153,TSS76003,TSS85752	14	6	8	NA	1	NA	13	NA	18.3907	4.27729	OK
O95249	ENSG00000108587	GOSR1	TSS112541,TSS112546,TSS154452,TSS178251,TSS183791,TSS21960,TSS34962,TSS39560,TSS57957,TSS976	0	0	0	NA	NA	NA	NA	0	8.10753	3.18706	OK
O95251	ENSG00000136504	KAT7	TSS110400,TSS119792,TSS123088,TSS126318,TSS134097,TSS135799,TSS137160,TSS140296,TSS140793,TSS144141,TSS146325,TSS149676,TSS165589,TSS186933,TSS23979,TSS3409,TSS6805,TSS87936,TSS92415	14	5	4	5	14	NA	NA	NA	9.53419	3.39701	OK
O95260	ENSG00000107669	ATE1	TSS107171,TSS115819,TSS144658,TSS181418,TSS184989,TSS22995,TSS49176,TSS5088,TSS89066,TSS926	3	1	2	NA	NA	NA	3	NA	2.81755	1.93265	OK
O95274	ENSG00000124466	LYPD3	TSS16346,TSS180376,TSS181341,TSS39792	2	NA	1	1	NA	NA	NA	2	0.46256	0.548496	OK
O95292	ENSG00000124164	VAPB	TSS111004,TSS181569,TSS38654,TSS44322,TSS86525,TSS89769	24	10	7	7	10	6	NA	8	14.0989	3.91637	OK
O95294	ENSG00000111344	RASAL1	TSS105776,TSS140307,TSS158481,TSS158482,TSS35460,TSS38006,TSS69128	14	4	6	4	NA	NA	14	NA	43.1857	5.46551	OK
O95295	ENSG00000143553	SNAPIN	TSS11766,TSS120262,TSS140991,TSS48527	20	6	6	8	NA	7	13	NA	12.1592	3.718	OK
O95297	ENSG00000197965	MPZL1	TSS143298,TSS155428,TSS19608,TSS55152,TSS71706,TSS72357,TSS779,TSS83340,TSS90110,TSS90794	5	1	1	3	1	2	NA	2	24.1431	4.65209	OK
O95299	ENSG00000130414	NDUFA10	TSS107623,TSS131881,TSS151433,TSS154794,TSS161771,TSS176249,TSS177475,TSS192937,TSS264,TSS35682,TSS44727,TSS90708	6	1	2	3	2	2	NA	2	30.8534	4.99338	OK
O95336	ENSG00000130313	PGLS	TSS151428,TSS156506,TSS169672,TSS43460,TSS63897,TSS82790	36	13	10	13	NA	3	33	NA	66.8478	6.08423	OK
O95342	ENSG00000073734	ABCB11	TSS13855,TSS191197,TSS26468	0	NA	0	NA	NA	NA	NA	0	0	0	OK
O95347	ENSG00000136824	SMC2	TSS125918,TSS151689,TSS169917,TSS2052,TSS21220,TSS7072	136	39	69	28	54	21	61	NA	8.34426	3.22408	OK
O95352	ENSG00000197548	ATG7	TSS113344,TSS128841,TSS15682,TSS15798,TSS162065,TSS17081,TSS183778,TSS184559,TSS184560,TSS194153,TSS20447,TSS21812,TSS35367,TSS37590,TSS40373,TSS58906,TSS71478,TSS72933,TSS81890,TSS92926,TSS95760	9	4	2	3	NA	NA	9	NA	8.11556	3.18833	OK
O95359	ENSG00000138162	TACC2	TSS109063,TSS118399,TSS123764,TSS132390,TSS132881,TSS137735,TSS147494,TSS150932,TSS156910,TSS159903,TSS162400,TSS172096,TSS17405,TSS17455,TSS177315,TSS178340,TSS180153,TSS180340,TSS183119,TSS18754,TSS21632,TSS43775,TSS57035,TSS8096,TSS93566	1	NA	1	NA	NA	NA	NA	1	0	0	OK
O95363	ENSG00000145982	FARS2	TSS106340,TSS191051,TSS72904,TSS93780	3	1	1	1	NA	3	NA	NA	5.58048	2.71819	OK
O95365	ENSG00000178951	ZBTB7A	TSS190188,TSS32590	1	NA	1	NA	1	NA	NA	NA	2.13952	1.65054	OK
O95372	ENSG00000011009	LYPLA2	TSS146201,TSS149767,TSS163210,TSS18052,TSS182321,TSS182971,TSS32340,TSS4206,TSS78959	9	NA	5	4	NA	1	8	NA	24.1373	4.65176	OK
O95373	ENSG00000205339	IPO7	TSS103884,TSS109247,TSS159651,TSS27536,TSS49003,TSS91214,TSS96885	32	14	15	3	10	4	18	NA	29.5431	4.93277	OK
O95376	ENSG00000177479	ARIH2	TSS100483,TSS103299,TSS111869,TSS119719,TSS121761,TSS123665,TSS138020,TSS138025,TSS178252,TSS179163,TSS22897,TSS30878,TSS30879,TSS35023,TSS35027,TSS52485,TSS66845,TSS66846,TSS70592,TSS72829,TSS77959,TSS85147,TSS85152,TSS85154	13	5	4	4	NA	NA	13	NA	21.1407	4.46863	OK
O95379	ENSG00000145779	TNFAIP8	TSS101559,TSS120364,TSS135448,TSS141170,TSS191257,TSS45872,TSS63246	11	3	2	6	NA	2	9	NA	28.815	4.89797	OK
O95391	ENSG00000164609	SLU7	TSS147085,TSS170670,TSS183550,TSS4989,TSS62913,TSS79299	6	2	2	2	6	NA	NA	NA	8.73172	3.28269	OK
O95394	ENSG00000013375	PGM3	TSS138992,TSS151688,TSS153968,TSS153969,TSS160503,TSS162659,TSS190859,TSS30693,TSS43165,TSS49112,TSS49113,TSS53979,TSS79368	26	8	9	9	NA	1	25	NA	6.92701	2.98678	OK
O95396	ENSG00000124217	MOCS3	TSS20949	2	1	1	NA	NA	NA	2	NA	2.60767	1.85107	OK
O95400	ENSG00000169217	CD2BP2	TSS11189,TSS129326,TSS137664	23	5	10	8	8	8	7	NA	15.5848	4.05179	OK
O95433	ENSG00000100591	AHSA1	TSS155829,TSS166830,TSS24617,TSS3738,TSS38486,TSS41994,TSS46442,TSS54024,TSS54701,TSS60019,TSS60022,TSS72976,TSS80766	77	31	29	17	1	17	59	NA	33.5055	5.10875	OK
O95453	ENSG00000140694	PARN	TSS109996,TSS130159,TSS154525,TSS166374,TSS16756,TSS180087,TSS184557,TSS31094,TSS31686,TSS31687,TSS37958,TSS47120,TSS49675,TSS61370,TSS67712	43	11	23	9	17	13	13	NA	12.6004	3.76558	OK
O95456	ENSG00000183527	PSMG1	TSS104244,TSS118129,TSS66713,TSS88160,TSS93825	18	5	7	6	NA	4	14	NA	13.3074	3.83869	OK
O95460	ENSG00000124159	MATN4	TSS105018,TSS61863,TSS72158	1	NA	NA	1	NA	1	NA	NA	0	0	OK
O95466	ENSG00000184922	FMNL1	TSS107850,TSS109816,TSS145011,TSS164394,TSS31611,TSS33669,TSS44395,TSS47122,TSS51786,TSS51787,TSS69034,TSS71119	7	3	4	NA	NA	2	5	NA	21.7404	4.50719	OK
O95470	ENSG00000166224	SGPL1	TSS21293,TSS22981,TSS27434,TSS79057	6	2	1	3	4	2	NA	NA	1.93449	1.55311	OK
O95476	ENSG00000175826	CTDNEP1	TSS115992,TSS136342,TSS152515,TSS179221,TSS20755,TSS30914,TSS43532,TSS51719,TSS55696,TSS67032,TSS85809,TSS89048	2	2	NA	NA	NA	2	NA	NA	32.0719	5.04753	OK
O95479	ENSG00000049239	H6PD	TSS11089,TSS127735,TSS163418	18	6	11	1	NA	18	NA	NA	2.74861	1.90636	OK
O95486	ENSG00000113615	SEC24A	TSS25862,TSS39845,TSS97609	20	12	8	NA	3	NA	17	NA	8.5557	3.25636	OK
O95487	ENSG00000138802	SEC24B	TSS136894,TSS14031,TSS191820	10	5	4	1	1	3	6	NA	5.4819	2.69642	OK
O95551	ENSG00000111802	TDP2	TSS113294,TSS121159,TSS154636,TSS17265,TSS20984,TSS38322	18	5	6	7	NA	3	15	NA	9.45704	3.3864	OK
O95563	ENSG00000143158	MPC2	TSS105327,TSS110256,TSS75770	3	1	NA	2	1	NA	NA	2	25.2999	4.71699	OK
O95571	ENSG00000105755	ETHE1	TSS120044,TSS120047,TSS138014,TSS156180,TSS47608,TSS65547	5	3	1	1	NA	5	NA	NA	10.2846	3.49628	OK
O95573	ENSG00000123983	ACSL3	TSS148713,TSS154802,TSS167758,TSS172966,TSS30133,TSS41485,TSS43245,TSS47422,TSS4876,TSS65782,TSS72279	33	15	12	6	9	14	3	7	10.9194	3.57524	OK
O95602	ENSG00000068654	POLR1A	TSS130084,TSS140813,TSS159156,TSS33998,TSS65893,TSS65894,TSS68817,TSS69119,TSS96569	34	15	7	12	32	NA	2	NA	2.91613	1.96943	OK
O95613	ENSG00000160299	PCNT	TSS10428,TSS123763,TSS127221,TSS141468,TSS141595,TSS160794,TSS67313,TSS92136	0	NA	NA	0	NA	NA	NA	0	8.48088	3.24502	OK
O95619	ENSG00000127337	YEATS4	TSS115179,TSS188670,TSS18893,TSS239,TSS97992	3	1	1	1	1	NA	2	NA	25.9238	4.75081	OK
O95639	ENSG00000160917	CPSF4	TSS101377,TSS108165,TSS110943,TSS113130,TSS11486,TSS144015,TSS171479,TSS183293,TSS192045,TSS28226,TSS55497,TSS66159,TSS68585	7	3	2	2	7	NA	NA	NA	17.3896	4.20082	OK
O95644	ENSG00000131196	NFATC1	TSS11724,TSS11725,TSS11726,TSS143178,TSS14398,TSS145230,TSS149385,TSS152331,TSS193234,TSS193742,TSS24461,TSS29808,TSS40057,TSS78911,TSS90828,TSS96419	14	5	6	3	14	NA	NA	NA	18.0337	4.25048	OK
O95671	ENSG00000169093	ASMTL	TSS118514,TSS173973,TSS176241,TSS176243,TSS81191,TSS86761,TSS90504	16	5	5	6	NA	NA	16	NA	8.04659	3.17737	OK
O95674	ENSG00000101290	CDS2	TSS1247,TSS130069,TSS139588,TSS150025,TSS172251,TSS57596,TSS79513,TSS96182	6	2	2	2	3	NA	NA	3	9.04233	3.32802	OK
O95678	ENSG00000170454	KRT75	TSS190920	20	13	4	3	NA	16	4	NA	0	0	OK
O95684	ENSG00000213066	FGFR1OP	TSS125774,TSS22627,TSS58572,TSS62593,TSS73971,TSS7939	2	NA	1	1	NA	NA	2	NA	2.67321	1.87704	OK
O95696	ENSG00000100425	BRD1	TSS112295,TSS11855,TSS140194,TSS144129,TSS1502,TSS34350,TSS52333,TSS6069	5	1	3	1	5	NA	NA	NA	5.94114	2.79517	OK
O95707	ENSG00000105171	POP4	TSS105256,TSS10994,TSS120176,TSS124630,TSS144459,TSS153185,TSS153188,TSS183252,TSS39732,TSS75965,TSS75966	1	1	NA	NA	NA	NA	1	NA	22.388	4.5477	OK
O95714	ENSG00000128731	HERC2	TSS109453,TSS109455,TSS14236,TSS152553,TSS154206,TSS154208,TSS163908,TSS179944,TSS188252,TSS44110,TSS54906,TSS75111	2	NA	2	NA	NA	NA	2	NA	10.4318	3.51498	OK
O95716	ENSG00000105514	RAB3D	TSS162421,TSS36592	21	2	5	14	2	9	3	7	4.07938	2.34465	OK
O95718	ENSG00000119715	ESRRB	TSS106635,TSS136686,TSS152625,TSS7417,TSS78797,TSS88550	1	1	NA	NA	1	NA	NA	NA	0	0	OK
O95721	ENSG00000099940	SNAP29	TSS10459,TSS115896,TSS124338	24	9	7	8	5	12	4	3	8.21922	3.20464	OK
O95747	ENSG00000172939	OXSR1	TSS108685,TSS139504,TSS162754,TSS94846,TSS9768	28	7	10	11	1	6	21	NA	6.61038	2.92797	OK
O95749	ENSG00000152904	GGPS1	TSS113170,TSS117011,TSS117012,TSS117014,TSS146898,TSS158569,TSS49622,TSS78339,TSS81398	1	1	NA	NA	NA	NA	1	NA	5.34901	2.66653	OK
O95757	ENSG00000164070	HSPA4L	TSS135256,TSS150927,TSS32100,TSS6607,TSS98378	2	NA	1	1	2	NA	NA	NA	1.77934	1.47474	OK
O95758	ENSG00000119314	PTBP3	TSS156242,TSS182632,TSS189352,TSS32700,TSS32701,TSS45751,TSS52967,TSS65657	6	5	1	NA	4	2	NA	NA	13.7115	3.87887	OK
O95772	ENSG00000010270	STARD3NL	TSS108974,TSS135596,TSS174456,TSS179725,TSS50603,TSS50605,TSS54425,TSS72513	2	1	NA	1	1	1	NA	NA	7.50159	3.08773	OK
O95777	ENSG00000128534	NAA38	TSS120403,TSS138285,TSS48510,TSS81741	6	2	1	3	3	1	2	NA	17.0247	4.1719	OK
O95782	ENSG00000196961	AP2A1	TSS120146,TSS125466,TSS140403,TSS146600,TSS15456,TSS168559,TSS71794,TSS78428	90	29	32	29	43	11	35	1	22.0362	4.52583	OK
O95785	ENSG00000011451	WIZ	TSS124994,TSS136314,TSS145475,TSS145637,TSS14598,TSS183420,TSS52525	3	1	1	1	3	NA	NA	NA	6.42445	2.89228	OK
O95786	ENSG00000107201	DDX58	TSS163094,TSS33315,TSS54433,TSS84874	5	1	4	NA	NA	NA	5	NA	0.519629	0.603719	OK
O95793	ENSG00000124214	STAU1	TSS39260,TSS82567	37	13	13	11	23	6	8	NA	16.4319	4.12366	OK
O95801	ENSG00000243725	TTC4	TSS146786,TSS147487,TSS42024,TSS78904	9	3	3	3	NA	NA	9	NA	5.64476	2.73222	OK
O95816	ENSG00000112208	BAG2	TSS25422,TSS30312	9	1	1	7	1	1	7	NA	3.87874	2.28651	OK
O95819	ENSG00000071054	MAP4K4	TSS112636,TSS125680,TSS136762,TSS139308,TSS163204,TSS164212,TSS17945,TSS182549,TSS193825,TSS38316,TSS44282,TSS55726,TSS72467,TSS73006,TSS96711	24	8	11	5	7	3	14	NA	32.6704	5.07341	OK
O95822	ENSG00000103150	MLYCD	TSS152005,TSS86059	7	NA	3	4	NA	7	NA	NA	1.73034	1.44908	OK
O95831	ENSG00000156709	AIFM1	TSS146139,TSS161325,TSS26431,TSS43751,TSS74510,TSS75657,TSS80624	79	27	40	12	28	39	1	11	9.43837	3.38382	OK
O95834	ENSG00000125746	EML2	TSS105375,TSS113101,TSS122171,TSS123380,TSS136979,TSS138517,TSS141413,TSS144904,TSS16714,TSS172723,TSS178529,TSS188986,TSS32342,TSS61035,TSS6431,TSS65047,TSS66454,TSS70188,TSS70191,TSS70192,TSS75784,TSS7836,TSS81459,TSS83891,TSS86321,TSS88578,TSS90195,TSS99257,TSS99666	21	6	9	6	NA	NA	21	NA	31.9199	5.04089	OK
O95837	ENSG00000156049	GNA14	TSS150653,TSS76185	1	NA	NA	1	NA	1	NA	NA	0	0	OK
O95861	ENSG00000162813	BPNT1	TSS112395,TSS130328,TSS148273,TSS16868,TSS20310,TSS25539,TSS39811,TSS40437,TSS66844,TSS76050	38	14	13	11	NA	13	25	NA	24.4171	4.66773	OK
O95881	ENSG00000117862	TXNDC12	TSS193216,TSS27760,TSS46002,TSS60051,TSS63749	10	2	4	4	NA	5	5	NA	11.3256	3.62359	OK
O95905	ENSG00000122882	ECD	TSS24305,TSS27407,TSS42299,TSS42303,TSS4821,TSS60339,TSS82729,TSS96984	1	NA	NA	1	NA	NA	1	NA	5.35578	2.66807	OK
O95926	ENSG00000117614	SYF2	TSS124934,TSS143001,TSS38213,TSS56484	1	NA	NA	1	1	NA	NA	NA	8.12435	3.18972	OK
O95983	ENSG00000071655	MBD3	TSS100233,TSS129406,TSS132355,TSS134145,TSS136974,TSS176775,TSS18537,TSS27501,TSS35810,TSS36230,TSS78873	2	NA	NA	2	1	NA	1	NA	41.8802	5.42224	OK
O95985	ENSG00000100038	TOP3B	TSS104598,TSS108158,TSS144070,TSS1610,TSS162312,TSS162315,TSS166897,TSS174215,TSS174845,TSS192558,TSS32224,TSS32566,TSS76135,TSS86282,TSS86284	15	6	5	4	15	NA	NA	NA	7.86752	3.14853	OK
O95989	ENSG00000272325	NUDT3	TSS31824	5	1	1	3	NA	NA	5	NA	9.32834	3.36854	OK
O95999	ENSG00000142867	BCL10	TSS26549	7	1	3	3	NA	3	4	NA	2.56648	1.8345	OK
O96000	ENSG00000140990	NDUFB10	TSS101005,TSS101006,TSS173080,TSS82566,TSS82569	17	6	2	9	4	5	NA	8	111.211	6.81007	OK
O96005	ENSG00000104853	CLPTM1	TSS106115,TSS144969,TSS155187,TSS176817,TSS178528,TSS178530,TSS180338,TSS32225,TSS3452,TSS83990,TSS89834	9	1	4	4	5	NA	NA	4	23.0169	4.58598	OK
O96006	ENSG00000214717	ZBED1	TSS111249,TSS134633,TSS139660,TSS23664	5	2	2	1	5	NA	NA	NA	7.03595	3.00647	OK
O96007	ENSG00000164172	MOCS2	TSS116326,TSS132305,TSS132306,TSS132309,TSS134673,TSS25782,TSS43771,TSS46531,TSS91028	5	1	1	3	NA	NA	5	NA	10.4736	3.52025	OK
O96008	ENSG00000130204	TOMM40	TSS114750,TSS38990,TSS38991,TSS57023,TSS75948,TSS97443	17	5	6	6	7	4	NA	6	20.4345	4.42186	OK
O96011	ENSG00000131779	PEX11B	TSS108868,TSS61748,TSS79337	3	1	1	1	3	NA	NA	NA	6.7004	2.94493	OK
O96017	ENSG00000183765	CHEK2	TSS120216,TSS124374,TSS124780,TSS124782,TSS127787,TSS138168,TSS164695,TSS167217,TSS179911,TSS186500,TSS24317,TSS39153,TSS57886,TSS6352,TSS6354,TSS6358,TSS77410,TSS93767	7	3	3	1	NA	NA	7	NA	6.65061	2.93557	OK
O96019	ENSG00000136518	ACTL6A	TSS103053,TSS103885,TSS110882,TSS12418,TSS132223,TSS153904,TSS172106,TSS177467,TSS193338,TSS30483,TSS39909,TSS56426,TSS75216	55	13	17	25	20	6	29	0	38.8762	5.31746	OK
O96028	ENSG00000109685	WHSC1	TSS103945,TSS111583,TSS127033,TSS127120,TSS133744,TSS148527,TSS160884,TSS167842,TSS176008,TSS177697,TSS189495,TSS39934,TSS44440,TSS44945,TSS45528,TSS45531,TSS46885,TSS69437,TSS8108,TSS85617,TSS93575	15	6	5	4	15	NA	NA	NA	39.8745	5.35313	OK
P00167	ENSG00000166347	CYB5A	TSS101196,TSS12045,TSS121476,TSS146183,TSS2405,TSS3285,TSS55752	2	NA	0	2	NA	NA	NA	2	0	0	OK
P00338	ENSG00000134333	LDHA	TSS106861,TSS143225,TSS143639,TSS15231,TSS173230,TSS194071,TSS45100,TSS63107,TSS70304,TSS71747,TSS77797,TSS88706,TSS88707,TSS88708,TSS95391,TSS95617	186	68	51	67	8	30	141	7	778.094	9.60565	OK
P00367	ENSG00000148672	GLUD1	TSS149363,TSS154467,TSS157178,TSS174284,TSS40871,TSS87371	120	32	41	47	51	48	2	19	28.8737	4.9008	OK
P00374	ENSG00000228716	DHFR	TSS14527,TSS179851,TSS18115,TSS193946,TSS36044,TSS36046,TSS6621	25	3	11	11	NA	NA	25	NA	22.3703	4.5466	OK
P00387	ENSG00000100243	CYB5R3	TSS10048,TSS143369,TSS172185,TSS190239,TSS35264,TSS42864,TSS51906,TSS75031,TSS87128	48	13	12	23	9	20	4	15	34.7998	5.16188	OK
P00390	ENSG00000104687	GSR	TSS106751,TSS152879,TSS28078,TSS43076,TSS46058,TSS57027	27	8	11	8	NA	10	17	NA	10.1522	3.47926	OK
P00403	ENSG00000198712	MT-CO2	TSS191950	26	9	8	9	12	5	1	8	3683.94	11.8474	OK
P00441	ENSG00000142168	SOD1	TSS115513,TSS151192,TSS35613,TSS71731	11	3	3	5	NA	3	8	NA	90.1867	6.51075	OK
P00450	ENSG00000047457	CP	TSS10523,TSS116058,TSS116185,TSS128621,TSS169139,TSS171478,TSS194428,TSS24167,TSS38397,TSS44384,TSS44385,TSS83318,TSS98454,TSS98889	22	5	8	9	NA	NA	NA	22	0.734444	0.794473	OK
P00488	ENSG00000124491	F13A1	TSS171140,TSS23145,TSS34319,TSS40461,TSS57796,TSS88369	0	NA	0	NA	NA	NA	NA	0	0	0	OK
P00491	ENSG00000198805	PNP	TSS140306,TSS157130,TSS164741,TSS171262,TSS17619,TSS183024,TSS99812	77	27	21	29	NA	17	60	NA	43.9621	5.49064	OK
P00492	ENSG00000165704	HPRT1	TSS121629,TSS163308,TSS6398	39	13	12	14	NA	6	33	NA	36.5965	5.23253	OK
P00505	ENSG00000125166	GOT2	TSS103129,TSS140973,TSS18225,TSS36161,TSS36165,TSS76823,TSS88451	102	35	28	39	16	57	17	12	51.4381	5.71254	OK
P00558	ENSG00000102144	PGK1	TSS110979,TSS20815,TSS25817,TSS4597,TSS52881,TSS64149,TSS91622	215	69	51	95	5	60	148	2	519.854	9.02474	OK
P00734	ENSG00000180210	F2	TSS101050,TSS169440,TSS46385,TSS48731,TSS54063	12	2	6	4	NA	NA	NA	12	0	0	OK
P00736	ENSG00000159403	C1R	TSS109277,TSS165898,TSS18896,TSS27294,TSS47217,TSS47218,TSS6903,TSS75319,TSS82097,TSS82101,TSS93738	3	1	1	1	NA	NA	NA	3	0.104534	0.143438	OK
P00738	ENSG00000257017	HP	TSS156646,TSS174953,TSS174956,TSS174960,TSS186717,TSS194265,TSS9231,TSS95676	27	9	10	8	NA	NA	NA	27	0	0	OK
P00747	ENSG00000122194	PLG	TSS167636,TSS21192,TSS30334,TSS30336,TSS30339,TSS44532,TSS46005,TSS47391,TSS47617,TSS52184,TSS66416,TSS83884	18	4	9	5	NA	NA	NA	18	0.243604	0.314527	OK
P00751	ENSG00000239754	CFB	TSS106335,TSS127440,TSS145425,TSS16220,TSS164299,TSS165904,TSS168212,TSS30746,TSS41594,TSS45627,TSS53613,TSS71719	15	4	7	4	NA	NA	NA	15	0	0	OK
P00751	ENSG00000241253	CFB	TSS111693,TSS145595,TSS154754,TSS157648,TSS166132,TSS182616,TSS39690,TSS40788,TSS46419,TSS79916,TSS91855,TSS92369	15	4	7	4	NA	NA	NA	15	0	0	OK
P00751	ENSG00000242335	CFB	TSS106613,TSS131050,TSS134691,TSS160274,TSS174229,TSS17573,TSS193255,TSS20924,TSS28858,TSS80614,TSS94229,TSS97825	15	4	7	4	NA	NA	NA	15	0	0	OK
P00751	ENSG00000241534	CFB	TSS116663,TSS160805,TSS164854,TSS175693,TSS186467,TSS192704,TSS39209,TSS57537,TSS64595,TSS69505,TSS87800,TSS95771	15	4	7	4	NA	NA	NA	15	0	0	OK
P00751	ENSG00000243649	CFB	TSS107497,TSS111024,TSS112996,TSS139608,TSS160559,TSS160916,TSS29115,TSS30064,TSS37939,TSS42929,TSS48451,TSS74709,TSS78408,TSS98877	15	4	7	4	NA	NA	NA	15	0	0	OK
P00751	ENSG00000243570	CFB	TSS114119,TSS117339,TSS126153,TSS129043,TSS194819,TSS29815,TSS42211,TSS45267,TSS51235,TSS63665,TSS75301,TSS8739	15	4	7	4	NA	NA	NA	15	0	0	OK
P00813	ENSG00000196839	ADA	TSS116971,TSS118457,TSS12591,TSS182667,TSS190327,TSS30659,TSS81201	36	11	13	12	NA	5	31	NA	69.0696	6.13072	OK
P00846	ENSG00000198899	MT-ATP6	TSS71097	4	1	1	2	2	1	NA	1	2827.25	11.4657	OK
P01008	ENSG00000117601	SERPINC1	TSS148147,TSS76345,TSS84223	12	4	4	4	NA	NA	NA	12	0	0	OK
P01009	ENSG00000197249	SERPINA1	TSS100514,TSS105124,TSS105125,TSS10918,TSS116915,TSS146246,TSS152659,TSS1694,TSS175120,TSS192354,TSS34270,TSS94842,TSS99107	25	11	7	7	NA	NA	NA	25	0	0	OK
P01011	ENSG00000196136	SERPINA3	TSS112455,TSS140565,TSS166650,TSS25623,TSS25626,TSS43801	16	5	6	5	NA	NA	NA	16	0	0	OK
P01019	ENSG00000135744	AGT	TSS127868	5	1	1	3	NA	NA	NA	5	0	0	OK
P01023	ENSG00000175899	A2M	TSS130524,TSS146289,TSS159225,TSS160386,TSS184286,TSS187867,TSS194670,TSS195659,TSS36759,TSS40104,TSS52466,TSS5366,TSS60993	65	20	23	22	NA	NA	NA	65	0	0	OK
P01024	ENSG00000125730	C3	TSS115128,TSS117256,TSS118384,TSS121098,TSS136195,TSS145064,TSS152284,TSS172461,TSS18678,TSS193859,TSS24733,TSS36065,TSS54460,TSS54641,TSS55129,TSS79432,TSS91871,TSS94813	101	30	36	35	NA	NA	NA	101	0	0	OK
P01031	ENSG00000106804	C5	TSS153673,TSS164073,TSS189345,TSS60087,TSS88586	9	2	4	3	NA	NA	NA	9	0.93226	0.950289	OK
P01040	ENSG00000121552	CSTA	TSS144403,TSS32890	12	5	3	4	3	2	1	6	11.7916	3.67712	OK
P01042	ENSG00000113889	KNG1	TSS191697,TSS25761,TSS7772	11	1	7	3	NA	NA	NA	11	0	0	OK
P01111	ENSG00000213281	NRAS	TSS167363	33	6	7	20	4	14	11	4	11.843	3.68291	OK
P01112	ENSG00000174775	HRAS	TSS103930,TSS105720,TSS108609,TSS141088,TSS150419,TSS157325,TSS179896,TSS191017,TSS191021,TSS34243	3	NA	NA	3	NA	NA	3	NA	11.261	3.616	OK
P01116	ENSG00000133703	KRAS	TSS134277,TSS152381,TSS152382,TSS81918	10	4	NA	6	NA	8	NA	2	3.90232	2.29346	OK
P01137	ENSG00000105329	TGFB1	TSS134820,TSS180647,TSS31265,TSS78925	5	2	2	1	NA	5	NA	NA	20.6132	4.43384	OK
P01591	ENSG00000132465	IGJ	TSS112877,TSS113904,TSS186678,TSS43962,TSS5011,TSS8610	38	11	13	14	1	18	7	12	869.998	9.76653	OK
P01834	ENSG00000211592	IGKC	TSS147010	15	5	5	5	NA	NA	NA	15	8.35e-08	1.20465030921513e-07	OK
P01857	ENSG00000211896	IGHG1	TSS88875	24	9	8	7	1	NA	NA	23	1.36255	1.24034	OK
P01859	ENSG00000211893	IGHG2	TSS124408	21	7	7	7	NA	NA	NA	21	0.503915	0.588723	OK
P01861	ENSG00000211892	IGHG4	TSS127086	20	7	7	6	NA	NA	NA	20	2.71846	1.89471	OK
P01871	ENSG00000211899	IGHM	TSS190650	134	45	48	41	31	42	26	35	4122.42	12.0096	OK
P01876	ENSG00000211895	IGHA1	TSS94547	25	11	9	5	7	1	1	16	0.347029	0.429781	OK
P01877	ENSG00000211890	IGHA2	TSS145251	3	NA	3	NA	NA	NA	NA	3	0.110292	0.150939	OK
P01880	ENSG00000211898	IGHD	TSS181095	47	11	29	7	10	28	2	7	72.9805	6.20907	OK
P01889	ENSG00000234745	HLA-B	TSS127485,TSS137316,TSS155524,TSS189044,TSS42549,TSS47364,TSS50684	17	4	6	7	6	6	3	2	510.141	8.99758	OK
P01891	ENSG00000235657	HLA-A	TSS117703,TSS120718,TSS124417,TSS138651,TSS138652,TSS284,TSS52530	23	10	8	5	7	7	2	7	0	0	OK
P01891	ENSG00000206503	HLA-A	TSS26970,TSS62943,TSS62945,TSS62946,TSS78062,TSS98090,TSS99824	23	10	8	5	7	7	2	7	119.992	6.91877	OK
P01903	ENSG00000230726	HLA-DRA	TSS122095,TSS186444,TSS44827,TSS44828	48	14	15	19	10	17	14	7	0	0	OK
P01903	ENSG00000206308	HLA-DRA	TSS14686,TSS155566,TSS184965,TSS55107	48	14	15	19	10	17	14	7	0	0	OK
P01903	ENSG00000226260	HLA-DRA	TSS158314,TSS170330,TSS176016,TSS53406	48	14	15	19	10	17	14	7	0	0	OK
P01903	ENSG00000234794	HLA-DRA	TSS138198,TSS138199,TSS177835,TSS33468	48	14	15	19	10	17	14	7	0	0	OK
P01903	ENSG00000204287	HLA-DRA	TSS170569,TSS47459	48	14	15	19	10	17	14	7	248.341	7.96198	OK
P01903	ENSG00000228987	HLA-DRA	TSS118142,TSS131998,TSS67003	48	14	15	19	10	17	14	7	0	0	OK
P01903	ENSG00000227993	HLA-DRA	TSS111082,TSS180599,TSS20500	48	14	15	19	10	17	14	7	0	0	OK
P01906	ENSG00000223793	HLA-DQA2	TSS185646,TSS40268	7	1	2	4	NA	3	2	2	0	0	OK
P01906	ENSG00000231526	HLA-DQA2	TSS154813	7	1	2	4	NA	3	2	2	0	0	OK
P01906	ENSG00000257473	DQ-A1	TSS60715	7	1	2	4	NA	3	2	2	0	0	OK
P01906	ENSG00000237541	HLA-DQA2	TSS28533	7	1	2	4	NA	3	2	2	11.3014	3.62075	OK
P01906	ENSG00000233192	HLA-DQA2	TSS161187,TSS34901	7	1	2	4	NA	3	2	2	0	0	OK
P01906	ENSG00000225103	HLA-DQA2	TSS24822	7	1	2	4	NA	3	2	2	0	0	OK
P01906	ENSG00000206301	HLA-DQA2	TSS37481,TSS88472,TSS95846	7	1	2	4	NA	3	2	2	0	0	OK
P01906	ENSG00000231823	HLA-DQA2	TSS143493	7	1	2	4	NA	3	2	2	0	0	OK
P01909	ENSG00000206305	HLA-DQA1	TSS121714,TSS153605,TSS176168	13	4	3	6	2	4	4	3	0	0	OK
P01909	ENSG00000196735	HLA-DQA1	TSS108729,TSS165959,TSS177296,TSS177438,TSS2160,TSS2163,TSS90628	13	4	3	6	2	4	4	3	19.031	4.32416	OK
P01909	ENSG00000232062	HLA-DQA1	TSS127498,TSS181604,TSS52775	13	4	3	6	2	4	4	3	0	0	OK
P01911	ENSG00000196126	HLA-DRB1	TSS189085	6	2	2	2	2	1	1	2	57.5268	5.87103	OK
P01920	ENSG00000179344	HLA-DQB1	TSS115541,TSS155575,TSS169758,TSS188375,TSS28688,TSS39882,TSS48765	18	5	6	7	1	8	8	1	6.49007	2.90498	OK
P01920	ENSG00000233209	HLA-DQB1	TSS143874,TSS182094,TSS184406,TSS184411,TSS42132,TSS6846,TSS84856,TSS98734	18	5	6	7	1	8	8	1	0	0	OK
P01920	ENSG00000231286	HLA-DQB1	TSS114298,TSS121036,TSS143637,TSS36246,TSS41728,TSS41730,TSS59769,TSS96361	18	5	6	7	1	8	8	1	0	0	OK
P01920	ENSG00000225824	HLA-DQB1	TSS135542,TSS139209,TSS19513,TSS33841,TSS36867,TSS51796,TSS51799,TSS69206,TSS84196	18	5	6	7	1	8	8	1	0	0	OK
P02042	ENSG00000223609	HBD	TSS171435,TSS172738,TSS187072	2	1	NA	1	1	NA	1	NA	0	0	OK
P02452	ENSG00000108821	COL1A1	TSS112170,TSS130240,TSS135192,TSS13775,TSS169488,TSS179495,TSS18508,TSS193105,TSS33649,TSS41699,TSS88021,TSS99616	1	1	NA	NA	NA	1	NA	NA	0.0063717	0.00916326	OK
P02533	ENSG00000186847	KRT14	TSS113649,TSS115267,TSS92662	128	45	43	40	38	32	25	33	0	0	OK
P02538	ENSG00000205420	KRT6A	TSS113515,TSS113664,TSS174358,TSS54830,TSS66744	135	48	52	35	43	38	20	34	0	0	OK
P02545	ENSG00000160789	LMNA	TSS112617,TSS118093,TSS130390,TSS136462,TSS141979,TSS163103,TSS165185,TSS169716,TSS172235,TSS174179,TSS176418,TSS187114,TSS192330,TSS195054,TSS20024,TSS29779,TSS41803,TSS6640,TSS80735,TSS80905,TSS80908,TSS90125,TSS98761,TSS99350	2	1	1	NA	2	NA	NA	NA	5.48615	2.69736	OK
P02647	ENSG00000118137	APOA1	TSS110413,TSS146332,TSS146333,TSS164589,TSS192132	26	8	10	8	NA	NA	NA	26	0	0	OK
P02649	ENSG00000130203	APOE	TSS161297,TSS191927,TSS50165,TSS68215,TSS86580	8	1	3	4	NA	1	NA	7	0.459644	0.545617	OK
P02652	ENSG00000158874	APOA2	TSS190861,TSS25024,TSS41031,TSS43197,TSS64116,TSS65099,TSS7027,TSS7028	2	0	1	1	NA	NA	NA	2	0	0	OK
P02656	ENSG00000110245	APOC3	TSS158857,TSS177188,TSS86708,TSS92897	3	1	1	1	NA	NA	NA	3	0	0	OK
P02671	ENSG00000171560	FGA	TSS126671	22	6	9	7	NA	NA	NA	22	0	0	OK
P02675	ENSG00000171564	FGB	TSS123866,TSS123867,TSS123871,TSS147924,TSS15414,TSS178463,TSS71855	28	8	12	8	NA	NA	NA	28	0	0	OK
P02679	ENSG00000171557	FGG	TSS116236,TSS158865,TSS194932,TSS25204,TSS38350,TSS44921,TSS48613,TSS58702,TSS75736,TSS76871	26	7	9	10	NA	NA	NA	26	0	0	OK
P02686	ENSG00000197971	MBP	TSS100008,TSS102268,TSS117931,TSS123886,TSS128664,TSS135797,TSS143583,TSS146218,TSS148663,TSS149844,TSS149847,TSS153865,TSS153867,TSS162898,TSS164051,TSS169303,TSS181574,TSS185136,TSS18583,TSS189221,TSS195420,TSS23055,TSS27943,TSS45913,TSS63301,TSS81588,TSS82596,TSS84126,TSS96901	1	NA	1	NA	NA	1	NA	NA	5.02137	2.59009	OK
P02743	ENSG00000132703	APCS	TSS133492	5	0	3	2	NA	NA	NA	5	0	0	OK
P02746	ENSG00000173369	C1QB	TSS107775,TSS161962,TSS82193	3	1	1	1	NA	NA	NA	3	0	0	OK
P02747	ENSG00000159189	C1QC	TSS147604,TSS39132,TSS40981	7	2	2	3	NA	NA	NA	7	0	0	OK
P02748	ENSG00000113600	C9	TSS101071,TSS106007,TSS17186,TSS37462	10	3	4	3	NA	NA	NA	10	0	0	OK
P02750	ENSG00000171236	LRG1	TSS128872,TSS43782	0	NA	NA	0	NA	NA	NA	0	1.82939	1.50049	OK
P02751	ENSG00000115414	FN1	TSS106113,TSS119932,TSS125603,TSS125605,TSS125606,TSS127254,TSS128359,TSS148593,TSS151839,TSS165068,TSS173561,TSS191000,TSS191791,TSS36704,TSS40455,TSS45440,TSS46217,TSS60290,TSS74061,TSS92073	38	10	15	13	NA	NA	NA	38	0.113344	0.154899	OK
P02763	ENSG00000229314	ORM1	TSS132827,TSS154695,TSS31888	12	4	4	4	NA	NA	NA	12	0	0	OK
P02765	ENSG00000145192	AHSG	TSS107135,TSS40044,TSS4069	4	1	1	2	NA	NA	NA	4	0	0	OK
P02766	ENSG00000118271	TTR	TSS121592,TSS131023	3	1	1	1	NA	NA	NA	3	0	0	OK
P02768	ENSG00000163631	ALB	TSS10119,TSS143247,TSS14816,TSS150092,TSS1563,TSS167283,TSS183482,TSS51489,TSS59065,TSS59066,TSS77259,TSS79251,TSS90775,TSS95664,TSS96432	164	62	61	41	24	17	19	104	0	0	OK
P02774	ENSG00000145321	GC	TSS10402,TSS124030,TSS182541,TSS189073,TSS193305,TSS48584,TSS59780,TSS83016	9	3	3	3	NA	NA	NA	9	0	0	OK
P02786	ENSG00000072274	TFRC	TSS10244,TSS104326,TSS13948,TSS166668,TSS177261,TSS184681,TSS22437,TSS34188,TSS49694,TSS79533,TSS9256,TSS9257,TSS9258,TSS9260,TSS94484	174	57	65	52	57	53	32	32	22.2565	4.53956	OK
P02787	ENSG00000091513	TF	TSS107748,TSS111745,TSS135442,TSS162144,TSS27988,TSS54587,TSS55742,TSS65667,TSS94912	62	20	23	19	NA	NA	NA	62	0.00944042	0.0135558	OK
P02788	ENSG00000012223	LTF	TSS14505,TSS159887,TSS185101,TSS192312,TSS27588,TSS34933,TSS90039,TSS90588,TSS90893	48	14	19	15	2	4	NA	42	0	0	OK
P02790	ENSG00000110169	HPX	TSS111027,TSS126400,TSS137810,TSS141356,TSS189760,TSS189762,TSS27699,TSS40559,TSS62438,TSS62440,TSS72949,TSS89503	8	2	3	3	NA	NA	NA	8	0	0	OK
P02792	ENSG00000087086	FTL	TSS169965	5	2	NA	3	NA	2	3	NA	320.684	8.3295	OK
P02794	ENSG00000167996	FTH1	TSS144370,TSS3630,TSS44082,TSS58102,TSS66526,TSS68495,TSS72175	4	1	NA	3	NA	NA	4	NA	165.816	7.38211	OK
P03891	ENSG00000198763	MT-ND2	TSS93810	1	1	NA	NA	1	NA	NA	NA	917.507	9.84315	OK
P03897	ENSG00000198840	MT-ND3	TSS7593	1	NA	NA	1	NA	NA	NA	1	1610.5	10.6542	OK
P03905	ENSG00000198886	MT-ND4	TSS183149	1	NA	NA	1	NA	NA	NA	1	2625.48	11.3589	OK
P03915	ENSG00000198786	MT-ND5	TSS146222	1	NA	NA	1	NA	NA	NA	1	603.827	9.24038	OK
P03952	ENSG00000164344	KLKB1	TSS126590,TSS144623,TSS177849,TSS41890,TSS45737,TSS53612,TSS91396	1	NA	1	NA	NA	NA	NA	1	0	0	OK
P04003	ENSG00000123838	C4BPA	TSS129098,TSS90192,TSS93360	6	2	2	2	NA	NA	NA	6	0	0	OK
P04004	ENSG00000109072	VTN	TSS122231,TSS129352,TSS24957,TSS29310,TSS39933,TSS4627	4	NA	3	1	NA	NA	NA	4	0.204236	0.268118	OK
P04040	ENSG00000121691	CAT	TSS131922,TSS142903,TSS185810,TSS62269,TSS79604	79	26	31	22	1	40	28	10	12.7246	3.77869	OK
P04049	ENSG00000132155	RAF1	TSS108047,TSS112331,TSS11562,TSS117878,TSS121796,TSS133175,TSS137318,TSS149340,TSS193823,TSS43260,TSS62570,TSS76152,TSS8591	4	NA	4	NA	NA	NA	4	NA	20.1157	4.40024	OK
P04066	ENSG00000179163	FUCA1	TSS79802	5	NA	3	2	NA	3	2	NA	3.43145	2.14778	OK
P04075	ENSG00000149925	ALDOA	TSS112394,TSS119543,TSS12256,TSS131153,TSS132219,TSS149662,TSS151175,TSS159086,TSS16000,TSS163931,TSS17836,TSS182053,TSS19047,TSS19787,TSS23901,TSS24837,TSS33339,TSS33994,TSS33995,TSS35808,TSS40771,TSS50702,TSS66817,TSS68141,TSS69617,TSS89107	104	32	36	36	5	24	72	3	1125.64	10.1378	OK
P04080	ENSG00000160213	CSTB	TSS34624,TSS75980	9	2	4	3	1	3	4	1	13.4568	3.85368	OK
P04083	ENSG00000135046	ANXA1	TSS100480,TSS101420,TSS165329,TSS167823,TSS176007,TSS179515,TSS25100	23	7	10	6	5	NA	NA	18	0	0	OK
P04114	ENSG00000084674	APOB	TSS133282,TSS99970	33	7	16	10	NA	NA	1	32	0	0	OK
P04150	ENSG00000113580	NR3C1	TSS104256,TSS121445,TSS124906,TSS166771,TSS185726,TSS20609,TSS53532,TSS53538,TSS68440,TSS68862,TSS70176,TSS73810,TSS76967,TSS79389,TSS81704,TSS95393,TSS98252	16	5	5	6	NA	6	10	NA	10.5742	3.53284	OK
P04179	ENSG00000112096	SOD2	TSS12168,TSS12170,TSS123028,TSS123848,TSS135566,TSS150753,TSS153652,TSS160615,TSS189893,TSS22955,TSS32711,TSS63470,TSS63473,TSS84156,TSS99810	9	1	2	6	NA	7	NA	2	24.8195	4.69039	OK
P04181	ENSG00000065154	OAT	TSS122058,TSS162217,TSS165667,TSS193496,TSS56658,TSS72646,TSS87931,TSS95225	28	9	10	9	4	23	NA	1	9.40699	3.37948	OK
P04183	ENSG00000167900	TK1	TSS100673,TSS118449,TSS118451,TSS125812,TSS172754,TSS95544	12	5	4	3	NA	NA	12	NA	56.115	5.8358	OK
P04196	ENSG00000113905	HRG	TSS153488,TSS167197,TSS38681	4	1	2	1	NA	NA	NA	4	0	0	OK
P04217	ENSG00000121410	A1BG	TSS113707,TSS133727,TSS20961,TSS28597,TSS2993	3	NA	2	1	NA	NA	NA	3	36.5119	5.22928	OK
P04222	ENSG00000225691	HLA-C	TSS112391,TSS121303,TSS166676,TSS183695,TSS24120,TSS42102,TSS54122,TSS54124,TSS72189,TSS76038	1	NA	NA	1	1	NA	NA	NA	0	0	OK
P04222	ENSG00000204525	HLA-C	TSS109480,TSS110501,TSS134514,TSS145367,TSS157442,TSS170445,TSS57954,TSS70998	1	NA	NA	1	1	NA	NA	NA	204.148	7.68052	OK
P04233	ENSG00000019582	CD74	TSS166112,TSS166544,TSS180789,TSS185141,TSS23680,TSS25530,TSS82760	58	16	18	24	23	19	3	13	613.952	9.26433	OK
P04259	ENSG00000185479	KRT6B	TSS161189	113	37	34	42	44	25	12	32	0	0	OK
P04264	ENSG00000167768	KRT1	TSS159793,TSS20774	304	103	99	102	85	79	71	69	0	0	OK
P04350	ENSG00000104833	TUBB4A	TSS108273,TSS144190,TSS158216,TSS158219,TSS178372,TSS180877,TSS24276,TSS63790,TSS9847	107	43	39	25	30	NA	75	2	0.0204749	0.0292407	OK
P04406	ENSG00000111640	GAPDH	TSS122934,TSS176708,TSS176711,TSS180356,TSS34809,TSS48618,TSS64728,TSS64729,TSS66640	188	56	43	89	16	31	129	12	4350.1	12.0872	OK
P04424	ENSG00000126522	ASL	TSS134300,TSS138749,TSS168894,TSS169020,TSS169023,TSS181702,TSS186900,TSS54073,TSS63886,TSS81842	18	5	8	5	NA	NA	18	NA	14.514	3.9555	OK
P04439	NA	NA	NA	30	9	6	15	8	7	11	4	NA	NA	NA
P04440	ENSG00000223865	HLA-DPB1	TSS103923,TSS110394,TSS17787,TSS183070,TSS195234,TSS37799,TSS53579,TSS64995	20	4	7	9	2	6	10	2	48.9247	5.64168	OK
P04440	ENSG00000226826	HLA-DPB1	TSS113551,TSS116130,TSS128617,TSS134031,TSS176205,TSS20969,TSS38155,TSS7101,TSS89477	20	4	7	9	2	6	10	2	0	0	OK
P04440	ENSG00000215048	HLA-DPB1	TSS102042,TSS102786,TSS154052,TSS164929,TSS52225,TSS59927,TSS6078,TSS66544,TSS83280	20	4	7	9	2	6	10	2	0	0	OK
P04440	ENSG00000237710	HLA-DPB1	TSS126122,TSS168529,TSS17896,TSS186400,TSS195137,TSS20347,TSS37725,TSS81046,TSS9469	20	4	7	9	2	6	10	2	0	0	OK
P04440	ENSG00000236693	HLA-DPB1	TSS113106,TSS115804,TSS125083,TSS145755,TSS149048,TSS152305,TSS164022,TSS43288,TSS61768	20	4	7	9	2	6	10	2	0	0	OK
P04440	ENSG00000230763	HLA-DPB1	TSS115830,TSS122553,TSS147595,TSS147596,TSS161126,TSS161766,TSS2243,TSS38119,TSS89643	20	4	7	9	2	6	10	2	0	0	OK
P04626	ENSG00000141736	ERBB2	TSS108121,TSS113974,TSS121275,TSS122127,TSS123039,TSS128436,TSS136112,TSS139267,TSS142079,TSS148694,TSS153771,TSS154413,TSS15939,TSS171925,TSS175778,TSS192259,TSS33937,TSS35358,TSS58619,TSS69990,TSS99140	1	1	NA	NA	NA	1	NA	NA	1.63763	1.39924	OK
P04632	ENSG00000126247	CAPNS1	TSS111636,TSS111642,TSS112102,TSS132579,TSS138489,TSS171332,TSS188572,TSS189781,TSS32609,TSS49341,TSS52307,TSS57069,TSS57070,TSS8579	21	6	5	10	NA	1	20	NA	73.6245	6.22158	OK
P04745	ENSG00000174876	AMY1B	TSS126386,TSS51570,TSS55657,TSS66873,TSS72644	1	NA	1	NA	1	NA	NA	NA	0.00325438	0.00468745	OK
P04745	ENSG00000237763	AMY1A	TSS119008,TSS13709,TSS34101,TSS43125,TSS91592	1	NA	1	NA	1	NA	NA	NA	0.00977949	0.0140403	OK
P04745	ENSG00000187733	AMY1C	TSS1952	1	NA	1	NA	1	NA	NA	NA	0.0108305	0.0155411	OK
P04792	ENSG00000106211	HSPB1	TSS133085,TSS152953,TSS88610	17	5	6	6	NA	4	8	5	17.3434	4.19719	OK
P04818	ENSG00000176890	TYMS	TSS150061,TSS158745,TSS193545,TSS42120,TSS78309	22	7	7	8	NA	1	21	NA	99.8603	6.65621	OK
P04839	ENSG00000165168	CYBB	TSS150572,TSS156748,TSS184070,TSS36950	0	NA	0	NA	NA	NA	NA	0	0.0100752	0.0144627	OK
P04843	ENSG00000163902	RPN1	TSS137550,TSS147146,TSS1586,TSS17174,TSS17190,TSS192209,TSS58915,TSS97050	85	33	31	21	37	22	NA	26	53.6962	5.77337	OK
P04844	ENSG00000118705	RPN2	TSS108370,TSS172162,TSS183638,TSS190852,TSS27609,TSS73951,TSS86613,TSS99644	62	23	22	17	28	9	2	23	23.6872	4.62569	OK
P04899	ENSG00000114353	GNAI2	TSS118681,TSS131219,TSS131397,TSS151277,TSS173522,TSS183110,TSS21040,TSS4005,TSS41549,TSS78763,TSS86968,TSS94910	67	24	19	24	17	17	19	14	66.7881	6.08296	OK
P04908	NA	NA	NA	18	4	7	7	5	3	7	3	NA	NA	NA
P05023	ENSG00000163399	ATP1A1	TSS109689,TSS119737,TSS134072,TSS160465,TSS18441,TSS60729,TSS62364,TSS63801,TSS71611,TSS77394,TSS9966	221	52	89	80	50	78	52	41	53.841	5.77718	OK
P05089	ENSG00000118520	ARG1	TSS180481,TSS182922,TSS193244,TSS51387,TSS83985,TSS99347	8	4	4	0	3	2	2	1	0	0	OK
P05090	ENSG00000189058	APOD	TSS127716,TSS15859,TSS160972,TSS99267	13	5	5	3	1	1	NA	11	0	0	OK
P05091	ENSG00000111275	ALDH2	TSS13530,TSS2177,TSS35852,TSS53909	147	41	58	48	23	94	8	22	78.6547	6.31569	OK
P05109	ENSG00000143546	S100A8	TSS126613,TSS138516,TSS155984	17	5	7	5	2	2	2	11	0	0	OK
P05141	ENSG00000005022	SLC25A5	TSS133840,TSS161731,TSS176199,TSS52469	35	14	6	15	9	7	2	17	292.812	8.19875	OK
P05155	ENSG00000149131	SERPING1	TSS128210,TSS128212,TSS132640,TSS142750,TSS182311,TSS18777,TSS189653,TSS190992,TSS33342,TSS64721,TSS73925,TSS82447	13	5	3	5	NA	1	2	10	0	0	OK
P05161	ENSG00000187608	ISG15	TSS50608	5	1	1	3	NA	NA	5	NA	10.7087	3.54951	OK
P05164	ENSG00000005381	MPO	TSS107632,TSS126422,TSS168256,TSS185547,TSS93664	36	11	12	13	NA	NA	NA	36	0	0	OK
P05166	ENSG00000114054	PCCB	TSS104985,TSS122184,TSS140785,TSS14086,TSS142593,TSS165475,TSS166410,TSS168721,TSS192477,TSS62951,TSS77999,TSS96447,TSS97920	9	2	4	3	NA	9	NA	NA	30.1654	4.96187	OK
P05198	ENSG00000134001	EIF2S1	TSS100939,TSS117491,TSS135279,TSS139093,TSS181991,TSS189673	105	31	39	35	33	26	44	2	29.662	4.93838	OK
P05362	ENSG00000090339	ICAM1	TSS102691,TSS122907,TSS162889,TSS33478,TSS50834	43	13	15	15	15	15	9	4	20.2893	4.41206	OK
P05386	ENSG00000137818	RPLP1	TSS100066,TSS1268,TSS31139,TSS31142,TSS54579	7	2	2	3	3	1	3	NA	1512.91	10.5641	OK
P05387	ENSG00000177600	RPLP2	TSS110555,TSS114537,TSS122040,TSS141944,TSS56650,TSS78057,TSS97567,TSS97725	25	8	6	11	7	4	8	6	1455.6	10.5084	OK
P05388	ENSG00000089157	RPLP0	TSS100366,TSS130143,TSS148104,TSS184979,TSS190036,TSS1922,TSS25366,TSS28467,TSS28469,TSS37890,TSS45727,TSS45732,TSS46431,TSS46432,TSS46433,TSS7384,TSS7385,TSS83689,TSS85057	127	34	43	50	29	25	63	10	2078.76	11.0222	OK
P05423	ENSG00000168495	POLR3D	TSS129004,TSS175336,TSS22149,TSS34185,TSS88577	7	3	3	1	2	NA	5	NA	20.138	4.40177	OK
P05452	ENSG00000163815	CLEC3B	TSS127501,TSS159563,TSS77763	3	1	1	1	NA	NA	NA	3	0	0	OK
P05455	ENSG00000138385	SSB	TSS119435,TSS153767,TSS178021,TSS2574,TSS43846,TSS53637,TSS769,TSS79378,TSS95614,TSS9669	65	19	20	26	5	17	43	NA	21.3208	4.48032	OK
P05534	ENSG00000224320	HLA-A	TSS145242,TSS36763,TSS72887,TSS72889,TSS72890,TSS72894,TSS86993,TSS92306	2	NA	NA	2	1	NA	1	NA	0	0	OK
P05534	ENSG00000229215	HLA-A	TSS109258,TSS112810,TSS138447,TSS138448,TSS174856,TSS51274,TSS84277,TSS91934	2	NA	NA	2	1	NA	1	NA	0	0	OK
P05546	ENSG00000099937	SERPIND1	TSS100554,TSS1428	6	1	3	2	NA	NA	NA	6	0	0	OK
P05556	ENSG00000150093	ITGB1	TSS101628,TSS131315,TSS143769,TSS146482,TSS158062,TSS168141,TSS17151,TSS183588,TSS24614,TSS273,TSS44545,TSS50781,TSS57736,TSS69620,TSS75958,TSS75959,TSS76556,TSS88412	31	7	14	10	11	10	2	8	32.7519	5.0769	OK
P05771	ENSG00000166501	PRKCB	TSS101530,TSS105828,TSS139817,TSS154046,TSS183931,TSS184479,TSS27655,TSS34832,TSS63116,TSS69176	18	7	7	4	NA	NA	18	NA	0	0	OK
P05976	ENSG00000168530	MYL1	TSS153126,TSS66227,TSS72477	1	NA	NA	1	NA	1	NA	NA	0	0	OK
P05997	ENSG00000204262	COL5A2	TSS41209,TSS45589	1	1	NA	NA	1	NA	NA	NA	0.0827986	0.114765	OK
P06132	ENSG00000126088	UROD	TSS104494,TSS107852,TSS107901,TSS13328,TSS166190,TSS18010,TSS187627,TSS39706,TSS41736,TSS49,TSS5832,TSS70110,TSS70112,TSS72294,TSS77320,TSS8806,TSS95706,TSS96367,TSS96887	11	3	2	6	NA	2	9	NA	15.1689	4.01515	OK
P06239	ENSG00000182866	LCK	TSS143967,TSS166022,TSS172143,TSS172144,TSS184188,TSS42606,TSS53090,TSS6626,TSS77594,TSS84706,TSS85442,TSS85850	107	34	31	42	24	34	35	14	54.0204	5.78189	OK
P06280	ENSG00000102393	GLA	TSS132043,TSS15882,TSS16585,TSS19669,TSS5607,TSS73803	14	1	7	6	NA	9	5	NA	11.5665	3.65151	OK
P06340	ENSG00000235744	HLA-DOA	TSS116469,TSS137179,TSS145679,TSS151764,TSS152146,TSS25702,TSS69120	9	2	3	4	1	6	NA	2	0	0	OK
P06340	ENSG00000230141	HLA-DOA	TSS107722,TSS143607,TSS17131,TSS189088,TSS588,TSS68467,TSS82257	9	2	3	4	1	6	NA	2	0	0	OK
P06340	ENSG00000204252	HLA-DOA	TSS123613,TSS193632,TSS45282,TSS48938,TSS48939,TSS48942,TSS53301	9	2	3	4	1	6	NA	2	24.5348	4.67439	OK
P06340	ENSG00000232957	HLA-DOA	TSS128682,TSS131740,TSS143254,TSS43669,TSS74382,TSS74383,TSS92818	9	2	3	4	1	6	NA	2	0	0	OK
P06340	ENSG00000206292	HLA-DOA	TSS144722,TSS152920,TSS186634,TSS192048,TSS27417,TSS36305,TSS39969	9	2	3	4	1	6	NA	2	0	0	OK
P06340	ENSG00000232962	HLA-DOA	TSS117865,TSS13055,TSS135850,TSS22539,TSS54655,TSS70947,TSS81647	9	2	3	4	1	6	NA	2	0	0	OK
P06340	ENSG00000231558	HLA-DOA	TSS134941,TSS189887,TSS30164,TSS34320,TSS34337,TSS34469,TSS8474	9	2	3	4	1	6	NA	2	0	0	OK
P06396	ENSG00000148180	GSN	TSS108501,TSS112838,TSS119539,TSS139085,TSS139088,TSS141002,TSS149519,TSS158154,TSS168375,TSS170229,TSS29137,TSS61723,TSS6399,TSS7604,TSS79887	10	2	4	4	NA	NA	NA	10	2.52449	1.81741	OK
P06400	ENSG00000139687	RB1	TSS170241,TSS28894,TSS29998,TSS47454,TSS64807	59	28	23	8	36	11	12	NA	2.72616	1.89769	OK
P06493	ENSG00000170312	CDK1	TSS103081,TSS111339,TSS141954,TSS175296,TSS182864,TSS32076,TSS59133	47	16	16	15	4	10	33	NA	43.3964	5.47237	OK
P06576	ENSG00000110955	ATP5B	TSS122768,TSS13169,TSS133007,TSS139444,TSS148036,TSS148444,TSS169292,TSS46230,TSS46231,TSS50628,TSS74952	160	59	53	48	55	46	12	47	236.362	7.89095	OK
P06702	ENSG00000163220	S100A9	TSS182622	10	3	4	3	NA	NA	NA	10	0	0	OK
P06727	ENSG00000110244	APOA4	TSS183043	12	2	7	3	NA	NA	NA	12	0	0	OK
P06730	ENSG00000151247	EIF4E	TSS106325,TSS125382,TSS15684,TSS33702,TSS51653,TSS51658,TSS79376,TSS88433	19	7	4	8	5	4	10	NA	30.8256	4.99212	OK
P06733	ENSG00000074800	ENO1	TSS104172,TSS114229,TSS195012,TSS195017,TSS27205,TSS32564	180	57	61	62	6	44	119	11	1287.87	10.3319	OK
P06737	ENSG00000100504	PYGL	TSS132128,TSS135321,TSS139228,TSS169714,TSS23400,TSS23506,TSS94264	1	NA	1	NA	NA	NA	NA	1	0	0	OK
P06744	ENSG00000105220	GPI	TSS100278,TSS137099,TSS154475,TSS176057,TSS32371,TSS34544,TSS37256,TSS4667,TSS51844,TSS59390,TSS59881,TSS69930,TSS70642,TSS73997,TSS89033,TSS95834	84	26	28	30	NA	22	58	4	173.487	7.44698	OK
P06746	ENSG00000070501	POLB	TSS106490,TSS123462,TSS133512,TSS133514,TSS133515,TSS144936,TSS145630,TSS173165,TSS173237,TSS178489,TSS19175,TSS37193,TSS40200,TSS78528,TSS81187	1	NA	NA	1	1	NA	NA	NA	9.80847	3.43409	OK
P06748	ENSG00000181163	NPM1	TSS100002,TSS115226,TSS127926,TSS15380,TSS41173,TSS41175,TSS52819,TSS53877,TSS92346,TSS95803,TSS95805,TSS97012	55	15	19	21	30	9	13	3	1289.17	10.3333	OK
P06753	ENSG00000143549	TPM3	TSS112672,TSS112674,TSS115680,TSS118648,TSS134293,TSS134295,TSS142765,TSS151738,TSS152405,TSS152406,TSS166875,TSS169895,TSS180779,TSS184628,TSS24355,TSS4456,TSS46860,TSS61822,TSS75451,TSS8498,TSS94352	142	50	36	56	15	11	112	4	57.8297	5.87847	OK
P06865	ENSG00000213614	HEXA	TSS102708,TSS104019,TSS109916,TSS116402,TSS116611,TSS129009,TSS133281,TSS141563,TSS48024,TSS48026,TSS48028,TSS58896,TSS64895,TSS84312	13	4	6	3	NA	13	NA	NA	15.8159	4.07175	OK
P06899	ENSG00000124635	HIST1H2BJ	TSS14074,TSS19952,TSS53557	3	1	NA	2	1	1	1	NA	1.34524	1.22974	OK
P07108	ENSG00000155368	DBI	TSS108467,TSS109143,TSS112206,TSS133995,TSS184265,TSS35835,TSS37040,TSS40453,TSS90380	9	2	2	5	NA	2	7	NA	256.723	8.00968	OK
P07195	ENSG00000111716	LDHB	TSS101380,TSS101514,TSS12580,TSS12582,TSS175357,TSS26167,TSS66615,TSS70050,TSS733,TSS99437	93	32	29	32	6	23	64	NA	339.702	8.41237	OK
P07205	ENSG00000170950	PGK2	TSS153578	23	8	8	7	NA	NA	23	NA	0	0	OK
P07237	ENSG00000185624	P4HB	TSS101810,TSS132479,TSS135012,TSS138959,TSS145289,TSS153111,TSS157511,TSS16444,TSS167413,TSS171299,TSS174314,TSS178227,TSS180884,TSS18859,TSS190164,TSS19552,TSS22362,TSS30318,TSS33449,TSS33858,TSS61438,TSS82652,TSS93676	161	54	51	56	22	76	56	7	181.036	7.50808	OK
P07305	ENSG00000189060	H1F0	TSS74815	1	NA	NA	1	1	NA	NA	NA	0	0	OK
P07311	ENSG00000119640	ACYP1	TSS174104,TSS28052,TSS50883,TSS50887,TSS68966,TSS87312	11	4	3	4	NA	1	10	NA	13.5319	3.86115	OK
P07339	ENSG00000117984	CTSD	TSS107468,TSS116872,TSS140546,TSS50124,TSS53175,TSS64413	69	19	23	27	1	32	31	5	8.08872	3.18408	OK
P07355	ENSG00000182718	ANXA2	TSS10281,TSS119317,TSS123970,TSS134674,TSS13784,TSS156261,TSS156497,TSS159515,TSS159516,TSS159517,TSS159518,TSS182367,TSS40262,TSS40265,TSS40266,TSS42705,TSS47284,TSS50535,TSS51447,TSS72475,TSS80855,TSS95018	146	48	44	54	12	48	65	21	8.93667	3.31276	OK
P07360	ENSG00000176919	C8G	TSS13442,TSS14071,TSS14452,TSS16905	3	1	1	1	NA	NA	NA	3	0.2663	0.340619	OK
P07384	ENSG00000014216	CAPN1	TSS111534,TSS12115,TSS127515,TSS136442,TSS145563,TSS156089,TSS163653,TSS168143,TSS168148,TSS170757,TSS175999,TSS178458,TSS182309,TSS184732,TSS189181,TSS193464,TSS31247,TSS46589,TSS47473,TSS61168,TSS65854,TSS68337,TSS7129,TSS74496,TSS75746,TSS77743	43	12	15	16	NA	3	40	0	14.3153	3.9369	OK
P07437	ENSG00000227739	TUBB	TSS125023,TSS169346,TSS192647,TSS20198,TSS84022	208	74	73	61	41	45	109	13	0	0	OK
P07437	ENSG00000232575	TUBB	TSS119031,TSS188436,TSS34203,TSS46749,TSS53343	208	74	73	61	41	45	109	13	0	0	OK
P07437	ENSG00000229684	TUBB	TSS105194,TSS146930,TSS178909,TSS23518,TSS37620	208	74	73	61	41	45	109	13	0	0	OK
P07437	ENSG00000232421	TUBB	TSS100820,TSS151341,TSS152034,TSS49183,TSS67864	208	74	73	61	41	45	109	13	0	0	OK
P07437	ENSG00000196230	TUBB	TSS106961,TSS142191,TSS182630,TSS31374,TSS71830	208	74	73	61	41	45	109	13	555.364	9.11989	OK
P07437	ENSG00000235067	TUBB	TSS123159,TSS189286,TSS53099,TSS63684,TSS86446	208	74	73	61	41	45	109	13	0	0	OK
P07437	ENSG00000183311	TUBB	TSS143604,TSS160464,TSS44296,TSS58960,TSS69144	208	74	73	61	41	45	109	13	0	0	OK
P07437	ENSG00000224156	TUBB	TSS126214,TSS164297,TSS2887,TSS38258,TSS5384	208	74	73	61	41	45	109	13	0	0	OK
P07477	ENSG00000204983	PRSS1	TSS112158,TSS112159,TSS130112,TSS148075,TSS62154,TSS79129	4	1	NA	3	NA	NA	NA	4	0.13652	0.184623	OK
P07602	ENSG00000197746	PSAP	TSS131133,TSS14394,TSS171909,TSS93934	16	2	6	8	NA	9	7	NA	47.1572	5.58968	OK
P07737	ENSG00000108518	PFN1	TSS15958,TSS60412,TSS70006	62	20	19	23	1	13	39	9	193.271	7.60193	OK
P07741	ENSG00000198931	APRT	TSS115683,TSS133624,TSS133626,TSS133627,TSS151720,TSS188529,TSS397,TSS58109,TSS71392,TSS85682	26	8	6	12	NA	5	21	NA	117.367	6.88712	OK
P07814	ENSG00000136628	EPRS	TSS123258,TSS151632,TSS161446,TSS176815,TSS19683,TSS85270	106	41	42	23	30	9	67	NA	39.0543	5.32389	OK
P07900	ENSG00000080824	HSP90AA1	TSS103921,TSS107317,TSS164973,TSS181023,TSS21971,TSS32899,TSS44457,TSS82984,TSS94867	237	85	76	76	45	57	119	16	72.3191	6.19612	OK
P07902	ENSG00000213930	GALT	TSS128606,TSS128609,TSS135407,TSS146618,TSS161985,TSS164888,TSS164890,TSS168676,TSS171003,TSS174973,TSS183407,TSS183414,TSS183416,TSS183417,TSS32289,TSS44242,TSS48135,TSS59222,TSS59888,TSS59891,TSS59893,TSS64120,TSS68554,TSS71751,TSS73717	2	NA	2	NA	NA	NA	2	NA	8.66288	3.27245	OK
P07910	ENSG00000092199	HNRNPC	TSS102805,TSS105536,TSS105537,TSS106207,TSS1125,TSS142069,TSS159567,TSS169050,TSS179995,TSS179998,TSS179999,TSS180001,TSS194656,TSS194657,TSS194658,TSS194661,TSS195373,TSS2591,TSS38547,TSS38550,TSS48299,TSS50827,TSS72420,TSS8980	76	23	23	30	37	18	7	14	165.497	7.37935	OK
P07948	ENSG00000254087	LYN	TSS11704,TSS137831,TSS45364,TSS51009	62	18	24	20	25	25	6	6	21.2191	4.47373	OK
P07954	ENSG00000091483	FH	TSS107558,TSS170658,TSS179642	36	13	11	12	2	24	6	4	13.8653	3.89388	OK
P08047	ENSG00000185591	SP1	TSS14,TSS177178,TSS38597,TSS5676	4	1	1	2	3	NA	1	NA	6.81487	2.96622	OK
P08048	ENSG00000067646	ZFY	TSS124720,TSS12571,TSS134871,TSS166877,TSS20650,TSS74817	1	1	NA	NA	1	NA	NA	NA	0	0	OK
P08133	ENSG00000197043	ANXA6	TSS102634,TSS107633,TSS115730,TSS130164,TSS168525,TSS22592,TSS2787,TSS34617,TSS84226,TSS89515,TSS89517,TSS89518,TSS89521,TSS97088	4	NA	2	2	NA	NA	3	1	0.637869	0.71182	OK
P08134	ENSG00000155366	RHOC	TSS107198,TSS115420,TSS150703,TSS15808,TSS169604,TSS184434,TSS187503,TSS194327,TSS24851,TSS34579,TSS6870,TSS6875,TSS75767,TSS97552,TSS97553,TSS97558	2	NA	0	2	NA	NA	2	0	1.8671	1.51959	OK
P08195	ENSG00000168003	SLC3A2	TSS116965,TSS118709,TSS119596,TSS130787,TSS135877,TSS139474,TSS155007,TSS155008,TSS158478,TSS158719,TSS160600,TSS164643,TSS177839,TSS189390,TSS194231,TSS22787,TSS29143,TSS35096,TSS35927,TSS41901,TSS46447,TSS46448	107	35	41	31	34	24	25	24	109.592	6.7891	OK
P08236	ENSG00000169919	GUSB	TSS10381,TSS107878,TSS11657,TSS130476,TSS164280,TSS179648,TSS195207,TSS22624,TSS31629,TSS4632,TSS70675,TSS7687,TSS80380,TSS97664	7	3	4	NA	NA	7	NA	NA	14.8976	3.99074	OK
P08237	ENSG00000152556	PFKM	TSS107792,TSS127705,TSS130019,TSS130470,TSS133046,TSS149444,TSS151121,TSS151613,TSS15705,TSS169563,TSS187993,TSS188837,TSS190889,TSS30418,TSS39250,TSS46229,TSS47256,TSS56170,TSS56172,TSS60586,TSS60587,TSS60588,TSS64449,TSS7242,TSS74299,TSS74987,TSS78778,TSS90623,TSS93203	58	21	18	19	1	2	55	NA	29.3241	4.92239	OK
P08238	ENSG00000096384	HSP90AB1	TSS142519,TSS143012	310	99	106	105	65	73	153	19	289.614	8.18296	OK
P08240	ENSG00000182934	SRPR	TSS108110,TSS118121,TSS134921,TSS30364,TSS53618,TSS59620,TSS81591	35	14	12	9	32	2	NA	1	15.3267	4.02916	OK
P08243	ENSG00000070669	ASNS	TSS124577,TSS130201,TSS142627,TSS145555,TSS179199,TSS194128,TSS194591,TSS43217,TSS52694,TSS52695,TSS70156,TSS7266,TSS73916,TSS74233,TSS89327,TSS92391,TSS92393	52	21	17	14	NA	2	50	NA	128.284	7.0144	OK
P08246	ENSG00000197561	ELANE	TSS41087,TSS5921	5	1	2	2	NA	NA	NA	5	0	0	OK
P08311	ENSG00000100448	CTSG	TSS35121,TSS48164	3	NA	2	1	NA	NA	NA	3	0	0	OK
P08397	ENSG00000256269	HMBS	TSS109876,TSS110576,TSS114045,TSS114047,TSS144464,TSS144466,TSS144468,TSS144469,TSS158318,TSS186043,TSS186047,TSS193949,TSS35975,TSS46727,TSS46768,TSS55662,TSS7468,TSS7617,TSS7619,TSS80723	11	3	1	7	NA	1	10	NA	16.7199	4.1473	OK
P08473	ENSG00000196549	MME	TSS135289,TSS136610,TSS142022,TSS146354,TSS152346,TSS168490,TSS22367,TSS22976,TSS23437,TSS34022,TSS40351,TSS62366,TSS92568,TSS95199	4	2	NA	2	2	NA	2	NA	84.146	6.41187	OK
P08519	ENSG00000198670	LPA	TSS26280,TSS88813	3	1	1	1	NA	NA	NA	3	0	0	OK
P08559	ENSG00000131828	PDHA1	TSS10574,TSS12692,TSS132652,TSS137186,TSS14386,TSS14390,TSS192199,TSS192202,TSS37332,TSS50419,TSS68477	13	5	4	4	6	3	NA	4	53.372	5.76479	OK
P08567	ENSG00000115956	PLEK	TSS141243,TSS18304	10	4	3	3	NA	NA	10	NA	21.3146	4.47992	OK
P08574	ENSG00000179091	CYC1	TSS141081,TSS21172,TSS75371,TSS95987	4	1	1	2	1	NA	NA	3	87.2264	6.46314	OK
P08575	ENSG00000081237	PTPRC	TSS125949,TSS149541,TSS149967,TSS153140,TSS18453,TSS23174,TSS24094,TSS41177,TSS41178,TSS71623,TSS77811,TSS90027	48	19	15	14	13	19	2	14	17.2815	4.19231	OK
P08575	ENSG00000262418	PTPRC	TSS117662,TSS118321,TSS120957,TSS141082,TSS153706,TSS59700,TSS72533,TSS84816,TSS85805,TSS9845,TSS99859	48	19	15	14	13	19	2	14	0	0	OK
P08579	ENSG00000125870	SNRPB2	TSS166377,TSS7401,TSS75897	15	5	6	4	8	6	1	NA	12.8327	3.79001	OK
P08603	ENSG00000000971	CFH	TSS146278,TSS182402,TSS31812,TSS6625	11	3	6	2	NA	NA	NA	11	0.00352631	0.00507844	OK
P08621	ENSG00000104852	SNRNP70	TSS120233,TSS131300,TSS153424,TSS186316,TSS190128,TSS29803,TSS48565	16	9	5	2	16	NA	NA	NA	46.5191	5.57044	OK
P08670	ENSG00000026025	VIM	TSS130525,TSS141009,TSS181001,TSS186700,TSS46190,TSS69153,TSS79248,TSS83734	21	6	9	6	4	3	NA	14	0.146327	0.197019	OK
P08697	ENSG00000167711	SERPINF2	TSS32541,TSS32543,TSS56707,TSS86947	0	NA	0	NA	NA	NA	NA	0	0.0658876	0.0920553	OK
P08708	ENSG00000182774	RPS17L	TSS155916,TSS164351,TSS23328,TSS25735,TSS40171,TSS58210,TSS58679,TSS58683,TSS58685,TSS71965	20	5	4	11	6	NA	13	1	492.984	8.94832	OK
P08754	ENSG00000065135	GNAI3	TSS101314	47	15	11	21	8	18	13	8	12.2354	3.72633	OK
P08758	ENSG00000164111	ANXA5	TSS101922,TSS173377,TSS175119,TSS47231,TSS65237,TSS76560,TSS83501,TSS97781	1	NA	1	NA	NA	NA	NA	1	1.41741	1.27346	OK
P08779	ENSG00000186832	KRT16	TSS1790,TSS69309,TSS72913,TSS91328	126	41	44	41	43	33	20	30	0	0	OK
P08842	ENSG00000101846	STS	TSS99865	19	9	6	4	4	9	NA	6	35.257	5.18019	OK
P08865	ENSG00000168028	RPSA	TSS113702,TSS11635,TSS120139,TSS1504,TSS156211,TSS189331,TSS46970,TSS47665,TSS47666,TSS70419	80	28	27	25	22	19	25	14	1330.23	10.3785	OK
P08962	ENSG00000135404	CD63	TSS113819,TSS114802,TSS120102,TSS126564,TSS154229,TSS15947,TSS166663,TSS168518,TSS17164,TSS173790,TSS180698,TSS187956,TSS195635,TSS38282,TSS56804,TSS75173	10	4	3	3	4	5	NA	1	26.146	4.76267	OK
P09001	ENSG00000114686	MRPL3	TSS102370,TSS102371,TSS115980,TSS115983,TSS133919,TSS136774,TSS186842,TSS56018,TSS83961	4	2	NA	2	2	2	NA	NA	31.974	5.04326	OK
P09012	ENSG00000077312	SNRPA	TSS109850,TSS109851,TSS127674,TSS143339,TSS145312,TSS167124,TSS185036,TSS186323,TSS33808,TSS36894,TSS73299	7	2	0	5	5	2	NA	0	55.61	5.82299	OK
P09086	ENSG00000028277	POU2F2	TSS104291,TSS109704,TSS121063,TSS136829,TSS137481,TSS154018,TSS171461,TSS173842,TSS192533,TSS192537,TSS23310,TSS50498,TSS55147,TSS69110,TSS72815,TSS82309,TSS91684	14	7	NA	7	9	NA	5	0	3.84647	2.27693	OK
P09104	ENSG00000111674	ENO2	TSS110706,TSS113761,TSS120643,TSS123822,TSS128589,TSS146601,TSS154960,TSS165282,TSS170237,TSS171492,TSS178623,TSS47708,TSS92722,TSS93387	38	7	10	21	NA	NA	38	NA	1.06349	1.04509	OK
P09110	ENSG00000060971	ACAA1	TSS111089,TSS139926,TSS139929,TSS150003,TSS158115,TSS172105,TSS173235,TSS188160,TSS191234,TSS32163,TSS47852,TSS50148,TSS52503,TSS53460,TSS60293,TSS77396,TSS82655,TSS82950	20	5	7	8	NA	20	NA	NA	7.0813	3.01459	OK
P09132	ENSG00000153037	SRP19	TSS125110,TSS152784,TSS161379,TSS161382,TSS166260,TSS193110,TSS30191	10	2	1	7	4	1	3	2	26.9609	4.80534	OK
P09211	ENSG00000084207	GSTP1	TSS139670,TSS152378,TSS152380,TSS173668,TSS174465,TSS194284,TSS28939,TSS42749,TSS63778	65	21	17	27	NA	16	48	1	724.769	9.50337	OK
P09228	ENSG00000170369	CST2	TSS104552	1	NA	1	NA	NA	NA	1	NA	0	0	OK
P09234	ENSG00000124562	SNRPC	TSS29304,TSS63537,TSS78523,TSS98083	7	2	2	3	6	NA	1	NA	94.8044	6.58202	OK
P09326	ENSG00000117091	CD48	TSS110801,TSS25690	4	2	1	1	1	3	NA	NA	58.6183	5.89768	OK
P09417	ENSG00000151552	QDPR	TSS112616,TSS123807,TSS123808,TSS141336,TSS147402,TSS149437,TSS167723,TSS22075,TSS72699	43	14	13	16	NA	17	26	NA	10.5496	3.52977	OK
P09429	ENSG00000189403	HMGB1	TSS126650,TSS14730,TSS151271,TSS3785,TSS44343,TSS59983,TSS69874,TSS80555,TSS8735	55	19	15	21	NA	18	37	NA	113.582	6.84024	OK
P09493	ENSG00000140416	TPM1	TSS110307,TSS112718,TSS120070,TSS125827,TSS129553,TSS129555,TSS145529,TSS149173,TSS151699,TSS151743,TSS156558,TSS166408,TSS166414,TSS173877,TSS185028,TSS185029,TSS185031,TSS39599,TSS40093,TSS55093,TSS63960,TSS68146,TSS74060,TSS85178,TSS85715,TSS92546,TSS94359	15	9	6	NA	NA	NA	15	NA	1.73607	1.45211	OK
P09496	ENSG00000122705	CLTA	TSS115588,TSS153871,TSS169145,TSS28083,TSS46066,TSS46067,TSS46072	24	6	8	10	4	9	11	0	67.1137	6.08987	OK
P09497	ENSG00000175416	CLTB	TSS13591,TSS136371,TSS154445,TSS173085,TSS193682,TSS2254	2	1	NA	1	NA	1	1	NA	21.4853	4.49091	OK
P09543	ENSG00000173786	CNP	TSS107565,TSS142152,TSS147964,TSS163163,TSS166857,TSS171431,TSS172255,TSS50806,TSS9071,TSS9356,TSS9358	25	6	10	9	4	18	3	NA	10.0705	3.46865	OK
P09622	ENSG00000091140	DLD	TSS102017,TSS14648,TSS171679,TSS172530,TSS173768,TSS180240,TSS192457,TSS24636,TSS32686,TSS88918	25	8	9	8	8	10	NA	7	12.095	3.71094	OK
P09651	ENSG00000135486	HNRNPA1	TSS1110,TSS111361,TSS11799,TSS141859,TSS141863,TSS141864,TSS150202,TSS157545,TSS160040,TSS178406,TSS24541,TSS28074,TSS87372	80	28	21	31	41	11	18	10	804.406	9.65357	OK
P09661	ENSG00000131876	SNRPA1	TSS126165,TSS150982,TSS173893,TSS181395,TSS187805,TSS195613,TSS35723,TSS35724,TSS38886,TSS53768,TSS53771,TSS71859,TSS76141,TSS86449,TSS88892	48	15	14	19	15	13	17	3	32.22	5.05398	OK
P09668	ENSG00000103811	CTSH	TSS124825,TSS12658,TSS127092,TSS13191,TSS149885,TSS154049,TSS158344,TSS168692,TSS178817,TSS179514,TSS185115,TSS186713,TSS53382,TSS77567,TSS77568,TSS79840	10	3	4	3	NA	6	4	NA	0.062473	0.0874262	OK
P09669	ENSG00000164919	COX6C	TSS128630,TSS17280,TSS180972,TSS186031,TSS188022,TSS21498,TSS24579,TSS24580,TSS3498,TSS39498,TSS39499	6	3	1	2	2	3	NA	1	131.08	7.04527	OK
P09769	ENSG00000000938	FGR	TSS107272,TSS127608,TSS18873,TSS26578,TSS27712,TSS58298,TSS89848	6	NA	NA	6	NA	4	NA	2	0.304504	0.383501	OK
P09874	ENSG00000143799	PARP1	TSS11016,TSS178057,TSS178058,TSS50509,TSS50621,TSS5110,TSS58447,TSS73530,TSS81639,TSS93220	188	79	70	39	150	15	19	4	76.6438	6.2788	OK
P09884	ENSG00000101868	POLA1	TSS139627,TSS147840,TSS23987,TSS30467,TSS80201	21	7	10	4	3	5	13	NA	4.59305	2.48364	OK
P09917	ENSG00000012779	ALOX5	TSS173177,TSS176841,TSS191847,TSS35738,TSS56054,TSS73776,TSS85962	8	3	3	2	NA	1	7	NA	7.96592	3.16445	OK
P09936	ENSG00000154277	UCHL1	TSS127017,TSS127021,TSS127689,TSS181814,TSS181815,TSS1976,TSS58351,TSS58354,TSS72299,TSS72662,TSS75369,TSS91512	53	17	13	23	NA	11	42	NA	132.648	7.06229	OK
P09960	ENSG00000111144	LTA4H	TSS13670,TSS168008,TSS169731,TSS172174,TSS18990,TSS20567,TSS45119,TSS64311,TSS83697,TSS95824	118	39	45	34	NA	12	104	2	36.0848	5.21276	OK
P09972	ENSG00000109107	ALDOC	TSS107974,TSS125226,TSS153345,TSS42866,TSS48493,TSS48494,TSS66501,TSS70831,TSS93658	72	23	24	25	NA	20	52	NA	95.3226	6.5898	OK
P0C024	ENSG00000140876	NUDT7	TSS139265,TSS139727,TSS194393,TSS194395,TSS194396	1	NA	NA	1	NA	1	NA	NA	5.30101	2.65558	OK
P0C091	ENSG00000183090	FREM3	TSS30495,TSS79066	1	1	NA	NA	NA	1	NA	NA	0	0	OK
P0C0L4	ENSG00000244731	C4A	TSS109400,TSS110520,TSS112976,TSS125436,TSS128035,TSS129780,TSS157657,TSS172915,TSS174416,TSS4365,TSS57259,TSS58576,TSS77218,TSS81440,TSS84412,TSS879,TSS89233,TSS99831	36	10	13	13	2	NA	NA	34	0.0701951	0.0978738	OK
P0C0L4	ENSG00000206340	C4A	TSS110702,TSS128080,TSS147137,TSS158142,TSS182770,TSS191350,TSS25502,TSS27304,TSS2872,TSS31796,TSS509,TSS78666,TSS82615,TSS98843	36	10	13	13	2	NA	NA	34	0	0	OK
P0C0L4	ENSG00000227746	C4A	TSS128051,TSS141641,TSS152082,TSS155103,TSS173130,TSS173138,TSS29359,TSS29466,TSS31565,TSS66996,TSS68854,TSS68908,TSS72485,TSS79728	36	10	13	13	2	NA	NA	34	0	0	OK
P0C0S5	ENSG00000164032	H2AFZ	TSS151081,TSS162386,TSS180837,TSS36329,TSS90847	4	2	2	NA	2	NA	2	NA	591.116	9.20974	OK
P0C0S8	ENSG00000196787	HIST1H2AG	TSS59960	11	5	NA	6	5	NA	6	NA	0.406528	0.492138	OK
P0C0S8	ENSG00000196747	HIST1H2AI	TSS158017	11	5	NA	6	5	NA	6	NA	0.366219	0.450189	OK
P0C1Z6	ENSG00000105619	TFPT	TSS32174,TSS45575,TSS56283,TSS89723	1	NA	1	NA	1	NA	NA	NA	5.60787	2.72419	OK
P0C2W1	ENSG00000174013	FBXO45	TSS103022,TSS13013	1	1	NA	NA	NA	NA	1	NA	7.02817	3.00507	OK
P0C870	ENSG00000243789	JMJD7	TSS102862,TSS178776,TSS69261,TSS69262,TSS87647,TSS97601	3	2	NA	1	NA	NA	3	NA	4.71706	2.51527	OK
P0CAP2	ENSG00000255529	POLR2M	TSS100316,TSS149978,TSS16416,TSS175627,TSS194244,TSS194246,TSS4717,TSS67384,TSS97936	3	NA	1	2	NA	NA	3	NA	9.49656	3.39184	OK
P0CB38	ENSG00000254535	PABPC4L	TSS135960	3	1	2	NA	NA	2	1	NA	0	0	OK
P0CG05	ENSG00000211677	IGLC2	TSS72040	21	9	8	4	NA	13	4	4	2504.11	11.2907	OK
P0CG12	ENSG00000168802	CHTF8	TSS107,TSS15211,TSS165720,TSS165721,TSS165722,TSS165725,TSS193019,TSS29369,TSS97413,TSS97414	1	1	NA	NA	1	NA	NA	NA	27.9541	4.8557	OK
P0CG38	ENSG00000196834	POTEI	TSS136501	13	NA	3	10	NA	NA	13	NA	0.0106721	0.015315	OK
P0CG47	ENSG00000170315	UBB	TSS124643,TSS13097,TSS166194,TSS178570,TSS181778,TSS181779,TSS25158,TSS37253	39	12	13	14	9	9	13	8	373.07	8.54716	OK
P0DI81	ENSG00000196459	TRAPPC2	TSS106564,TSS116790,TSS156672,TSS160424,TSS29683,TSS47626,TSS70149,TSS9916	2	NA	1	1	NA	NA	2	NA	7.50784	3.08879	OK
P0DME0	ENSG00000230667	SETSIP	TSS146225,TSS146228	12	NA	3	9	3	4	4	1	0.453268	0.539301	OK
P0DMV8	ENSG00000204389	HSPA1A	TSS58611,TSS96785	183	51	68	64	44	40	85	14	3.96168	2.31083	OK
P0DMV8	ENSG00000215328	HSPA1A	TSS65307,TSS8289	183	51	68	64	44	40	85	14	0	0	OK
P0DMV8	ENSG00000237724	HSPA1A	TSS182395,TSS37190	183	51	68	64	44	40	85	14	0	0	OK
P0DMV8	ENSG00000234475	HSPA1A	TSS138991,TSS142849	183	51	68	64	44	40	85	14	0	0	OK
P0DMV8	ENSG00000235941	HSPA1A	TSS171142,TSS26405	183	51	68	64	44	40	85	14	0	0	OK
P10114	ENSG00000125249	RAP2A	TSS14028,TSS30152	4	2	0	2	2	2	NA	0	21.7328	4.5067	OK
P10124	ENSG00000122862	SRGN	TSS150781,TSS169053	1	NA	1	NA	NA	1	NA	NA	0.081822	0.113463	OK
P10155	ENSG00000116747	TROVE2	TSS11280,TSS119772,TSS152086,TSS153908,TSS158249,TSS163235,TSS16815,TSS179215,TSS184492,TSS22209,TSS52060	25	7	11	7	NA	3	22	NA	5.48541	2.6972	OK
P10244	ENSG00000101057	MYBL2	TSS135476,TSS47607	2	1	1	NA	2	NA	NA	NA	101.243	6.67586	OK
P10253	ENSG00000171298	GAA	TSS104052,TSS152373,TSS168050,TSS181080,TSS38235,TSS42189,TSS60222,TSS73873,TSS82184	3	1	1	1	NA	1	2	NA	3.74755	2.24718	OK
P10301	ENSG00000126458	RRAS	TSS120577,TSS165498	10	1	1	8	1	3	6	NA	11.1402	3.60172	OK
P10398	ENSG00000078061	ARAF	TSS111900,TSS114974,TSS147807,TSS20262,TSS49952,TSS94737	14	5	5	4	NA	NA	14	NA	16.3959	4.12068	OK
P10412	ENSG00000168298	HIST1H1E	TSS39597	70	28	19	23	26	13	16	15	0.41988	0.505769	OK
P10415	ENSG00000171791	BCL2	TSS136020,TSS22065,TSS37219,TSS59185,TSS623	3	NA	NA	3	NA	1	1	1	0	0	OK
P10515	ENSG00000150768	DLAT	TSS10434,TSS135144,TSS151070,TSS58863,TSS64350	40	13	18	9	17	12	NA	11	7.49128	3.08598	OK
P10599	ENSG00000136810	TXN	TSS108951,TSS21865,TSS73446	21	5	6	10	1	5	12	3	45.8749	5.55074	OK
P10606	ENSG00000135940	COX5B	TSS120489,TSS145181,TSS156603,TSS181277	11	5	1	5	2	4	NA	5	61.0998	5.95652	OK
P10619	ENSG00000064601	CTSA	TSS109592,TSS127441,TSS130449,TSS153836,TSS154971,TSS15942,TSS16433,TSS182215,TSS185683,TSS186708,TSS35093,TSS3993,TSS60230,TSS71659,TSS91565,TSS93911,TSS94432	4	1	1	2	NA	2	2	NA	6.94753	2.99051	OK
P10620	ENSG00000008394	MGST1	TSS112974,TSS11812,TSS12445,TSS125819,TSS175354,TSS175356,TSS175359,TSS18851,TSS193973,TSS50345,TSS71532,TSS81692,TSS82151,TSS88458	4	2	0	2	1	NA	NA	3	15.597	4.05285	OK
P10643	ENSG00000112936	C7	TSS114670,TSS118480,TSS135124,TSS141076,TSS68595,TSS7105,TSS89070	1	NA	1	NA	NA	NA	NA	1	0	0	OK
P10644	ENSG00000108946	PRKAR1A	TSS103349,TSS103550,TSS106758,TSS121177,TSS123996,TSS142246,TSS142668,TSS154916,TSS160224,TSS172059,TSS179288,TSS191941,TSS38525,TSS3995,TSS46953,TSS66699,TSS66703,TSS74520,TSS85009,TSS99668	22	6	9	7	6	4	11	1	40.3106	5.36844	OK
P10746	ENSG00000188690	UROS	TSS113304,TSS126678,TSS142533,TSS144212,TSS167502,TSS41381,TSS44251,TSS59157,TSS77346,TSS86899	1	NA	NA	1	NA	NA	1	NA	16.7432	4.14919	OK
P10768	ENSG00000139684	ESD	TSS125810,TSS167375,TSS191712,TSS2793,TSS67132	36	12	10	14	NA	6	30	NA	8.51532	3.25025	OK
P10809	ENSG00000144381	HSPD1	TSS111549,TSS127924,TSS129468,TSS135582,TSS138594,TSS143823,TSS144130,TSS149312,TSS149965,TSS159918,TSS164505,TSS171161,TSS59479,TSS75128,TSS83637	309	103	113	93	81	116	47	65	119.911	6.9178	OK
P10909	ENSG00000120885	CLU	TSS103874,TSS103878,TSS119691,TSS12820,TSS171561,TSS22907,TSS31844,TSS34237,TSS36776,TSS4944,TSS49663,TSS58603,TSS82034,TSS85552,TSS85556,TSS95650,TSS96296	10	3	3	4	NA	NA	NA	10	0	0	OK
P11021	ENSG00000044574	HSPA5	TSS2353	294	108	104	82	62	103	78	51	60.4877	5.94223	OK
P11047	ENSG00000135862	LAMC1	TSS102973,TSS126140,TSS17312,TSS184063,TSS191759,TSS23058	7	5	2	NA	NA	7	NA	NA	5.56453	2.71469	OK
P11049	ENSG00000104894	CD37	TSS108398,TSS125636,TSS146703,TSS150795,TSS161914,TSS177113,TSS188660,TSS35824,TSS35825,TSS60798,TSS90315,TSS93994,TSS96082	2	1	1	NA	NA	2	NA	NA	145.706	7.19678	OK
P11117	ENSG00000134575	ACP2	TSS100433,TSS102580,TSS102583,TSS115827,TSS118001,TSS143842,TSS167457,TSS186702,TSS29957,TSS65884,TSS97397	1	NA	NA	1	NA	1	NA	NA	1.65519	1.40882	OK
P11142	ENSG00000109971	HSPA8	TSS119363,TSS122373,TSS124149,TSS124786,TSS126543,TSS13884,TSS145169,TSS154748,TSS155397,TSS162263,TSS19383,TSS195403,TSS29594,TSS43976,TSS44835,TSS57851,TSS68555,TSS7465,TSS80183,TSS97539	284	99	100	85	68	77	107	32	87.9711	6.47526	OK
P11166	ENSG00000117394	SLC2A1	TSS110768,TSS179441,TSS37562,TSS56221,TSS84009	20	5	8	7	5	6	5	4	55.95	5.83162	OK
P11171	ENSG00000159023	EPB41	TSS117634,TSS128455,TSS132653,TSS139796,TSS163817,TSS186714,TSS191099,TSS194943,TSS194944,TSS9114	26	11	8	7	9	8	8	1	27.1345	4.81427	OK
P11172	ENSG00000114491	UMPS	TSS100100,TSS131044,TSS148994,TSS162308,TSS175155,TSS79588,TSS80468	40	13	10	17	NA	17	23	0	3.51921	2.17607	OK
P11177	ENSG00000168291	PDHB	TSS101063,TSS101066,TSS118872,TSS118874,TSS128321,TSS128335,TSS136881,TSS154963,TSS46399	45	13	10	22	14	23	NA	8	20.0284	4.39427	OK
P11215	ENSG00000169896	ITGAM	TSS108424,TSS150405,TSS152563,TSS173005,TSS176352,TSS21268,TSS46696,TSS98664	0	NA	0	NA	NA	NA	NA	0	0.221306	0.288425	OK
P11216	ENSG00000100994	PYGB	TSS110905,TSS125704,TSS65663	39	14	11	14	NA	4	35	NA	9.2919	3.36344	OK
P11217	ENSG00000068976	PYGM	TSS12871,TSS173628,TSS187477,TSS190213,TSS94301	9	NA	3	6	NA	3	6	NA	0.173791	0.231176	OK
P11233	ENSG00000006451	RALA	TSS100434,TSS185235,TSS43957,TSS70183,TSS9107	16	4	5	7	5	5	4	2	8.99981	3.3219	OK
P11274	ENSG00000186716	BCR	TSS112228,TSS133787,TSS135145,TSS17060,TSS174153,TSS180150,TSS182015,TSS18749,TSS191289,TSS191524,TSS4207,TSS50618,TSS51885,TSS67051,TSS98482	5	1	4	NA	NA	NA	5	NA	9.81991	3.43562	OK
P11279	ENSG00000185896	LAMP1	TSS118177,TSS185632,TSS36878,TSS96604	29	11	12	6	7	18	3	1	17.3304	4.19617	OK
P11310	ENSG00000117054	ACADM	TSS116317,TSS116322,TSS117297,TSS134253,TSS14278,TSS159987,TSS167932,TSS173392,TSS173394,TSS176913,TSS90999,TSS93889,TSS98106	58	20	18	20	11	38	4	5	39.8498	5.35226	OK
P11387	ENSG00000198900	TOP1	TSS78135	69	28	24	17	68	1	NA	NA	13.8757	3.89489	OK
P11388	ENSG00000131747	TOP2A	TSS132883,TSS16431,TSS56822,TSS61454,TSS68666	67	27	20	20	65	NA	2	NA	45.771	5.54754	OK
P11413	ENSG00000160211	G6PD	TSS123134,TSS143147,TSS158651,TSS158894,TSS161345,TSS176950,TSS177664,TSS34073	40	11	16	13	NA	7	33	NA	8.62583	3.26691	OK
P11441	ENSG00000102178	UBL4A	TSS103426,TSS103430,TSS121768,TSS188166,TSS48747,TSS48750	16	3	4	9	NA	3	13	NA	13.5522	3.86317	OK
P11532	ENSG00000198947	DMD	TSS105658,TSS109818,TSS110111,TSS137060,TSS150047,TSS150914,TSS156359,TSS170037,TSS178473,TSS180879,TSS180882,TSS181239,TSS23045,TSS34058,TSS36934,TSS56191,TSS57432,TSS64516,TSS669,TSS75157,TSS80302,TSS96061,TSS97593	1	NA	1	NA	NA	NA	1	NA	7.63346	3.10994	OK
P11586	ENSG00000100714	MTHFD1	TSS122886,TSS172315,TSS43030,TSS53436,TSS56205,TSS57504,TSS67238,TSS73148,TSS73154,TSS78105,TSS80148,TSS82587,TSS84042,TSS94057,TSS99419	172	59	73	40	71	18	82	1	23.7379	4.62865	OK
P11717	ENSG00000197081	IGF2R	TSS12958,TSS173373,TSS38256,TSS51114,TSS7209	24	13	5	6	7	11	1	5	3.22419	2.07867	OK
P11766	ENSG00000197894	ADH5	TSS118337,TSS119007,TSS129186,TSS13568,TSS20400,TSS62013,TSS64477,TSS64479,TSS77557,TSS78997	18	6	6	6	NA	2	16	NA	29.6966	4.94001	OK
P11802	ENSG00000135446	CDK4	TSS10845,TSS115403,TSS122708,TSS165050,TSS171233,TSS177185,TSS17958,TSS17960,TSS18,TSS38946,TSS61728,TSS75123,TSS83114,TSS86720	12	4	3	5	NA	NA	12	NA	50.6598	5.69097	OK
P11836	ENSG00000156738	MS4A1	TSS10955,TSS120453,TSS138507,TSS24127,TSS24130,TSS42109,TSS78348,TSS81349,TSS88449	58	20	16	22	13	20	15	10	11.8193	3.68025	OK
P11908	ENSG00000101911	PRPS2	TSS120656,TSS186391,TSS23708,TSS35633,TSS99150	24	9	7	8	1	NA	23	NA	21.5461	4.49481	OK
P11912	ENSG00000105369	CD79A	TSS143655,TSS17685,TSS59836	2	1	1	NA	2	NA	NA	NA	211.123	7.72876	OK
P11940	ENSG00000070756	PABPC1	TSS102355,TSS105493,TSS111579,TSS112591,TSS115781,TSS127456,TSS130555,TSS169992,TSS174654,TSS181295,TSS193648,TSS21972,TSS26311,TSS28192,TSS61853,TSS71698,TSS72438,TSS80251,TSS85070,TSS87206,TSS90819,TSS91340	196	51	93	52	68	50	68	10	1365.19	10.4159	OK
P12004	ENSG00000132646	PCNA	TSS34443,TSS39985	90	33	28	29	13	21	50	6	119.461	6.91242	OK
P12035	ENSG00000186442	KRT3	TSS123417,TSS39674	30	15	10	5	16	11	NA	3	0	0	OK
P12081	ENSG00000170445	HARS	TSS111146,TSS118448,TSS155948,TSS168571,TSS20554,TSS20556,TSS74745,TSS9237,TSS93169,TSS93173,TSS95434	41	14	17	10	3	2	36	NA	13.9198	3.89916	OK
P12235	ENSG00000151729	SLC25A4	TSS162555,TSS83517	17	6	6	5	3	5	NA	9	48.715	5.63561	OK
P12236	ENSG00000169100	SLC25A6	TSS17714,TSS195548,TSS33108	30	8	9	13	11	3	NA	16	226.337	7.82869	OK
P12259	ENSG00000198734	F5	TSS100242,TSS27685,TSS74098	4	1	2	1	3	1	NA	NA	0	0	OK
P12268	ENSG00000178035	IMPDH2	TSS108629,TSS12055,TSS126445,TSS162789,TSS181275,TSS191004,TSS193316,TSS33653,TSS37605,TSS39771,TSS44107,TSS55616	44	15	15	14	3	10	31	NA	154.758	7.28316	OK
P12270	ENSG00000047410	TPR	TSS110350,TSS149218,TSS163475,TSS29701,TSS37173,TSS4856,TSS96268	83	32	32	19	68	6	5	4	14.1513	3.92137	OK
P12273	ENSG00000159763	PIP	TSS74442	15	3	5	7	1	NA	4	10	0	0	OK
P12429	ENSG00000138772	ANXA3	TSS107635,TSS107637,TSS117728,TSS125467,TSS131061,TSS157883,TSS185854,TSS38745,TSS8539,TSS89519	14	2	8	4	NA	NA	NA	14	0.0152341	0.0218124	OK
P12532	ENSG00000223572	CKMT1A	TSS108059,TSS133127,TSS15225,TSS18714,TSS50564,TSS66194,TSS70842	2	NA	2	NA	NA	NA	NA	2	7.04879	3.00877	OK
P12532	ENSG00000237289	CKMT1B	TSS128790,TSS134910,TSS141347,TSS142565,TSS150458,TSS150459,TSS159525,TSS173599,TSS22026,TSS25770,TSS4018,TSS4222,TSS7774	2	NA	2	NA	NA	NA	NA	2	7.56113	3.0978	OK
P12694	ENSG00000248098	BCKDHA	TSS110405,TSS1191,TSS140806,TSS140809,TSS191383,TSS554,TSS70982,TSS90491,TSS94081	25	8	7	10	4	17	NA	4	42.6373	5.44749	OK
P12724	ENSG00000169397	RNASE3	TSS49786	2	NA	2	NA	NA	NA	NA	2	0	0	OK
P12814	ENSG00000072110	ACTN1	TSS10489,TSS108722,TSS110961,TSS126022,TSS134457,TSS137297,TSS14087,TSS154367,TSS161071,TSS165143,TSS167717,TSS17646,TSS18148,TSS185555,TSS191260,TSS32955,TSS40974,TSS49444,TSS75679,TSS86320,TSS96202	3	NA	3	NA	NA	NA	NA	3	0.0158496	0.0226868	OK
P12882	ENSG00000109061	MYH1	TSS4701	1	NA	1	NA	NA	1	NA	NA	0	0	OK
P12955	ENSG00000124299	PEPD	TSS13123,TSS171000,TSS171002,TSS173454,TSS177206,TSS188983,TSS192725,TSS21280,TSS4415,TSS44745,TSS51755,TSS58010,TSS86607	1	NA	NA	1	NA	NA	1	NA	2.86623	1.95093	OK
P12956	ENSG00000196419	XRCC6	TSS16661,TSS178790,TSS179534,TSS186968,TSS55470,TSS60501,TSS72899,TSS87243	170	56	66	48	55	34	75	6	79.3201	6.32769	OK
P13010	ENSG00000079246	XRCC5	TSS112783,TSS125266,TSS162213,TSS192391,TSS21201,TSS22207,TSS28150,TSS3232,TSS38326,TSS93823	125	48	47	30	45	33	46	1	38.36	5.29866	OK
P13073	ENSG00000131143	COX4I1	TSS106549,TSS113263,TSS119323,TSS123465,TSS142451,TSS164369,TSS179045,TSS182217,TSS182872,TSS182876,TSS37698,TSS4758,TSS4760,TSS48163,TSS63576,TSS84266	19	7	5	7	7	8	NA	4	291.23	8.19096	OK
P13196	ENSG00000023330	ALAS1	TSS14469,TSS146195,TSS167541,TSS173594,TSS192275,TSS50482	1	0	1	NA	NA	1	NA	NA	8.11803	3.18872	OK
P13284	ENSG00000216490	IFI30	TSS164860,TSS83555,TSS97652	4	NA	3	1	NA	1	3	NA	30.1429	4.96083	OK
P13473	ENSG00000005893	LAMP2	TSS131165,TSS14068,TSS145311,TSS167716,TSS50118	11	2	7	2	1	6	4	NA	10.7218	3.55112	OK
P13489	ENSG00000023191	RNH1	TSS10464,TSS106974,TSS108103,TSS108109,TSS11135,TSS125960,TSS134909,TSS138147,TSS14440,TSS147097,TSS156729,TSS170129,TSS180712,TSS28479,TSS3186,TSS3287,TSS3290,TSS33084,TSS47456,TSS50099,TSS62897,TSS68793,TSS78303,TSS83752	18	3	6	9	NA	2	16	NA	23.6036	4.6208	OK
P13533	ENSG00000197616	MYH6	TSS49023,TSS61674,TSS85377	1	1	NA	NA	NA	NA	1	NA	0	0	OK
P13598	ENSG00000108622	ICAM2	TSS122099,TSS13603,TSS140063,TSS140065,TSS179139,TSS19772,TSS37088,TSS49609,TSS63866,TSS63868,TSS82147,TSS85978	16	5	6	5	4	6	3	3	36.8272	5.24135	OK
P13612	ENSG00000115232	ITGA4	TSS109176,TSS163553,TSS191195,TSS27628,TSS49877,TSS5712,TSS63714,TSS67348,TSS6941,TSS72712,TSS81986	7	2	2	3	NA	6	1	0	3.88177	2.2874	OK
P13637	ENSG00000105409	ATP1A3	TSS101723,TSS140115,TSS173413,TSS173875,TSS190990,TSS192079,TSS48234,TSS81823,TSS83365	41	9	11	21	9	3	NA	29	37.5772	5.26968	OK
P13639	ENSG00000167658	EEF2	TSS1022,TSS165655,TSS166088,TSS166091,TSS39906,TSS67909,TSS76248	236	84	84	68	47	41	146	2	1675.24	10.711	OK
P13645	ENSG00000186395	KRT10	TSS110993	221	75	70	76	58	52	60	51	3.61787	2.20723	OK
P13646	ENSG00000171401	KRT13	TSS102413,TSS125628,TSS158755,TSS45395,TSS89673,TSS89674	55	21	29	5	44	NA	NA	11	0	0	OK
P13647	ENSG00000186081	KRT5	TSS170492,TSS179198,TSS184345,TSS21675,TSS29828,TSS39663,TSS43817,TSS5908,TSS80018,TSS93399	169	63	54	52	52	49	27	41	0	0	OK
P13667	ENSG00000155660	PDIA4	TSS35227,TSS62594,TSS64930	192	67	73	52	30	99	57	6	21.7945	4.51061	OK
P13671	ENSG00000039537	C6	TSS10046,TSS101676,TSS148146,TSS149793,TSS173916,TSS61824,TSS63004,TSS69394	0	NA	0	NA	NA	NA	NA	0	0	0	OK
P13674	ENSG00000122884	P4HA1	TSS167576,TSS170625,TSS29688	62	19	23	20	9	31	19	3	17.4318	4.20413	OK
P13693	ENSG00000133112	TPT1	TSS102870,TSS105479,TSS130493,TSS188099,TSS35089,TSS36885,TSS36887,TSS4643,TSS63905,TSS70921,TSS76166	21	4	7	10	NA	2	19	NA	1036.94	10.0195	OK
P13716	ENSG00000148218	ALAD	TSS130061,TSS133021,TSS161491,TSS179933,TSS183087,TSS189922,TSS38490,TSS56533,TSS86163	9	2	4	3	NA	NA	9	NA	5.27678	2.65002	OK
P13747	ENSG00000229252	HLA-E	TSS173696,TSS173698,TSS180084	6	2	2	2	NA	6	NA	NA	0	0	OK
P13747	ENSG00000233904	HLA-E	TSS13856,TSS164222,TSS164225	6	2	2	2	NA	6	NA	NA	0	0	OK
P13747	ENSG00000204592	HLA-E	TSS171905,TSS171913,TSS194437	6	2	2	2	NA	6	NA	NA	65.4344	6.05386	OK
P13747	ENSG00000206493	HLA-E	TSS169531,TSS186219,TSS28071	6	2	2	2	NA	6	NA	NA	0	0	OK
P13747	ENSG00000230254	HLA-E	TSS43903,TSS61261,TSS79471	6	2	2	2	NA	6	NA	NA	0	0	OK
P13761	ENSG00000229074	HLA-DRB1	TSS25381,TSS56141	86	27	25	34	19	20	32	15	0	0	OK
P13761	ENSG00000236884	HLA-DRB1	TSS166795,TSS81392	86	27	25	34	19	20	32	15	0	0	OK
P13762	ENSG00000227357	HLA-DRB4	TSS15077	24	6	7	11	6	8	6	4	0	0	OK
P13765	ENSG00000243496	HLA-DOB	TSS133303,TSS165867,TSS184433,TSS9901	21	8	4	9	3	14	1	3	0	0	OK
P13765	ENSG00000241106	HLA-DOB	TSS110389,TSS129231,TSS185845,TSS38469	21	8	4	9	3	14	1	3	13.1884	3.82664	OK
P13765	ENSG00000241386	HLA-DOB	TSS100949,TSS13960,TSS173753,TSS49990	21	8	4	9	3	14	1	3	0	0	OK
P13765	ENSG00000239457	HLA-DOB	TSS184450,TSS22045,TSS3170,TSS54137,TSS84617	21	8	4	9	3	14	1	3	0	0	OK
P13765	ENSG00000241910	HLA-DOB	TSS121826,TSS76819,TSS89645,TSS95477	21	8	4	9	3	14	1	3	0	0	OK
P13765	ENSG00000243612	HLA-DOB	TSS151821,TSS188643,TSS28341,TSS7258	21	8	4	9	3	14	1	3	0	0	OK
P13796	ENSG00000136167	LCP1	TSS114721,TSS14536,TSS158477,TSS181726,TSS34992,TSS45202,TSS47490,TSS9632	266	87	99	80	41	61	150	14	121.1	6.93192	OK
P13797	ENSG00000102024	PLS3	TSS110916,TSS144156,TSS161135,TSS165500,TSS20165,TSS34632,TSS70551,TSS74037,TSS77204,TSS92462	14	NA	4	10	NA	NA	14	NA	0	0	OK
P13798	ENSG00000164062	APEH	TSS107145,TSS126199,TSS126202,TSS126203,TSS145540,TSS161265,TSS1646,TSS1648,TSS177753,TSS1965,TSS38295,TSS44728,TSS70610,TSS86469	24	9	7	8	NA	NA	24	NA	37.0172	5.24858	OK
P13804	ENSG00000140374	ETFA	TSS114043,TSS114046,TSS123725,TSS127087,TSS140910,TSS142387,TSS150798,TSS174835,TSS174841,TSS186063,TSS24039,TSS25457,TSS25675,TSS31848,TSS49145,TSS59507,TSS68869,TSS96087,TSS96088	61	20	17	24	12	30	9	10	47.8843	5.6113	OK
P13807	ENSG00000104812	GYS1	TSS1634,TSS167833,TSS185243,TSS32856,TSS34368,TSS50552,TSS73952	25	9	7	9	NA	NA	25	NA	10.7946	3.56005	OK
P13861	ENSG00000114302	PRKAR2A	TSS110094,TSS155017,TSS155102,TSS17400,TSS5708,TSS66044,TSS97660	46	12	15	19	13	13	18	2	5.66185	2.73592	OK
P13929	ENSG00000108515	ENO3	TSS104659,TSS138785,TSS158558,TSS169577,TSS18149,TSS182418,TSS25441,TSS28476,TSS68000,TSS80738,TSS8507,TSS99218	16	5	5	6	NA	NA	16	NA	3.12211	2.04338	OK
P13984	ENSG00000188342	GTF2F2	TSS41862,TSS62204,TSS76450	9	2	1	6	2	3	4	NA	12.5072	3.75566	OK
P13995	ENSG00000065911	MTHFD2	TSS106859,TSS162250,TSS173548,TSS180696,TSS180697,TSS33100,TSS53525	15	5	4	6	4	10	NA	1	239.144	7.90776	OK
P14174	ENSG00000240972	MIF	TSS117864,TSS49950,TSS64525	12	3	4	5	NA	1	11	NA	881.577	9.78558	OK
P14314	ENSG00000130175	PRKCSH	TSS109585,TSS112265,TSS113149,TSS131067,TSS131070,TSS131072,TSS140396,TSS140851,TSS144013,TSS148774,TSS1547,TSS156764,TSS162397,TSS182748,TSS182751,TSS20584,TSS28850,TSS71620,TSS93552,TSS93560,TSS94878	57	21	20	16	2	39	16	NA	106.492	6.74809	OK
P14317	ENSG00000180353	HCLS1	TSS140623,TSS154390,TSS158811,TSS173198,TSS177153,TSS195762,TSS195764,TSS53924,TSS59091,TSS72005	94	33	33	28	36	18	37	3	27.2192	4.81861	OK
P14324	ENSG00000160752	FDPS	TSS101082,TSS109688,TSS11211,TSS114719,TSS114720,TSS149974,TSS150663,TSS150666,TSS167673,TSS168247,TSS185960,TSS29278,TSS29434,TSS33773,TSS60152,TSS77451,TSS91659,TSS92103	31	10	10	11	NA	8	23	NA	192.511	7.59627	OK
P14373	ENSG00000215641	TRIM27	TSS135300,TSS137753,TSS155881,TSS159933,TSS45823,TSS55192,TSS90569	9	4	4	1	9	NA	NA	NA	0	0	OK
P14373	ENSG00000237071	TRIM27	TSS178500,TSS27694,TSS45704,TSS50851,TSS60038,TSS69748,TSS78226	9	4	4	1	9	NA	NA	NA	0	0	OK
P14373	ENSG00000229006	TRIM27	TSS104788,TSS12307,TSS127586,TSS131860,TSS135760,TSS145634,TSS34091	9	4	4	1	9	NA	NA	NA	0	0	OK
P14373	ENSG00000204713	TRIM27	TSS158602,TSS163250,TSS170655,TSS184609,TSS189990,TSS48373,TSS52074	9	4	4	1	9	NA	NA	NA	25.0361	4.70244	OK
P14373	ENSG00000234495	TRIM27	TSS107636,TSS137712,TSS190452,TSS31481,TSS55213,TSS68846,TSS78972	9	4	4	1	9	NA	NA	NA	0	0	OK
P14406	ENSG00000112695	COX7A2	TSS104338,TSS110609,TSS113419,TSS126188,TSS154739,TSS49645,TSS86018,TSS86019,TSS86022	5	NA	2	3	2	NA	NA	3	133.576	7.07228	OK
P14550	ENSG00000117448	AKR1A1	TSS100380,TSS116320,TSS133156,TSS135245,TSS157322,TSS160727,TSS16427,TSS43310,TSS6310,TSS72954,TSS91374,TSS95281	50	16	16	18	NA	15	35	NA	55.5561	5.82161	OK
P14598	ENSG00000158517	NCF1	TSS134319,TSS170609,TSS26696,TSS3264,TSS37179,TSS43882,TSS50733,TSS99790	97	34	32	31	20	19	57	1	47.2911	5.59369	OK
P14618	ENSG00000067225	PKM	TSS100023,TSS112229,TSS122784,TSS127626,TSS1377,TSS1381,TSS13915,TSS142602,TSS150322,TSS16282,TSS168376,TSS188711,TSS188868,TSS26410,TSS33282,TSS39686,TSS41816,TSS56278,TSS60616,TSS63313,TSS64316,TSS84249	443	139	151	153	7	71	347	18	494.184	8.95182	OK
P14621	ENSG00000170634	ACYP2	TSS130647,TSS172476,TSS174592,TSS64816,TSS68944,TSS91918,TSS94247	9	2	3	4	NA	2	7	NA	8.34268	3.22384	OK
P14625	ENSG00000166598	HSP90B1	TSS170263,TSS175478,TSS19126,TSS25201,TSS29246,TSS36002,TSS55458,TSS61500,TSS8177	283	101	103	79	70	112	70	31	59.3513	5.91531	OK
P14635	ENSG00000134057	CCNB1	TSS130249,TSS14794,TSS184792,TSS18581,TSS43155,TSS47768,TSS75016	5	2	3	NA	4	NA	1	NA	58.4837	5.89442	OK
P14649	ENSG00000196465	MYL6B	TSS163113,TSS168594,TSS174428,TSS180856,TSS44734,TSS45333,TSS45822,TSS64664,TSS81686,TSS82086,TSS90878	11	5	3	3	2	3	5	1	20.3816	4.4183	OK
P14678	ENSG00000125835	SNRPB	TSS10738,TSS15496,TSS28459	37	12	11	14	12	7	13	5	121.997	6.94248	OK
P14735	ENSG00000119912	IDE	TSS108840,TSS114278,TSS177124,TSS21984,TSS38802,TSS57482,TSS75114,TSS93542	61	25	24	12	16	16	29	NA	4.62837	2.49272	OK
P14780	ENSG00000100985	MMP9	TSS187927	1	NA	1	NA	NA	NA	NA	1	0.0970387	0.133614	OK
P14859	ENSG00000143190	POU2F1	TSS121422,TSS13457,TSS141862,TSS144250,TSS165886,TSS172534,TSS181223,TSS191208,TSS191213,TSS30840,TSS66959,TSS81519,TSS81997	24	10	10	4	17	4	3	NA	2.78183	1.91908	OK
P14866	ENSG00000104824	HNRNPL	TSS109466,TSS139576,TSS14600,TSS146940,TSS155584,TSS163780,TSS180470,TSS27196,TSS4713,TSS55414,TSS60562,TSS62999,TSS66857	52	33	13	6	48	1	NA	3	129.743	7.03059	OK
P14868	ENSG00000115866	DARS	TSS100560,TSS101366,TSS103733,TSS104760,TSS117802,TSS148717,TSS37667,TSS56202,TSS70639,TSS76743,TSS82926,TSS96037	112	29	41	42	27	24	61	NA	72.1179	6.19215	OK
P14921	ENSG00000134954	ETS1	TSS112677,TSS113555,TSS120698,TSS135661,TSS157032,TSS174413,TSS186347,TSS193699,TSS84480	4	1	1	2	2	1	1	NA	52.1895	5.73307	OK
P14923	ENSG00000173801	JUP	TSS109066,TSS128072,TSS128073,TSS132284,TSS160161,TSS165945,TSS182877,TSS29596,TSS3120,TSS45908,TSS46462	16	7	4	5	9	5	1	1	38.2544	5.29478	OK
P14927	ENSG00000156467	UQCRB	TSS103613,TSS108985,TSS121426,TSS121429,TSS143760,TSS143765,TSS6656,TSS72722	8	2	2	4	NA	2	NA	6	78.1077	6.30575	OK
P15121	ENSG00000085662	AKR1B1	TSS102804,TSS102806,TSS102808,TSS106429,TSS106431,TSS125651,TSS139174,TSS164711,TSS5560,TSS58620,TSS59555,TSS84401	25	6	8	11	NA	7	18	NA	27.874	4.8517	OK
P15153	ENSG00000128340	RAC2	TSS115957,TSS45012,TSS45016,TSS5365,TSS75073,TSS92835,TSS92840	22	7	6	9	1	6	12	3	81.1956	6.36099	OK
P15170	ENSG00000103342	GSPT1	TSS104053,TSS115067,TSS125645,TSS17554,TSS27200,TSS46215,TSS53187,TSS57154,TSS62453,TSS98251	70	28	22	20	NA	4	66	NA	27.6749	4.84172	OK
P15289	ENSG00000100299	ARSA	TSS109450,TSS117461,TSS134372,TSS134373,TSS134374,TSS167118,TSS45643,TSS45645	3	NA	2	1	NA	3	NA	NA	5.47749	2.69543	OK
P15291	ENSG00000086062	B4GALT1	TSS44284,TSS67453	12	5	6	1	8	NA	NA	4	7.67391	3.11668	OK
P15311	ENSG00000092820	EZR	TSS44662,TSS60929,TSS80006,TSS87011	127	41	48	38	29	29	66	3	227.9	7.83857	OK
P15336	ENSG00000115966	ATF2	TSS109972,TSS121873,TSS121874,TSS158018,TSS158687,TSS35547,TSS47448,TSS60074,TSS87124	4	2	1	1	4	NA	NA	NA	7.27062	3.048	OK
P15374	ENSG00000118939	UCHL3	TSS104551,TSS171644,TSS68661,TSS88489,TSS9585	35	10	11	14	NA	9	26	NA	33.1844	5.09527	OK
P15391	ENSG00000177455	CD19	TSS15502,TSS181154,TSS193356,TSS33527,TSS89116,TSS93528	2	1	1	NA	NA	2	NA	NA	15.4025	4.03584	OK
P15498	ENSG00000141968	VAV1	TSS107212,TSS116448,TSS140174,TSS140178,TSS143151,TSS14628,TSS158347,TSS159634,TSS178560,TSS23735	12	5	5	2	NA	NA	12	NA	9.54671	3.39872	OK
P15531	ENSG00000239672	NME1	TSS135716,TSS154238,TSS174026,TSS191159,TSS33261,TSS54351,TSS72424,TSS72426,TSS87057,TSS90806	49	13	11	25	NA	8	41	NA	50.6642	5.69109	OK
P15586	ENSG00000135677	GNS	TSS11222,TSS148485,TSS186380,TSS51227,TSS53373,TSS54045,TSS56225,TSS77,TSS98231	13	2	6	5	NA	9	4	NA	1.10607	1.07455	OK
P15814	ENSG00000128322	IGLL1	TSS120786,TSS33971,TSS51929	3	2	1	NA	NA	2	NA	1	0	0	OK
P15848	ENSG00000113273	ARSB	TSS101218,TSS153062,TSS192362,TSS4171,TSS59435	3	1	1	1	NA	3	NA	NA	1.53122	1.33983	OK
P15880	ENSG00000140988	RPS2	TSS10045,TSS13478,TSS146646,TSS166219,TSS166230,TSS183450,TSS191231,TSS191232,TSS22992,TSS37969,TSS37970,TSS42309,TSS59920,TSS78108,TSS79431	63	19	19	25	18	17	23	5	3387.7	11.7265	OK
P15907	ENSG00000073849	ST6GAL1	TSS111561,TSS126394,TSS131686,TSS139924,TSS159614,TSS161344,TSS181200,TSS181201,TSS194172,TSS22930,TSS36205,TSS36208,TSS40914,TSS47289,TSS53542,TSS65006,TSS73061,TSS74296,TSS88285,TSS90042,TSS99997	10	4	3	3	6	1	NA	3	105.172	6.73026	OK
P15923	ENSG00000071564	TCF3	TSS101392,TSS122736,TSS150072,TSS151570,TSS160590,TSS176246,TSS179503,TSS189463,TSS29871,TSS4043,TSS47115,TSS5251,TSS91686,TSS94658,TSS96151	6	2	1	3	6	NA	NA	NA	346.011	8.43884	OK
P15924	ENSG00000096696	DSP	TSS145058,TSS160515,TSS69833	33	9	5	19	17	13	1	2	0	0	OK
P15927	ENSG00000117748	RPA2	TSS178234,TSS86272,TSS86273,TSS87630,TSS96783	30	11	10	9	5	11	14	NA	16.6867	4.14459	OK
P16083	ENSG00000124588	NQO2	TSS100575,TSS104242,TSS127174,TSS157334,TSS157335,TSS16437,TSS170309,TSS175641,TSS54647	2	NA	1	1	NA	NA	2	NA	10.4437	3.51648	OK
P16104	ENSG00000188486	H2AFX	TSS125312,TSS89354	6	3	3	NA	6	NA	NA	NA	16.2234	4.1063	OK
P16118	ENSG00000158571	PFKFB1	TSS172433,TSS43307	1	NA	NA	1	NA	1	NA	NA	0.118905	0.162088	OK
P16150	ENSG00000197471	SPN	TSS114919,TSS32473,TSS48303,TSS48976,TSS60357	8	5	1	2	3	3	NA	2	14.7143	3.97401	OK
P16220	ENSG00000118260	CREB1	TSS117688,TSS127757,TSS131586,TSS133879,TSS161003,TSS164076,TSS165087,TSS175271,TSS182953,TSS187029,TSS26171,TSS26172,TSS37360,TSS38022,TSS39736,TSS43489,TSS43496,TSS73502,TSS92973	7	3	3	1	7	NA	NA	NA	12.8346	3.79021	OK
P16278	ENSG00000170266	GLB1	TSS132949,TSS135284,TSS136027,TSS136028,TSS143271,TSS172308,TSS172313,TSS176252,TSS178516,TSS186484,TSS194069,TSS194148,TSS33624,TSS48169,TSS56744,TSS85621	28	8	15	5	NA	17	11	NA	6.01459	2.81036	OK
P16298	ENSG00000107758	PPP3CB	TSS159538,TSS161552,TSS171665,TSS183216,TSS183218,TSS41677,TSS91787	19	2	8	9	3	8	8	NA	9.12439	3.33976	OK
P16333	ENSG00000158092	NCK1	TSS106098,TSS144701,TSS15400,TSS175303,TSS175306,TSS19369,TSS43085,TSS52035,TSS54300,TSS69455	12	4	3	5	NA	5	7	NA	11.3963	3.63184	OK
P16383	ENSG00000005436	GCFC2	TSS100402,TSS104967,TSS110061,TSS14101,TSS158936,TSS38232,TSS53324,TSS70507,TSS80,TSS86511,TSS95227	5	NA	5	NA	2	NA	3	NA	5.17722	2.62696	OK
P16401	ENSG00000184357	HIST1H1B	TSS33763	40	14	14	12	27	6	3	4	0.277588	0.353423	OK
P16435	ENSG00000127948	POR	TSS104706,TSS107942,TSS112046,TSS113434,TSS172791,TSS179570,TSS18031,TSS18750,TSS190826,TSS23262,TSS23970,TSS32379,TSS49732,TSS53414,TSS56261,TSS57943,TSS59219,TSS63361,TSS63363,TSS70824,TSS74355,TSS8011,TSS88501,TSS92238	36	14	15	7	15	8	NA	13	10.4151	3.51287	OK
P16455	ENSG00000170430	MGMT	TSS104059,TSS14346,TSS153369,TSS48515	9	1	3	5	NA	2	7	NA	12.8472	3.79152	OK
P16615	ENSG00000174437	ATP2A2	TSS11155,TSS125409,TSS129084,TSS131862,TSS141790,TSS144089,TSS146624,TSS152058,TSS174493,TSS17807,TSS61947,TSS77316,TSS93098	142	45	61	36	65	32	NA	45	45.5524	5.54078	OK
P16885	ENSG00000197943	PLCG2	TSS114364,TSS12237,TSS136019,TSS136222,TSS163999,TSS186297,TSS192852,TSS193130,TSS21129,TSS45955,TSS47991,TSS57766,TSS69491,TSS75664,TSS77327,TSS79505	67	29	33	5	NA	9	58	NA	95.3281	6.58988	OK
P16930	ENSG00000103876	FAH	TSS116482,TSS116485,TSS128789,TSS165307,TSS179553,TSS22698,TSS39757,TSS5273,TSS58450,TSS63923,TSS76356,TSS88455	12	4	4	4	NA	NA	12	NA	1.45959	1.29842	OK
P16949	ENSG00000117632	STMN1	TSS11126,TSS115978,TSS139785,TSS179386,TSS62285,TSS764,TSS8378,TSS95654	23	8	6	9	NA	8	15	NA	208.953	7.71392	OK
P16989	ENSG00000060138	YBX3	TSS105672,TSS111075,TSS116655,TSS129151,TSS131576,TSS135106,TSS136168,TSS153352,TSS191105,TSS32903,TSS39937,TSS39940,TSS44423,TSS45926,TSS48425,TSS54793,TSS55649,TSS72897	54	19	22	13	19	17	16	2	102.34	6.69125	OK
P17014	ENSG00000164631	ZNF12	TSS164905,TSS188393,TSS29818,TSS95610	1	1	NA	NA	1	NA	NA	NA	4.04354	2.33444	OK
P17028	ENSG00000172466	ZNF24	TSS117740,TSS171745,TSS178720,TSS24267,TSS64840	5	2	3	NA	4	NA	1	NA	10.3576	3.50559	OK
P17029	ENSG00000106261	ZKSCAN1	TSS133681,TSS170005,TSS170007,TSS68861	2	1	1	NA	1	NA	1	NA	3.53044	2.17965	OK
P17050	ENSG00000198951	NAGA	TSS106209,TSS124019	16	4	6	6	NA	10	6	NA	6.62809	2.93132	OK
P17066	ENSG00000173110	HSPA6	TSS138840	14	7	7	NA	NA	14	NA	NA	0	0	OK
P17081	ENSG00000119729	RHOQ	TSS10441,TSS137190,TSS168568,TSS184969,TSS35974,TSS67769,TSS7366,TSS91779	1	NA	1	NA	NA	NA	NA	1	21.5553	4.49539	OK
P17096	ENSG00000137309	HMGA1	TSS115273,TSS115275,TSS37534,TSS88627	7	2	2	3	7	NA	NA	NA	245.594	7.94599	OK
P17098	NA	NA	NA	1	NA	1	NA	1	NA	NA	NA	NA	NA	NA
P17174	ENSG00000120053	GOT1	TSS152222,TSS161754,TSS180455,TSS50208	65	31	17	17	NA	6	59	NA	35.3588	5.18423	OK
P17213	ENSG00000101425	BPI	TSS128681,TSS142101,TSS142126,TSS164681,TSS164948,TSS177805,TSS56255,TSS74595	8	2	3	3	NA	NA	NA	8	0	0	OK
P17252	ENSG00000154229	PRKCA	TSS115282,TSS146251,TSS159889,TSS33982,TSS59544	11	5	NA	6	NA	NA	11	NA	10.5446	3.52915	OK
P17275	ENSG00000171223	JUNB	TSS21064	2	1	1	NA	2	NA	NA	NA	9.55974	3.4005	OK
P17480	ENSG00000108312	UBTF	TSS100076,TSS100569,TSS100647,TSS108875,TSS129167,TSS13286,TSS135117,TSS166693,TSS45873,TSS46332,TSS49382,TSS6579	34	15	13	6	33	NA	1	NA	18.9331	4.31709	OK
P17483	ENSG00000182742	HOXB4	TSS42710	2	1	NA	1	2	NA	NA	NA	0.677247	0.746095	OK
P17535	ENSG00000130522	JUND	TSS105978,TSS143139	9	4	4	1	9	NA	NA	NA	65.8651	6.06318	OK
P17544	ENSG00000170653	ATF7	TSS106163,TSS109952,TSS116244,TSS134186,TSS145257,TSS167982,TSS179934,TSS24073,TSS3833,TSS43699,TSS43702,TSS43704,TSS80271,TSS82057	4	2	1	1	4	NA	NA	NA	3.02764	2.00993	OK
P17612	ENSG00000072062	PRKACA	TSS106228,TSS120071,TSS13710,TSS148578,TSS172293,TSS189586,TSS190979,TSS195415,TSS38415,TSS92598	15	3	5	7	4	4	7	NA	15.2122	4.01901	OK
P17676	ENSG00000172216	CEBPB	TSS163889	1	NA	1	NA	1	NA	NA	NA	14.6918	3.97194	OK
P17706	ENSG00000175354	PTPN2	TSS1089,TSS13021,TSS142641,TSS160848,TSS175703,TSS179259,TSS28728,TSS55215,TSS55890,TSS67973,TSS70853,TSS75562,TSS76501,TSS7703,TSS77379	6	2	3	1	4	2	NA	NA	6.05181	2.81799	OK
P17707	ENSG00000123505	AMD1	TSS101590,TSS181828,TSS61197,TSS61203,TSS83567	2	NA	NA	2	NA	NA	2	NA	13.2399	3.83187	OK
P17812	ENSG00000171793	CTPS1	TSS11309,TSS121930,TSS123991,TSS129652,TSS14580,TSS151079,TSS174332,TSS176954,TSS193209,TSS29860,TSS36925,TSS39825,TSS95344,TSS99282	41	12	13	16	NA	1	40	NA	29.6552	4.93806	OK
P17844	ENSG00000108654	DDX5	TSS101626,TSS103611,TSS108902,TSS114035,TSS114669,TSS122550,TSS128449,TSS129047,TSS139367,TSS144755,TSS150941,TSS152127,TSS155561,TSS156223,TSS169572,TSS171227,TSS173681,TSS191924,TSS27577,TSS33254,TSS36998,TSS47204,TSS47671,TSS49625,TSS56015,TSS60154,TSS61089,TSS66168,TSS67876,TSS7249	121	42	40	39	78	19	18	6	62.8137	5.99579	OK
P17858	ENSG00000141959	PFKL	TSS126079,TSS143323,TSS179974,TSS20559,TSS50845,TSS66068,TSS83323,TSS86494,TSS93547,TSS94546,TSS99803	64	23	23	18	1	1	62	NA	59.5616	5.92033	OK
P17900	ENSG00000196743	GM2A	TSS181533,TSS5001,TSS62016	4	1	1	2	NA	2	2	NA	13.2507	3.83296	OK
P17947	ENSG00000066336	SPI1	TSS18793,TSS30296,TSS51646,TSS91304	3	1	2	NA	3	NA	NA	NA	19.6248	4.36631	OK
P17980	ENSG00000165916	PSMC3	TSS101828,TSS101829,TSS101831,TSS119649,TSS119650,TSS127193,TSS18846,TSS193128,TSS54842,TSS61901,TSS859	83	29	25	29	9	18	56	NA	35.6462	5.19559	OK
P17987	ENSG00000120438	TCP1	TSS100522,TSS100523,TSS109860,TSS118310,TSS12870,TSS133440,TSS147005,TSS155569,TSS16574,TSS31397,TSS38255,TSS48893,TSS66892,TSS66893,TSS82081,TSS88833	122	42	43	37	13	25	84	NA	86.6901	6.45434	OK
P18031	ENSG00000196396	PTPN1	TSS34453,TSS53122	30	11	11	8	18	4	NA	8	5.57586	2.71718	OK
P18074	ENSG00000104884	ERCC2	TSS112779,TSS135972,TSS153383,TSS181299,TSS191616,TSS27494,TSS27496,TSS37150,TSS45484,TSS7251,TSS81769,TSS94803	19	9	7	3	13	NA	6	NA	10.1644	3.48083	OK
P18075	ENSG00000101144	BMP7	TSS104499,TSS106819,TSS106820,TSS114762,TSS11626,TSS134428,TSS140057,TSS193646,TSS68504	3	NA	1	2	NA	3	NA	NA	68.2564	6.11388	OK
P18077	ENSG00000182899	RPL35A	TSS12407,TSS29371,TSS36014,TSS37262,TSS78174,TSS78175,TSS79770,TSS96610	19	6	4	9	8	3	6	2	942.379	9.88169	OK
P18085	ENSG00000168374	ARF4	TSS103610,TSS103852,TSS108862,TSS138726,TSS139678,TSS35243,TSS66279,TSS66280,TSS90134	37	8	11	18	NA	10	27	NA	32.5051	5.06631	OK
P18124	ENSG00000147604	RPL7	TSS124982,TSS128095,TSS160756,TSS176442,TSS28881,TSS39651,TSS643,TSS75624	86	30	24	32	25	24	32	5	678.131	9.40755	OK
P18206	ENSG00000035403	VCL	TSS118393,TSS15359,TSS15360,TSS159690,TSS4065	57	22	31	4	0	3	54	0	2.3987	1.76498	OK
P18433	ENSG00000132670	PTPRA	TSS114011,TSS117470,TSS182499,TSS23432,TSS416,TSS47999,TSS59464,TSS9629	1	NA	1	NA	NA	NA	1	NA	15.0257	4.00232	OK
P18583	ENSG00000159140	SON	TSS111990,TSS115563,TSS130306,TSS133482,TSS136299,TSS137653,TSS159851,TSS159852,TSS162735,TSS1655,TSS179285,TSS185799,TSS28446,TSS31839,TSS89742,TSS905,TSS907,TSS97705	5	3	2	NA	5	NA	NA	NA	26.6573	4.78959	OK
P18615	ENSG00000229363	NELFE	TSS118039,TSS121107,TSS133659,TSS146894,TSS169150,TSS39988,TSS46239,TSS64177,TSS6570,TSS82465,TSS93838	20	6	8	6	12	2	6	NA	0	0	OK
P18615	ENSG00000231044	NELFE	TSS105452,TSS109049,TSS1180,TSS165595,TSS170857,TSS186437,TSS192963,TSS3818,TSS46271,TSS57530,TSS87157	20	6	8	6	12	2	6	NA	0	0	OK
P18615	ENSG00000206357	NELFE	TSS102343,TSS102345,TSS102988,TSS136054,TSS190041,TSS57331,TSS67699,TSS72374,TSS83095,TSS83968,TSS83969	20	6	8	6	12	2	6	NA	0	0	OK
P18615	ENSG00000233801	NELFE	TSS155623,TSS177808,TSS188839,TSS38896,TSS45588,TSS564,TSS565,TSS68140,TSS74405,TSS86054,TSS93022	20	6	8	6	12	2	6	NA	0	0	OK
P18615	ENSG00000206268	NELFE	TSS116003,TSS119884,TSS149708,TSS152785,TSS163824,TSS179596,TSS182286,TSS37018,TSS80019,TSS94745,TSS98957	20	6	8	6	12	2	6	NA	0	0	OK
P18615	ENSG00000204356	NELFE	TSS111476,TSS133087,TSS145014,TSS165610,TSS169827,TSS169832,TSS169834,TSS178552,TSS188442,TSS27400,TSS31798,TSS46095,TSS64058	20	6	8	6	12	2	6	NA	28.7885	4.89668	OK
P18621	ENSG00000265681	RPL17	TSS100419,TSS118211,TSS13445,TSS136218,TSS136219,TSS136220,TSS140416,TSS145688,TSS146095,TSS146534,TSS151219,TSS168168,TSS185400,TSS36301,TSS39619,TSS64779,TSS67469,TSS74128	23	3	5	15	5	5	12	1	1706.21	10.7374	OK
P18669	ENSG00000171314	PGAM1	TSS108102,TSS139661,TSS72703	56	19	15	22	NA	7	49	NA	166.261	7.38596	OK
P18754	ENSG00000180198	RCC1	TSS109546,TSS112129,TSS11327,TSS116040,TSS116787,TSS178829,TSS22728,TSS63088,TSS73210,TSS73211,TSS76702,TSS78832	52	20	19	13	37	7	8	NA	27.4991	4.83284	OK
P18846	ENSG00000123268	ATF1	TSS108906,TSS124679,TSS128414,TSS23080,TSS67843	8	4	1	3	5	3	NA	NA	11.991	3.69944	OK
P18858	ENSG00000105486	LIG1	TSS103038,TSS128114,TSS131223,TSS133385,TSS140783,TSS146101,TSS149230,TSS170982,TSS192595,TSS3326,TSS52912,TSS58427,TSS58429,TSS76614,TSS76618,TSS8142,TSS90407,TSS91132	20	9	11	NA	1	2	17	NA	18.2845	4.26937	OK
P18859	ENSG00000154723	ATP5J	TSS135962,TSS152187,TSS190232,TSS61649,TSS61654,TSS9482,TSS99497	5	1	1	3	NA	NA	NA	5	50.0164	5.67289	OK
P18887	ENSG00000073050	XRCC1	TSS113071,TSS118166,TSS119860,TSS126288,TSS128975,TSS154265,TSS154267,TSS30786,TSS48759	10	3	5	2	7	1	2	NA	13.0395	3.81142	OK
P19013	ENSG00000170477	KRT4	TSS102542,TSS33394,TSS4674,TSS53919,TSS90944	36	15	15	6	27	NA	2	7	0	0	OK
P19174	ENSG00000124181	PLCG1	TSS102553,TSS105665,TSS120609,TSS129586,TSS129986,TSS153223,TSS154726,TSS156423,TSS156938,TSS170784,TSS179451,TSS27810,TSS32717,TSS61771,TSS65687,TSS77577,TSS77955	12	3	9	NA	NA	NA	12	NA	17.9921	4.24733	OK
P19256	ENSG00000116815	CD58	TSS126696,TSS139460,TSS166311,TSS16788	4	1	2	1	2	2	NA	NA	0	0	OK
P19338	ENSG00000115053	NCL	TSS141761,TSS143631,TSS146602,TSS150036,TSS173956,TSS173959,TSS179776,TSS21788,TSS84915,TSS92755	188	66	73	49	78	37	57	16	168.832	7.40796	OK
P19367	ENSG00000156515	HK1	TSS10605,TSS129625,TSS129939,TSS147615,TSS151311,TSS155784,TSS16658,TSS173686,TSS184437,TSS40797,TSS50513,TSS54400,TSS82421,TSS94817	108	37	51	20	29	65	14	NA	17.5372	4.21235	OK
P19387	ENSG00000102978	POLR2C	TSS131075,TSS48187,TSS62351,TSS62355,TSS62357,TSS65358,TSS6612,TSS6767	13	3	4	6	2	1	10	NA	18.0398	4.25095	OK
P19388	ENSG00000099817	POLR2E	TSS104980,TSS144476,TSS147741,TSS148007,TSS153269,TSS21752,TSS3740,TSS39740,TSS76398	19	6	7	6	6	3	10	NA	42.9959	5.4593	OK
P19397	ENSG00000143119	CD53	TSS107448,TSS121841,TSS12853,TSS163045,TSS191504,TSS191505	4	1	2	1	NA	3	1	NA	42.8077	5.45311	OK
P19404	ENSG00000178127	NDUFV2	TSS107794,TSS173407,TSS190012,TSS193865,TSS42035,TSS51909,TSS54328,TSS86182	20	7	6	7	1	13	NA	6	47.6184	5.60343	OK
P19447	ENSG00000163161	ERCC3	TSS128937,TSS150281,TSS167909,TSS168588,TSS186472,TSS19439,TSS35712,TSS77983,TSS98015	10	3	3	4	10	NA	NA	NA	10.1308	3.47649	OK
P19474	ENSG00000132109	TRIM21	TSS5261,TSS56794	4	NA	4	NA	NA	NA	4	NA	4.13118	2.35929	OK
P19525	ENSG00000055332	EIF2AK2	TSS109026,TSS134187,TSS149653,TSS34873,TSS47416,TSS80971	54	21	20	13	23	5	26	NA	0.686018	0.75362	OK
P19623	ENSG00000116649	SRM	TSS146157,TSS168369,TSS17717,TSS36488,TSS39941,TSS96992	46	16	13	17	NA	9	37	NA	64.6648	6.03705	OK
P19652	ENSG00000228278	ORM2	TSS3218,TSS47208	1	NA	1	NA	NA	NA	NA	1	0	0	OK
P19784	ENSG00000070770	CSNK2A2	TSS104737,TSS116645,TSS11683,TSS41105,TSS77292,TSS98410	26	9	7	10	9	4	13	NA	39.3502	5.3345	OK
P19823	ENSG00000151655	ITIH2	TSS114012,TSS116105,TSS25581,TSS61560,TSS95132,TSS98308	16	6	6	4	NA	1	NA	15	0	0	OK
P19827	ENSG00000055957	ITIH1	TSS122025,TSS134533,TSS137333,TSS139385,TSS20211,TSS2233,TSS2236,TSS26295,TSS32835,TSS35377,TSS53394,TSS79913	15	5	6	4	NA	NA	NA	15	0	0	OK
P19835	ENSG00000170835	CEL	TSS124726	1	NA	NA	1	1	NA	NA	NA	0.0664412	0.0928044	OK
P19838	ENSG00000109320	NFKB1	TSS103407,TSS103408,TSS135208,TSS195670,TSS19776,TSS3001,TSS31501,TSS38870,TSS40779,TSS46372,TSS50100,TSS69324	30	8	9	13	1	NA	29	NA	10.1022	3.47277	OK
P19878	ENSG00000116701	NCF2	TSS105341,TSS122905,TSS161498,TSS25360,TSS68673	1	1	NA	NA	NA	NA	1	NA	7.3791	3.0668	OK
P19971	ENSG00000025708	TYMP	TSS114860,TSS178304,TSS178306,TSS4689,TSS73117,TSS8070,TSS91547,TSS98645	5	2	2	1	NA	NA	5	NA	1.85424	1.51311	OK
P20020	ENSG00000070961	ATP2B1	TSS127684,TSS130011,TSS141559,TSS143350,TSS164286,TSS173802,TSS21828,TSS62325,TSS94399,TSS96134	51	16	25	10	16	19	5	11	8.1164	3.18846	OK
P20042	ENSG00000125977	EIF2S2	TSS141163	28	7	11	10	10	4	14	NA	46.6207	5.57352	OK
P20073	ENSG00000138279	ANXA7	TSS140379,TSS149746,TSS180042,TSS77589,TSS85019	31	11	10	10	NA	3	28	NA	26.6929	4.79144	OK
P20138	ENSG00000105383	CD33	TSS100096,TSS162017,TSS42771,TSS59698,TSS78713	1	NA	1	NA	NA	1	NA	NA	2.43097	1.77862	OK
P20160	ENSG00000172232	AZU1	TSS155937,TSS180578	3	NA	2	1	NA	NA	NA	3	0	0	OK
P20226	ENSG00000112592	TBP	TSS103834,TSS127976,TSS151580,TSS190180,TSS28778	4	1	2	1	4	NA	NA	NA	6.947	2.99041	OK
P20248	ENSG00000145386	CCNA2	TSS40452	7	4	3	NA	7	NA	NA	NA	36.4096	5.22534	OK
P20273	ENSG00000012124	CD22	TSS133731,TSS144808,TSS163111,TSS169595,TSS173524,TSS24929,TSS24948,TSS3206,TSS3426,TSS4076,TSS70455,TSS79691,TSS81158,TSS93121,TSS93856	11	4	4	3	8	2	1	NA	134.012	7.07694	OK
P20290	ENSG00000145741	BTF3	TSS140948,TSS14416,TSS14417,TSS152324,TSS153005,TSS176744,TSS187492,TSS32466,TSS68503	8	2	2	4	NA	NA	8	NA	364.335	8.51308	OK
P20292	ENSG00000132965	ALOX5AP	TSS106164,TSS128030	9	2	2	5	5	3	NA	1	49.1782	5.64899	OK
P20336	ENSG00000105649	RAB3A	TSS100572,TSS122042,TSS185635,TSS80471	17	8	4	5	NA	8	9	NA	3.90079	2.29301	OK
P20338	ENSG00000168118	RAB4A	TSS161191,TSS20217,TSS40468,TSS92132	8	NA	3	5	3	NA	3	2	0	0	OK
P20339	ENSG00000144566	RAB5A	TSS104820,TSS112314,TSS115392,TSS36187,TSS3724,TSS3725,TSS44023,TSS70327	53	11	19	23	4	15	25	9	8.15928	3.19523	OK
P20340	ENSG00000175582	RAB6A	TSS117405,TSS118686,TSS131233,TSS158282,TSS162140,TSS186507,TSS2501,TSS50379,TSS59162,TSS65928	82	19	21	42	23	23	23	13	25.2624	4.71493	OK
P20585	ENSG00000113318	MSH3	TSS141984,TSS168257,TSS65198	22	11	9	2	19	NA	3	NA	3.9648	2.31174	OK
P20591	ENSG00000157601	MX1	TSS10321,TSS119147,TSS133419,TSS151490,TSS151493,TSS153330,TSS169152,TSS169717,TSS18356,TSS188334,TSS50092,TSS67745,TSS80303,TSS84137,TSS84759,TSS87884,TSS91172	3	1	NA	2	NA	NA	3	NA	0.206497	0.270824	OK
P20618	ENSG00000008018	PSMB1	TSS118806,TSS168171	52	17	15	20	2	11	39	NA	87.4678	6.46708	OK
P20645	ENSG00000003056	M6PR	TSS113146,TSS158121,TSS173378,TSS184360,TSS28245,TSS37513,TSS40536,TSS61182,TSS68349,TSS68991,TSS72415,TSS97004	6	2	2	2	4	NA	2	NA	33.2629	5.09858	OK
P20674	ENSG00000178741	COX5A	TSS136862,TSS136864,TSS154952,TSS173166,TSS188722,TSS63927	19	7	4	8	4	9	2	4	175.601	7.46435	OK
P20700	ENSG00000113368	LMNB1	TSS122112,TSS125487,TSS173607,TSS23259,TSS50291,TSS63027,TSS76342,TSS85260	25	5	12	8	8	12	NA	5	49.6408	5.66223	OK
P20701	ENSG00000005844	ITGAL	TSS107003,TSS112798,TSS122991,TSS129297,TSS141352,TSS144181,TSS159545,TSS159546,TSS164930,TSS177883,TSS177884,TSS18568,TSS50586,TSS586,TSS587,TSS60122,TSS9211	16	5	8	3	2	1	NA	13	13.0171	3.80912	OK
P20810	ENSG00000153113	CAST	TSS101277,TSS101278,TSS101279,TSS101584,TSS103150,TSS103809,TSS104470,TSS105728,TSS108056,TSS119076,TSS138885,TSS138892,TSS146744,TSS149339,TSS149790,TSS168055,TSS170395,TSS171141,TSS186619,TSS21069,TSS28630,TSS34457,TSS39106,TSS40182,TSS41193,TSS45031,TSS45152,TSS54022,TSS58197,TSS59899,TSS62,TSS64565,TSS65511,TSS67150,TSS97749	12	6	6	NA	3	NA	9	NA	11.4929	3.64304	OK
P20839	ENSG00000106348	IMPDH1	TSS109747,TSS12012,TSS127584,TSS135003,TSS15445,TSS159500,TSS163910,TSS180046,TSS185401,TSS188196,TSS193151,TSS19563,TSS7334,TSS73715	11	3	5	3	NA	3	8	NA	20.8446	4.4492	OK
P20929	ENSG00000183091	NEB	TSS10109,TSS102453,TSS138415,TSS145727,TSS164633,TSS166373,TSS167603,TSS177655,TSS34055,TSS38948,TSS41870,TSS53855,TSS55020,TSS69454,TSS78239,TSS8430,TSS87804,TSS99945	1	NA	1	NA	NA	NA	1	NA	0.0252444	0.0359679	OK
P20930	ENSG00000143631	FLG	TSS163605	2	NA	1	1	NA	NA	NA	2	0	0	OK
P20933	ENSG00000038002	AGA	TSS108405,TSS113156,TSS153256,TSS177644	3	1	NA	2	NA	2	1	NA	6.4147	2.89039	OK
P20936	ENSG00000145715	RASA1	TSS109521,TSS158178,TSS163672,TSS92720	14	4	10	NA	1	NA	13	NA	6.08523	2.82481	OK
P21127	ENSG00000248333	CDK11B	TSS114399,TSS187958,TSS20756,TSS41449	69	18	27	24	63	3	3	NA	17.0369	4.17288	OK
P21281	ENSG00000147416	ATP6V1B2	TSS102646,TSS102647,TSS15017,TSS174871,TSS179701,TSS7678	25	8	8	9	2	5	17	1	14.905	3.99141	OK
P21283	ENSG00000155097	ATP6V1C1	TSS103548,TSS139303,TSS162925,TSS172220,TSS52867	10	3	3	4	NA	NA	10	NA	8.60616	3.26396	OK
P21291	ENSG00000159176	CSRP1	TSS105588,TSS119334,TSS141430,TSS152340,TSS160250,TSS180105,TSS186062,TSS38251,TSS39372,TSS85208,TSS91948	9	5	2	2	NA	3	6	NA	20.0899	4.39848	OK
P21333	ENSG00000196924	FLNA	TSS102757,TSS104080,TSS110506,TSS114347,TSS118634,TSS119288,TSS145741,TSS149450,TSS153678,TSS158206,TSS175205,TSS181952,TSS42586,TSS66131,TSS66776,TSS74109,TSS75926,TSS89934	119	50	48	21	23	37	57	2	17.3146	4.19492	OK
P21359	ENSG00000196712	NF1	TSS102724,TSS126368,TSS127268,TSS138217,TSS140213,TSS151708,TSS167206,TSS180246,TSS28162,TSS32580,TSS39472,TSS41948,TSS4433,TSS50977,TSS53645,TSS55763,TSS62226,TSS79651,TSS95938	1	NA	1	NA	NA	NA	1	NA	7.79009	3.13588	OK
P21399	ENSG00000122729	ACO1	TSS74348	35	12	11	12	NA	1	34	NA	3.05638	2.02019	OK
P21796	ENSG00000213585	VDAC1	TSS144195,TSS171009,TSS35334,TSS57437,TSS59868,TSS81172,TSS98390	80	25	19	36	22	26	6	26	126.649	6.99604	OK
P21854	ENSG00000137101	CD72	TSS1178,TSS136773,TSS144905,TSS160142,TSS60659,TSS60662,TSS7203,TSS91044,TSS91704,TSS94069	7	1	2	4	3	4	NA	NA	10.2948	3.49759	OK
P21912	ENSG00000117118	SDHB	TSS101257,TSS114741,TSS137050,TSS180637,TSS21936,TSS44130,TSS52018,TSS61067	23	9	7	7	3	10	1	9	45.7292	5.54625	OK
P21953	ENSG00000083123	BCKDHB	TSS115773,TSS164328,TSS45240,TSS5684,TSS57522	6	2	2	2	NA	6	NA	NA	13.6372	3.87157	OK
P21964	ENSG00000093010	COMT	TSS123123,TSS173527,TSS173809,TSS405,TSS48666,TSS61097,TSS6955,TSS72490,TSS72927,TSS93420,TSS99385	8	1	1	6	NA	5	3	NA	36.5353	5.23018	OK
P22033	ENSG00000146085	MUT	TSS82424	23	8	11	4	9	14	NA	NA	4.28327	2.40143	OK
P22059	ENSG00000110048	OSBP	TSS127933,TSS162060,TSS51321	38	11	14	13	10	7	21	NA	10.8059	3.56144	OK
P22061	ENSG00000120265	PCMT1	TSS140481,TSS14675,TSS154291,TSS166761,TSS174980,TSS178531,TSS41715,TSS87097	40	10	11	19	NA	14	26	NA	23.1752	4.59546	OK
P22087	ENSG00000105202	FBL	TSS108455,TSS126272,TSS131180,TSS163615,TSS173605,TSS22595,TSS68161,TSS8403,TSS8404,TSS93474	6	2	2	2	6	NA	NA	NA	221.64	7.79857	OK
P22102	ENSG00000262473	GART	TSS129376,TSS135888,TSS142363,TSS157162,TSS157163,TSS159658,TSS166702,TSS187770,TSS192624,TSS21324,TSS22516,TSS29133,TSS31158,TSS33544,TSS48490,TSS66588,TSS80449,TSS90705,TSS91347,TSS97045	65	19	26	20	NA	6	59	NA	0	0	OK
P22102	ENSG00000159131	GART	TSS100078,TSS107855,TSS117580,TSS120393,TSS143734,TSS163464,TSS180373,TSS180425,TSS184313,TSS18632,TSS189546,TSS2959,TSS32381,TSS38320,TSS45677,TSS47870,TSS76325,TSS84768,TSS9084	65	19	26	20	NA	6	59	NA	23.0153	4.58588	OK
P22234	ENSG00000128050	PAICS	TSS105586,TSS105587,TSS123394,TSS130591,TSS145489,TSS163737,TSS49833	100	44	28	28	2	12	86	NA	91.4482	6.53057	OK
P22304	ENSG00000010404	IDS	TSS121892,TSS134515,TSS139362,TSS26315,TSS35128,TSS47770,TSS53121,TSS73278	1	NA	NA	1	NA	1	NA	NA	21.6667	4.5025	OK
P22307	ENSG00000116171	SCP2	TSS101951,TSS116386,TSS128426,TSS146442,TSS148556,TSS164615,TSS56064,TSS69374,TSS74175,TSS74177,TSS76315,TSS94715	19	9	1	9	NA	16	3	NA	24.0684	4.6478	OK
P22314	ENSG00000130985	UBA1	TSS10729,TSS107914,TSS129726,TSS133461,TSS172937,TSS184910,TSS195652,TSS26633,TSS46660	108	43	39	26	9	35	64	NA	65.3098	6.05115	OK
P22392	ENSG00000011052	NME2	TSS177624,TSS36338,TSS54350	23	5	5	13	NA	NA	23	NA	8.75785	3.28656	OK
P22415	ENSG00000158773	USF1	TSS125134,TSS125136,TSS14900,TSS179137,TSS186854,TSS194494,TSS32660,TSS34660,TSS35891,TSS51935,TSS88949,TSS9234	2	1	1	NA	2	NA	NA	NA	7.77348	3.13315	OK
P22570	ENSG00000161513	FDXR	TSS117271,TSS117929,TSS122636,TSS12466,TSS135235,TSS135238,TSS180528,TSS184155,TSS190192,TSS29953,TSS37292,TSS74327,TSS81013,TSS81016,TSS8399	8	3	3	2	NA	8	NA	NA	3.45594	2.15573	OK
P22626	ENSG00000122566	HNRNPA2B1	TSS101477,TSS176738,TSS191704,TSS45447,TSS65903	102	35	35	32	62	16	13	11	260.34	8.02978	OK
P22670	ENSG00000132005	RFX1	TSS12798,TSS141936,TSS44934,TSS81822,TSS96487,TSS96493,TSS99565	5	3	NA	2	5	NA	NA	NA	2.89106	1.96016	OK
P22681	ENSG00000110395	CBL	TSS119443	9	3	6	NA	NA	NA	9	NA	5.51917	2.70469	OK
P22694	ENSG00000142875	PRKACB	TSS110193,TSS112043,TSS139606,TSS155140,TSS155570,TSS20745,TSS38680,TSS40651,TSS40919,TSS5190,TSS55945,TSS68645,TSS76850,TSS80355,TSS95295	4	1	1	2	NA	NA	4	NA	6.76123	2.95629	OK
P22695	ENSG00000140740	UQCRC2	TSS100297,TSS103324,TSS118791,TSS136104,TSS144060,TSS153498,TSS17898,TSS25080,TSS91243	61	23	20	18	22	21	NA	18	62.6236	5.99149	OK
P22732	ENSG00000142583	SLC2A5	TSS105378,TSS111929,TSS121112,TSS147823,TSS161198,TSS166842,TSS169135,TSS187806,TSS6432,TSS78737,TSS84823,TSS97194	10	3	5	2	3	2	2	3	136.573	7.10405	OK
P22830	ENSG00000066926	FECH	TSS142557,TSS172543,TSS24497,TSS30967,TSS60192,TSS60193,TSS78402,TSS78403,TSS9241	6	3	1	2	NA	6	NA	NA	7.3003	3.05316	OK
P23193	ENSG00000187735	TCEA1	TSS139389,TSS151651,TSS155097,TSS45069,TSS562,TSS63052,TSS70768,TSS85307,TSS85311,TSS90636	81	29	26	26	24	29	28	NA	94.711	6.58061	OK
P23246	ENSG00000116560	SFPQ	TSS131826,TSS155773,TSS158825,TSS1737,TSS23051,TSS53875,TSS58030,TSS78004,TSS90891,TSS94624	76	29	32	15	71	1	2	2	50.818	5.69538	OK
P23258	ENSG00000131462	TUBG1	TSS157420,TSS73712,TSS73714,TSS92128	27	4	10	13	6	3	18	NA	39.41	5.33664	OK
P23284	ENSG00000166794	PPIB	TSS154687,TSS42663,TSS6683	83	24	24	35	33	29	14	7	107.248	6.7582	OK
P23368	ENSG00000082212	ME2	TSS132624,TSS175863,TSS41476,TSS44837,TSS90532	73	24	29	20	19	44	NA	10	56.1804	5.83745	OK
P23381	ENSG00000140105	WARS	TSS101349,TSS109875,TSS113554,TSS118313,TSS120411,TSS121078,TSS126784,TSS130210,TSS133671,TSS136836,TSS1458,TSS148168,TSS157882,TSS165324,TSS172026,TSS182474,TSS182478,TSS182479,TSS186887,TSS190718,TSS21660,TSS25444,TSS25445,TSS26068,TSS26070,TSS43429,TSS43430,TSS43433,TSS43434,TSS44048,TSS7431,TSS77609,TSS79852,TSS82593,TSS84557	89	23	23	43	NA	10	79	NA	219.449	7.7843	OK
P23396	ENSG00000149273	RPS3	TSS112469,TSS142020,TSS158134,TSS175364,TSS36372,TSS3863,TSS46147,TSS72371,TSS76112,TSS76113,TSS7644,TSS7646,TSS90904,TSS94494,TSS94495,TSS94499	133	43	34	56	32	31	63	7	1643.56	10.6835	OK
P23434	ENSG00000140905	GCSH	TSS138854,TSS175338,TSS37124,TSS38485,TSS74677,TSS83658	1	1	NA	NA	NA	1	NA	NA	9.41204	3.38018	OK
P23458	ENSG00000162434	JAK1	TSS132481,TSS147866,TSS181674,TSS187478,TSS26655,TSS7301	6	3	3	NA	4	NA	2	NA	53.2904	5.76263	OK
P23469	ENSG00000132334	PTPRE	TSS127646,TSS150709,TSS153884,TSS154221,TSS157944,TSS159212,TSS16168,TSS17033,TSS172366,TSS5039,TSS58617,TSS73361,TSS84440	3	1	2	NA	NA	NA	3	NA	1.74603	1.45735	OK
P23497	ENSG00000067066	SP100	TSS1052,TSS126265,TSS164,TSS165853,TSS181141,TSS25342,TSS25840,TSS2658,TSS31911,TSS3575,TSS36578,TSS39393,TSS54608,TSS59050,TSS65546,TSS91123,TSS91124,TSS9620	4	1	2	1	NA	2	2	NA	8.83177	3.29745	OK
P23511	ENSG00000001167	NFYA	TSS116216,TSS136848	4	2	2	NA	4	NA	NA	NA	8.1247	3.18978	OK
P23526	ENSG00000101444	AHCY	TSS115272,TSS133186,TSS135526,TSS181230,TSS27904,TSS60728	64	21	21	22	NA	11	52	1	112.471	6.82618	OK
P23528	ENSG00000172757	CFL1	TSS136550,TSS158173,TSS172210,TSS175421,TSS177730,TSS181968,TSS27836,TSS37768,TSS43071,TSS49168,TSS51904,TSS7312,TSS79240,TSS79277,TSS83930	41	9	11	21	5	6	23	7	316.522	8.31071	OK
P23588	ENSG00000063046	EIF4B	TSS116770,TSS125770,TSS130870,TSS180461,TSS21011,TSS21012,TSS21013,TSS3045,TSS46786,TSS55204,TSS56864,TSS82542,TSS89835	15	6	5	4	6	4	5	NA	308.504	8.27381	OK
P23610	NA	NA	NA	7	2	2	3	NA	2	5	NA	NA	NA	NA
P23634	ENSG00000058668	ATP2B4	TSS101302,TSS162981,TSS18243,TSS44012,TSS54893,TSS57785,TSS9699	25	6	14	5	15	5	NA	5	2.64209	1.86477	OK
P23743	ENSG00000065357	DGKA	TSS100014,TSS10036,TSS101866,TSS107932,TSS110832,TSS112029,TSS113367,TSS117821,TSS118063,TSS122773,TSS126581,TSS14239,TSS146735,TSS151848,TSS153876,TSS154166,TSS155959,TSS157154,TSS158131,TSS168202,TSS168910,TSS173831,TSS18033,TSS18035,TSS18037,TSS183896,TSS189469,TSS189894,TSS190768,TSS26494,TSS35819,TSS39128,TSS40799,TSS45164,TSS58055,TSS60528,TSS69,TSS76892,TSS76946,TSS77949,TSS81087,TSS81857,…	23	9	9	5	1	4	18	NA	6.94897	2.99077	OK
P23786	ENSG00000157184	CPT2	TSS111912,TSS193337	27	7	15	5	1	26	NA	0	4.96244	2.5759	OK
P23919	ENSG00000168393	DTYMK	TSS137551,TSS138065,TSS139327,TSS161793,TSS170650,TSS65590,TSS83887	61	17	12	32	NA	28	33	NA	26.8097	4.79752	OK
P23921	ENSG00000167325	RRM1	TSS112680,TSS117342,TSS11748,TSS130407,TSS132065,TSS141248,TSS144793,TSS22081,TSS22085,TSS24906,TSS25344,TSS48065,TSS84145,TSS98276	32	17	8	7	4	3	25	NA	39.5361	5.34114	OK
P24386	ENSG00000188419	CHM	TSS114348,TSS166779,TSS25133,TSS46821,TSS76219,TSS79733	4	2	2	NA	NA	NA	4	NA	1.17843	1.12329	OK
P24534	ENSG00000114942	EEF1B2	TSS134494,TSS144922,TSS184572,TSS36471,TSS45430,TSS45434,TSS54509,TSS72607,TSS91009,TSS91014	42	12	13	17	12	10	13	7	463.144	8.85843	OK
P24539	ENSG00000116459	ATP5F1	TSS130241,TSS142165,TSS142166,TSS172291,TSS55520,TSS91194	19	6	4	9	7	3	NA	9	129.249	7.02513	OK
P24666	ENSG00000143727	ACP1	TSS11719,TSS119570,TSS137532,TSS138192,TSS147199,TSS154350,TSS165424,TSS173902,TSS181274,TSS192582,TSS29809,TSS45715	28	8	8	12	NA	13	15	NA	31.2983	5.01339	OK
P24752	ENSG00000075239	ACAT1	TSS108758,TSS109404,TSS114351,TSS147878,TSS148396,TSS172071,TSS32719,TSS50671,TSS63520,TSS69147,TSS70736	70	22	21	27	21	39	2	8	9.57747	3.40292	OK
P24844	ENSG00000101335	MYL9	TSS181728,TSS21571	5	5	NA	NA	NA	NA	5	NA	0	0	OK
P24863	ENSG00000112237	CCNC	TSS109083,TSS133548,TSS139217,TSS139219,TSS143066,TSS146812,TSS157421,TSS157427,TSS176405,TSS187214,TSS187219,TSS190134,TSS21545,TSS34500,TSS45795,TSS624	3	2	1	NA	2	1	NA	NA	21.0849	4.46499	OK
P24928	ENSG00000181222	POLR2A	TSS102999,TSS103783,TSS162602,TSS176670,TSS26922,TSS35000,TSS40530,TSS53419,TSS53531	33	13	14	6	12	5	16	NA	14.2359	3.9294	OK
P24941	ENSG00000123374	CDK2	TSS108991,TSS109462,TSS121845,TSS147440,TSS39903,TSS57458,TSS57939,TSS88989,TSS91422,TSS91427,TSS91428	21	7	7	7	NA	NA	21	NA	29.1042	4.91189	OK
P25067	ENSG00000171812	COL8A2	TSS37606,TSS94257	2	NA	NA	2	1	1	NA	NA	0.00977084	0.0140279	OK
P25098	ENSG00000173020	ADRBK1	TSS104669,TSS107013,TSS116988,TSS12312,TSS129014,TSS14313,TSS15091,TSS170357,TSS171320,TSS173224,TSS176423,TSS186303,TSS43228,TSS53091	30	8	15	7	5	6	19	NA	118.49	6.90075	OK
P25205	ENSG00000112118	MCM3	TSS105401,TSS176076,TSS3399,TSS36314,TSS75576,TSS89654	114	42	43	29	30	20	64	NA	58.5896	5.89699	OK
P25311	ENSG00000160862	AZGP1	TSS112426,TSS172004,TSS30621,TSS44401,TSS93366,TSS95155	19	8	5	6	6	4	1	8	0.48222	0.56776	OK
P25325	ENSG00000128309	MPST	TSS127653,TSS141440,TSS145705,TSS15566,TSS159622,TSS182464,TSS32472	22	8	7	7	NA	11	11	NA	41.0079	5.39259	OK
P25398	ENSG00000112306	RPS12	TSS105528,TSS84762	28	10	6	12	9	5	14	0	767.805	9.58647	OK
P25440	ENSG00000234704	BRD2	TSS112833,TSS117732,TSS129018,TSS132704,TSS145900,TSS166074,TSS17095,TSS45114,TSS51421,TSS53129,TSS55027,TSS61328,TSS70554,TSS77221	41	25	10	6	41	NA	NA	NA	0	0	OK
P25440	ENSG00000235307	BRD2	TSS121387,TSS121515,TSS145871,TSS148453,TSS152403,TSS166675,TSS30305,TSS30580,TSS43476,TSS62623,TSS89653,TSS97774	41	25	10	6	41	NA	NA	NA	0	0	OK
P25440	ENSG00000215077	BRD2	TSS107515,TSS150824,TSS169091,TSS176791,TSS2106,TSS27835,TSS31594,TSS31988,TSS3651,TSS60328,TSS73792,TSS75179,TSS92065,TSS96974	41	25	10	6	41	NA	NA	NA	0	0	OK
P25440	ENSG00000204256	BRD2	TSS101470,TSS10347,TSS117152,TSS122579,TSS12701,TSS131766,TSS135568,TSS153656,TSS15832,TSS190435,TSS39609,TSS50604,TSS60900,TSS67176,TSS67177,TSS83261,TSS85513,TSS91869,TSS9680	41	25	10	6	41	NA	NA	NA	53.1581	5.75911	OK
P25440	ENSG00000234507	BRD2	TSS104193,TSS115613,TSS116638,TSS131016,TSS137137,TSS176602,TSS186522,TSS189431,TSS30925,TSS44896,TSS48146,TSS59188,TSS90808,TSS97804	41	25	10	6	41	NA	NA	NA	0	0	OK
P25445	ENSG00000026103	FAS	TSS125028,TSS139940,TSS158590,TSS158593,TSS180852,TSS195070,TSS42824,TSS56137,TSS58657,TSS71263,TSS92205,TSS93342,TSS97493	7	2	3	2	3	1	NA	3	3.88953	2.2897	OK
P25490	ENSG00000100811	YY1	TSS102000,TSS142940,TSS68266,TSS78079,TSS78725	9	4	5	NA	9	NA	NA	NA	19.3122	4.34427	OK
P25685	ENSG00000132002	DNAJB1	TSS140312,TSS14503,TSS161886,TSS173626,TSS176821,TSS176824,TSS192309,TSS29307,TSS51572,TSS96430	33	9	9	15	7	11	15	NA	16.2446	4.10807	OK
P25686	ENSG00000135924	DNAJB2	TSS108391,TSS116778,TSS124310,TSS133296,TSS180312,TSS19391,TSS21531,TSS34488,TSS34489,TSS36917,TSS36918,TSS52472,TSS70583,TSS70584,TSS78987,TSS87768,TSS91969	6	3	2	1	NA	3	3	NA	16.1635	4.10127	OK
P25705	ENSG00000152234	ATP5A1	TSS11221,TSS135204,TSS147194,TSS170297,TSS177873,TSS179815,TSS41638,TSS42381,TSS58249,TSS6410,TSS6411,TSS6577,TSS71191,TSS98895	212	74	62	76	78	54	12	68	275.82	8.1128	OK
P25774	ENSG00000163131	CTSS	TSS110327,TSS12759,TSS134662,TSS181614,TSS63415,TSS73817	19	6	8	5	NA	9	10	NA	22.6485	4.56368	OK
P25786	ENSG00000129084	PSMA1	TSS11509,TSS138058,TSS141911,TSS147994,TSS152775,TSS161798,TSS170086,TSS188075,TSS192743,TSS19970,TSS25537,TSS47868,TSS47872,TSS84140,TSS97195	55	19	17	19	3	12	40	NA	62.6883	5.99296	OK
P25787	ENSG00000106588	PSMA2	TSS148629,TSS148631,TSS17675,TSS18291,TSS185522,TSS80060	31	10	8	13	2	5	24	NA	46.7932	5.57873	OK
P25788	ENSG00000100567	PSMA3	TSS11302,TSS127521,TSS143868,TSS144457,TSS156763,TSS162108,TSS162111,TSS162112,TSS2147,TSS55506,TSS57087,TSS75259,TSS8770	47	16	13	18	4	13	29	1	29.4619	4.92893	OK
P25789	ENSG00000041357	PSMA4	TSS100335,TSS100337,TSS104063,TSS121859,TSS143325,TSS176058,TSS185858,TSS188627,TSS23509,TSS34248,TSS38018,TSS59469,TSS72778,TSS73060,TSS85743,TSS85744,TSS96063,TSS96066	44	16	11	17	2	14	28	NA	45.7138	5.54578	OK
P25815	ENSG00000163993	S100P	TSS121027,TSS70227	3	1	1	1	NA	NA	NA	3	0	0	OK
P26010	ENSG00000139626	ITGB7	TSS106672,TSS109045,TSS135623,TSS136431,TSS15390,TSS166243,TSS181005,TSS189743,TSS22031,TSS56750,TSS66156,TSS75695,TSS86970	18	6	7	5	8	8	NA	2	14.8619	3.98749	OK
P26038	ENSG00000147065	MSN	TSS16913,TSS183602,TSS66324,TSS84596,TSS96698	140	48	56	36	26	30	82	2	20.4147	4.42053	OK
P26196	ENSG00000110367	DDX6	TSS103231,TSS122887,TSS142427,TSS14833,TSS27468,TSS71685	61	17	21	23	24	12	22	3	10.7302	3.55216	OK
P26358	ENSG00000130816	DNMT1	TSS101569,TSS109430,TSS110309,TSS111965,TSS11508,TSS135923,TSS143249,TSS144862,TSS146758,TSS154283,TSS157048,TSS164470,TSS188908,TSS19066,TSS194967,TSS2346,TSS24735,TSS30536,TSS39897,TSS43127,TSS49531,TSS64008,TSS77522,TSS83505,TSS85399,TSS85585,TSS98185,TSS98575	51	22	14	15	47	1	3	NA	60.912	5.95215	OK
P26368	ENSG00000063244	U2AF2	TSS120844,TSS124330,TSS139247,TSS156192,TSS175386,TSS175755,TSS194008,TSS52109	41	14	17	10	17	10	13	1	53.1357	5.75851	OK
P26373	ENSG00000167526	RPL13	TSS141427,TSS195026,TSS195150,TSS35939,TSS65167,TSS65168,TSS67949,TSS7025,TSS7848,TSS83441	69	24	23	22	17	22	25	5	2290.86	11.1623	OK
P26447	ENSG00000196154	S100A4	TSS159605,TSS161058,TSS161581,TSS19163,TSS38079,TSS41688	5	NA	2	3	NA	NA	5	NA	0.122004	0.166078	OK
P26572	ENSG00000131446	MGAT1	TSS101127,TSS111045,TSS115549,TSS115985,TSS127097,TSS130693,TSS151542,TSS158634,TSS160312,TSS160853,TSS161457,TSS163751,TSS170398,TSS176989,TSS1895,TSS26974,TSS59487,TSS6660,TSS71143,TSS71145,TSS91237,TSS96125,TSS98159	5	2	2	1	4	NA	NA	1	20.2646	4.41038	OK
P26583	ENSG00000164104	HMGB2	TSS119033,TSS123925,TSS154580,TSS159471,TSS181727	51	16	12	23	13	16	20	2	220.933	7.79398	OK
P26599	ENSG00000011304	PTBP1	TSS118479,TSS121716,TSS135344,TSS140802,TSS145547,TSS14922,TSS153466,TSS158979,TSS158980,TSS158987,TSS170223,TSS173395,TSS177306,TSS181525,TSS18684,TSS36013,TSS53133,TSS74349,TSS84878	54	16	20	18	27	9	16	2	123.022	6.95445	OK
P26639	ENSG00000113407	TARS	TSS101197,TSS101198,TSS117213,TSS125826,TSS150137,TSS153581,TSS155526,TSS167805,TSS41518,TSS44714,TSS46530,TSS5774,TSS64469,TSS76800	93	29	25	39	3	13	77	NA	34.4879	5.14926	OK
P26640	ENSG00000224264	VARS	TSS110120,TSS113505,TSS121918,TSS156184,TSS161678,TSS168898,TSS28201,TSS32116,TSS34416,TSS36076,TSS46227,TSS71418,TSS92294,TSS99728	111	44	39	28	51	25	31	4	0	0	OK
P26640	ENSG00000226589	VARS	TSS118647,TSS120105,TSS122289,TSS133571,TSS134159,TSS138277,TSS138778,TSS152271,TSS174042,TSS190046,TSS39664,TSS68931,TSS89112,TSS95680	111	44	39	28	51	25	31	4	0	0	OK
P26640	ENSG00000096171	VARS	TSS11375,TSS138604,TSS141639,TSS149891,TSS16587,TSS193082,TSS195571,TSS21278,TSS23144,TSS23629,TSS39169,TSS47789,TSS57196,TSS91356	111	44	39	28	51	25	31	4	0	0	OK
P26640	ENSG00000204394	VARS	TSS108857,TSS117757,TSS121492,TSS125865,TSS127103,TSS128549,TSS136173,TSS152105,TSS188329,TSS2007,TSS37873,TSS68259,TSS85056,TSS91756,TSS94873	111	44	39	28	51	25	31	4	18.0641	4.25279	OK
P26640	ENSG00000231116	VARS	TSS123491,TSS131271,TSS132582,TSS135522,TSS136851,TSS142749,TSS165890,TSS176660,TSS184860,TSS185189,TSS185686,TSS28509,TSS33768,TSS75797	111	44	39	28	51	25	31	4	0	0	OK
P26641	ENSG00000254772	EEF1G	TSS166894,TSS170543,TSS191670,TSS25403,TSS42728	61	24	19	18	21	16	20	4	740.966	9.53521	OK
P26842	ENSG00000139193	CD27	TSS186560,TSS28955	2	NA	NA	2	NA	1	NA	1	133.088	7.06704	OK
P26885	ENSG00000173486	FKBP2	TSS114504,TSS168675,TSS177747,TSS42546,TSS54440,TSS61333	7	2	2	3	NA	3	4	NA	30.5374	4.97899	OK
P27105	ENSG00000148175	STOM	TSS24483,TSS25170,TSS6513	12	1	5	6	1	8	2	1	3.97686	2.31524	OK
P27144	ENSG00000162433	AK4	TSS125305,TSS125306,TSS140236,TSS14592,TSS161484,TSS25841,TSS46781	15	5	5	5	NA	15	NA	NA	0.052299	0.0735447	OK
P27169	ENSG00000005421	PON1	TSS109985,TSS154562,TSS47112,TSS67339,TSS78061	2	NA	2	NA	1	NA	NA	1	0	0	OK
P27348	ENSG00000134308	YWHAQ	TSS121879,TSS193078,TSS32549,TSS70080,TSS92675	88	24	29	35	12	21	47	8	86.964	6.45884	OK
P27361	ENSG00000102882	MAPK3	TSS117997,TSS119559,TSS14591,TSS15867,TSS24690,TSS28207,TSS39700,TSS46334,TSS57334,TSS60177,TSS60698,TSS69501,TSS75088	33	12	10	11	NA	2	31	NA	31.5032	5.02251	OK
P27448	ENSG00000075413	MARK3	TSS107389,TSS109695,TSS111825,TSS134652,TSS143182,TSS14322,TSS14982,TSS15473,TSS170779,TSS188943,TSS19224,TSS46277,TSS5351,TSS55237,TSS57882,TSS59311,TSS67718,TSS70771,TSS75262,TSS79506,TSS8422,TSS84964,TSS87719,TSS92754,TSS93880	4	1	1	2	NA	NA	4	NA	18.3463	4.27399	OK
P27482	ENSG00000178363	CALML3	TSS93046	2	NA	2	NA	NA	NA	NA	2	0	0	OK
P27540	ENSG00000143437	ARNT	TSS107405,TSS115851,TSS120075,TSS125251,TSS137202,TSS15204,TSS194440,TSS19891,TSS37877,TSS80619,TSS86361	4	1	2	1	1	1	2	NA	6.88785	2.97963	OK
P27635	ENSG00000147403	RPL10	TSS103196,TSS121065,TSS123455,TSS135454,TSS141492,TSS141495,TSS141496,TSS168926,TSS191250,TSS191253,TSS29839,TSS55480,TSS75296,TSS87365,TSS87369	19	5	3	11	6	NA	10	3	1596.42	10.6415	OK
P27694	ENSG00000132383	RPA1	TSS117516,TSS152511,TSS187885,TSS19555,TSS21576,TSS72567,TSS87997	74	28	30	16	14	17	43	NA	21.7063	4.50502	OK
P27695	ENSG00000100823	APEX1	TSS101158,TSS20699,TSS2715,TSS2717,TSS38262,TSS38677,TSS44148,TSS56711,TSS56712,TSS62198,TSS62199,TSS65508,TSS74877,TSS74878,TSS98836	42	14	14	14	14	8	20	0	51.0298	5.70127	OK
P27701	ENSG00000085117	CD82	TSS11850,TSS129588,TSS135001,TSS135004,TSS156813,TSS165818,TSS165819,TSS167310,TSS175135,TSS184767,TSS192046,TSS67690,TSS6784,TSS7021	5	2	1	2	NA	3	NA	2	0.219474	0.286259	OK
P27707	ENSG00000156136	DCK	TSS156588,TSS182243,TSS25844,TSS5494,TSS76330	33	11	7	15	NA	6	27	NA	75.3811	6.25514	OK
P27708	ENSG00000084774	CAD	TSS101424,TSS102512,TSS109407,TSS116951,TSS19480,TSS31608,TSS52062,TSS55741,TSS61702,TSS62255,TSS80695	91	44	44	3	2	7	82	NA	21.4658	4.48966	OK
P27797	ENSG00000179218	CALR	TSS104618,TSS13235,TSS13880,TSS13882,TSS174491,TSS4547,TSS92557	45	13	14	18	5	22	15	3	165.868	7.38256	OK
P27815	ENSG00000065989	PDE4A	TSS106734,TSS13227,TSS142646,TSS14451,TSS189100,TSS35173,TSS71442,TSS77547,TSS84127,TSS99392	2	1	1	NA	NA	NA	2	NA	7.99034	3.16838	OK
P27816	ENSG00000047849	MAP4	TSS117346,TSS13197,TSS139899,TSS153835,TSS1561,TSS16256,TSS18228,TSS23331,TSS36166,TSS40321,TSS40624,TSS4588,TSS56854,TSS69080,TSS71456,TSS87956,TSS89565,TSS92650	151	63	61	27	62	26	63	0	20.6931	4.43916	OK
P27824	ENSG00000127022	CANX	TSS109456,TSS110819,TSS13062,TSS131109,TSS131110,TSS132629,TSS133930,TSS157699,TSS171096,TSS173897,TSS182081,TSS191648,TSS44573,TSS48537,TSS4857,TSS54908,TSS73009,TSS88526	70	25	29	16	24	19	4	23	140.619	7.14587	OK
P27986	ENSG00000145675	PIK3R1	TSS114205,TSS134513,TSS136515,TSS13723,TSS141836,TSS165176,TSS167866,TSS17199,TSS176146,TSS187706,TSS29966,TSS31423,TSS31752,TSS34531,TSS538,TSS76274,TSS94585	13	2	6	5	NA	3	10	NA	3.42198	2.14469	OK
P28062	ENSG00000236443	PSMB8	TSS10207,TSS111183,TSS151416,TSS15156,TSS64109	26	7	6	13	2	4	20	NA	0	0	OK
P28062	ENSG00000204264	PSMB8	TSS169569,TSS26266,TSS2966,TSS80370,TSS93564	26	7	6	13	2	4	20	NA	71.3497	6.17692	OK
P28062	ENSG00000206298	PSMB8	TSS104595,TSS151923,TSS49882,TSS6184,TSS93005	26	7	6	13	2	4	20	NA	0	0	OK
P28062	ENSG00000230034	PSMB8	TSS119677,TSS136385,TSS144293,TSS50479,TSS70970,TSS76713	26	7	6	13	2	4	20	NA	0	0	OK
P28062	ENSG00000230669	PSMB8	TSS121182,TSS124891,TSS149348,TSS34875,TSS8598	26	7	6	13	2	4	20	NA	0	0	OK
P28062	ENSG00000235715	PSMB8	TSS129537,TSS159776,TSS191161,TSS51017,TSS60763	26	7	6	13	2	4	20	NA	0	0	OK
P28062	ENSG00000231631	PSMB8	TSS108081,TSS146046,TSS182815,TSS99606	26	7	6	13	2	4	20	NA	0	0	OK
P28062	ENSG00000226201	PSMB8	TSS102432,TSS125531,TSS127368,TSS15431,TSS51831	26	7	6	13	2	4	20	NA	0	0	OK
P28065	ENSG00000240508	PSMB9	TSS144193,TSS145201,TSS146796,TSS163497,TSS46902,TSS76087	27	6	12	9	0	8	19	NA	0	0	OK
P28065	ENSG00000239836	PSMB9	TSS150677,TSS18289,TSS23817,TSS41789,TSS62856,TSS82798	27	6	12	9	0	8	19	NA	0	0	OK
P28065	ENSG00000240065	PSMB9	TSS185053,TSS187246,TSS27274,TSS45260,TSS66019	27	6	12	9	0	8	19	NA	76.1529	6.26965	OK
P28065	ENSG00000242711	PSMB9	TSS114936,TSS126075,TSS142102,TSS169169,TSS172866,TSS173242	27	6	12	9	0	8	19	NA	0	0	OK
P28065	ENSG00000243067	PSMB9	TSS124392,TSS12550,TSS144256,TSS160525,TSS30826,TSS69961	27	6	12	9	0	8	19	NA	0	0	OK
P28065	ENSG00000240118	PSMB9	TSS115834,TSS152789,TSS21244,TSS39728,TSS40735,TSS72164	27	6	12	9	0	8	19	NA	0	0	OK
P28065	ENSG00000243594	PSMB9	TSS150808,TSS159991,TSS169386,TSS170415,TSS22180,TSS83011	27	6	12	9	0	8	19	NA	0	0	OK
P28065	ENSG00000243958	PSMB9	TSS12389,TSS154490,TSS159342,TSS167728,TSS186882,TSS190126	27	6	12	9	0	8	19	NA	0	0	OK
P28066	ENSG00000143106	PSMA5	TSS104584,TSS166214,TSS171095,TSS20613,TSS43179,TSS7216	43	13	14	16	2	13	27	1	68.8732	6.12667	OK
P28067	ENSG00000204257	HLA-DMA	TSS167178,TSS172217,TSS184082,TSS190904,TSS193223,TSS45439,TSS51264,TSS85380	8	2	1	5	2	4	1	1	44.8168	5.5178	OK
P28067	ENSG00000243215	HLA-DMA	TSS101468,TSS128452,TSS133560,TSS136600,TSS182920,TSS57610,TSS65306,TSS95837,TSS97822	8	2	1	5	2	4	1	1	0	0	OK
P28067	ENSG00000239463	HLA-DMA	TSS118296,TSS132748,TSS136822,TSS141182,TSS159390,TSS159986,TSS19627,TSS55597,TSS8045	8	2	1	5	2	4	1	1	0	0	OK
P28067	ENSG00000243189	HLA-DMA	TSS100374,TSS108506,TSS23668,TSS2627,TSS34323,TSS37496,TSS47462,TSS53540,TSS77280	8	2	1	5	2	4	1	1	0	0	OK
P28067	ENSG00000242361	HLA-DMA	TSS137684,TSS156228,TSS170691,TSS29715,TSS6062,TSS83317,TSS8521,TSS98653	8	2	1	5	2	4	1	1	0	0	OK
P28067	ENSG00000243719	HLA-DMA	TSS154103,TSS17311,TSS24930,TSS42372,TSS61361,TSS63920,TSS79086,TSS82189,TSS98348	8	2	1	5	2	4	1	1	0	0	OK
P28067	ENSG00000242685	HLA-DMA	TSS105014,TSS115015,TSS116829,TSS119632,TSS155728,TSS22928,TSS25828,TSS48051,TSS99030	8	2	1	5	2	4	1	1	0	0	OK
P28068	ENSG00000241674	HLA-DMB	TSS113573,TSS119632,TSS2110,TSS26461,TSS36787,TSS57028,TSS70113,TSS83774,TSS85060,TSS90845	3	1	NA	2	NA	3	NA	NA	0	0	OK
P28068	ENSG00000242574	HLA-DMB	TSS101075,TSS113891,TSS134767,TSS152873,TSS161871,TSS185070,TSS50524	3	1	NA	2	NA	3	NA	NA	15.3441	4.0307	OK
P28068	ENSG00000239329	HLA-DMB	TSS122173,TSS126490,TSS15317,TSS161486,TSS18158,TSS2498,TSS2627,TSS39854,TSS56493,TSS6642	3	1	NA	2	NA	3	NA	NA	0	0	OK
P28068	ENSG00000241296	HLA-DMB	TSS111104,TSS111607,TSS136600,TSS157246,TSS159096,TSS74711,TSS80460,TSS84931	3	1	NA	2	NA	3	NA	NA	0	0	OK
P28068	ENSG00000226264	HLA-DMB	TSS100559,TSS112544,TSS116092,TSS130419,TSS130505,TSS137172,TSS138173,TSS142004,TSS148761,TSS178518	3	1	NA	2	NA	3	NA	NA	0	0	OK
P28068	ENSG00000234154	HLA-DMB	TSS100982,TSS116632,TSS177667,TSS50620,TSS55793,TSS73901,TSS82189,TSS9162	3	1	NA	2	NA	3	NA	NA	0	0	OK
P28068	ENSG00000242386	HLA-DMB	TSS124986,TSS151327,TSS159390,TSS167608,TSS28517,TSS36280,TSS73344,TSS88590	3	1	NA	2	NA	3	NA	NA	0	0	OK
P28068	ENSG00000242092	HLA-DMB	TSS101272,TSS104910,TSS126312,TSS129593,TSS138860,TSS151035,TSS156228,TSS157518,TSS71851,TSS97148	3	1	NA	2	NA	3	NA	NA	0	0	OK
P28070	ENSG00000159377	PSMB4	TSS130134,TSS145485,TSS166346,TSS167571,TSS25352,TSS25355,TSS7370	49	17	13	19	4	13	32	NA	106.167	6.74372	OK
P28072	ENSG00000142507	PSMB6	TSS126843,TSS144456,TSS21738,TSS36021	14	4	3	7	2	5	7	NA	38.3787	5.29934	OK
P28074	ENSG00000100804	PSMB5	TSS142764,TSS160330,TSS160335,TSS180043,TSS20392,TSS67889	44	16	14	14	NA	8	36	NA	40.3163	5.36864	OK
P28288	ENSG00000117528	ABCD3	TSS102185,TSS104262,TSS108072,TSS124799,TSS13563,TSS31585,TSS40083,TSS8433,TSS94237	6	3	2	1	5	NA	NA	1	5.64695	2.73269	OK
P28331	ENSG00000023228	NDUFS1	TSS110802,TSS176100,TSS32115,TSS49159,TSS59016,TSS71238	85	31	34	20	32	35	NA	18	15.2729	4.0244	OK
P28340	ENSG00000062822	POLD1	TSS102781,TSS115362,TSS11813,TSS120601,TSS133890,TSS13798,TSS13799,TSS185715,TSS29740,TSS30974,TSS61112,TSS84383,TSS9577	69	25	34	10	16	16	37	NA	28.8148	4.89796	OK
P28482	ENSG00000100030	MAPK1	TSS133487,TSS53214,TSS6820,TSS93638	26	8	13	5	NA	4	22	NA	14.1176	3.91816	OK
P28676	ENSG00000115271	GCA	TSS162476,TSS164906,TSS186558,TSS187248,TSS191624,TSS63350,TSS67737,TSS75999,TSS77274,TSS81225	9	2	3	4	NA	NA	9	NA	20.6672	4.43744	OK
P28702	ENSG00000204231	RXRB	TSS107699,TSS125524,TSS143984,TSS161807,TSS185039,TSS26721,TSS66047	11	5	4	2	7	3	1	NA	9.8935	3.4454	OK
P28702	ENSG00000228333	RXRB	TSS100409,TSS118192,TSS120423,TSS154282,TSS191167,TSS46927,TSS69335	11	5	4	2	7	3	1	NA	0	0	OK
P28702	ENSG00000235712	RXRB	TSS11391,TSS115736,TSS142349,TSS146711,TSS170474,TSS86260,TSS98458	11	5	4	2	7	3	1	NA	0	0	OK
P28702	ENSG00000206289	RXRB	TSS147011,TSS147931,TSS180420,TSS18534,TSS192334,TSS38984,TSS67865	11	5	4	2	7	3	1	NA	0	0	OK
P28702	ENSG00000227322	RXRB	TSS11429,TSS148163,TSS177143,TSS17914,TSS17919,TSS181889,TSS23738,TSS60010,TSS90383	11	5	4	2	7	3	1	NA	0	0	OK
P28702	ENSG00000231321	RXRB	TSS14098,TSS173204,TSS190273,TSS50756,TSS68173,TSS85241,TSS98093	11	5	4	2	7	3	1	NA	0	0	OK
P28715	ENSG00000134899	ERCC5	TSS100956,TSS127384,TSS16233,TSS172411,TSS194964,TSS80129,TSS89715	10	6	1	3	7	1	2	NA	4.43113	2.44125	OK
P28799	ENSG00000030582	GRN	TSS104569,TSS112948,TSS116481,TSS124017,TSS130891,TSS148806,TSS167129,TSS167130,TSS167131,TSS172215,TSS26504,TSS43576,TSS58373,TSS94980,TSS94981	10	4	5	1	NA	10	NA	NA	46.1455	5.55905	OK
P28838	ENSG00000002549	LAP3	TSS108246,TSS137590,TSS156153,TSS181361,TSS39815,TSS62963,TSS71325,TSS85589,TSS85977,TSS97618	105	30	35	40	4	32	57	12	28.5818	4.88664	OK
P28907	ENSG00000004468	CD38	TSS106765,TSS107291,TSS125117,TSS143184,TSS184902	1	1	NA	NA	NA	NA	NA	1	53.8732	5.77803	OK
P29083	ENSG00000153767	GTF2E1	TSS15089,TSS177434,TSS2575,TSS25854	5	1	2	2	NA	1	4	NA	3.5202	2.17639	OK
P29084	ENSG00000197265	GTF2E2	TSS130037,TSS133666,TSS23318,TSS51337,TSS88944	5	4	1	NA	NA	NA	5	NA	6.33891	2.87557	OK
P29144	ENSG00000134900	TPP2	TSS100156,TSS150293,TSS37957,TSS38296,TSS48760,TSS63474,TSS86319,TSS9486	60	27	27	6	4	12	44	NA	5.72329	2.74917	OK
P29218	ENSG00000133731	IMPA1	TSS116323,TSS124760,TSS12527,TSS135482,TSS142798,TSS179447,TSS179449,TSS17988,TSS2061,TSS21822,TSS2480,TSS38033	19	7	6	6	NA	5	14	NA	6.69428	2.94379	OK
P29350	ENSG00000111679	PTPN6	TSS106416,TSS112350,TSS119545,TSS119549,TSS119550,TSS129023,TSS145714,TSS161902,TSS16365,TSS181931,TSS183837,TSS37172,TSS73274,TSS83320,TSS86491,TSS86493,TSS91718,TSS91723,TSS94644	110	29	49	32	20	33	55	2	6.37185	2.88203	OK
P29372	ENSG00000103152	MPG	TSS106013,TSS118809,TSS136805,TSS17006,TSS194810	11	3	3	5	11	NA	NA	NA	15.7014	4.0619	OK
P29374	ENSG00000032219	ARID4A	TSS127577,TSS168098,TSS174263,TSS176784,TSS176785,TSS1890,TSS29726,TSS34937,TSS57922,TSS85766,TSS88202	1	1	NA	NA	1	NA	NA	NA	1.57171	1.36273	OK
P29375	ENSG00000073614	KDM5A	TSS107731,TSS127078,TSS170680,TSS184482,TSS42630,TSS61827,TSS62707,TSS65645,TSS79428,TSS83157,TSS97449	1	1	NA	NA	1	NA	NA	NA	5.99501	2.80633	OK
P29401	ENSG00000163931	TKT	TSS101065,TSS113228,TSS120322,TSS136882,TSS170805,TSS173182,TSS178264,TSS191861,TSS31980,TSS32107,TSS34636,TSS96192	61	21	20	20	NA	11	45	5	158.239	7.31505	OK
P29466	ENSG00000137752	CASP1	TSS114228,TSS117756,TSS120209,TSS13031,TSS156233,TSS176517,TSS55191,TSS63250,TSS63251,TSS81531,TSS99960,TSS99961	14	3	4	7	NA	NA	14	NA	2.66907	1.87541	OK
P29508	ENSG00000057149	SERPINB3	TSS182825,TSS74422	3	1	1	1	1	NA	NA	2	0	0	OK
P29558	ENSG00000153250	RBMS1	TSS122680,TSS138639,TSS144211,TSS144704,TSS14749,TSS165300,TSS32257,TSS35273,TSS43577,TSS67225,TSS82768,TSS88733,TSS89357,TSS94982	1	NA	NA	1	NA	1	NA	NA	1.65424	1.4083	OK
P29590	ENSG00000140464	PML	TSS101893,TSS119712,TSS15149,TSS15152,TSS15154,TSS164544,TSS169985,TSS174303,TSS176674,TSS26208,TSS33145,TSS49571,TSS53052,TSS64,TSS66290	4	2	2	NA	NA	4	NA	NA	9.01691	3.32437	OK
P29597	ENSG00000105397	TYK2	TSS106200,TSS110665,TSS118789,TSS118793,TSS120054,TSS163310,TSS164487,TSS175894,TSS176300,TSS21872,TSS27284,TSS32630,TSS449,TSS50140,TSS50546,TSS59020,TSS6458,TSS83679,TSS84505,TSS86539,TSS94949	7	4	1	2	2	4	1	NA	20.1206	4.40058	OK
P29622	ENSG00000100665	SERPINA4	TSS180204,TSS66687,TSS89537	1	NA	1	NA	NA	NA	NA	1	0	0	OK
P29692	ENSG00000104529	EEF1D	TSS108309,TSS108310,TSS108311,TSS108312,TSS108315,TSS120265,TSS123310,TSS133714,TSS149716,TSS15208,TSS155681,TSS156046,TSS162469,TSS162471,TSS162474,TSS167292,TSS176933,TSS180907,TSS180908,TSS188028,TSS195327,TSS195591,TSS195593,TSS29014,TSS36088,TSS36556,TSS37000,TSS42265,TSS46198,TSS48892,TSS53735,TSS53736,TSS53737,TSS53738,TSS54114,TSS55718,TSS62368,TSS71833,TSS75601,TSS76214,TSS76218,TSS8061,…	121	22	37	62	38	18	60	5	271.552	8.09039	OK
P29728	ENSG00000111335	OAS2	TSS108282,TSS150408,TSS150409,TSS35745,TSS46407,TSS93432	24	6	10	8	5	3	16	NA	5.10726	2.61053	OK
P29992	ENSG00000088256	GNA11	TSS109192,TSS141968,TSS158325,TSS163692,TSS182330,TSS23231,TSS66155	3	1	NA	2	NA	3	NA	NA	3.28959	2.10084	OK
P30040	ENSG00000089248	ERP29	TSS151459,TSS176569,TSS49630,TSS52651,TSS57781	57	20	18	19	14	24	17	2	48.0097	5.615	OK
P30041	ENSG00000117592	PRDX6	TSS49701,TSS86094,TSS9348	73	24	19	30	NA	10	63	NA	38.2296	5.29387	OK
P30042	ENSG00000160221	C21orf33	TSS126844,TSS140498,TSS142571,TSS35862,TSS50085,TSS51993,TSS58057,TSS69396,TSS79202,TSS87789,TSS88214	13	2	3	8	NA	13	NA	NA	26.834	4.79878	OK
P30043	ENSG00000090013	BLVRB	TSS173900,TSS77521,TSS90101,TSS95923	22	7	5	10	NA	7	15	NA	43.8349	5.48655	OK
P30044	ENSG00000126432	PRDX5	TSS66836,TSS94242	57	13	15	29	2	17	38	NA	93.3637	6.56016	OK
P30046	ENSG00000099977	DDT	TSS1002,TSS101340,TSS153650,TSS172115,TSS174415,TSS193513	11	5	2	4	NA	NA	11	NA	96.0088	6.60004	OK
P30047	ENSG00000137880	GCHFR	TSS145894,TSS154807,TSS157927,TSS157929,TSS40479,TSS42016	5	1	1	3	NA	NA	5	NA	85.2095	6.42977	OK
P30048	ENSG00000165672	PRDX3	TSS136643,TSS85674,TSS94983	41	12	11	18	9	17	7	8	45.1447	5.52809	OK
P30049	ENSG00000099624	ATP5D	TSS131865,TSS139477,TSS155390,TSS192297,TSS192302,TSS26927,TSS26949	9	3	3	3	4	2	NA	3	71.895	6.18775	OK
P30050	ENSG00000197958	RPL12	TSS159098,TSS5472,TSS96029	44	14	14	16	12	11	14	7	917.347	9.8429	OK
P30084	ENSG00000127884	ECHS1	TSS174671	41	13	13	15	3	33	1	4	13.8337	3.89081	OK
P30085	ENSG00000162368	CMPK1	TSS147432,TSS161347,TSS163761,TSS175869,TSS176492	19	3	NA	16	NA	NA	19	NA	12.3138	3.73485	OK
P30086	ENSG00000089220	PEBP1	TSS176578,TSS20566	27	8	9	10	NA	8	18	1	41.8548	5.42138	OK
P30101	ENSG00000167004	PDIA3	TSS140861,TSS152028,TSS191486,TSS36092,TSS47987	210	68	74	68	46	76	54	34	93.9578	6.56921	OK
P30153	ENSG00000105568	PPP2R1A	TSS110113,TSS113786,TSS137887,TSS156027,TSS156524,TSS173578,TSS175543,TSS33804,TSS47410,TSS49995,TSS61515,TSS83709	87	27	35	25	18	17	52	NA	96.3764	6.6055	OK
P30154	ENSG00000137713	PPP2R1B	TSS104107,TSS110516,TSS110517,TSS111133,TSS178083,TSS38574,TSS52660,TSS63625,TSS72127,TSS93154	27	9	8	10	5	NA	22	NA	8.09679	3.18536	OK
P30260	ENSG00000004897	CDC27	TSS105925,TSS115199,TSS144040,TSS149552,TSS151165,TSS151167,TSS157471,TSS169415,TSS176783,TSS23130,TSS24179,TSS33626,TSS40284,TSS45659,TSS5441,TSS85767,TSS93745	29	9	13	7	26	NA	3	NA	20.8559	4.44995	OK
P30281	ENSG00000112576	CCND3	TSS108943,TSS108945,TSS108946,TSS114905,TSS124225,TSS126749,TSS133423,TSS153298,TSS169557,TSS170845,TSS183731,TSS190629,TSS22090,TSS22091,TSS27852,TSS52939,TSS67576	2	NA	1	1	NA	NA	2	NA	75.5377	6.2581	OK
P30291	ENSG00000166483	WEE1	TSS104405,TSS13412,TSS149116,TSS171749,TSS59167,TSS62694,TSS90043,TSS99769	7	3	2	2	1	NA	6	NA	42.1502	5.4313	OK
P30405	ENSG00000108179	PPIF	TSS160607,TSS160608,TSS178998,TSS31209,TSS57847	13	4	3	6	2	11	NA	NA	33.5234	5.1095	OK
P30419	ENSG00000136448	NMT1	TSS118814,TSS120619,TSS15505,TSS162349,TSS162352,TSS32608,TSS33164,TSS33930,TSS346,TSS35643,TSS71437,TSS93661	28	10	12	6	11	5	12	NA	26.2003	4.76555	OK
P30481	ENSG00000228964	HLA-B	TSS109102,TSS113401,TSS120468,TSS142591,TSS152438,TSS34924,TSS76246,TSS86120	6	3	3	NA	NA	NA	NA	6	0	0	OK
P30519	ENSG00000103415	HMOX2	TSS100168,TSS129766,TSS133980,TSS135969,TSS14361,TSS164587,TSS27485,TSS45471,TSS56745,TSS61505,TSS85433,TSS98724	25	5	7	13	10	11	NA	4	13.2117	3.82901	OK
P30520	ENSG00000035687	ADSS	TSS154914,TSS32393,TSS81467	36	12	11	13	NA	6	30	NA	6.95751	2.99232	OK
P30533	ENSG00000163956	LRPAP1	TSS161231,TSS187870,TSS43707,TSS44584	2	NA	1	1	NA	2	NA	NA	11.1657	3.60475	OK
P30566	ENSG00000239900	ADSL	TSS102445,TSS112130,TSS138404,TSS167134,TSS185720,TSS185722,TSS8091,TSS90355	42	14	17	11	NA	6	36	NA	31.4212	5.01887	OK
P30622	ENSG00000130779	CLIP1	TSS107737,TSS11693,TSS129229,TSS133523,TSS138884,TSS16014,TSS16588,TSS173073,TSS173650,TSS185985,TSS187707,TSS43210,TSS51080,TSS77493,TSS77494,TSS92726,TSS97747,TSS99056	8	4	4	NA	1	NA	7	NA	1.91922	1.54558	OK
P30626	ENSG00000075142	SRI	TSS100903,TSS15256,TSS192935,TSS32604,TSS42536,TSS64174,TSS83413,TSS86994,TSS90321	41	9	14	18	NA	8	33	NA	53.2685	5.76204	OK
P30740	ENSG00000021355	SERPINB1	TSS147562,TSS165802,TSS165803,TSS169363,TSS188646,TSS51252	5	1	3	1	NA	NA	NA	5	8.93644	3.31273	OK
P30825	ENSG00000139514	SLC7A1	TSS163851,TSS168054,TSS73222	6	3	3	NA	5	1	NA	NA	15.3729	4.03324	OK
P30837	ENSG00000137124	ALDH1B1	TSS184746	16	6	6	4	NA	14	NA	2	0	0	OK
P30876	ENSG00000047315	POLR2B	TSS146622,TSS148166,TSS152915,TSS163577,TSS166598,TSS166600,TSS192681,TSS28066,TSS43585,TSS61557,TSS61708,TSS74306	31	12	18	1	8	4	19	NA	18.6214	4.29436	OK
P31025	ENSG00000160349	LCN1	TSS109511,TSS68122	4	2	NA	2	1	NA	NA	3	0	0	OK
P31040	ENSG00000073578	SDHA	TSS105033,TSS125582,TSS125583,TSS139501,TSS157313,TSS173669,TSS175419,TSS180419,TSS184852,TSS185664,TSS192986,TSS25247,TSS28451,TSS39367,TSS66476,TSS7239,TSS7240,TSS97957	40	14	18	8	10	17	NA	13	59.3027	5.91415	OK
P31146	ENSG00000102879	CORO1A	TSS108845,TSS109687,TSS110197,TSS111832,TSS128081,TSS159077,TSS159094,TSS164309,TSS19793,TSS22840,TSS22841,TSS56693,TSS62328,TSS81658,TSS91588	87	28	30	29	5	18	57	7	87.9319	6.47463	OK
P31150	ENSG00000203879	GDI1	TSS109768,TSS119625,TSS138654,TSS150148,TSS178178,TSS181715,TSS55208,TSS78426,TSS81941,TSS91758,TSS91760,TSS92612,TSS99441	76	25	20	31	NA	13	63	NA	29.3222	4.9223	OK
P31151	ENSG00000143556	S100A7	TSS18104,TSS84366	12	3	6	3	2	3	1	6	0	0	OK
P31153	ENSG00000168906	MAT2A	TSS101051,TSS118860,TSS139325,TSS30380,TSS54778	37	13	10	14	2	7	28	NA	32.7712	5.07772	OK
P31321	ENSG00000188191	PRKAR1B	TSS119319,TSS120767,TSS122262,TSS12638,TSS170618,TSS183579,TSS25431,TSS30048,TSS88984,TSS92412	2	1	NA	1	NA	NA	2	NA	5.17685	2.62687	OK
P31323	ENSG00000005249	PRKAR2B	TSS59308,TSS68748,TSS85769	25	8	11	6	6	7	12	NA	87.3931	6.46586	OK
P31350	ENSG00000171848	RRM2	TSS127941,TSS129684,TSS159396,TSS37538,TSS63485,TSS73687,TSS74856,TSS94066,TSS95719	44	14	15	15	NA	10	34	NA	94.5894	6.57878	OK
P31483	ENSG00000116001	TIA1	TSS110504,TSS113581,TSS124693,TSS128378,TSS128379,TSS128861,TSS137589,TSS146403,TSS163681,TSS173961,TSS177915,TSS184417,TSS185834,TSS31778,TSS56881,TSS6857,TSS74078,TSS77270,TSS81755,TSS98075	13	6	3	4	6	NA	7	NA	12.9402	3.80118	OK
P31639	ENSG00000140675	SLC5A2	TSS133844,TSS144498,TSS146470,TSS175472,TSS45225,TSS6721,TSS93551	1	NA	NA	1	NA	1	NA	NA	13.2028	3.8281	OK
P31689	ENSG00000086061	DNAJA1	TSS14029,TSS146176,TSS189900,TSS9750	28	13	9	6	6	6	15	1	27.7748	4.84673	OK
P31749	ENSG00000142208	AKT1	TSS105094,TSS106538,TSS120184,TSS12689,TSS145768,TSS180233,TSS190439,TSS191364,TSS194898,TSS28819,TSS29919,TSS6770,TSS68441,TSS76045,TSS87293,TSS87814,TSS87818,TSS8984	6	4	1	1	NA	NA	6	NA	31.1464	5.00659	OK
P31751	ENSG00000105221	AKT2	TSS104328,TSS104357,TSS104607,TSS110573,TSS112051,TSS114389,TSS131292,TSS132176,TSS140787,TSS14476,TSS151901,TSS171444,TSS173708,TSS179073,TSS181572,TSS187937,TSS189235,TSS23947,TSS25301,TSS34613,TSS36718,TSS48923,TSS56420,TSS56499,TSS56558,TSS57643,TSS58507,TSS64710,TSS74003,TSS80675,TSS81151,TSS81712,TSS81734,TSS82282,TSS83315,TSS83381,TSS86003,TSS86010,TSS88381,TSS88838,TSS8891	6	NA	3	3	NA	NA	6	NA	33.1849	5.09529	OK
P31930	ENSG00000010256	UQCRC1	TSS102197,TSS127370,TSS145534,TSS163548,TSS163549,TSS163555,TSS299,TSS69602,TSS77212,TSS9740	14	5	5	4	5	4	NA	5	90.8652	6.52145	OK
P31937	ENSG00000106049	HIBADH	TSS150211,TSS174678,TSS17924,TSS35864	31	11	10	10	2	23	1	5	6.54978	2.91643	OK
P31939	ENSG00000138363	ATIC	TSS103414,TSS114498,TSS134033,TSS147361,TSS153628,TSS165583,TSS178179,TSS178191,TSS180237,TSS27681,TSS66123,TSS73625,TSS9166,TSS98927	91	31	32	28	NA	10	81	NA	37.8673	5.28048	OK
P31942	ENSG00000096746	HNRNPH3	TSS129000,TSS146971,TSS146974,TSS171391,TSS183805,TSS24190,TSS24191,TSS34945,TSS67549,TSS71581,TSS79022,TSS86886	41	19	11	11	21	7	7	6	89.3054	6.49674	OK
P31943	ENSG00000169045	HNRNPH1	TSS101886,TSS108245,TSS112031,TSS115177,TSS124534,TSS129279,TSS134519,TSS141701,TSS144239,TSS147281,TSS162502,TSS162503,TSS165787,TSS171115,TSS171747,TSS174508,TSS177715,TSS187210,TSS189213,TSS22777,TSS23469,TSS29316,TSS34661,TSS3484,TSS38325,TSS41454,TSS43820,TSS43856,TSS4784,TSS56345,TSS65949,TSS71589,TSS80057,TSS80260,TSS89125,TSS91330,TSS95026,TSS98597	87	30	30	27	26	23	25	13	111.705	6.81641	OK
P31944	ENSG00000105141	CASP14	TSS104848,TSS177846,TSS93900	9	4	3	2	3	NA	NA	6	0	0	OK
P31946	ENSG00000166913	YWHAB	TSS141808,TSS144053,TSS163596,TSS195421,TSS21292,TSS3322,TSS84379	93	31	28	34	13	26	51	3	68.4518	6.11794	OK
P31948	ENSG00000168439	STIP1	TSS106498,TSS114491,TSS115665,TSS139875,TSS140002,TSS163211,TSS194739,TSS25495,TSS26008,TSS52538,TSS76391,TSS84264	158	41	48	69	26	17	114	1	32.7562	5.07708	OK
P31949	ENSG00000163191	S100A11	TSS103681,TSS113347	6	1	3	2	1	NA	NA	5	0	0	OK
P32019	ENSG00000204084	INPP5B	TSS12151,TSS122459,TSS131456,TSS152603,TSS22689,TSS38533,TSS42071,TSS50727,TSS61199,TSS86099	8	1	4	3	NA	2	6	NA	6.12305	2.8325	OK
P32119	ENSG00000167815	PRDX2	TSS148138,TSS148139,TSS148140,TSS174633,TSS181160,TSS37837,TSS6879	47	16	13	18	7	11	23	6	143.043	7.17036	OK
P32121	ENSG00000141480	ARRB2	TSS101698,TSS135069,TSS138369,TSS1392,TSS1394,TSS15623,TSS174828,TSS174829,TSS19351,TSS19355,TSS33644,TSS33645,TSS33647,TSS61564,TSS85503,TSS89162,TSS90545	3	1	2	NA	1	NA	2	NA	9.85035	3.43967	OK
P32189	ENSG00000198814	GK	TSS108227,TSS144378,TSS154805,TSS175708,TSS183908,TSS3919,TSS42319,TSS60356,TSS78549,TSS91418	3	1	NA	2	NA	NA	NA	3	2.67213	1.87662	OK
P32321	ENSG00000129187	DCTD	TSS100530,TSS111173,TSS115331,TSS118317,TSS136317,TSS136318,TSS136320,TSS144646,TSS150619,TSS24333,TSS39672,TSS4380,TSS53270,TSS59341,TSS66891,TSS9850,TSS99869	9	3	2	4	NA	NA	9	NA	15.807	4.07099	OK
P32322	ENSG00000183010	PYCR1	TSS123321,TSS141351,TSS146364,TSS159551,TSS174745,TSS193398,TSS20549,TSS20552,TSS3923,TSS57689,TSS63135,TSS635,TSS68818	104	36	33	35	30	67	2	5	104.122	6.71592	OK
P32455	ENSG00000117228	GBP1	TSS136257,TSS145786,TSS173739,TSS183832,TSS27679,TSS51050,TSS95069,TSS97496	19	6	5	8	NA	NA	19	NA	0.0146397	0.0209675	OK
P32519	ENSG00000120690	ELF1	TSS101283,TSS106609,TSS178329,TSS72515	66	22	22	22	30	17	18	1	52.1734	5.73263	OK
P32780	ENSG00000110768	GTF2H1	TSS116554,TSS143075,TSS155015,TSS185737,TSS26086,TSS28520,TSS29183,TSS43677,TSS45572,TSS54061,TSS8063,TSS8064,TSS8065,TSS92158,TSS98794	3	1	2	NA	3	NA	NA	NA	7.83744	3.14363	OK
P32929	ENSG00000116761	CTH	TSS152787,TSS180518,TSS33369,TSS73431	6	NA	5	1	NA	NA	6	NA	21.4607	4.48933	OK
P32942	ENSG00000076662	ICAM3	TSS102653,TSS10863,TSS110106,TSS120076,TSS120218,TSS155678,TSS166868,TSS29502,TSS84253	3	1	2	NA	2	1	NA	NA	27.8466	4.85033	OK
P32969	ENSG00000259429	UBE2Q2P3	TSS134512,TSS192921,TSS57161,TSS74840	18	4	3	11	3	3	11	1	1.7372	1.4527	OK
P32969	ENSG00000163682	RPL9	TSS120909,TSS147707,TSS167016,TSS179630,TSS20358,TSS42982,TSS60980,TSS6974,TSS79169,TSS79171	18	4	3	11	3	3	11	1	606.471	9.24667	OK
P32969	ENSG00000238103	RPL9P7	TSS160153,TSS73321	18	4	3	11	3	3	11	1	17.5892	4.21639	OK
P32970	ENSG00000125726	CD70	TSS112080,TSS169024,TSS60928	3	NA	1	2	NA	2	1	NA	43.4887	5.47537	OK
P33121	ENSG00000151726	ACSL1	TSS115629,TSS118995,TSS152362,TSS181213,TSS39717,TSS45093,TSS57739,TSS71187,TSS9042,TSS92315,TSS99755	45	17	20	8	2	27	16	NA	4.19084	2.37597	OK
P33176	ENSG00000170759	KIF5B	TSS153525,TSS188792	46	16	22	8	3	2	40	1	15.9224	4.08086	OK
P33240	ENSG00000101811	CSTF2	TSS22291,TSS25778,TSS43779,TSS66248	31	10	8	13	21	4	6	NA	6.13294	2.8345	OK
P33241	ENSG00000130592	LSP1	TSS101560,TSS111061,TSS125442,TSS130050,TSS143535,TSS144571,TSS152347,TSS175223,TSS175583,TSS177007,TSS23348,TSS23419,TSS33777,TSS8006,TSS90137	37	11	15	11	20	9	7	1	2.15848	1.65923	OK
P33316	ENSG00000128951	DUT	TSS108832,TSS161859,TSS177504,TSS18275,TSS195028,TSS34362,TSS64224,TSS72355,TSS79427,TSS81537,TSS83977	35	11	9	15	NA	14	21	NA	102.638	6.69541	OK
P33527	ENSG00000103222	ABCC1	TSS114135,TSS131210,TSS166710,TSS192952,TSS21794,TSS2840,TSS5973	22	8	9	5	6	6	NA	10	11.3275	3.62381	OK
P33908	ENSG00000111885	MAN1A1	TSS126884,TSS163197	2	NA	0	2	1	NA	NA	1	24.7542	4.68674	OK
P33991	ENSG00000104738	MCM4	TSS108474,TSS130676,TSS132239,TSS161101,TSS16177,TSS18628,TSS186479,TSS24640,TSS35216,TSS35774,TSS36457,TSS61274,TSS6668,TSS6672,TSS69410,TSS790	96	36	33	27	11	15	70	NA	60.0194	5.9312	OK
P33992	ENSG00000100297	MCM5	TSS126373,TSS12718,TSS142888,TSS15383,TSS20067,TSS2094,TSS21977,TSS69924,TSS89476,TSS98248	90	37	33	20	16	18	56	NA	62.9891	5.99975	OK
P33993	ENSG00000166508	MCM7	TSS11195,TSS123953,TSS158890,TSS3569,TSS41290,TSS41342,TSS44366,TSS53862,TSS61591,TSS72317,TSS93662	125	50	42	33	22	21	80	2	99.8209	6.65565	OK
P34059	ENSG00000141012	GALNS	TSS124056,TSS16269,TSS190044,TSS192847,TSS37337,TSS42262,TSS59044,TSS59359,TSS66342,TSS69621,TSS88717,TSS88720,TSS99145	2	NA	1	1	NA	2	NA	NA	2.35354	1.74568	OK
P34896	ENSG00000176974	SHMT1	TSS123461,TSS127669,TSS145728,TSS145732,TSS36011,TSS55282,TSS5740,TSS770,TSS8642,TSS95489	16	6	3	7	NA	7	9	NA	8.44487	3.23953	OK
P34897	ENSG00000182199	SHMT2	TSS110095,TSS110664,TSS113972,TSS113973,TSS115524,TSS143354,TSS145270,TSS156105,TSS161465,TSS162926,TSS162927,TSS166492,TSS174361,TSS184539,TSS185020,TSS18872,TSS24959,TSS2588,TSS34331,TSS3879,TSS4216,TSS42958,TSS50541,TSS54871,TSS6959,TSS79148,TSS90659,TSS91838,TSS92070,TSS92691	97	32	34	31	29	42	12	14	301.3	8.23984	OK
P34910	ENSG00000185862	EVI2B	TSS34475,TSS52457,TSS88955	1	NA	1	NA	NA	NA	NA	1	23.1435	4.59356	OK
P34932	ENSG00000170606	HSPA4	TSS132506,TSS141280,TSS96680	87	29	39	19	3	16	68	NA	18.6512	4.29655	OK
P34947	ENSG00000198873	GRK5	TSS114345,TSS11839,TSS25597	1	NA	NA	1	1	NA	NA	NA	0.481294	0.566858	OK
P34949	ENSG00000178802	MPI	TSS132215,TSS132349,TSS136013,TSS14341,TSS59455,TSS59919,TSS59922,TSS59924,TSS68983,TSS76602,TSS78048,TSS78052,TSS81256	16	5	4	7	NA	NA	16	NA	27.7192	4.84394	OK
P35030	ENSG00000010438	PRSS3	TSS105399,TSS106084,TSS122092,TSS5382,TSS58664,TSS93521,TSS97519	6	2	2	2	2	NA	3	1	0.069855	0.0974153	OK
P35080	ENSG00000070087	PFN2	TSS11954,TSS148037,TSS164406,TSS164889,TSS169334,TSS171006,TSS177154,TSS180905,TSS183419,TSS187803,TSS195766,TSS23177,TSS23870,TSS41184,TSS5922,TSS99629	11	1	5	5	NA	NA	11	NA	11.1301	3.60052	OK
P35226	ENSG00000168283	BMI1	TSS138467,TSS182758,TSS27532,TSS44342,TSS57336,TSS58865,TSS73680,TSS75506,TSS90684,TSS96548	1	NA	1	NA	1	NA	NA	NA	6.99565	2.99922	OK
P35232	ENSG00000167085	PHB	TSS122958,TSS161546,TSS161547,TSS161549,TSS162221,TSS167999,TSS25722,TSS56586,TSS66532,TSS74740,TSS89064	40	13	11	16	16	9	1	14	53.3767	5.76492	OK
P35236	ENSG00000143851	PTPN7	TSS105519,TSS154732,TSS156671,TSS159544,TSS177882,TSS188056,TSS31763,TSS40286,TSS50805,TSS56837,TSS68880	3	1	1	1	NA	NA	3	NA	12.1445	3.71639	OK
P35240	ENSG00000186575	NF2	TSS114548,TSS119348,TSS123500,TSS184215,TSS188578,TSS24630,TSS65229,TSS75768,TSS94160	1	NA	1	NA	NA	1	NA	NA	7.42386	3.07448	OK
P35244	ENSG00000106399	RPA3	TSS114681,TSS120359,TSS12342,TSS156823,TSS21687,TSS22107,TSS27182	8	2	1	5	2	3	3	NA	34.2594	5.13994	OK
P35249	ENSG00000163918	RFC4	TSS116034,TSS122012,TSS13611,TSS147218,TSS161714,TSS18296,TSS191345,TSS193267,TSS37973,TSS49610,TSS55677,TSS77214,TSS97711	69	22	21	26	27	12	29	1	44.6822	5.51356	OK
P35250	ENSG00000049541	RFC2	TSS108226,TSS108874,TSS154079,TSS180737,TSS184679,TSS364,TSS45511,TSS57037,TSS93942,TSS94141	48	18	18	12	24	6	18	NA	36.4485	5.22684	OK
P35251	ENSG00000035928	RFC1	TSS102671,TSS107507,TSS112177,TSS115873,TSS115875,TSS128396,TSS141392,TSS161075,TSS172170,TSS184466,TSS21461,TSS40706,TSS79558,TSS80509,TSS94203,TSS98068	32	18	9	5	31	1	NA	NA	23.5499	4.61765	OK
P35268	ENSG00000116251	RPL22	TSS104414,TSS126084,TSS148886,TSS167213,TSS182447,TSS187312,TSS71391,TSS8164	27	9	9	9	7	6	11	3	292.238	8.19593	OK
P35269	ENSG00000125651	GTF2F1	TSS17214,TSS20703,TSS24157,TSS69191,TSS6996,TSS76462	30	12	10	8	7	7	16	NA	23.0233	4.58636	OK
P35270	ENSG00000116096	SPR	TSS147181,TSS35949	19	6	6	7	NA	7	12	NA	1.22679	1.15497	OK
P35520	ENSG00000160200	CBS	TSS104127,TSS111302,TSS112341,TSS119173,TSS126016,TSS130447,TSS148264,TSS150082,TSS161052,TSS16684,TSS181357,TSS188881,TSS189489,TSS21824,TSS31821,TSS37070,TSS49442,TSS94501	9	4	3	2	NA	NA	9	NA	60.3308	5.93854	OK
P35527	ENSG00000171403	KRT9	TSS136206,TSS154289	169	56	55	58	49	51	35	34	0	0	OK
P35542	ENSG00000148965	SAA4	TSS45350	3	1	1	1	NA	NA	NA	3	0	0	OK
P35573	ENSG00000162688	AGL	TSS116986,TSS148850,TSS149368,TSS158215,TSS21182,TSS91602	41	9	32	NA	NA	1	40	NA	2.64768	1.86698	OK
P35579	ENSG00000100345	MYH9	TSS115163,TSS122983,TSS127754,TSS135464,TSS166660,TSS166977,TSS167601,TSS194648,TSS25628,TSS26331,TSS61590	161	75	57	29	32	25	98	6	32.6257	5.07149	OK
P35580	ENSG00000133026	MYH10	TSS10209,TSS12881,TSS150297,TSS164235,TSS187093,TSS30642,TSS43006,TSS50649,TSS61433,TSS61434	37	19	16	2	3	4	30	NA	6.42382	2.89216	OK
P35606	ENSG00000184432	COPB2	TSS12787,TSS127946,TSS179994,TSS20128,TSS35261,TSS37549,TSS41242,TSS52948,TSS5322,TSS72791,TSS74363,TSS74365,TSS92112	154	60	60	34	64	52	31	7	23.886	4.63726	OK
P35611	ENSG00000087274	ADD1	TSS101864,TSS111615,TSS115421,TSS115423,TSS117737,TSS121288,TSS13796,TSS150705,TSS188164,TSS189535,TSS193801,TSS194391,TSS23688,TSS30958,TSS31598,TSS33678,TSS44057,TSS49836,TSS5270,TSS53433,TSS63110,TSS91497,TSS97548,TSS97550	32	17	10	5	22	NA	10	NA	13.2078	3.82861	OK
P35613	ENSG00000172270	BSG	TSS107995,TSS112938,TSS112964,TSS192666,TSS29684,TSS48911,TSS54639,TSS68049,TSS72735,TSS86398	46	16	12	18	11	11	20	4	57.3595	5.8669	OK
P35637	ENSG00000089280	FUS	TSS101405,TSS119209,TSS130443,TSS131907,TSS142260,TSS150896,TSS155304,TSS180371,TSS192205,TSS19713,TSS2415,TSS46307	46	18	16	12	20	10	14	2	76.8295	6.28225	OK
P35658	ENSG00000126883	NUP214	TSS100163,TSS113350,TSS114369,TSS116198,TSS125308,TSS132302,TSS143126,TSS150303,TSS152652,TSS161106,TSS161585,TSS163166,TSS165355,TSS168605,TSS169518,TSS172854,TSS179548,TSS192736,TSS194135,TSS23438,TSS30728,TSS33047,TSS33807,TSS70412,TSS77851,TSS80360,TSS87048	8	2	6	NA	NA	NA	8	NA	5.21923	2.63674	OK
P35659	ENSG00000124795	DEK	TSS12304,TSS131479,TSS152081,TSS169888,TSS25066,TSS62047,TSS80228	44	16	15	13	44	NA	NA	NA	32.5631	5.0688	OK
P35754	ENSG00000173221	GLRX	TSS142257,TSS186740,TSS186742,TSS30154,TSS53939,TSS87725,TSS98284	6	1	2	3	NA	2	4	NA	8.74445	3.28458	OK
P35790	ENSG00000110721	CHKA	TSS108429,TSS10890,TSS120632,TSS3340,TSS4208,TSS69836,TSS76298,TSS9235	4	1	2	1	NA	NA	4	NA	12.3012	3.73348	OK
P35813	ENSG00000100614	PPM1A	TSS117972,TSS13538,TSS153228,TSS166083,TSS28163,TSS61367,TSS66881,TSS66885	19	6	5	8	NA	NA	19	NA	16.205	4.10476	OK
P35908	ENSG00000172867	KRT2	TSS118845,TSS2173	238	93	74	71	64	64	47	63	0	0	OK
P35914	ENSG00000117305	HMGCL	TSS165199,TSS165839,TSS165845,TSS166471,TSS184418,TSS60803,TSS70417,TSS82176,TSS82558	12	4	4	4	NA	12	NA	NA	12.0445	3.70537	OK
P35998	ENSG00000161057	PSMC2	TSS103144,TSS122698,TSS135500,TSS191747,TSS61763,TSS67415	84	25	30	29	9	23	52	NA	18.7817	4.30609	OK
P36404	ENSG00000213465	ARL2	TSS142969,TSS153895,TSS161163,TSS179608,TSS35108,TSS96692	23	6	6	11	NA	7	16	NA	31.687	5.03065	OK
P36405	ENSG00000138175	ARL3	TSS182387	12	2	4	6	NA	NA	12	NA	5.67654	2.7391	OK
P36406	ENSG00000113595	TRIM23	TSS151031,TSS167154,TSS36959,TSS83207,TSS93151,TSS93167,TSS95012	1	NA	1	NA	NA	1	NA	NA	0.90176	0.927335	OK
P36507	ENSG00000126934	MAP2K2	TSS103716,TSS123898,TSS137885,TSS138994,TSS142563,TSS157564,TSS165623,TSS166306,TSS184200,TSS27869,TSS75097	15	5	8	2	NA	2	13	NA	66.0517	6.0672	OK
P36508	ENSG00000065029	ZNF76	TSS120365,TSS123227,TSS13715,TSS14089,TSS158639,TSS158770,TSS172042,TSS17207,TSS182682,TSS33419,TSS71282,TSS81553	1	NA	NA	1	1	NA	NA	NA	12.6097	3.76656	OK
P36542	ENSG00000165629	ATP5C1	TSS105883,TSS152770,TSS159035,TSS159039,TSS174426,TSS18137,TSS53418,TSS54142,TSS67366,TSS72212	27	9	10	8	10	6	1	10	75.3579	6.25471	OK
P36543	ENSG00000131100	ATP6V1E1	TSS105822,TSS126904,TSS153180,TSS23878,TSS3891,TSS3895,TSS72346	20	5	7	8	1	4	14	1	26.8672	4.8005	OK
P36551	ENSG00000080819	CPOX	TSS165011,TSS23304,TSS41069,TSS58009,TSS83242	25	6	8	11	NA	24	NA	1	5.67041	2.73778	OK
P36578	ENSG00000174444	RPL4	TSS134590,TSS140239,TSS163514,TSS175282,TSS22351,TSS32394,TSS34294,TSS50362,TSS66986,TSS68413,TSS7437	72	21	22	29	28	13	28	3	1801.7	10.8159	OK
P36639	ENSG00000106268	NUDT1	TSS125490,TSS125491,TSS146924,TSS147286,TSS195537,TSS23846,TSS276	9	4	NA	5	NA	3	6	NA	29.179	4.91547	OK
P36776	ENSG00000196365	LONP1	TSS146315,TSS160859,TSS167646,TSS167647,TSS179915,TSS186256,TSS194531,TSS19847,TSS35683,TSS45964,TSS80580,TSS8626,TSS8628,TSS90869	124	59	45	20	63	47	2	12	97.8554	6.62725	OK
P36871	ENSG00000079739	PGM1	TSS157957,TSS193370,TSS25266,TSS34922,TSS47978	44	14	13	17	NA	3	41	NA	47.8557	5.61045	OK
P36873	ENSG00000186298	PPP1CC	TSS106054,TSS134047,TSS152166,TSS156864,TSS193490,TSS29914,TSS34732,TSS54359,TSS58435,TSS69694	43	19	10	14	8	6	29	NA	92.8688	6.55257	OK
P36915	ENSG00000206492	GNL1	TSS116515,TSS119069,TSS2017,TSS29581,TSS6125,TSS79190	38	10	9	19	NA	3	35	NA	0	0	OK
P36915	ENSG00000228581	GNL1	TSS125447,TSS134007,TSS185287,TSS30188,TSS33304,TSS65514	38	10	9	19	NA	3	35	NA	0	0	OK
P36915	ENSG00000232143	GNL1	TSS169788,TSS33426,TSS41371,TSS50281,TSS59880,TSS77376	38	10	9	19	NA	3	35	NA	0	0	OK
P36915	ENSG00000226882	GNL1	TSS127615,TSS177905,TSS189302,TSS20343,TSS46390,TSS8050	38	10	9	19	NA	3	35	NA	0	0	OK
P36915	ENSG00000229470	GNL1	TSS139779,TSS161571,TSS170692,TSS195515,TSS57777,TSS77675	38	10	9	19	NA	3	35	NA	0	0	OK
P36915	ENSG00000204590	GNL1	TSS116740,TSS154541,TSS39056,TSS94192,TSS97803	38	10	9	19	NA	3	35	NA	24.5792	4.6769	OK
P36915	ENSG00000235986	GNL1	TSS154137,TSS159339,TSS53750,TSS54412,TSS79078,TSS86085	38	10	9	19	NA	3	35	NA	0	0	OK
P36955	ENSG00000132386	SERPINF1	TSS137134,TSS151026,TSS19180,TSS24479,TSS25166,TSS30088,TSS30443,TSS46989,TSS7464,TSS78699	6	0	4	2	NA	NA	NA	6	0.327459	0.408667	OK
P36957	ENSG00000119689	DLST	TSS102047,TSS102048,TSS114493,TSS132402,TSS132408,TSS132409,TSS138126,TSS41918,TSS55121,TSS59932,TSS78117,TSS79509	60	25	14	21	19	28	NA	13	17.9304	4.24263	OK
P36969	ENSG00000167468	GPX4	TSS110214,TSS123085,TSS128068,TSS13536,TSS14131,TSS23301,TSS24213,TSS54374,TSS73495	4	NA	1	3	NA	NA	4	NA	95.3102	6.58962	OK
P37108	ENSG00000140319	SRP14	TSS106899,TSS106900,TSS11892,TSS120357,TSS16292,TSS192067,TSS52233,TSS84198	27	8	6	13	9	4	13	1	67.9845	6.1082	OK
P37198	ENSG00000213024	NUP62	TSS102946,TSS102949,TSS116046,TSS117411,TSS117733,TSS119816,TSS132037,TSS135724,TSS153129,TSS193928,TSS26268,TSS2698,TSS44624,TSS79761,TSS97187,TSS99293,TSS99295	1	NA	NA	1	NA	NA	1	NA	29.6332	4.93702	OK
P37235	ENSG00000115756	HPCAL1	TSS135142,TSS159472,TSS46796,TSS52714,TSS95751	14	2	3	9	NA	5	9	NA	6.37437	2.88252	OK
P37268	ENSG00000079459	FDFT1	TSS107027,TSS112154,TSS120789,TSS122895,TSS130305,TSS137771,TSS137924,TSS142833,TSS142930,TSS142931,TSS150349,TSS161630,TSS17090,TSS21718,TSS25909,TSS35072,TSS56118,TSS68969,TSS69211,TSS77100,TSS98179	46	11	17	18	10	32	NA	4	226.174	7.82765	OK
P37275	ENSG00000148516	ZEB1	TSS10061,TSS127264,TSS136725,TSS14351,TSS14352,TSS146015,TSS148459,TSS168087,TSS17466,TSS180389,TSS182255,TSS23977,TSS31746,TSS32408,TSS43338,TSS45979,TSS46258,TSS46842,TSS49970,TSS74028,TSS87165,TSS88561	2	2	NA	NA	2	NA	NA	NA	4.04944	2.33612	OK
P37802	ENSG00000158710	TAGLN2	TSS120717,TSS129918,TSS144354,TSS159959,TSS91576	85	26	21	38	5	26	54	0	119.409	6.9118	OK
P37837	ENSG00000177156	TALDO1	TSS134842,TSS141193,TSS1442,TSS149635,TSS152471,TSS152472,TSS170652,TSS29674,TSS39267	66	23	21	22	NA	23	40	3	90.1764	6.51059	OK
P38117	ENSG00000105379	ETFB	TSS104960,TSS140162,TSS150868,TSS46521,TSS87200	59	26	14	19	1	46	8	4	32.9184	5.084	OK
P38159	ENSG00000147274	RBMX	TSS167303,TSS190338,TSS190340,TSS51544,TSS69875,TSS90981	33	11	8	14	22	6	1	4	109.634	6.78965	OK
P38432	ENSG00000121058	COIL	TSS106182,TSS32246	17	7	5	5	16	NA	1	NA	3.60624	2.20359	OK
P38571	ENSG00000107798	LIPA	TSS124659,TSS131092,TSS21114,TSS56012,TSS61225,TSS81646,TSS97658,TSS97931	3	1	1	1	NA	3	NA	NA	7.97434	3.16581	OK
P38606	ENSG00000114573	ATP6V1A	TSS179035,TSS179895,TSS58656,TSS93054,TSS93057,TSS99783	60	22	18	20	5	10	43	2	6.75395	2.95493	OK
P38646	ENSG00000113013	HSPA9	TSS107361,TSS119358,TSS136097,TSS154182,TSS161661,TSS171718,TSS171719,TSS175597,TSS175799,TSS20974,TSS69372,TSS69375	203	74	79	50	56	69	32	46	61.1171	5.95692	OK
P38919	ENSG00000141543	EIF4A3	TSS143248,TSS146270,TSS175969,TSS178124,TSS73225,TSS80481,TSS88693	69	23	22	24	34	12	23	NA	34.1135	5.13395	OK
P38935	ENSG00000132740	IGHMBP2	TSS105028,TSS119654,TSS119714,TSS139780,TSS149174,TSS176987,TSS195357,TSS29204,TSS68864,TSS89516,TSS90957	2	1	NA	1	2	NA	NA	NA	3.04865	2.01744	OK
P39019	ENSG00000105372	RPS19	TSS107220,TSS116200,TSS147415,TSS170101,TSS41809,TSS41810	39	12	9	18	12	8	18	1	1511.59	10.5628	OK
P39023	ENSG00000100316	RPL3	TSS100109,TSS108266,TSS11627,TSS123678,TSS135909,TSS140275,TSS146392,TSS158397,TSS176095,TSS176735,TSS194711,TSS195370,TSS195546,TSS38507,TSS513,TSS8377	42	16	14	12	14	5	20	3	1246.97	10.2854	OK
P39656	ENSG00000244038	DDOST	TSS122574,TSS13132,TSS172630,TSS31188,TSS31190,TSS94417	55	14	21	20	21	15	NA	19	59.112	5.90958	OK
P39687	ENSG00000140350	ANP32A	TSS112180,TSS126183,TSS134102,TSS31827,TSS33428,TSS54694,TSS69459,TSS75808,TSS89362,TSS94204,TSS94206	48	15	12	21	1	14	33	NA	82.9405	6.3913	OK
P39748	ENSG00000168496	FEN1	TSS147089,TSS15281,TSS63112	42	12	19	11	15	6	21	NA	26.4488	4.77867	OK
P39880	ENSG00000257923	CUX1	TSS10554,TSS109896,TSS126669,TSS127035,TSS127699,TSS140013,TSS142824,TSS168291,TSS20060,TSS20063,TSS20064,TSS2084,TSS37994,TSS47822,TSS55960,TSS85602	10	7	2	1	6	NA	NA	4	49.8242	5.66744	OK
P40121	ENSG00000042493	CAPG	TSS124095,TSS127723,TSS127726,TSS131724,TSS138509,TSS143611,TSS151557,TSS164043,TSS17411,TSS175506,TSS1759,TSS21322,TSS23207,TSS3936,TSS65118	12	4	5	3	NA	1	11	0	8.04927	3.1778	OK
P40222	ENSG00000084652	TXLNA	TSS135510,TSS7935	24	8	8	8	12	3	9	NA	8.93517	3.31254	OK
P40227	ENSG00000146731	CCT6A	TSS10384,TSS114698,TSS124280,TSS24185,TSS30957,TSS33798,TSS35304,TSS67248,TSS79477,TSS87656	87	28	28	31	6	22	59	NA	49.2802	5.65192	OK
P40259	ENSG00000007312	CD79B	TSS110487,TSS111149,TSS114202,TSS128365,TSS132940,TSS77145	8	3	3	2	6	2	NA	NA	211.645	7.7323	OK
P40306	ENSG00000205220	PSMB10	TSS117124,TSS119504,TSS51726,TSS64978,TSS66818	8	2	3	3	NA	3	5	NA	49.5201	5.65879	OK
P40424	ENSG00000185630	PBX1	TSS121679,TSS136819,TSS168633,TSS178836,TSS195246,TSS195317,TSS21681,TSS28079,TSS31332,TSS33117,TSS37822,TSS57240,TSS57647,TSS62286,TSS81416,TSS88975,TSS99053	2	1	1	NA	2	NA	NA	NA	0.0328181	0.0465862	OK
P40429	ENSG00000142541	RPL13A	TSS15260,TSS15261,TSS162031,TSS181919,TSS183662,TSS195411,TSS29610,TSS47551,TSS49020,TSS9350	25	5	7	13	5	5	15	NA	1656.61	10.6949	OK
P40616	ENSG00000120805	ARL1	TSS104631,TSS120386,TSS129343,TSS137315,TSS138312,TSS151132,TSS29923,TSS50542,TSS60604,TSS7822	15	4	3	8	NA	3	11	1	10.9865	3.58334	OK
P40692	ENSG00000076242	MLH1	TSS113623,TSS113625,TSS119960,TSS131368,TSS139380,TSS146549,TSS165212,TSS165394,TSS168609,TSS38639,TSS43935,TSS58916,TSS59062,TSS73331,TSS77257,TSS93269,TSS96351	18	5	7	6	7	2	9	NA	13.232	3.83107	OK
P40763	ENSG00000168610	STAT3	TSS124803,TSS124806,TSS14183,TSS156087,TSS160914,TSS190156,TSS2108,TSS28200,TSS38075,TSS50846,TSS56116,TSS81694,TSS89343,TSS91452	28	12	8	8	NA	3	25	NA	7.01932	3.00348	OK
P40818	ENSG00000138592	USP8	TSS10120,TSS122246,TSS133748,TSS148437,TSS153879,TSS166744,TSS191665,TSS43661,TSS59970,TSS63620,TSS63623,TSS67280,TSS75900,TSS78155,TSS98395	7	1	6	NA	NA	NA	7	NA	4.96319	2.57608	OK
P40855	ENSG00000162735	PEX19	TSS10978,TSS115728,TSS119769,TSS123357,TSS140836,TSS141399,TSS159584,TSS159588,TSS177926,TSS188637,TSS39627,TSS8025	16	4	7	5	NA	8	8	NA	18.1669	4.26055	OK
P40925	ENSG00000014641	MDH1	TSS110323,TSS110723,TSS134883,TSS14622,TSS14623,TSS171703,TSS190250,TSS23461,TSS33603,TSS3979,TSS50571,TSS50573,TSS62565,TSS63164,TSS67078	58	18	17	23	NA	18	40	NA	104.214	6.71718	OK
P40926	ENSG00000146701	MDH2	TSS119369,TSS128251,TSS152846,TSS180968,TSS35600,TSS51427,TSS62333	183	53	52	78	32	62	51	38	244.855	7.94166	OK
P40937	ENSG00000111445	RFC5	TSS11441,TSS165423,TSS187464,TSS189135,TSS24327,TSS26145,TSS29526,TSS47436,TSS47437	56	19	22	15	30	9	17	NA	12.4225	3.74658	OK
P40938	ENSG00000133119	RFC3	TSS162405,TSS45992	31	14	9	8	18	8	5	NA	18.3615	4.27512	OK
P40939	ENSG00000084754	HADHA	TSS114495,TSS139546,TSS149598,TSS161955,TSS180196	122	38	54	30	44	53	NA	25	43.5662	5.47788	OK
P41091	ENSG00000130741	EIF2S3	TSS146514,TSS146909,TSS50030,TSS61198,TSS89211	54	19	18	17	23	5	26	0	78.9525	6.32107	OK
P41182	ENSG00000113916	BCL6	TSS11041,TSS112926,TSS154927,TSS16200,TSS166069,TSS180308,TSS57298,TSS59377,TSS89501,TSS93903	3	1	NA	2	3	NA	NA	NA	114.854	6.85616	OK
P41212	ENSG00000139083	ETV6	TSS104571,TSS112712,TSS113216,TSS160074,TSS56282	1	NA	NA	1	1	NA	NA	NA	1.04513	1.03219	OK
P41214	ENSG00000143486	EIF2D	TSS148569,TSS155722,TSS168240,TSS172519,TSS28177,TSS3540,TSS53726	51	14	18	19	19	7	25	NA	26.8964	4.80201	OK
P41218	ENSG00000163563	MNDA	TSS164769,TSS39022,TSS92606	2	NA	2	NA	NA	NA	NA	2	0	0	OK
P41223	ENSG00000106245	BUD31	TSS126178,TSS126247,TSS131119,TSS137158,TSS146070,TSS185335,TSS187092,TSS57056,TSS58079	3	1	2	NA	3	NA	NA	NA	42.7552	5.45138	OK
P41226	ENSG00000182179	UBA7	TSS100383,TSS116533,TSS123132,TSS149588,TSS174009,TSS33966,TSS67713,TSS89104,TSS93334,TSS99114,TSS99407	1	NA	1	NA	NA	NA	1	NA	9.88102	3.44374	OK
P41227	ENSG00000102030	NAA10	TSS130881,TSS14737,TSS167891,TSS180062,TSS192551,TSS45793,TSS65061,TSS65691,TSS85156,TSS86372,TSS90765	25	7	7	11	NA	1	24	NA	39.6549	5.34536	OK
P41229	ENSG00000126012	KDM5C	TSS106644,TSS124707,TSS158955,TSS175673,TSS187170,TSS189649,TSS36072,TSS57338,TSS61113,TSS75509,TSS86015,TSS97797	6	2	4	NA	NA	1	5	NA	13.2899	3.83692	OK
P41236	ENSG00000184203	PPP1R2	TSS101390,TSS182310,TSS18489,TSS186463,TSS96756	22	9	8	5	2	8	12	NA	68.5219	6.1194	OK
P41240	ENSG00000103653	CSK	TSS1042,TSS10986,TSS122534,TSS126398,TSS133907,TSS146500,TSS179779,TSS188415,TSS19789,TSS24665,TSS29378,TSS4862,TSS77235,TSS78847,TSS91278	76	21	31	24	23	18	35	NA	46.1739	5.55992	OK
P41247	ENSG00000006757	PNPLA4	TSS112489,TSS34815	7	3	1	3	NA	7	NA	NA	6.00413	2.80821	OK
P41250	ENSG00000106105	GARS	TSS130441,TSS148920,TSS162240,TSS29240,TSS4877,TSS49483,TSS62442,TSS69584,TSS81672	86	30	32	24	4	28	54	0	149.749	7.236	OK
P41252	ENSG00000196305	IARS	TSS104845,TSS130138,TSS130572,TSS130699,TSS146513,TSS177141,TSS17917,TSS195607,TSS35846,TSS51170,TSS52155,TSS79654	90	38	38	14	22	15	53	NA	74.196	6.23258	OK
P41440	ENSG00000173638	SLC19A1	TSS110635,TSS142881,TSS153579,TSS159288,TSS1747,TSS182884,TSS186409,TSS192502,TSS2597,TSS39258,TSS56084,TSS66480	1	NA	1	NA	1	NA	NA	NA	3.31761	2.11023	OK
P41743	ENSG00000163558	PRKCI	TSS118100,TSS130950,TSS136105,TSS145151,TSS181946,TSS195729,TSS41982	5	2	2	1	NA	NA	5	NA	12.8253	3.78924	OK
P42025	ENSG00000115073	ACTR1B	TSS11947,TSS151770,TSS42955	13	5	4	4	5	1	7	NA	26.805	4.79727	OK
P42081	ENSG00000114013	CD86	TSS10940,TSS118753,TSS138400,TSS143313,TSS173059,TSS55190,TSS84225	1	NA	NA	1	1	NA	NA	NA	1.27267	1.18439	OK
P42126	ENSG00000167969	ECI1	TSS148226,TSS164352,TSS39892,TSS40655,TSS44407,TSS80616,TSS99126	33	12	10	11	6	19	3	5	81.1619	6.3604	OK
P42166	ENSG00000120802	TMPO	TSS102306,TSS124285,TSS136083,TSS157279,TSS16700,TSS16703,TSS179923,TSS187186,TSS2520,TSS26708,TSS35088,TSS67830,TSS84956	61	23	18	20	46	6	2	7	50.2589	5.67973	OK
P42224	ENSG00000115415	STAT1	TSS159509,TSS175458,TSS177522,TSS185266,TSS22684,TSS22920,TSS36553,TSS603,TSS61696,TSS91051,TSS94828,TSS96463	41	14	17	10	1	3	37	NA	8.33948	3.22334	OK
P42226	ENSG00000166888	STAT6	TSS102622,TSS105408,TSS117458,TSS123292,TSS145633,TSS152830,TSS156923,TSS172596,TSS181540,TSS186596,TSS190545,TSS26713,TSS30713,TSS31972,TSS48356,TSS59943,TSS64077,TSS71671,TSS86330,TSS8991,TSS9617,TSS99641	10	3	4	3	NA	1	9	NA	22.4546	4.5518	OK
P42229	ENSG00000126561	STAT5A	TSS108244,TSS122649,TSS1238,TSS129568,TSS165559,TSS172814,TSS17905,TSS35834,TSS3605,TSS4968,TSS599,TSS73120,TSS75627	4	NA	NA	4	NA	NA	4	NA	2.17594	1.66718	OK
P42261	ENSG00000155511	GRIA1	TSS100427,TSS103459,TSS144988,TSS147458,TSS152677,TSS157326,TSS163299,TSS167680,TSS174225,TSS25348,TSS42676,TSS48791	7	NA	4	3	1	3	1	2	0	0	OK
P42285	ENSG00000039123	SKIV2L2	TSS125990,TSS131748,TSS166264,TSS40963,TSS67584,TSS71316,TSS7723,TSS90104	92	35	37	20	62	12	18	NA	15.6952	4.06136	OK
P42331	ENSG00000163219	ARHGAP25	TSS107820,TSS113398,TSS114831,TSS12803,TSS149664,TSS169195,TSS173260,TSS186979,TSS20700,TSS27184,TSS27384,TSS2877,TSS47773,TSS53731,TSS5497,TSS71766,TSS84146,TSS99373	20	4	11	5	NA	NA	20	NA	5.06988	2.60167	OK
P42338	ENSG00000051382	PIK3CB	TSS10629,TSS130391,TSS132205,TSS143997,TSS156768,TSS165943,TSS181772,TSS187343,TSS188531,TSS2234,TSS2308,TSS40572,TSS47685,TSS72118	2	1	1	NA	2	NA	NA	NA	6.8873	2.97953	OK
P42345	ENSG00000198793	MTOR	TSS13255,TSS150552,TSS189433,TSS27940,TSS29702,TSS46316,TSS99005	18	3	14	1	1	2	15	NA	6.23708	2.85541	OK
P42356	ENSG00000241973	PI4KA	TSS117170,TSS122857,TSS144384,TSS146570,TSS171862,TSS179972,TSS187187,TSS191943,TSS29548,TSS51894,TSS53657,TSS55967,TSS69681,TSS75168,TSS85141,TSS88153,TSS94578,TSS99496	2	1	1	NA	NA	1	1	NA	10.7551	3.55521	OK
P42566	ENSG00000085832	EPS15	TSS100060,TSS104515,TSS117868,TSS117870,TSS118512,TSS128724,TSS159685,TSS4642,TSS50231,TSS99108	38	17	14	7	9	5	24	NA	19.8142	4.3795	OK
P42574	ENSG00000164305	CASP3	TSS121500,TSS166126,TSS194575,TSS34747,TSS34752	10	2	4	4	NA	NA	10	NA	9.12639	3.34005	OK
P42575	ENSG00000106144	CASP2	TSS125845,TSS189001,TSS49067,TSS59882,TSS89172,TSS97202	3	1	1	1	NA	NA	3	NA	6.97772	2.99598	OK
P42677	ENSG00000177954	RPS27	TSS185114,TSS30594,TSS30601	27	8	8	11	9	8	9	1	2270.63	11.1495	OK
P42680	ENSG00000135605	TEC	TSS111724,TSS134817,TSS173187,TSS179612,TSS70035	2	1	1	NA	2	NA	NA	NA	2.57051	1.83613	OK
P42694	ENSG00000198265	HELZ	TSS11063,TSS140694,TSS152533,TSS22327,TSS22332,TSS30038,TSS4348,TSS44643,TSS56844,TSS77123	4	1	NA	3	4	NA	NA	NA	2.60387	1.84955	OK
P42695	ENSG00000151503	NCAPD3	TSS106501,TSS122285,TSS135618,TSS152768,TSS152817,TSS153688,TSS177274,TSS20272,TSS24092,TSS36142,TSS40477,TSS45951	4	1	1	2	4	NA	NA	NA	8.08541	3.18355	OK
P42696	ENSG00000188739	RBM34	TSS116440,TSS146249,TSS181415,TSS187191,TSS189299,TSS189300,TSS189434,TSS40832,TSS47631,TSS47740,TSS64934	19	7	6	6	19	NA	NA	NA	14.8242	3.98406	OK
P42704	ENSG00000138095	LRPPRC	TSS104821,TSS122694,TSS140641,TSS150127,TSS157255,TSS168048,TSS32195,TSS80205,TSS88809	169	64	63	42	70	61	7	31	15.1826	4.01637	OK
P42765	ENSG00000167315	ACAA2	TSS14106,TSS146379,TSS169680,TSS32155,TSS50141,TSS73436	46	13	16	17	12	26	NA	8	23.7226	4.62776	OK
P42766	ENSG00000136942	RPL35	TSS129914,TSS173020,TSS20761,TSS3407,TSS60237	14	4	4	6	6	2	6	NA	806.194	9.65677	OK
P42768	ENSG00000015285	WAS	TSS105649,TSS16049,TSS162436,TSS18465,TSS24823,TSS33542,TSS469	23	5	11	7	1	8	14	NA	24.8795	4.69374	OK
P42785	ENSG00000137509	PRCP	TSS127332,TSS129450,TSS1446,TSS15029,TSS151213,TSS157095,TSS170639,TSS180372,TSS189283,TSS23730,TSS30757,TSS3773,TSS38922,TSS38923,TSS53604,TSS61983,TSS61990,TSS86565,TSS98713	13	4	7	2	NA	8	5	NA	15.3045	4.0272	OK
P42858	ENSG00000197386	HTT	TSS119525,TSS144253,TSS1497,TSS163536,TSS170056,TSS177565,TSS183322,TSS39935,TSS89309,TSS95778,TSS96865	60	23	32	5	1	18	41	NA	13.4594	3.85394	OK
P42898	ENSG00000177000	MTHFR	TSS101550,TSS125989,TSS134872,TSS149409,TSS65174,TSS79652,TSS8015	7	2	3	2	NA	NA	7	NA	5.14243	2.61881	OK
P43007	ENSG00000115902	SLC1A4	TSS132137,TSS5825,TSS77871,TSS95709	22	6	9	7	6	5	8	3	34.0956	5.13322	OK
P43034	ENSG00000007168	PAFAH1B1	TSS102071,TSS103069,TSS142890,TSS142893,TSS154171,TSS156622,TSS174675,TSS183636,TSS4078,TSS67167,TSS84798,TSS88878,TSS96629	20	7	5	8	7	NA	13	NA	16.037	4.0906	OK
P43243	NA	NA	NA	66	26	21	19	44	10	7	5	NA	NA	NA
P43246	ENSG00000095002	MSH2	TSS130815,TSS177217,TSS19964,TSS54346,TSS55985	122	53	43	26	68	20	34	0	10.4333	3.51517	OK
P43304	ENSG00000115159	GPD2	TSS12851,TSS141696,TSS153703,TSS1595,TSS31217,TSS38338,TSS45151,TSS58812,TSS71272,TSS77616,TSS87033	17	4	7	6	6	4	NA	7	4.23577	2.3884	OK
P43307	ENSG00000124783	SSR1	TSS135086,TSS146652,TSS159410,TSS183009,TSS26632,TSS44631,TSS49253,TSS79244,TSS80854,TSS80857	10	2	3	5	4	5	NA	1	31.5209	5.0233	OK
P43378	ENSG00000169410	PTPN9	TSS120360,TSS149570,TSS153037,TSS51307,TSS73355	9	2	3	4	NA	7	2	NA	9.37088	3.37447	OK
P43403	ENSG00000115085	ZAP70	TSS106328,TSS120491,TSS122090,TSS156560,TSS162678,TSS189610,TSS3761,TSS37817,TSS45216	3	NA	2	1	NA	NA	3	NA	0.0655421	0.0915876	OK
P43405	ENSG00000165025	SYK	TSS145638,TSS151834,TSS79478,TSS88317	34	12	12	10	3	5	26	NA	20.8177	4.44743	OK
P43487	ENSG00000099901	RANBP1	TSS140071,TSS142920,TSS143977,TSS146630,TSS164899,TSS166153,TSS179068,TSS180664,TSS181346,TSS185800,TSS187251,TSS54224	21	6	6	9	NA	6	15	NA	82.8439	6.38963	OK
P43490	ENSG00000105835	NAMPT	TSS117308,TSS118870,TSS151463,TSS156951,TSS156952,TSS158748,TSS175274,TSS185748,TSS29500,TSS70115	47	14	16	17	NA	7	40	NA	25.9168	4.75044	OK
P43652	ENSG00000079557	AFM	TSS137748,TSS139016	2	NA	1	1	NA	NA	NA	2	0	0	OK
P43686	ENSG00000013275	PSMC4	TSS126951,TSS23376,TSS41367,TSS77981,TSS99829	34	11	13	10	5	5	24	NA	25.9191	4.75056	OK
P43897	ENSG00000123297	TSFM	TSS102175,TSS12135,TSS153024,TSS154816,TSS167524,TSS171196,TSS30217,TSS4898	16	7	4	5	NA	16	NA	NA	11.0947	3.5963	OK
P45880	ENSG00000165637	VDAC2	TSS102826,TSS123323,TSS131475,TSS146386,TSS149448,TSS15230,TSS159550,TSS190354,TSS39635,TSS6333,TSS68496,TSS77141,TSS77143,TSS95560	50	14	15	21	18	16	NA	16	74.5682	6.23971	OK
P45954	ENSG00000196177	ACADSB	TSS13523,TSS137093,TSS14197,TSS48644,TSS92347	17	6	5	6	1	16	NA	NA	0.65099	0.723331	OK
P45973	ENSG00000094916	CBX5	TSS169119,TSS177115,TSS35935,TSS40021,TSS83802	10	3	2	5	7	2	NA	1	16.9716	4.16765	OK
P45974	ENSG00000111667	USP5	TSS108928,TSS125035,TSS15241,TSS169868,TSS170230,TSS19680,TSS63689	53	17	22	14	NA	9	44	NA	29.3851	4.92529	OK
P45984	ENSG00000050748	MAPK9	TSS119546,TSS121823,TSS156425,TSS157963,TSS157966,TSS159099,TSS194912,TSS23837,TSS35057,TSS35060,TSS61707	4	NA	4	NA	NA	NA	4	NA	8.76151	3.2871	OK
P45985	ENSG00000065559	MAP2K4	TSS151078,TSS159548,TSS184652,TSS187164,TSS20975,TSS22006,TSS24741,TSS3007,TSS3008,TSS30230,TSS48922,TSS62496	5	NA	2	3	NA	NA	5	NA	2.62322	1.85727	OK
P46013	ENSG00000148773	MKI67	TSS103109,TSS109161,TSS116405,TSS18599,TSS82999	67	24	22	21	67	NA	NA	NA	20.115	4.4002	OK
P46060	ENSG00000100401	RANGAP1	TSS112411,TSS116664,TSS14160,TSS180382,TSS2704,TSS38663,TSS47638,TSS8103	71	19	27	25	21	13	34	3	31.408	5.01828	OK
P46063	ENSG00000004700	RECQL	TSS114059,TSS114063,TSS128205,TSS93016,TSS95093,TSS98547	69	26	24	19	46	5	17	1	8.20846	3.20296	OK
P46087	ENSG00000111641	NOP2	TSS101553,TSS11028,TSS11030,TSS11031,TSS111138,TSS128037,TSS131215,TSS185037,TSS1956,TSS20163,TSS2338,TSS24239,TSS29053,TSS29054,TSS29061,TSS32699,TSS50651,TSS64992,TSS64993,TSS93440,TSS97083	57	21	19	17	57	NA	NA	NA	16.4571	4.12574	OK
P46108	ENSG00000167193	CRK	TSS111971,TSS123338,TSS33525,TSS79286	24	7	5	12	NA	NA	24	NA	4.20399	2.37962	OK
P46109	ENSG00000099942	CRKL	TSS121371,TSS175825	29	8	9	12	1	4	24	NA	13.554	3.86334	OK
P46199	ENSG00000085760	MTIF2	TSS144847,TSS161308,TSS169477,TSS177688,TSS179866,TSS182066,TSS185177,TSS18912,TSS57901,TSS72537,TSS90934	5	4	1	NA	5	NA	NA	0	8.57236	3.25887	OK
P46379	ENSG00000234651	BAG6	TSS101873,TSS101875,TSS108301,TSS111903,TSS117101,TSS117102,TSS126123,TSS126129,TSS131561,TSS141149,TSS14800,TSS149014,TSS174489,TSS185113,TSS193148,TSS29286,TSS31747,TSS34198,TSS34718,TSS42190,TSS48278,TSS48635,TSS65180,TSS65187,TSS6836,TSS82805,TSS82809,TSS89942,TSS91033,TSS9265,TSS9269,TSS94024	17	8	7	2	NA	3	14	NA	0	0	OK
P46379	ENSG00000229524	BAG6	TSS106506,TSS107823,TSS111515,TSS113021,TSS113023,TSS114914,TSS120914,TSS124355,TSS125654,TSS128110,TSS132225,TSS134600,TSS143200,TSS152709,TSS157029,TSS16116,TSS162598,TSS163068,TSS170876,TSS179011,TSS24658,TSS37498,TSS4505,TSS47147,TSS47200,TSS66271,TSS84671,TSS84672,TSS92777,TSS93524,TSS94514,TSS96633	17	8	7	2	NA	3	14	NA	0	0	OK
P46379	ENSG00000227761	BAG6	TSS102526,TSS12967,TSS133201,TSS133204,TSS134314,TSS147204,TSS1564,TSS158511,TSS159924,TSS168487,TSS171914,TSS182935,TSS187230,TSS188936,TSS190579,TSS22027,TSS22375,TSS22376,TSS30891,TSS30894,TSS31500,TSS44379,TSS57709,TSS58756,TSS60795,TSS64130,TSS78329,TSS78332,TSS80994,TSS85171,TSS9557,TSS99431	17	8	7	2	NA	3	14	NA	0	0	OK
P46379	ENSG00000228760	BAG6	TSS111080,TSS113512,TSS12887,TSS12890,TSS136893,TSS15357,TSS165838,TSS167724,TSS167725,TSS168957,TSS17356,TSS174076,TSS177875,TSS186312,TSS186313,TSS189973,TSS189975,TSS191313,TSS34991,TSS3585,TSS40381,TSS42836,TSS53009,TSS58943,TSS69299,TSS69303,TSS73546,TSS76609,TSS77930,TSS8971,TSS95460,TSS97523	17	8	7	2	NA	3	14	NA	0	0	OK
P46379	ENSG00000096155	BAG6	TSS105784,TSS106231,TSS106232,TSS12090,TSS122998,TSS123594,TSS1326,TSS144026,TSS144424,TSS144955,TSS146811,TSS154793,TSS162359,TSS177490,TSS181073,TSS189048,TSS192961,TSS21657,TSS26283,TSS39234,TSS46029,TSS51118,TSS51122,TSS58236,TSS6008,TSS69048,TSS78557,TSS79487,TSS82133,TSS8320,TSS85239,TSS99950	17	8	7	2	NA	3	14	NA	0	0	OK
P46379	ENSG00000233348	BAG6	TSS103173,TSS103297,TSS103990,TSS109172,TSS109806,TSS109899,TSS118660,TSS124153,TSS12630,TSS127633,TSS13299,TSS157275,TSS168875,TSS184803,TSS187466,TSS191044,TSS191047,TSS24275,TSS37330,TSS42263,TSS44028,TSS44513,TSS55349,TSS56561,TSS64021,TSS65106,TSS6763,TSS6764,TSS78954,TSS79472,TSS83083,TSS9838	17	8	7	2	NA	3	14	NA	0	0	OK
P46379	ENSG00000204463	BAG6	TSS128166,TSS134608,TSS13849,TSS152720,TSS16252,TSS166711,TSS166998,TSS168906,TSS17690,TSS177510,TSS182964,TSS189532,TSS192002,TSS193532,TSS21180,TSS29076,TSS29077,TSS37720,TSS48988,TSS52785,TSS54181,TSS54238,TSS55771,TSS87733,TSS97484,TSS97556,TSS98860,TSS98866	17	8	7	2	NA	3	14	NA	53.5173	5.76864	OK
P46459	ENSG00000073969	NSF	TSS129239,TSS131823,TSS162457,TSS169392,TSS50859,TSS56800,TSS56801,TSS72523,TSS89063	56	17	19	20	26	17	3	10	7.12888	3.02306	OK
P46527	ENSG00000111276	CDKN1B	TSS15644,TSS161989,TSS38943,TSS78020	3	NA	2	1	NA	1	2	NA	5.17516	2.62648	OK
P46734	ENSG00000034152	MAP2K3	TSS109355,TSS3824,TSS43651,TSS48970,TSS5363,TSS56181,TSS70302,TSS91221	23	7	5	11	1	7	15	NA	19.5327	4.35985	OK
P46736	ENSG00000185515	BRCC3	TSS107678,TSS111413,TSS155002,TSS188161,TSS35404,TSS45883,TSS50145,TSS82785	13	6	4	3	3	NA	10	NA	5.03547	2.59347	OK
P46776	ENSG00000166441	RPL27A	TSS135354,TSS136791,TSS139941,TSS141568,TSS141570,TSS141573,TSS157864,TSS186949,TSS27303	28	7	10	11	9	6	10	3	1575.73	10.6227	OK
P46777	ENSG00000122406	RPL5	TSS116167,TSS12814,TSS13483,TSS35510,TSS85858	93	31	28	34	36	18	36	3	940.9	9.87943	OK
P46778	ENSG00000122026	RPL21	TSS139633,TSS143427,TSS152424,TSS176140,TSS189730,TSS195218,TSS46143,TSS86237,TSS89880	20	7	2	11	8	1	11	NA	321.161	8.33164	OK
P46779	ENSG00000108107	RPL28	TSS113003,TSS116360,TSS195278,TSS195280,TSS195281,TSS35409,TSS61821,TSS77106,TSS83560	10	4	1	5	5	2	3	NA	1510.53	10.5618	OK
P46781	ENSG00000170889	RPS9	TSS125754,TSS161556,TSS162044,TSS170699,TSS38995,TSS51003,TSS74747,TSS93595,TSS93596	60	20	16	24	21	14	23	2	881.529	9.7855	OK
P46782	ENSG00000083845	RPS5	TSS102623,TSS110607,TSS128486,TSS128487,TSS20022,TSS26571,TSS39473,TSS47139	24	7	7	10	9	3	11	1	1031.69	10.0122	OK
P46783	ENSG00000124614	RPS10	TSS10715,TSS126694,TSS164768,TSS25635,TSS40385,TSS61625	29	10	8	11	9	5	12	3	879.329	9.7819	OK
P46821	ENSG00000131711	MAP1B	TSS160963,TSS186356,TSS40815,TSS58831	42	19	19	4	11	4	27	NA	0	0	OK
P46926	ENSG00000113552	GNPDA1	TSS125894,TSS13836,TSS155633,TSS158125,TSS168401,TSS168402,TSS168403,TSS183133,TSS92455	35	9	12	14	NA	1	34	NA	6.20703	2.8494	OK
P46934	ENSG00000069869	NEDD4	TSS105198,TSS11094,TSS115155,TSS129779,TSS167581,TSS16984,TSS194790,TSS34996,TSS45605,TSS56066,TSS56524	11	NA	11	NA	NA	NA	11	NA	2.28253	1.71481	OK
P46940	ENSG00000140575	IQGAP1	TSS113015,TSS121141,TSS121555,TSS137444,TSS144082,TSS15167,TSS160762,TSS162271,TSS27092,TSS28301,TSS44622,TSS49071,TSS51830,TSS53830,TSS70012,TSS88587,TSS89462	106	39	51	16	1	28	77	0	22.6765	4.56538	OK
P46976	ENSG00000163754	GYG1	TSS1006,TSS103504,TSS106518,TSS109566,TSS120784,TSS143502,TSS189402,TSS21316,TSS73580,TSS82130,TSS91532,TSS91534,TSS97149	3	NA	3	NA	NA	NA	3	NA	31.2214	5.00995	OK
P46977	ENSG00000134910	STT3A	TSS104389,TSS129619,TSS130315,TSS132933,TSS146552,TSS154875,TSS16713,TSS170811,TSS185325,TSS187392,TSS39091,TSS40170,TSS46648,TSS63314,TSS63544,TSS93698	33	11	10	12	15	4	NA	14	21.2361	4.47483	OK
P47224	ENSG00000183155	RABIF	TSS55141	4	NA	2	2	NA	NA	4	NA	2.41714	1.77279	OK
P47755	ENSG00000198898	CAPZA2	TSS145193,TSS157892,TSS189371,TSS193720,TSS31309,TSS58424,TSS67287,TSS80284,TSS85611,TSS85618,TSS85619	34	11	10	13	8	9	17	NA	17.7464	4.22854	OK
P47756	ENSG00000077549	CAPZB	TSS118671,TSS128850,TSS133040,TSS133042,TSS14590,TSS16158,TSS165608,TSS174866,TSS28212,TSS3638,TSS64135	89	20	29	40	13	21	54	1	53.2275	5.76095	OK
P47897	ENSG00000172053	QARS	TSS100899,TSS103264,TSS110435,TSS115076,TSS116847,TSS118856,TSS127640,TSS128239,TSS136859,TSS137109,TSS147643,TSS150017,TSS161901,TSS174824,TSS182773,TSS193473,TSS52584,TSS5629,TSS61617,TSS63558,TSS70634,TSS84767,TSS92437	97	28	28	41	29	NA	68	NA	151.111	7.24898	OK
P47914	ENSG00000162244	RPL29	TSS102874,TSS102919,TSS164545,TSS168294,TSS183186,TSS30302,TSS45256,TSS84528	16	6	5	5	6	3	4	3	954.195	9.89965	OK
P47929	ENSG00000205076	LGALS7	TSS150759,TSS173867	6	3	2	1	2	NA	1	3	0	0	OK
P47929	ENSG00000178934	LGALS7B	TSS163317,TSS173979	6	3	2	1	2	NA	1	3	0	0	OK
P47974	ENSG00000152518	ZFP36L2	TSS136154	2	1	1	NA	NA	NA	2	NA	5.36968	2.67122	OK
P47985	ENSG00000169021	UQCRFS1	TSS175116	18	4	6	8	1	9	NA	8	38.2277	5.2938	OK
P48047	ENSG00000241837	ATP5O	TSS152907,TSS167860,TSS179603,TSS183993,TSS26849,TSS35214,TSS44820,TSS59082,TSS62818	36	9	8	19	11	5	4	16	98.7708	6.64055	OK
P48059	ENSG00000169756	LIMS1	TSS126503,TSS135551,TSS152013,TSS153993,TSS154824,TSS173780,TSS174430,TSS186299,TSS3168,TSS37888,TSS41684,TSS43451,TSS54305,TSS54851,TSS63296,TSS64910	9	3	2	4	3	3	2	1	12.9578	3.803	OK
P48147	ENSG00000085377	PREP	TSS31892,TSS40100	41	14	14	13	NA	NA	41	NA	7.15065	3.02692	OK
P48200	ENSG00000136381	IREB2	TSS101585,TSS147436,TSS185359,TSS40922,TSS5034,TSS52513,TSS78851,TSS86817,TSS89011,TSS94187	5	1	3	1	NA	NA	5	NA	7.46724	3.08189	OK
P48380	ENSG00000080298	RFX3	TSS104772,TSS114937,TSS122585,TSS128720,TSS194372,TSS38655,TSS43534,TSS61516,TSS72867	3	1	2	NA	3	NA	NA	NA	1.55875	1.35544	OK
P48382	ENSG00000143390	RFX5	TSS107426,TSS123778,TSS127824,TSS138784,TSS141683,TSS161541,TSS162167,TSS185580,TSS20494,TSS2533,TSS37475,TSS37894,TSS45419,TSS48563,TSS69310,TSS72908,TSS73564,TSS89299,TSS89300,TSS92243	29	11	9	9	29	NA	NA	NA	28.008	4.85838	OK
P48426	ENSG00000150867	PIP4K2A	TSS176242,TSS2880,TSS37456,TSS67489,TSS70945,TSS88547	16	5	6	5	3	6	7	NA	19.9459	4.3886	OK
P48444	ENSG00000095139	ARCN1	TSS135273,TSS141669,TSS178202,TSS934	86	29	31	26	29	35	20	2	30.6038	4.98203	OK
P48449	ENSG00000160285	LSS	TSS103985,TSS11630,TSS186244,TSS29394,TSS61806,TSS66646,TSS67319,TSS85655,TSS85659,TSS89134	37	14	16	7	3	34	NA	NA	18.1263	4.25749	OK
P48506	ENSG00000001084	GCLC	TSS116362,TSS14255,TSS157360,TSS171412,TSS176596,TSS24274,TSS29122,TSS40103,TSS49658,TSS71132,TSS73202,TSS7879	17	6	5	6	NA	NA	17	NA	5.43501	2.68594	OK
P48507	ENSG00000023909	GCLM	TSS181211,TSS5511,TSS83168	11	2	4	5	NA	3	8	NA	3.91759	2.29795	OK
P48553	ENSG00000160218	TRAPPC10	TSS156714,TSS166631,TSS182627,TSS188813,TSS191475,TSS31363,TSS64559,TSS75462,TSS77399,TSS91908,TSS9654	1	NA	1	NA	NA	NA	1	NA	6.86568	2.97557	OK
P48556	ENSG00000099341	PSMD8	TSS111384,TSS174503,TSS184282,TSS185142,TSS37349,TSS62821,TSS66922,TSS70884,TSS8818	22	6	6	10	0	9	13	NA	75.9464	6.26578	OK
P48594	ENSG00000206073	SERPINB4	TSS127109,TSS155067,TSS42208,TSS71311,TSS89717	2	NA	2	NA	NA	NA	NA	2	0	0	OK
P48634	ENSG00000204469	PRRC2A	TSS110467,TSS116552,TSS161206,TSS164077,TSS167074,TSS176040,TSS193552,TSS27651,TSS41597,TSS45014,TSS45601,TSS74122,TSS8700,TSS95595	19	5	6	8	15	0	4	NA	44.4787	5.50712	OK
P48634	ENSG00000231370	PRRC2A	TSS100346,TSS105436,TSS108514,TSS111020,TSS114845,TSS143797,TSS164851,TSS191858,TSS2667,TSS35127,TSS45639,TSS47131,TSS68827,TSS80238,TSS89897	19	5	6	8	15	0	4	NA	0	0	OK
P48634	ENSG00000226618	PRRC2A	TSS11705,TSS119551,TSS119571,TSS128207,TSS138284,TSS146515,TSS158232,TSS167247,TSS32756,TSS33505,TSS33506,TSS33512,TSS79641,TSS85266,TSS89013	19	5	6	8	15	0	4	NA	0	0	OK
P48634	ENSG00000231825	PRRC2A	TSS108270,TSS115395,TSS117782,TSS13401,TSS147161,TSS152773,TSS167042,TSS27267,TSS28599,TSS30617,TSS37502,TSS46572,TSS87045,TSS87046,TSS93298	19	5	6	8	15	0	4	NA	0	0	OK
P48634	ENSG00000225748	PRRC2A	TSS103153,TSS105964,TSS115003,TSS12537,TSS137149,TSS138206,TSS150124,TSS157011,TSS157124,TSS157127,TSS163092,TSS4532,TSS54228,TSS90672,TSS90876	19	5	6	8	15	0	4	NA	0	0	OK
P48634	ENSG00000206427	PRRC2A	TSS101130,TSS106874,TSS10941,TSS126358,TSS126753,TSS13502,TSS135625,TSS142229,TSS160458,TSS16955,TSS25952,TSS25962,TSS27830,TSS36630,TSS54159	19	5	6	8	15	0	4	NA	0	0	OK
P48634	ENSG00000225164	PRRC2A	TSS101160,TSS118394,TSS118395,TSS118652,TSS125432,TSS142204,TSS16732,TSS172005,TSS181078,TSS181924,TSS18608,TSS195273,TSS42094,TSS45147,TSS60061	19	5	6	8	15	0	4	NA	0	0	OK
P48637	ENSG00000100983	GSS	TSS109808,TSS14038,TSS181282	25	7	9	9	NA	2	23	NA	22.0321	4.52557	OK
P48643	ENSG00000150753	CCT5	TSS107320,TSS12087,TSS134875,TSS138410,TSS152956,TSS152981,TSS172043,TSS174694,TSS176023,TSS188721,TSS87908,TSS98041	180	44	62	74	6	29	145	NA	94.2536	6.5737	OK
P48651	ENSG00000156471	PTDSS1	TSS101700,TSS132300,TSS194834,TSS41854,TSS45005,TSS46910	2	NA	2	NA	2	NA	NA	NA	119.477	6.91261	OK
P48723	ENSG00000155304	HSPA13	TSS101447,TSS126505,TSS140260	24	8	7	9	NA	24	NA	NA	13.3712	3.84511	OK
P48729	ENSG00000113712	CSNK1A1	TSS102815,TSS112663,TSS140901,TSS156747,TSS158848,TSS159346,TSS165252,TSS43753,TSS97811,TSS98497	18	8	5	5	10	NA	8	NA	42.0717	5.42867	OK
P48730	ENSG00000141551	CSNK1D	TSS10353,TSS105268,TSS105270,TSS105979,TSS106911,TSS112440,TSS116654,TSS118297,TSS123079,TSS131889,TSS132335,TSS135695,TSS14225,TSS146094,TSS163696,TSS169407,TSS195030,TSS22701,TSS38698,TSS40672,TSS59090,TSS83779,TSS89038,TSS90136,TSS94171	6	2	3	1	6	NA	NA	NA	17.0693	4.17547	OK
P48735	ENSG00000182054	IDH2	TSS138487,TSS138492,TSS68253,TSS84328	75	31	22	22	13	41	12	9	8.21955	3.2047	OK
P48736	ENSG00000105851	PIK3CG	TSS103803,TSS110902,TSS125303,TSS139544,TSS182489	7	3	4	NA	1	NA	6	NA	3.92578	2.30035	OK
P48739	ENSG00000180957	PITPNB	TSS101772,TSS103717,TSS117302,TSS119588,TSS119590,TSS124070,TSS14791,TSS158152,TSS188812,TSS47119	41	13	17	11	NA	2	39	NA	13.5701	3.86494	OK
P48960	ENSG00000123146	CD97	TSS123048,TSS128263,TSS141041,TSS159231,TSS177569,TSS18074,TSS38606,TSS40637,TSS47055,TSS53111,TSS94122,TSS95625	4	2	2	NA	2	2	NA	NA	12.1409	3.71599	OK
P49005	ENSG00000106628	POLD2	TSS106264,TSS108009,TSS117567,TSS117570,TSS135549,TSS143919,TSS149950,TSS152966,TSS167330,TSS23427,TSS29264,TSS29884,TSS64248,TSS65199,TSS65668,TSS99643,TSS99774	22	7	8	7	3	3	16	NA	136.655	7.10491	OK
P49006	ENSG00000175130	MARCKSL1	TSS168865	7	3	2	2	1	3	3	NA	27.1024	4.81262	OK
P49023	ENSG00000089159	PXN	TSS104347,TSS1111,TSS136140,TSS136141,TSS144961,TSS156822,TSS161013,TSS193766,TSS28632,TSS33924,TSS38301,TSS51877,TSS65766,TSS68082,TSS69975,TSS87655,TSS94940,TSS97522	1	NA	NA	1	NA	NA	1	NA	5.35738	2.66843	OK
P49069	ENSG00000164615	CAMLG	TSS36536,TSS95309	2	1	NA	1	2	NA	NA	NA	24.6551	4.68117	OK
P49116	ENSG00000177463	NR2C2	TSS103202,TSS104480,TSS130405,TSS170975,TSS3909,TSS39888,TSS44809,TSS58115,TSS75360,TSS79257,TSS86742	12	4	3	5	12	NA	NA	NA	3.68042	2.22664	OK
P49137	ENSG00000162889	MAPKAPK2	TSS103796,TSS118538,TSS152639,TSS45441	12	4	7	1	2	NA	10	NA	13.366	3.84459	OK
P49189	ENSG00000143149	ALDH9A1	TSS12647,TSS15127,TSS156139,TSS157224,TSS159689,TSS190866	36	10	16	10	NA	20	15	1	11.9927	3.69963	OK
P49207	ENSG00000109475	RPL34	TSS146435,TSS146437,TSS164960,TSS177885,TSS37953,TSS37956,TSS79379	6	2	3	1	4	NA	2	NA	784.862	9.61813	OK
P49247	ENSG00000153574	RPIA	TSS58346	46	14	14	18	NA	10	36	NA	9.80908	3.43417	OK
P49257	ENSG00000074695	LMAN1	TSS117925,TSS139531,TSS2552,TSS36178,TSS8259	19	5	7	7	6	6	NA	7	6.89481	2.9809	OK
P49321	ENSG00000132780	NASP	TSS101663,TSS122546,TSS133662,TSS144509,TSS144520,TSS150883,TSS189084,TSS23948,TSS23949,TSS23951,TSS50427,TSS56907,TSS59977,TSS59978,TSS59979,TSS99822	92	38	21	33	NA	12	80	NA	66.2151	6.07071	OK
P49327	ENSG00000169710	FASN	TSS174729,TSS190796,TSS33217,TSS46053,TSS90013,TSS94365	139	54	67	18	NA	21	118	NA	38.2983	5.29639	OK
P49336	ENSG00000132964	CDK8	TSS15119,TSS151984,TSS30639,TSS79534,TSS8148,TSS96644	1	1	NA	NA	NA	NA	1	NA	4.38802	2.42976	OK
P49354	ENSG00000168522	FNTA	TSS112116,TSS125904,TSS126896,TSS128303,TSS136712,TSS159384,TSS163254,TSS163255,TSS163256,TSS190455,TSS22228,TSS26608,TSS4223,TSS77660,TSS95969	6	2	1	3	NA	NA	6	NA	25.2557	4.71456	OK
P49366	ENSG00000095059	DHPS	TSS104267,TSS105437,TSS122640,TSS126444,TSS13756,TSS139971,TSS144522,TSS149073,TSS153992,TSS167387,TSS169691,TSS17403,TSS175418,TSS179783,TSS185974,TSS22872,TSS22875,TSS38748,TSS46711,TSS77865,TSS8349,TSS93485	5	1	2	2	NA	NA	5	NA	50.0673	5.67433	OK
P49368	ENSG00000163468	CCT3	TSS139156,TSS157350,TSS157355,TSS158675,TSS162458,TSS175651,TSS186423,TSS194275,TSS21472,TSS33916,TSS52407,TSS68131,TSS6952,TSS70535,TSS86475	129	38	50	41	9	29	91	NA	78.1672	6.30683	OK
P49406	ENSG00000115364	MRPL19	TSS122842,TSS133545,TSS162134,TSS32355,TSS52654,TSS89157	10	3	3	4	4	5	NA	1	8.0091	3.17138	OK
P49411	ENSG00000178952	TUFM	TSS117103,TSS140345,TSS170684,TSS72922	120	46	37	37	33	53	20	14	79.6061	6.33282	OK
P49427	ENSG00000099804	CDC34	TSS115716,TSS137366,TSS171566,TSS28457,TSS36785,TSS61925,TSS66002,TSS90609	2	1	1	NA	NA	NA	2	NA	22.4159	4.54942	OK
P49441	ENSG00000151689	INPP1	TSS104756,TSS107252,TSS109658,TSS124927,TSS137223,TSS163813,TSS17139,TSS175925,TSS18227,TSS27165,TSS60677,TSS67040,TSS85104,TSS94267,TSS97289	2	NA	1	1	NA	NA	2	NA	1.30454	1.20448	OK
P49454	ENSG00000117724	CENPF	TSS161248,TSS73778,TSS78591,TSS86611	3	2	1	NA	3	NA	NA	NA	20.7759	4.44466	OK
P49458	ENSG00000143742	SRP9	TSS153060,TSS71759,TSS71764	13	5	3	5	5	3	4	1	85.8603	6.44063	OK
P49459	ENSG00000077721	UBE2A	TSS104762,TSS134485,TSS176083,TSS26954	1	NA	1	NA	1	NA	NA	NA	15.3901	4.03475	OK
P49585	ENSG00000161217	PCYT1A	TSS121697,TSS12861,TSS132089,TSS135598,TSS141748,TSS168395,TSS175518,TSS2675,TSS27356,TSS38629,TSS41160,TSS41596,TSS54695,TSS59631,TSS9798	19	6	4	9	NA	9	10	NA	5.54345	2.71005	OK
P49588	ENSG00000090861	AARS	TSS109583,TSS124604,TSS126703,TSS148344,TSS162013,TSS52885,TSS55860	96	21	30	45	NA	6	90	NA	89.2026	6.4951	OK
P49589	ENSG00000110619	CARS	TSS101639,TSS119470,TSS155539,TSS167415,TSS16910,TSS185565,TSS192471,TSS42984,TSS43345,TSS64937,TSS64943,TSS7794,TSS83215	55	19	19	17	9	6	40	NA	25.7029	4.73892	OK
P49590	ENSG00000112855	HARS2	TSS120693,TSS129513,TSS142876,TSS142882,TSS175106,TSS175107,TSS176167,TSS193731,TSS33895,TSS69942,TSS69944,TSS74357,TSS88820	12	3	4	5	NA	12	NA	NA	3.65108	2.21757	OK
P49591	ENSG00000031698	SARS	TSS115850,TSS139033,TSS188718,TSS33379,TSS40549,TSS77469	49	15	16	18	NA	4	45	NA	101.39	6.67793	OK
P49641	ENSG00000196547	MAN2A2	TSS10255,TSS103991,TSS1160,TSS11972,TSS12227,TSS126588,TSS13141,TSS139375,TSS144312,TSS144979,TSS150038,TSS151374,TSS152860,TSS160423,TSS16092,TSS18452,TSS185068,TSS190891,TSS191726,TSS26963,TSS3717,TSS3796,TSS40314,TSS40980,TSS44564,TSS54705,TSS57079,TSS76714,TSS83282	1	1	NA	NA	NA	NA	1	NA	2.15579	1.658	OK
P49642	ENSG00000198056	PRIM1	TSS103769,TSS104449,TSS104711,TSS121563,TSS164848,TSS170344,TSS31135,TSS85430	13	3	4	6	NA	3	10	NA	14.0085	3.90771	OK
P49643	ENSG00000146143	PRIM2	TSS66212,TSS73584,TSS80254,TSS80257,TSS88404,TSS97038	35	11	12	12	5	11	19	NA	8.32315	3.22082	OK
P49662	ENSG00000196954	CASP4	TSS107127,TSS113651,TSS113655,TSS121863,TSS125349,TSS13384,TSS157134,TSS165328,TSS167187,TSS29888,TSS33772,TSS50032,TSS74522	1	1	NA	NA	NA	1	NA	NA	10.3039	3.49875	OK
P49674	ENSG00000213923	CSNK1E	TSS100320,TSS109358,TSS131598,TSS132740,TSS149046,TSS150070,TSS163,TSS16345,TSS28330,TSS33775,TSS77229,TSS86225,TSS90590,TSS90592,TSS94339	5	2	3	NA	5	NA	NA	NA	46.0899	5.55735	OK
P49720	NA	NA	NA	35	10	8	17	4	7	21	3	NA	NA	NA
P49721	ENSG00000126067	PSMB2	TSS152030	27	8	7	12	2	7	18	NA	26.9702	4.80582	OK
P49736	ENSG00000073111	MCM2	TSS112794,TSS122929,TSS125545,TSS13410,TSS192075,TSS64756,TSS77006,TSS87254,TSS89149	91	37	41	13	26	23	42	0	23.2315	4.59881	OK
P49748	ENSG00000072778	ACADVL	TSS104873,TSS111405,TSS11365,TSS115783,TSS119756,TSS130195,TSS133649,TSS133653,TSS13406,TSS137800,TSS14385,TSS150643,TSS151768,TSS164679,TSS167482,TSS169993,TSS171871,TSS176633,TSS191945,TSS195422,TSS20481,TSS20856,TSS21693,TSS28948,TSS28949,TSS40754,TSS41325,TSS5990,TSS60761,TSS91141,TSS93416,TSS94259,TSS954,TSS95871	75	23	32	20	27	34	NA	14	19.3802	4.3491	OK
P49750	ENSG00000119596	YLPM1	TSS124668,TSS161857,TSS184884,TSS189679,TSS33951,TSS56053,TSS83265	10	4	3	3	10	NA	NA	NA	14.4935	3.95359	OK
P49753	ENSG00000119673	ACOT2	TSS191992,TSS49247,TSS77570	13	5	6	2	NA	13	NA	NA	2.89538	1.96176	OK
P49755	ENSG00000170348	TMED10	TSS142470,TSS145020,TSS160678,TSS179079,TSS63648,TSS84240	24	6	5	13	8	5	2	9	62.0046	5.97739	OK
P49756	ENSG00000119707	RBM25	TSS102501,TSS112697,TSS145037,TSS28716,TSS40762,TSS58777,TSS58778,TSS58779,TSS59437,TSS74294,TSS76959,TSS76960,TSS87758	26	13	9	4	26	NA	NA	NA	9.11102	3.33786	OK
P49757	ENSG00000133961	NUMB	TSS103199,TSS108772,TSS109423,TSS109732,TSS121148,TSS126580,TSS145607,TSS145944,TSS158942,TSS162924,TSS163895,TSS171371,TSS179990,TSS21899,TSS21900,TSS21905,TSS22258,TSS23868,TSS2664,TSS3075,TSS3877,TSS52746,TSS92445	1	NA	NA	1	1	NA	NA	NA	21.0859	4.46505	OK
P49760	ENSG00000176444	CLK2	TSS106307,TSS108561,TSS112649,TSS140995,TSS15171,TSS155579,TSS158456,TSS169121	4	2	2	NA	4	NA	NA	NA	18.1539	4.25957	OK
P49760	ENSG00000261893	CLK2	TSS111600,TSS146849,TSS172588,TSS48500,TSS57680,TSS79356,TSS80248	4	2	2	NA	4	NA	NA	NA	0	0	OK
P49761	ENSG00000179335	CLK3	TSS113908,TSS125292,TSS125295,TSS137617,TSS146275,TSS149945,TSS151294,TSS15894,TSS173672,TSS185173,TSS18592,TSS18595,TSS28188,TSS31971,TSS41453,TSS5109,TSS52794,TSS614,TSS64817,TSS7402,TSS86340,TSS89329,TSS90145,TSS9206,TSS93165,TSS9698,TSS9702	5	2	3	NA	5	NA	NA	NA	34.3905	5.14529	OK
P49768	ENSG00000080815	PSEN1	TSS10364,TSS107594,TSS117801,TSS133081,TSS159408,TSS167671,TSS171110,TSS178466,TSS188025,TSS19153,TSS24597,TSS28371,TSS28372,TSS28373,TSS46345,TSS46346,TSS46347,TSS76745,TSS79891,TSS93526	1	NA	NA	1	NA	NA	NA	1	6.25277	2.85853	OK
P49770	ENSG00000119718	EIF2B2	TSS109834,TSS162597,TSS287,TSS39534,TSS49768,TSS75755,TSS85865	22	8	7	7	2	2	18	NA	10.8247	3.56373	OK
P49773	ENSG00000169567	HINT1	TSS106399,TSS121209,TSS121663,TSS13170,TSS172221,TSS67195,TSS69810,TSS79523,TSS88180,TSS93216	8	2	2	4	NA	NA	8	NA	198.783	7.64229	OK
P49790	ENSG00000124789	NUP153	TSS148478,TSS76225	29	10	12	7	10	7	12	NA	9.8404	3.43835	OK
P49792	ENSG00000153201	RANBP2	TSS117033,TSS159166,TSS175144,TSS177545	16	4	6	6	NA	3	13	NA	5.59936	2.72233	OK
P49795	ENSG00000171700	RGS19	TSS102408,TSS137566,TSS15855,TSS43609	3	1	1	1	1	2	NA	NA	14.5492	3.95877	OK
P49796	ENSG00000138835	RGS3	TSS100809,TSS101083,TSS10316,TSS106865,TSS109564,TSS12218,TSS123716,TSS123767,TSS127192,TSS128748,TSS140805,TSS153726,TSS158597,TSS161745,TSS161845,TSS16605,TSS170076,TSS189812,TSS32577,TSS37285,TSS41370,TSS52190,TSS55130,TSS60162,TSS71472,TSS77034,TSS77804,TSS78389,TSS81582	3	NA	1	2	NA	NA	3	NA	7.553	3.09643	OK
P49815	ENSG00000103197	TSC2	TSS102147,TSS108080,TSS110887,TSS129649,TSS131032,TSS133170,TSS141916,TSS150024,TSS176588,TSS17968,TSS179952,TSS187436,TSS193329,TSS31973,TSS38757,TSS53879,TSS56784,TSS56785,TSS59489,TSS62991,TSS69849,TSS77593,TSS87355,TSS88953,TSS90945,TSS99962	8	1	7	NA	NA	NA	8	NA	15.6939	4.06125	OK
P49821	ENSG00000167792	NDUFV1	TSS103682,TSS117442,TSS175868,TSS182083,TSS23710,TSS3329,TSS33962,TSS35118,TSS54302,TSS61078,TSS67117,TSS72369,TSS72376,TSS90757,TSS90759,TSS92117,TSS96501	15	5	6	4	6	7	NA	2	62.6674	5.99248	OK
P49840	ENSG00000105723	GSK3A	TSS127142,TSS181313,TSS191315,TSS6042	7	2	2	3	NA	NA	7	NA	13.1586	3.82361	OK
P49841	ENSG00000082701	GSK3B	TSS12025,TSS164085,TSS70690,TSS94154	12	5	4	3	1	2	9	NA	3.89721	2.29196	OK
P49842	ENSG00000226257	STK19	TSS120587,TSS123998,TSS127225,TSS143879,TSS165648,TSS17461,TSS184222,TSS184223,TSS3154,TSS3156,TSS42642,TSS60640	1	1	NA	NA	1	NA	NA	NA	0	0	OK
P49842	ENSG00000236250	STK19	TSS102778,TSS183664,TSS22482,TSS25869,TSS27956,TSS36206,TSS36859,TSS45820,TSS54272,TSS61214,TSS84385	1	1	NA	NA	1	NA	NA	NA	0	0	OK
P49842	ENSG00000234947	STK19	TSS116923,TSS165012,TSS17475,TSS175688,TSS177818,TSS183543,TSS188709,TSS192615,TSS195742,TSS52510,TSS53197	1	1	NA	NA	1	NA	NA	NA	0	0	OK
P49842	ENSG00000204344	STK19	TSS101878,TSS112240,TSS137662,TSS152265,TSS152266,TSS155745,TSS16343,TSS16802,TSS170074,TSS174041,TSS192714,TSS24745,TSS29485,TSS58344,TSS98658	1	1	NA	NA	1	NA	NA	NA	7.46245	3.08108	OK
P49842	ENSG00000226033	STK19	TSS115399,TSS119163,TSS120831,TSS161232,TSS161234,TSS38670,TSS44270,TSS56708,TSS57125,TSS60206,TSS62627,TSS91484	1	1	NA	NA	1	NA	NA	NA	0	0	OK
P49842	ENSG00000206342	STK19	TSS1084,TSS110865,TSS115828,TSS130788,TSS133765,TSS146752,TSS183538,TSS22923,TSS79940,TSS92881,TSS98007	1	1	NA	NA	1	NA	NA	NA	0	0	OK
P49848	ENSG00000106290	TAF6	TSS118894,TSS120253,TSS128431,TSS128445,TSS133147,TSS135653,TSS136896,TSS139035,TSS170851,TSS193375,TSS3339,TSS50569,TSS60687,TSS69227,TSS78864,TSS84089,TSS88529	18	6	6	6	18	NA	NA	NA	19.9814	4.39104	OK
P49902	ENSG00000076685	NT5C2	TSS111160,TSS120883,TSS132590,TSS143421,TSS159640,TSS159642,TSS160025,TSS18707,TSS71854,TSS75055,TSS87516,TSS87729,TSS94440	12	3	3	6	NA	NA	12	NA	25.9754	4.75357	OK
P49903	ENSG00000086475	SEPHS1	TSS111792,TSS114160,TSS145468,TSS165422,TSS193733,TSS96226	26	7	9	10	8	9	9	NA	49.1182	5.64726	OK
P49913	ENSG00000164047	CAMP	TSS12345,TSS181414	2	NA	1	1	NA	NA	NA	2	2.30634	1.72524	OK
P49914	ENSG00000136371	MTHFS	TSS185537,TSS20333,TSS24854,TSS66592	14	3	5	6	NA	9	5	NA	9.4403	3.38409	OK
P49915	ENSG00000163655	GMPS	TSS168801,TSS62224,TSS89943	100	31	23	46	6	20	74	NA	56.3866	5.84264	OK
P49916	ENSG00000005156	LIG3	TSS107168,TSS131680,TSS138987,TSS145214,TSS150803,TSS1629,TSS169078,TSS178059,TSS186967,TSS18764,TSS42267,TSS54730,TSS7268,TSS83503,TSS87375,TSS93132	78	24	21	33	78	NA	NA	NA	7.26152	3.04641	OK
P49959	ENSG00000020922	MRE11A	TSS14027,TSS141680,TSS159877,TSS159878,TSS18943,TSS36907,TSS70382,TSS85175,TSS85753,TSS946	49	22	16	11	37	2	10	NA	5.37976	2.6735	OK
P50053	ENSG00000138030	KHK	TSS10948,TSS131036,TSS151792,TSS166152,TSS79423,TSS79764	2	NA	1	1	NA	1	1	NA	8.20702	3.20273	OK
P50213	ENSG00000166411	IDH3A	TSS121670,TSS132013,TSS140412,TSS142,TSS162374,TSS163403,TSS163408,TSS163410,TSS174753,TSS181849,TSS181850,TSS22381,TSS40349,TSS43174,TSS4392,TSS6514,TSS87978,TSS87979	49	17	16	16	9	34	4	2	13.1407	3.82178	OK
P50336	ENSG00000143224	PPOX	TSS101061,TSS120668,TSS122354,TSS122355,TSS133558,TSS140310,TSS159569,TSS17612,TSS17618,TSS176819,TSS181305,TSS191312,TSS40785,TSS5114,TSS53601,TSS53605,TSS61938,TSS68560,TSS82402	15	5	5	5	1	14	NA	0	10.1244	3.47566	OK
P50395	ENSG00000057608	GDI2	TSS109941,TSS115288,TSS132381,TSS168699,TSS29770,TSS44277,TSS58108,TSS58111,TSS65384	106	35	34	37	NA	14	92	NA	76.3467	6.27327	OK
P50402	ENSG00000102119	EMD	TSS117995,TSS138379,TSS139558,TSS142149,TSS154633,TSS162460,TSS67257,TSS67659,TSS81790	18	5	4	9	10	3	NA	5	27.445	4.8301	OK
P50416	ENSG00000110090	CPT1A	TSS118195,TSS136199,TSS156325,TSS21286,TSS46478,TSS54354,TSS80450,TSS83108	34	12	13	9	15	16	NA	3	0.0247838	0.0353196	OK
P50453	ENSG00000170542	SERPINB9	TSS92672	50	15	16	19	2	11	37	NA	9.14029	3.34203	OK
P50502	ENSG00000100380	ST13	TSS154067,TSS159165,TSS164372,TSS25856,TSS49177,TSS98459	36	10	14	12	1	14	21	NA	60.0631	5.93223	OK
P50542	ENSG00000139197	PEX5	TSS109221,TSS119232,TSS122986,TSS124160,TSS124658,TSS130963,TSS134155,TSS135508,TSS139539,TSS150734,TSS157126,TSS157754,TSS175448,TSS185027,TSS21262,TSS34788,TSS3657,TSS76286,TSS76843	4	1	NA	3	NA	NA	4	NA	28.5574	4.88545	OK
P50552	ENSG00000125753	VASP	TSS128698,TSS129339,TSS152534,TSS165464,TSS183858,TSS185545,TSS41893,TSS41897,TSS64100,TSS78097,TSS78101	2	NA	NA	2	NA	NA	2	NA	12.1632	3.71844	OK
P50570	ENSG00000079805	DNM2	TSS10805,TSS120838,TSS135372,TSS149729,TSS158161,TSS173329,TSS174775,TSS178039,TSS188450,TSS188630,TSS192668,TSS24574,TSS3328,TSS36500,TSS394,TSS4419,TSS51007,TSS60158,TSS75717,TSS95975,TSS9898	106	44	43	19	61	15	30	NA	35.8723	5.20447	OK
P50579	ENSG00000111142	METAP2	TSS163769,TSS194374,TSS23972,TSS23974,TSS41969,TSS41972,TSS47155,TSS75135,TSS83248,TSS96111	17	3	7	7	NA	2	15	NA	72.3322	6.19637	OK
P50613	ENSG00000134058	CDK7	TSS148794,TSS165758,TSS20460,TSS21085,TSS24763,TSS35378,TSS37392,TSS39098,TSS53400,TSS71497,TSS71498,TSS89909,TSS89912	15	7	3	5	9	4	2	NA	5.36223	2.66953	OK
P50748	ENSG00000184445	KNTC1	TSS106184,TSS139536,TSS154897,TSS156434,TSS160217,TSS34704,TSS44550,TSS45739,TSS56006,TSS56008,TSS61989,TSS77894,TSS86317,TSS88163	23	6	17	NA	NA	NA	23	NA	11.2454	3.61417	OK
P50749	ENSG00000101265	RASSF2	TSS134195,TSS142213,TSS42302	15	3	8	4	NA	2	13	NA	6.79208	2.96201	OK
P50750	ENSG00000136807	CDK9	TSS159895,TSS187000,TSS192554,TSS37853,TSS58901,TSS81596	37	12	12	13	13	10	14	NA	16.7406	4.14898	OK
P50851	ENSG00000198589	LRBA	TSS11353,TSS12437,TSS131356,TSS149766,TSS152360,TSS169229,TSS17422,TSS189027,TSS189126,TSS194111,TSS29440,TSS3897,TSS91660	41	14	26	1	NA	4	37	NA	10.3833	3.50885	OK
P50897	ENSG00000131238	PPT1	TSS11287,TSS116570,TSS133823,TSS172506,TSS173322,TSS62061,TSS62065,TSS74120	17	5	5	7	1	5	11	NA	18.2985	4.27042	OK
P50914	ENSG00000188846	RPL14	TSS104707,TSS113696,TSS15733,TSS182159,TSS29217,TSS68051,TSS78637,TSS80684,TSS86401	35	11	10	14	7	12	11	5	602.441	9.23707	OK
P50990	ENSG00000156261	CCT8	TSS10331,TSS11841,TSS119141,TSS127984,TSS146024,TSS161564,TSS23221,TSS29432,TSS49346,TSS63,TSS97345,TSS99018	246	74	56	116	14	38	194	0	101.4	6.67807	OK
P50991	ENSG00000115484	CCT4	TSS123346,TSS193218,TSS37174,TSS64410,TSS85473,TSS92901	120	38	43	39	8	24	88	NA	61.0046	5.9543	OK
P50995	ENSG00000122359	ANXA11	TSS105806,TSS12040,TSS128729,TSS159863,TSS48130,TSS68739,TSS71748,TSS72993,TSS90093	50	15	15	20	NA	11	39	NA	94.0224	6.5702	OK
P51003	ENSG00000090060	PAPOLA	TSS105632,TSS105680,TSS105817,TSS110959,TSS131591,TSS136554,TSS139166,TSS145756,TSS15146,TSS172428,TSS177506,TSS182312,TSS189384,TSS192950,TSS24757,TSS26697,TSS30421,TSS36587,TSS40991,TSS48053,TSS48513,TSS69165,TSS69167,TSS83145,TSS95406	43	14	16	13	8	6	29	NA	35.1952	5.17773	OK
P51114	ENSG00000114416	FXR1	TSS10161,TSS114798,TSS117922,TSS134933,TSS136040,TSS23137,TSS3091,TSS35346,TSS37665,TSS39071,TSS41139,TSS41140,TSS44688,TSS50742,TSS59171,TSS74281,TSS82612,TSS9431,TSS99520,TSS99795	36	16	13	7	31	3	2	NA	60.57	5.94416	OK
P51116	ENSG00000129245	FXR2	TSS112076,TSS117459,TSS117460,TSS121193,TSS145626,TSS192359,TSS47689	12	4	4	4	12	NA	NA	NA	5.19293	2.63062	OK
P51148	ENSG00000108774	RAB5C	TSS122804,TSS137509,TSS148771,TSS29622,TSS47512,TSS4999,TSS61384,TSS91209	72	25	19	28	14	17	28	13	26.223	4.76675	OK
P51149	ENSG00000075785	RAB7A	TSS10816,TSS125195,TSS154369,TSS162141,TSS175096	93	30	25	38	23	25	26	19	33.4115	5.10482	OK
P51151	ENSG00000123595	RAB9A	TSS11079,TSS34817	6	4	1	1	NA	2	3	1	5.40581	2.67938	OK
P51157	ENSG00000157869	RAB28	TSS104537,TSS108700,TSS153825,TSS194540,TSS72202	5	NA	2	3	NA	NA	5	NA	12.7658	3.78302	OK
P51159	ENSG00000069974	RAB27A	TSS127127,TSS163341,TSS168011,TSS187680,TSS190589,TSS3172,TSS48811,TSS6290,TSS69568,TSS72602,TSS91012,TSS92166	15	7	2	6	5	6	NA	4	6.43747	2.89481	OK
P51398	ENSG00000132676	DAP3	TSS100097,TSS100102,TSS117906,TSS121655,TSS139059,TSS139061,TSS140288,TSS145672,TSS164447,TSS173731,TSS179502,TSS182956,TSS191108,TSS22573,TSS29640,TSS33243,TSS70978,TSS73858,TSS73860,TSS77775,TSS92296,TSS92298	30	9	8	13	12	10	NA	8	40.4152	5.37209	OK
P51449	ENSG00000143365	RORC	TSS112537,TSS116825,TSS149743,TSS188003	2	1	1	NA	NA	2	NA	NA	0	0	OK
P51451	ENSG00000136573	BLK	TSS114769,TSS130320,TSS162923,TSS179209,TSS1800,TSS4783	3	NA	NA	3	NA	3	NA	NA	53.6932	5.77329	OK
P51452	ENSG00000108861	DUSP3	TSS110192,TSS136539,TSS25669,TSS42551,TSS55689,TSS55690	13	3	2	8	NA	1	12	NA	0.59098	0.669916	OK
P51530	ENSG00000138346	DNA2	TSS140242,TSS159779,TSS184536,TSS186820,TSS33314,TSS51279	3	NA	3	0	NA	NA	3	0	4.01209	2.32541	OK
P51531	ENSG00000080503	SMARCA2	TSS101172,TSS101174,TSS115324,TSS116336,TSS131682,TSS147488,TSS150065,TSS166204,TSS166433,TSS20383,TSS60302,TSS60782,TSS6738,TSS70165,TSS82109	11	6	5	NA	11	NA	NA	NA	7.64991	3.11269	OK
P51532	ENSG00000127616	SMARCA4	TSS101969,TSS103826,TSS111268,TSS124851,TSS141103,TSS14162,TSS143244,TSS16063,TSS173057,TSS173061,TSS24829,TSS35977,TSS39067,TSS44036,TSS48108,TSS71649,TSS75992,TSS82505	22	9	6	7	22	NA	NA	NA	132.102	7.05639	OK
P51553	ENSG00000067829	IDH3G	TSS14219,TSS173035,TSS173333,TSS173338,TSS178341,TSS47184,TSS60285,TSS63180,TSS65195,TSS78492	6	1	1	4	NA	6	NA	0	27.9371	4.85485	OK
P51570	ENSG00000108479	GALK1	TSS10261,TSS118649,TSS171203,TSS193751,TSS39110,TSS51614,TSS67247,TSS80528,TSS82410,TSS85578	15	5	4	6	NA	1	14	NA	22.9899	4.58436	OK
P51571	ENSG00000180879	SSR4	TSS129185,TSS135271,TSS135523,TSS163227,TSS171041,TSS18059,TSS31853,TSS35987,TSS45062,TSS54051,TSS54053,TSS59819	16	6	4	6	6	4	NA	6	114.749	6.85486	OK
P51572	ENSG00000185825	BCAP31	TSS133541,TSS136899,TSS146300,TSS16637,TSS25732,TSS38309,TSS80607,TSS86694	22	9	4	9	5	15	NA	2	25.069	4.70426	OK
P51580	ENSG00000137364	TPMT	TSS141755	6	0	3	3	NA	NA	6	NA	1.86597	1.51902	OK
P51608	ENSG00000169057	MECP2	TSS171522,TSS190212,TSS35756,TSS53976,TSS6091,TSS63374,TSS73486,TSS81031	20	8	5	7	19	NA	NA	1	5.59038	2.72036	OK
P51610	ENSG00000172534	HCFC1	TSS107476,TSS135577,TSS19046,TSS40992,TSS98270	118	53	46	19	106	1	9	2	25.3446	4.71944	OK
P51648	ENSG00000072210	ALDH3A2	TSS104225,TSS108355,TSS149295,TSS156416,TSS163371,TSS169707,TSS171602,TSS177954,TSS184662,TSS184731,TSS190289,TSS19303,TSS33501,TSS36654,TSS6397,TSS75206,TSS81614,TSS82422,TSS87629	17	6	6	5	5	12	NA	0	3.71209	2.23637	OK
P51649	ENSG00000112294	ALDH5A1	TSS36276,TSS41731,TSS50864,TSS74852,TSS93279	33	13	9	11	4	25	1	3	97.5522	6.62282	OK
P51659	ENSG00000133835	HSD17B4	TSS110067,TSS112375,TSS122245,TSS127899,TSS127901,TSS131445,TSS142574,TSS144216,TSS149742,TSS161035,TSS167221,TSS167700,TSS16935,TSS171563,TSS173734,TSS175544,TSS183449,TSS188311,TSS191882,TSS59255,TSS71949,TSS73645,TSS76024,TSS79146,TSS80839,TSS82864	86	32	28	26	32	53	1	NA	16.9077	4.16251	OK
P51665	ENSG00000103035	PSMD7	TSS120306,TSS120307,TSS136877,TSS174705,TSS22944,TSS55925	33	13	7	13	3	9	21	NA	41.3283	5.40355	OK
P51692	ENSG00000173757	STAT5B	TSS120755,TSS160276,TSS187033,TSS21036,TSS35943,TSS68256	15	4	6	5	NA	NA	15	NA	6.98343	2.99701	OK
P51784	ENSG00000102226	USP11	TSS108565,TSS159881,TSS178515,TSS192011,TSS195138,TSS25838,TSS34040,TSS37093,TSS39648,TSS59374,TSS74154,TSS99816	17	4	11	2	NA	1	16	NA	28.5276	4.88399	OK
P51808	ENSG00000165169	DYNLT3	TSS158686,TSS177607,TSS90207	1	NA	NA	1	NA	NA	1	NA	0	0	OK
P51809	ENSG00000124333	VAMP7	TSS100292,TSS100294,TSS118082,TSS118087,TSS136098,TSS191321	7	2	NA	5	4	2	1	NA	12.4393	3.74839	OK
P51812	ENSG00000177189	RPS6KA3	TSS100488,TSS103017,TSS116311,TSS168968,TSS188788,TSS26016,TSS42910,TSS56741,TSS62714	31	11	10	10	NA	2	29	NA	4.29308	2.40411	OK
P51858	ENSG00000143321	HDGF	TSS11643,TSS181624,TSS190529,TSS24698,TSS26821,TSS29613,TSS64236,TSS76551,TSS78761,TSS92876,TSS97314	31	8	10	13	4	15	12	NA	74.3285	6.23512	OK
P51946	ENSG00000134480	CCNH	TSS106426,TSS132246,TSS159828,TSS167385,TSS19274,TSS48320,TSS5155,TSS58371,TSS63687,TSS99752	6	1	3	2	4	NA	2	NA	11.9829	3.69854	OK
P51948	ENSG00000020426	MNAT1	TSS105382,TSS192110,TSS25124,TSS48870,TSS55195,TSS55196,TSS66882,TSS66884,TSS66886	2	2	NA	NA	2	NA	NA	NA	14.1867	3.92474	OK
P51956	ENSG00000136098	NEK3	TSS118248,TSS122082,TSS134620,TSS136486,TSS152046,TSS152723,TSS171422,TSS175941,TSS179457	1	NA	1	NA	NA	NA	1	NA	5.35216	2.66725	OK
P51965	ENSG00000170142	UBE2E1	TSS101058,TSS129916,TSS165462,TSS166148,TSS166149,TSS1757,TSS181053,TSS184744,TSS56063,TSS91866	9	1	2	6	NA	2	7	NA	60.3754	5.93959	OK
P51991	ENSG00000170144	HNRNPA3	TSS108626,TSS167386,TSS181652,TSS78834,TSS85025	58	18	18	22	44	6	5	3	96.7744	6.61138	OK
P52209	ENSG00000142657	PGD	TSS100768,TSS118598,TSS119243,TSS141857,TSS145582,TSS154903,TSS163869,TSS46782,TSS72419,TSS87255,TSS91688,TSS9987	52	15	18	19	NA	10	39	3	31.607	5.02711	OK
P52272	ENSG00000099783	HNRNPM	TSS10482,TSS111034,TSS128907,TSS146881,TSS146882,TSS146883,TSS147515,TSS160384,TSS163513,TSS165165,TSS169738,TSS178568,TSS185185,TSS27065,TSS52141,TSS89281	109	38	39	32	82	6	12	9	54.4235	5.79243	OK
P52292	ENSG00000182481	KPNA2	TSS139665,TSS150541,TSS162384,TSS162862,TSS21848,TSS52887,TSS78043	55	18	21	16	16	13	26	NA	80.5202	6.34909	OK
P52294	ENSG00000114030	KPNA1	TSS108905,TSS143693,TSS144756,TSS166762,TSS185338,TSS185339,TSS18853,TSS28069,TSS90903,TSS96127	13	6	6	1	4	2	7	NA	5.43713	2.68642	OK
P52298	ENSG00000114503	NCBP2	TSS123813,TSS128139,TSS131362,TSS133013,TSS180932,TSS183611,TSS187195,TSS33331,TSS41372,TSS77592,TSS81831,TSS95995	9	2	4	3	6	NA	3	NA	27.9505	4.85552	OK
P52306	ENSG00000138698	RAP1GDS1	TSS116241,TSS116242,TSS122628,TSS128731,TSS128734,TSS134183,TSS134185,TSS134188,TSS147658,TSS161279,TSS170497,TSS189109,TSS38248,TSS56279,TSS64936,TSS76049,TSS79899,TSS79900,TSS98445	51	9	17	25	NA	1	50	NA	20.8234	4.4478	OK
P52333	ENSG00000105639	JAK3	TSS120446,TSS13168,TSS135987,TSS49175,TSS6447,TSS85535	7	1	6	NA	NA	NA	7	NA	0	0	OK
P52429	ENSG00000153933	DGKE	TSS109965,TSS131503,TSS175823,TSS34555,TSS77323,TSS87886	1	NA	1	NA	1	NA	NA	NA	2.12712	1.64483	OK
P52434	ENSG00000163882	POLR2H	TSS100192,TSS100205,TSS10386,TSS126248,TSS149266,TSS150264,TSS171367,TSS190093,TSS2911,TSS40776,TSS48391,TSS56262,TSS72460,TSS8353	17	6	3	8	2	1	14	NA	50.4606	5.6854	OK
P52435	ENSG00000005075	POLR2J	TSS44840,TSS62837	1	NA	NA	1	NA	NA	1	NA	34.631	5.15506	OK
P52565	ENSG00000141522	ARHGDIA	TSS104366,TSS104368,TSS105241,TSS126384,TSS143893,TSS176611,TSS184358,TSS192651,TSS195247,TSS195251,TSS195253,TSS47447,TSS71797,TSS99821	34	11	12	11	NA	5	27	2	91.4912	6.53124	OK
P52566	ENSG00000111348	ARHGDIB	TSS114197,TSS11925,TSS120427,TSS159839,TSS172429,TSS32966,TSS33280,TSS50940,TSS99132	45	14	13	18	1	3	39	2	239.762	7.91146	OK
P52594	ENSG00000173744	AGFG1	TSS10424,TSS10429,TSS147907,TSS160130,TSS178492,TSS21601,TSS95744	6	1	3	2	2	1	3	NA	10.8759	3.56996	OK
P52597	ENSG00000169813	HNRNPF	TSS111032,TSS144925,TSS156115,TSS176425,TSS195058,TSS75076,TSS87641	64	21	21	22	14	18	23	9	84.0106	6.40957	OK
P52630	ENSG00000170581	STAT2	TSS105447,TSS132752,TSS140112,TSS140811,TSS148948,TSS158973,TSS174177,TSS177316,TSS194523,TSS29746,TSS61844	8	2	6	NA	1	NA	7	NA	20.7671	4.44408	OK
P52655	ENSG00000165417	GTF2A1	TSS110402,TSS129016,TSS47650,TSS9695	6	2	2	2	NA	NA	6	NA	13.0946	3.81707	OK
P52657	ENSG00000140307	GTF2A2	TSS161027,TSS167905,TSS179461,TSS41089,TSS41777,TSS41780,TSS59115,TSS77318,TSS77322	1	NA	1	NA	NA	NA	1	NA	25.7755	4.74284	OK
P52701	ENSG00000116062	MSH6	TSS106627,TSS157589,TSS178828,TSS178835,TSS185286,TSS194504,TSS22398,TSS33992,TSS58449,TSS81855	76	29	30	17	29	22	25	NA	168.521	7.40532	OK
P52732	ENSG00000138160	KIF11	TSS115099	18	7	11	NA	NA	NA	18	NA	13.2592	3.83382	OK
P52735	ENSG00000160293	VAV2	TSS104002,TSS113805,TSS29125,TSS7137,TSS85676	13	4	4	5	NA	NA	13	NA	2.22091	1.68747	OK
P52756	ENSG00000003756	RBM5	TSS110874,TSS110938,TSS128843,TSS133319,TSS13645,TSS139466,TSS153615,TSS153977,TSS15667,TSS167027,TSS167342,TSS191819,TSS20611,TSS28063,TSS3048,TSS32477,TSS36547,TSS38398,TSS48444,TSS51668,TSS54624,TSS56428,TSS65606,TSS82638	18	9	6	3	18	NA	NA	NA	13.866	3.89394	OK
P52758	ENSG00000132541	HRSP12	TSS102109,TSS123721,TSS143316,TSS34829,TSS55072,TSS74721	9	3	2	4	NA	7	2	NA	3.074	2.02645	OK
P52788	ENSG00000102172	SMS	TSS103284,TSS178244,TSS180657,TSS71582,TSS93833	5	1	NA	4	NA	NA	5	NA	21.7658	4.5088	OK
P52789	ENSG00000159399	HK2	TSS123220,TSS39713,TSS68281	121	43	61	17	23	77	21	NA	33.8631	5.12363	OK
P52815	ENSG00000262814	MRPL12	TSS54196	27	8	9	10	8	9	4	6	43.0339	5.46054	OK
P52824	ENSG00000145214	DGKQ	TSS128762,TSS131817,TSS16477,TSS46853,TSS51155	1	NA	NA	1	NA	1	NA	NA	5.5633	2.71442	OK
P52888	ENSG00000172009	THOP1	TSS108358,TSS11051,TSS113769,TSS115950,TSS130268,TSS30528,TSS41423,TSS43963,TSS44874,TSS65015,TSS66912,TSS74546,TSS88456,TSS97033	33	11	12	10	NA	5	28	NA	24.6612	4.68152	OK
P52907	ENSG00000116489	CAPZA1	TSS132192,TSS150187,TSS15980,TSS178322,TSS187075,TSS70723	60	18	19	23	14	11	31	4	41.8881	5.42251	OK
P52948	ENSG00000110713	NUP98	TSS114245,TSS124470,TSS130433,TSS143318,TSS143319,TSS147015,TSS150453,TSS162200,TSS17516,TSS182299,TSS185966,TSS26560,TSS2769,TSS36680,TSS38637,TSS55667,TSS64785,TSS83414,TSS90477	0	0	NA	NA	0	NA	NA	NA	15.1394	4.01252	OK
P53007	ENSG00000100075	SLC25A1	TSS14577,TSS163718,TSS176902,TSS85466,TSS88785	8	2	2	4	3	2	NA	3	41.9591	5.42489	OK
P53041	ENSG00000011485	PPP5C	TSS1013,TSS101535,TSS116528,TSS125279,TSS131427,TSS140455,TSS146991,TSS17611,TSS177310,TSS181866,TSS193479,TSS35416,TSS37587,TSS41661,TSS43256	27	9	10	8	3	3	21	NA	29.0797	4.91072	OK
P53350	ENSG00000166851	PLK1	TSS1309,TSS135260,TSS146441,TSS164379,TSS167199,TSS171372,TSS47554,TSS66344,TSS79746	9	3	5	1	4	NA	5	NA	68.4392	6.11768	OK
P53365	ENSG00000132254	ARFIP2	TSS101973,TSS106821,TSS142723,TSS142724,TSS160925,TSS160927,TSS1974,TSS49191	20	7	6	7	NA	14	6	NA	12.5015	3.75505	OK
P53367	ENSG00000164144	ARFIP1	TSS114941,TSS131757,TSS132428,TSS141912,TSS149787,TSS150444,TSS168746,TSS26745,TSS41942,TSS42612,TSS80245	57	11	25	21	NA	28	29	NA	4.24706	2.39151	OK
P53384	ENSG00000103274	NUBP1	TSS101270,TSS11246,TSS119067,TSS137923,TSS18329,TSS66486,TSS71412,TSS7541	7	2	2	3	NA	NA	7	NA	5.55567	2.71274	OK
P53396	ENSG00000131473	ACLY	TSS137809,TSS15052,TSS174206,TSS188018,TSS190191,TSS47355,TSS73920,TSS83617,TSS90379	145	63	54	28	35	32	78	NA	47.3407	5.59517	OK
P53582	ENSG00000164024	METAP1	TSS10456,TSS124099,TSS129538,TSS132828,TSS164229,TSS183144,TSS187482,TSS188188,TSS42767,TSS51019,TSS60109,TSS90129	10	4	4	2	7	1	2	NA	24.2251	4.65679	OK
P53597	ENSG00000163541	SUCLG1	TSS100436,TSS10177,TSS104103,TSS111820,TSS112876,TSS156215,TSS44926,TSS94901,TSS98701	13	4	4	5	NA	13	NA	NA	23.7685	4.63043	OK
P53602	ENSG00000167508	MVD	TSS100384,TSS1236,TSS123919,TSS126916,TSS141314,TSS141318,TSS175335,TSS177289,TSS179381,TSS180630,TSS191534,TSS19199,TSS37208,TSS54550,TSS71972,TSS78110,TSS83618	16	5	6	5	NA	3	13	NA	46.4428	5.56812	OK
P53609	ENSG00000164219	PGGT1B	TSS117986,TSS136348,TSS154068,TSS154072,TSS165877	2	1	0	1	NA	NA	2	NA	3.39584	2.13614	OK
P53611	ENSG00000137955	RABGGTB	TSS101822,TSS119011,TSS119635,TSS137006,TSS137009,TSS155137,TSS167967,TSS167971,TSS167972,TSS167973,TSS185193,TSS27998,TSS35988,TSS94210	6	2	3	1	NA	NA	6	NA	19.5649	4.36211	OK
[truncated: 4,018 more rows]
