# Supplementary material for: Deepening into Intracellular Signaling Landscape through Integrative Spatial Proteomics and Transcriptomics in a Lymphoma Model
Source: Biomolecules. 2021 Nov 26;11(12):1776. doi: 10.3390/biom11121776 (PMC8699084; doi:10.3390/biom11121776)
Supplement: Supplementary file 1 [file biomolecules-11-01776-s001.zip › Table S4.xls]

## Sheet: 5157p 5166ENSG
Uniprot.ID	gene_id	gene_short_name	tss_id	UN.VP	REP3.VP	REP2.VP	REP1.VP	NUC.VP	ORG.VP	CYT.VP	MB.VP	FPKM	log2(FPKM+1)	FPKM_status
A0AVT1	ENSG00000033178	UBA6	TSS149989,TSS161722,TSS168273,TSS194025,TSS194851,TSS55002	52	19	29	4	NA	5	47	NA	8.75885	3.28671	OK
A0FGR8	ENSG00000117868	ESYT2	TSS137622,TSS15890,TSS17273,TSS35380,TSS8896	17	8	8	1	9	8	NA	0	5.75537	2.75603	OK
A0JNW5	ENSG00000111647	UHRF1BP1L	TSS100927,TSS121900,TSS137547,TSS158045,TSS167804,TSS173858,TSS35137,TSS67293,TSS86474	2	1	1	NA	NA	1	1	NA	4.56214	2.47564	OK
A0M8Q6	ENSG00000211685	IGLC7	TSS80942	15	4	4	7	6	NA	5	4	2.02771	1.59823	OK
A1L0T0	ENSG00000105135	ILVBL	TSS107258,TSS114829,TSS118508,TSS121454,TSS125120,TSS128182,TSS139396,TSS165950,TSS195612,TSS26735,TSS73894,TSS73895,TSS81106,TSS83812	4	NA	3	1	NA	4	NA	NA	15.8101	4.07126	OK
A2A288	ENSG00000178199	ZC3H12D	TSS103211,TSS126066,TSS140643,TSS158998,TSS16240,TSS175745,TSS21039	3	NA	3	NA	NA	NA	3	NA	4.02616	2.32946	OK
A2RRP1	ENSG00000151779	NBAS	TSS115375,TSS116930,TSS142473,TSS18624,TSS18625,TSS52000,TSS54163,TSS59396,TSS59399	0	NA	0	NA	NA	NA	NA	0	8.64747	3.27015	OK
A2VDJ0	ENSG00000121210	KIAA0922	TSS102603,TSS112726,TSS133636,TSS156581,TSS16336,TSS16337,TSS194841,TSS45138	2	1	NA	1	2	NA	NA	NA	31.4801	5.02148	OK
A3KMH1	ENSG00000102763	VWA8	TSS104463,TSS156217,TSS177643,TSS72496	76	36	24	16	13	57	NA	6	3.2207	2.07748	OK
A3KN83	ENSG00000139697	SBNO1	TSS134888,TSS149209,TSS83386	31	13	15	3	3	6	22	NA	6.43198	2.89375	OK
A4D1E9	ENSG00000105793	GTPBP10	TSS105023,TSS145261,TSS181994,TSS27535,TSS45617,TSS58491,TSS5882,TSS69293,TSS8073	4	3	1	NA	4	NA	NA	NA	5.58376	2.71891	OK
A4D1P6	ENSG00000105875	WDR91	TSS108190,TSS140062,TSS157575,TSS171075,TSS182708,TSS25921,TSS27064,TSS32413,TSS75053	1	NA	NA	1	1	NA	NA	NA	5.5039	2.70131	OK
A5YKK6	ENSG00000125107	CNOT1	TSS100463,TSS121642,TSS124900,TSS133391,TSS142024,TSS146620,TSS16044,TSS161895,TSS163435,TSS33276,TSS34483,TSS38141,TSS38142,TSS43975,TSS50775,TSS55202,TSS56159,TSS56165,TSS57014,TSS69249,TSS69332,TSS78189	82	29	23	30	52	17	11	2	86.8001	6.45615	OK
A6NC98	ENSG00000168071	CCDC88B	TSS108965,TSS123776,TSS165689,TSS171198,TSS178558,TSS186165,TSS186258,TSS191798,TSS71389	10	1	9	NA	NA	NA	10	NA	7.40761	3.0717	OK
A6NDG6	ENSG00000184207	PGP	TSS183681,TSS98706	29	10	11	8	NA	3	26	NA	13.7774	3.88532	OK
A6NDU8	ENSG00000205765	C5orf51	TSS127273,TSS147485,TSS93808	4	1	2	1	NA	NA	4	NA	2.67176	1.87647	OK
A6NED2	ENSG00000166965	RCCD1	TSS111973,TSS137143,TSS166140,TSS175173,TSS193793,TSS193795,TSS193798,TSS36361,TSS56978	8	2	4	2	NA	2	6	NA	25.355	4.72	OK
A6NFQ2	ENSG00000170379	FAM115C	TSS10607,TSS115560,TSS115562,TSS15992,TSS15993,TSS165825	3	1	2	NA	NA	2	1	NA	1.71268	1.43972	OK
A6NHR9	ENSG00000101596	SMCHD1	TSS104050,TSS158910,TSS186321,TSS187777,TSS194107,TSS194709,TSS2296,TSS28140,TSS35151,TSS4299,TSS54878,TSS69442,TSS78271,TSS84609	36	16	11	9	35	NA	NA	1	7.51676	3.0903	OK
A6NHZ5	ENSG00000185028	LRRC14B	TSS26852	4	NA	4	NA	NA	NA	4	NA	3.04144	2.01487	OK
A6NIH7	ENSG00000175970	UNC119B	TSS179059,TSS89075	9	3	3	3	NA	NA	9	NA	13.3532	3.8433	OK
A6NIZ1	ENSG00000254893	RP11-466P24.2	TSS195499,TSS68606	24	9	2	13	3	13	5	3	11.5954	3.65483	OK
A6NJ78	ENSG00000169519	METTL15	TSS100693,TSS111107,TSS15823,TSS161365,TSS190165,TSS24938,TSS30398,TSS54187,TSS56599	5	1	2	2	2	3	NA	NA	1.74628	1.45748	OK
A6NKF1	ENSG00000168061	SAC3D1	TSS113354,TSS113356,TSS135367,TSS162438,TSS180795,TSS96471	1	NA	NA	1	1	NA	NA	NA	12.0026	3.70073	OK
A8K0Z3	ENSG00000181404	XXyac-YRM2039.2	TSS26531,TSS59835,TSS70479,TSS93632	13	3	8	2	7	5	1	NA	4.07443	2.34325	OK
A8MPS7	ENSG00000161179	YDJC	TSS102312,TSS156244,TSS156247,TSS157753,TSS180007,TSS193169	2	NA	2	NA	NA	NA	2	NA	33.4145	5.10494	OK
A8MQ11	ENSG00000123965	PMS2P5	TSS10238,TSS105429,TSS69392	1	NA	1	NA	NA	1	NA	NA	7.34148	3.0603	OK
A8MXV4	ENSG00000213965	NUDT19	TSS120232	6	2	2	2	NA	6	NA	NA	4.40947	2.43549	OK
A9UHW6	ENSG00000125457	MIF4GD	TSS103472,TSS106773,TSS112493,TSS112495,TSS131908,TSS150737,TSS193834,TSS42198,TSS42199,TSS63484,TSS63930,TSS82198	4	NA	1	3	NA	2	2	NA	36.8496	5.24221	OK
B0I1T2	ENSG00000136286	MYO1G	TSS21922,TSS24782,TSS30271,TSS44500,TSS48211,TSS53659,TSS62535	63	25	25	13	37	13	13	NA	47.2561	5.59264	OK
B2RTY4	ENSG00000066933	MYO9A	TSS110838,TSS115425,TSS121554,TSS128859,TSS150386,TSS15599,TSS156619,TSS171516,TSS174765,TSS184987,TSS194781,TSS26993,TSS28852,TSS47489,TSS49828,TSS68343,TSS79826,TSS96371	1	NA	1	NA	NA	NA	1	NA	1.82769	1.49962	OK
B5ME19	ENSG00000205609	EIF3CL	TSS117262,TSS117266,TSS168499	57	22	23	12	29	11	16	1	49.0943	5.64657	OK
B7ZAQ6	ENSG00000117262	GPR89A	TSS114318,TSS12865,TSS133932,TSS136484,TSS139422,TSS139423,TSS142579,TSS158374,TSS175952,TSS41868,TSS67055,TSS85395	3	1	NA	2	2	NA	NA	1	4.07058	2.34215	OK
C9J798	ENSG00000170667	RASA4B	TSS113883,TSS138876,TSS189786,TSS193291,TSS195324,TSS30146	6	1	3	2	2	NA	4	NA	7.48109	3.08425	OK
C9JLW8	ENSG00000225663	FAM195B	TSS124766,TSS127944,TSS136737,TSS160819,TSS160976,TSS179399,TSS181031,TSS19834,TSS20002,TSS69198	3	NA	NA	3	1	NA	2	NA	21.5443	4.49469	OK
E9PAV3	ENSG00000196531	NACA	TSS114585,TSS115148,TSS119991,TSS122752,TSS12770,TSS131370,TSS149888,TSS149890,TSS149892,TSS150509,TSS153549,TSS164097,TSS190506,TSS30155,TSS30820,TSS45879,TSS55387,TSS84138,TSS88334,TSS9120	65	23	21	21	18	16	24	7	521.127	9.02826	OK
I3L1I5	ENSG00000263264	CTB-133G6.1	TSS85162	1	NA	1	NA	NA	NA	1	NA	5.89728	2.78603	OK
O00115	ENSG00000105612	DNASE2	TSS192902,TSS33090,TSS33091,TSS57948,TSS82280	5	1	1	3	NA	2	3	NA	21.5999	4.49824	OK
O00116	ENSG00000018510	AGPS	TSS145023,TSS186779,TSS91852	59	20	24	15	25	30	NA	4	3.93528	2.30313	OK
O00139	ENSG00000068796	KIF2A	TSS10215,TSS135793,TSS14156,TSS155093,TSS32583,TSS48424,TSS80313,TSS82210,TSS82746	42	21	13	8	31	4	7	NA	15.1145	4.01029	OK
O00148	ENSG00000123136	DDX39A	TSS101064,TSS101587,TSS128177,TSS13155,TSS137739,TSS149245,TSS149249,TSS155866,TSS15656,TSS158244,TSS163541,TSS167542,TSS173735,TSS189924,TSS7920,TSS79748,TSS8518	48	19	21	8	27	7	9	5	74.3426	6.23539	OK
O00154	ENSG00000097021	ACOT7	TSS127783,TSS152137,TSS152138,TSS166339,TSS31369,TSS38552,TSS49924,TSS67971,TSS83553	34	11	11	12	NA	3	31	NA	23.5869	4.61982	OK
O00159	ENSG00000197879	MYO1C	TSS110690,TSS113368,TSS121276,TSS133459,TSS137094,TSS15295,TSS154279,TSS157150,TSS171858,TSS184184,TSS192747,TSS29710,TSS32385,TSS47337,TSS47659,TSS5207,TSS56121,TSS64336,TSS82611,TSS94039,TSS96904	19	7	9	3	10	1	8	NA	6.54499	2.91552	OK
O00161	ENSG00000092531	SNAP23	TSS112252,TSS112253,TSS12142,TSS130219,TSS130221,TSS130223,TSS143712,TSS15848,TSS17245,TSS185054,TSS191143,TSS193514,TSS193551,TSS193678,TSS31408,TSS42759,TSS543,TSS98209	25	4	4	17	3	7	9	6	11.1801	3.60645	OK
O00165	ENSG00000143575	HAX1	TSS102693,TSS116193,TSS133486,TSS137916,TSS151561,TSS156061,TSS25267,TSS28757,TSS7968,TSS90286	4	2	1	1	NA	4	NA	NA	87.8885	6.47392	OK
O00170	ENSG00000110711	AIP	TSS142993,TSS25399,TSS43400	33	13	10	10	2	5	26	NA	61.6822	5.96998	OK
O00178	ENSG00000100226	GTPBP1	TSS114099,TSS115186,TSS12039,TSS176753,TSS180102,TSS190040,TSS19467,TSS35008,TSS37464,TSS47230,TSS56641,TSS59699,TSS71679	33	12	11	10	11	3	19	NA	17.5942	4.21678	OK
O00182	ENSG00000168961	LGALS9	TSS106388,TSS1555,TSS1556,TSS160474,TSS160476,TSS175909,TSS183412,TSS19510,TSS36837,TSS6330,TSS6372,TSS64771,TSS88161,TSS9410,TSS95184,TSS98529	7	2	1	4	3	3	1	NA	6.19213	2.84642	OK
O00186	ENSG00000116266	STXBP3	TSS114574,TSS175603,TSS23099,TSS23791,TSS41099,TSS57715,TSS75715	25	7	11	7	12	7	3	3	5.38425	2.67452	OK
O00189	ENSG00000221838	AP4M1	TSS101096,TSS121814,TSS127414,TSS15692,TSS178091,TSS178093,TSS180251,TSS181995,TSS23564,TSS30360,TSS31367,TSS53472,TSS88310,TSS89290	1	NA	1	NA	NA	NA	1	NA	6.49295	2.90553	OK
O00192	ENSG00000099889	ARVCF	TSS137062,TSS138920,TSS181970,TSS195583,TSS60249,TSS74023,TSS80642,TSS81640,TSS84892,TSS93967	2	1	1	NA	NA	2	NA	NA	2.18858	1.67291	OK
O00193	ENSG00000110696	C11orf58	TSS133902,TSS133904,TSS15563,TSS164215,TSS16799,TSS191224,TSS27208,TSS33049,TSS51639,TSS89544	6	1	2	3	NA	1	5	NA	30.2615	4.96632	OK
O00203	ENSG00000132842	AP3B1	TSS115292,TSS116466,TSS127509,TSS151276,TSS40322,TSS65496,TSS74017,TSS95209	47	19	24	4	7	15	25	NA	5.48471	2.69704	OK
O00214	ENSG00000116977	LGALS8	TSS10025,TSS106535,TSS111986,TSS11339,TSS115032,TSS1219,TSS1223,TSS132266,TSS136378,TSS138311,TSS140129,TSS154022,TSS164137,TSS181167,TSS185642,TSS194779,TSS33953,TSS43102,TSS46237,TSS50949,TSS6777,TSS70004,TSS88394,TSS88397,TSS88795	3	2	NA	1	NA	3	NA	NA	1.02326	1.01668	OK
O00217	ENSG00000110717	NDUFS8	TSS103125,TSS105995,TSS117277,TSS120958,TSS126937,TSS140899,TSS149247,TSS174776,TSS187539,TSS195328,TSS32427,TSS45459,TSS72216,TSS72218	5	1	NA	4	2	2	NA	1	68.1288	6.11121	OK
O00221	ENSG00000146232	NFKBIE	TSS119499,TSS144343,TSS18257	2	NA	NA	2	NA	NA	2	NA	5.34284	2.66513	OK
O00231	ENSG00000108671	PSMD11	TSS110875,TSS115802,TSS141715,TSS142700,TSS179966,TSS33182,TSS33731,TSS34506,TSS87231,TSS95476,TSS96097	79	28	25	26	5	29	45	NA	20.4135	4.42045	OK
O00232	ENSG00000197170	PSMD12	TSS116993,TSS119976,TSS156884,TSS186125,TSS44280,TSS45289,TSS47538,TSS8494	97	20	31	46	7	20	70	NA	6.30681	2.86924	OK
O00233	ENSG00000110801	PSMD9	TSS12219,TSS132557,TSS133322,TSS168172,TSS177116,TSS45135,TSS53435,TSS59410,TSS59411,TSS63131,TSS79918,TSS95138	14	5	5	4	NA	4	10	NA	31.4737	5.0212	OK
O00244	ENSG00000177556	ATOX1	TSS114935,TSS145219,TSS15095,TSS15098,TSS175889,TSS176135,TSS47684	6	NA	3	3	NA	NA	6	NA	40.032	5.35868	OK
O00255	ENSG00000133895	MEN1	TSS104187,TSS118473,TSS129176,TSS136828,TSS187667,TSS188345,TSS21155,TSS50151,TSS6443,TSS82239,TSS86596	12	3	5	4	12	NA	NA	NA	12.037	3.70454	OK
O00257	ENSG00000141582	CBX4	TSS103590,TSS183938,TSS42365,TSS79561	4	2	1	1	4	NA	NA	NA	29.6631	4.93843	OK
O00264	ENSG00000101856	PGRMC1	TSS145291,TSS92464	11	2	3	6	3	4	NA	4	7.88916	3.15205	OK
O00267	ENSG00000196235	SUPT5H	TSS108444,TSS113809,TSS132864,TSS154063,TSS157298,TSS161320,TSS18216,TSS187787,TSS190433,TSS19882,TSS232,TSS38478,TSS55009,TSS61668,TSS66557,TSS85046,TSS8823,TSS93527	45	16	17	12	15	6	24	NA	21.4771	4.49038	OK
O00268	ENSG00000130699	TAF4	TSS110399,TSS136038,TSS166085,TSS166806,TSS167567,TSS193491,TSS21259,TSS52643,TSS65620	12	4	5	3	12	NA	NA	NA	6.61269	2.92841	OK
O00273	ENSG00000160049	DFFA	TSS1276,TSS178559,TSS5019	21	3	6	12	NA	4	17	NA	9.85425	3.44019	OK
O00287	ENSG00000133111	RFXAP	TSS145752,TSS45782	4	2	1	1	4	NA	NA	NA	2.56714	1.83477	OK
O00291	ENSG00000127946	HIP1	TSS135018,TSS135020,TSS14994,TSS189970,TSS50974,TSS80765	40	21	12	7	29	5	6	NA	7.51835	3.09057	OK
O00299	ENSG00000213719	CLIC1	TSS182650,TSS41712,TSS95812,TSS95815	57	17	20	20	3	14	38	2	91.4029	6.52987	OK
O00303	ENSG00000175390	EIF3F	TSS1077,TSS125607,TSS145885,TSS15328,TSS160975,TSS189187,TSS191849,TSS191851,TSS53846,TSS61421	86	25	30	31	28	24	30	4	212.195	7.73603	OK
O00308	ENSG00000198373	WWP2	TSS100775,TSS120579,TSS128866,TSS129971,TSS155943,TSS176692,TSS183126,TSS183633,TSS183635,TSS184078,TSS40243,TSS42059,TSS42061,TSS45222,TSS54710,TSS6878,TSS74402,TSS75470,TSS79711	2	1	1	NA	2	NA	NA	NA	6.06677	2.82105	OK
O00330	ENSG00000110435	PDHX	TSS122528,TSS180591,TSS183498,TSS188271,TSS188598,TSS35798,TSS96592,TSS98434	7	2	3	2	1	6	NA	0	6.95892	2.99257	OK
O00399	ENSG00000104671	DCTN6	TSS23532,TSS27251,TSS27252,TSS59573,TSS9229	1	NA	NA	1	NA	NA	1	NA	3.32133	2.11148	OK
O00400	ENSG00000169359	SLC33A1	TSS109381,TSS123389,TSS142359,TSS25386,TSS7234,TSS96594	9	4	3	2	6	1	NA	2	10.323	3.50118	OK
O00410	ENSG00000065150	IPO5	TSS100678,TSS101726,TSS108765,TSS109076,TSS137454,TSS139832,TSS153852,TSS164452,TSS167245,TSS20131,TSS21538,TSS26019,TSS26451,TSS3799,TSS42980,TSS45687,TSS47030,TSS4916,TSS57813,TSS76042,TSS83301,TSS91032,TSS95399	108	30	43	35	20	8	80	0	127.047	7.00053	OK
O00411	ENSG00000099821	POLRMT	TSS115048,TSS129550,TSS165127,TSS166535,TSS179104,TSS194355,TSS44990,TSS46454,TSS51905,TSS91955,TSS97130	4	2	1	1	3	1	NA	NA	13.4665	3.85464	OK
O00418	ENSG00000103319	EEF2K	TSS117117,TSS129102,TSS152757,TSS160087	1	NA	1	NA	NA	NA	1	NA	4.38575	2.42915	OK
O00422	ENSG00000150459	SAP18	TSS140335,TSS147329,TSS160955,TSS160956,TSS1953,TSS88731,TSS90328	2	NA	1	1	2	NA	NA	NA	14.9776	3.99798	OK
O00425	ENSG00000136231	IGF2BP3	TSS130483,TSS130485,TSS141124,TSS14179,TSS148409,TSS156984,TSS160650,TSS177716,TSS191959,TSS24363,TSS28176,TSS64204,TSS80545,TSS83307,TSS97231	92	31	33	28	39	20	30	3	6.72621	2.94976	OK
O00429	ENSG00000087470	DNM1L	TSS122297,TSS123766,TSS136008,TSS142217,TSS160928,TSS171744,TSS178192,TSS179917,TSS179919,TSS20062,TSS20468,TSS20469,TSS24589,TSS2511,TSS2513,TSS2515,TSS51856,TSS52214,TSS56517,TSS65052,TSS84082	120	27	46	47	NA	3	117	NA	14.368	3.94186	OK
O00442	ENSG00000137996	RTCA	TSS164740,TSS183263,TSS3493,TSS72287,TSS72289	17	6	7	4	4	2	11	NA	10.9231	3.57569	OK
O00443	ENSG00000011405	PIK3C2A	TSS113820,TSS131744,TSS174621,TSS22823,TSS49411	3	1	2	NA	2	NA	1	NA	2.40343	1.76699	OK
O00458	ENSG00000006652	IFRD1	TSS101308,TSS115045,TSS120943,TSS122759,TSS136691,TSS138256,TSS138926,TSS14402,TSS151993,TSS153550,TSS223,TSS43560,TSS48093,TSS85483,TSS86916,TSS95326	6	2	3	1	4	NA	2	NA	11.0648	3.59273	OK
O00459	ENSG00000105647	PIK3R2	TSS121035,TSS134320,TSS188944,TSS20045,TSS53134,TSS59471	1	1	NA	NA	NA	1	NA	NA	4.60186	2.48591	OK
O00462	ENSG00000109323	MANBA	TSS123340,TSS174601,TSS21493,TSS50729,TSS68801,TSS83252	6	1	5	NA	NA	1	5	NA	8.57474	3.25923	OK
O00471	ENSG00000070367	EXOC5	TSS124712,TSS150846,TSS168493,TSS187057,TSS32771,TSS36537,TSS4390,TSS64418,TSS73456,TSS84474	5	1	2	2	NA	NA	5	NA	7.41416	3.07282	OK
O00478	ENSG00000111801	BTN3A3	TSS28777,TSS42072,TSS45763,TSS55920,TSS58592,TSS60100,TSS60102,TSS78304,TSS79344,TSS80970,TSS96742,TSS96744	3	1	NA	2	2	NA	NA	1	7.72324	3.12486	OK
O00479	ENSG00000182952	HMGN4	TSS112837,TSS58250	1	1	NA	NA	1	NA	NA	NA	22.7335	4.56885	OK
O00483	ENSG00000189043	NDUFA4	TSS133074,TSS175047,TSS36189,TSS45140,TSS59291,TSS66132	3	1	1	1	NA	NA	NA	3	21.4153	4.48641	OK
O00487	ENSG00000115233	PSMD14	TSS159110,TSS33648,TSS43327,TSS71789,TSS88107	36	13	12	11	5	8	22	1	19.6112	4.36536	OK
O00488	ENSG00000142684	ZNF593	TSS109190,TSS118232	4	2	2	NA	4	NA	NA	NA	4.09598	2.34936	OK
O00505	ENSG00000102753	KPNA3	TSS165049,TSS48749	27	10	7	10	3	5	19	NA	6.14062	2.83605	OK
O00506	ENSG00000115694	STK25	TSS105705,TSS114903,TSS125421,TSS125936,TSS128385,TSS1324,TSS133484,TSS136440,TSS13769,TSS145163,TSS146855,TSS165919,TSS165927,TSS167051,TSS168287,TSS179965,TSS194046,TSS24861,TSS26887,TSS28285,TSS31841,TSS38286,TSS39240,TSS39241,TSS41657,TSS45297,TSS52831,TSS52835,TSS67846,TSS86204,TSS92971	32	12	6	14	8	10	14	NA	23.7721	4.63064	OK
O00522	ENSG00000001631	KRIT1	TSS121203,TSS121205,TSS121212,TSS12700,TSS138490,TSS139146,TSS139149,TSS139150,TSS146282,TSS164654,TSS168855,TSS172437,TSS181117,TSS1932,TSS30756,TSS59522,TSS72827,TSS88175	16	9	6	1	4	6	6	NA	4.18583	2.37457	OK
O00541	ENSG00000100029	PES1	TSS106737,TSS110313,TSS123927,TSS141992,TSS141994,TSS152172,TSS160156,TSS178517,TSS191590,TSS22159,TSS4150,TSS44243,TSS82325	26	8	10	8	11	4	11	NA	21.5485	4.49496	OK
O00560	ENSG00000137575	SDCBP	TSS108018,TSS118113,TSS164193,TSS24251,TSS24252,TSS30365,TSS37992,TSS37996,TSS41251,TSS78480,TSS80940,TSS92535	5	2	1	2	NA	NA	5	NA	11.2946	3.61995	OK
O00562	ENSG00000110697	PITPNM1	TSS105391,TSS137716,TSS151027,TSS157804,TSS162006,TSS16871,TSS186895,TSS189580,TSS2317,TSS49360,TSS52800,TSS70338,TSS7232,TSS79778,TSS91360,TSS93106	1	NA	1	NA	NA	NA	1	NA	13.1492	3.82265	OK
O00566	ENSG00000124383	MPHOSPH10	TSS113687,TSS113690,TSS124593,TSS165652,TSS41781	8	4	4	NA	8	NA	NA	NA	4.15023	2.36464	OK
O00567	ENSG00000101361	NOP56	TSS100601,TSS100602,TSS107665,TSS108944,TSS12154,TSS13499,TSS138665,TSS146525,TSS171968,TSS176906,TSS191254,TSS37929,TSS44027,TSS44857,TSS48196,TSS55399,TSS6148,TSS95500	44	17	17	10	44	NA	NA	0	46.5254	5.57063	OK
O00571	ENSG00000215301	DDX3X	TSS105544,TSS122681,TSS158292,TSS186668	105	37	38	30	50	18	37	NA	19.279	4.34191	OK
O00584	ENSG00000026297	RNASET2	TSS108117,TSS147870,TSS188244,TSS27938,TSS28449,TSS39100,TSS57361,TSS58680,TSS64518,TSS72333,TSS72732,TSS79077	2	NA	1	1	NA	NA	2	NA	2.74664	1.9056	OK
O00629	ENSG00000186432	KPNA4	TSS138951,TSS60726,TSS97391	17	7	5	5	2	NA	15	NA	6.51483	2.90974	OK
O00743	ENSG00000119414	PPP6C	TSS10793,TSS115898,TSS174974,TSS188447	19	7	5	7	NA	NA	19	NA	28.277	4.8717	OK
O00754	ENSG00000104774	MAN2B1	TSS110461,TSS118910,TSS13052,TSS146151,TSS154708,TSS177593,TSS19253,TSS46741,TSS53653,TSS53655,TSS6753,TSS70865,TSS71733,TSS83574	49	13	19	17	NA	23	26	NA	29.9188	4.95041	OK
O00762	ENSG00000175063	UBE2C	TSS108268,TSS131000,TSS175511,TSS195479,TSS44213,TSS80426,TSS8220	9	2	3	4	NA	NA	9	NA	92.0367	6.53973	OK
O00764	ENSG00000160209	PDXK	TSS101868,TSS109199,TSS111475,TSS123818,TSS127022,TSS127027,TSS141976,TSS150470,TSS150476,TSS160327,TSS164380,TSS25439,TSS29242,TSS37861,TSS38168,TSS51390,TSS69471,TSS80048	24	8	9	7	NA	2	22	NA	25.3723	4.72095	OK
O00767	ENSG00000099194	SCD	TSS19186	3	1	1	1	3	NA	NA	NA	185.138	7.54023	OK
O14490	ENSG00000170579	DLGAP1	TSS105888,TSS12137,TSS127342,TSS128099,TSS13972,TSS145864,TSS163154,TSS165286,TSS185010,TSS186685,TSS194844,TSS210,TSS22142,TSS29559,TSS43212,TSS51237,TSS65487,TSS69730,TSS71773,TSS81090,TSS83169,TSS9085	1	NA	1	NA	1	NA	NA	NA	1.15752	1.10937	OK
O14492	ENSG00000160999	SH2B2	TSS125113,TSS20337,TSS53318,TSS54384	13	5	5	3	NA	3	10	NA	66.8741	6.08479	OK
O14497	ENSG00000117713	ARID1A	TSS132337,TSS149811,TSS172050,TSS187520,TSS190344,TSS195133,TSS40156,TSS64187	31	18	2	11	31	NA	NA	NA	15.9581	4.0839	OK
O14526	ENSG00000130475	FCHO1	TSS102266,TSS106465,TSS106468,TSS106469,TSS106799,TSS107784,TSS111251,TSS121522,TSS124584,TSS125416,TSS125656,TSS127825,TSS128515,TSS139253,TSS142321,TSS142322,TSS16191,TSS16877,TSS183280,TSS183436,TSS194682,TSS34175,TSS36147,TSS42848,TSS48288,TSS88256,TSS88259,TSS88262,TSS93201,TSS98302	2	NA	2	NA	NA	NA	2	NA	9.78755	3.4313	OK
O14530	ENSG00000115514	TXNDC9	TSS130802,TSS141055,TSS169710,TSS47070,TSS47811,TSS54303,TSS64606,TSS65802	4	NA	2	2	NA	NA	4	NA	5.40026	2.67813	OK
O14545	ENSG00000135148	TRAFD1	TSS114382,TSS125637,TSS174410,TSS51230,TSS69284,TSS87671,TSS87672,TSS87674	1	NA	1	NA	NA	NA	1	NA	6.14756	2.83745	OK
O14548	ENSG00000115944	COX7A2L	TSS116381,TSS163707,TSS40628,TSS4669,TSS53061,TSS58026,TSS72223,TSS75028	7	2	2	3	3	1	NA	3	68.1639	6.11195	OK
O14561	ENSG00000004779	NDUFAB1	TSS133733,TSS186577,TSS3501,TSS8975,TSS95890	4	2	NA	2	NA	4	NA	NA	43.9845	5.49136	OK
O14562	ENSG00000103353	UBFD1	TSS101952,TSS107332,TSS118503,TSS118625,TSS120173,TSS193044,TSS194971,TSS30345,TSS51914,TSS70011,TSS96566	12	2	5	5	NA	2	10	NA	8.46622	3.24279	OK
O14578	ENSG00000122966	CIT	TSS10798,TSS117112,TSS118524,TSS133096,TSS143917,TSS143920,TSS149724,TSS156385,TSS15768,TSS168000,TSS2792,TSS34836,TSS37633,TSS39002,TSS71585,TSS88764,TSS89776,TSS9881	4	3	1	NA	1	NA	3	NA	9.11948	3.33906	OK
O14579	ENSG00000105669	COPE	TSS130348,TSS167898,TSS176484,TSS186459,TSS186461,TSS66418,TSS73943,TSS73955,TSS74211,TSS81276	70	13	16	41	12	34	23	1	98.0647	6.6303	OK
O14617	ENSG00000065000	AP3D1	TSS103090,TSS10534,TSS108129,TSS121282,TSS129206,TSS130239,TSS13206,TSS148205,TSS155031,TSS159490,TSS185022,TSS186679,TSS238,TSS34629	37	7	29	1	NA	3	34	NA	18.3967	4.27774	OK
O14618	ENSG00000173992	CCS	TSS107761,TSS114650,TSS125592,TSS12783,TSS135552,TSS190516,TSS190517,TSS194829,TSS60835	6	1	2	3	NA	NA	6	NA	12.8397	3.79074	OK
O14639	ENSG00000099204	ABLIM1	TSS12047,TSS126408,TSS129256,TSS157203,TSS159813,TSS162656,TSS191827,TSS19994,TSS39675,TSS48887,TSS57699,TSS69610,TSS97479	8	4	4	NA	3	NA	5	NA	39.1467	5.32721	OK
O14647	ENSG00000173575	CHD2	TSS100190,TSS112035,TSS134709,TSS144545,TSS156686,TSS168255,TSS173472,TSS174992,TSS27394,TSS29932,TSS32280,TSS33795,TSS35363,TSS42690,TSS61727,TSS80865,TSS90	3	3	NA	NA	3	NA	NA	NA	11.2311	3.61248	OK
O14656	ENSG00000136827	TOR1A	TSS150758,TSS154000,TSS61322,TSS6389	16	3	5	8	NA	15	NA	1	8.11284	3.1879	OK
O14657	ENSG00000136816	TOR1B	TSS100997,TSS66543,TSS66552,TSS95308	2	1	NA	1	NA	2	NA	NA	4.06929	2.34178	OK
O14662	ENSG00000124222	STX16	TSS108695,TSS115078,TSS12105,TSS12106,TSS134881,TSS134884,TSS144546,TSS148023,TSS160246,TSS17616,TSS189829,TSS22202,TSS22248,TSS84858,TSS93039,TSS94950	4	1	NA	3	2	2	NA	NA	15.0181	4.00163	OK
O14672	ENSG00000137845	ADAM10	TSS109602,TSS11417,TSS118656,TSS123702,TSS123854,TSS140195,TSS142560,TSS156979,TSS169203,TSS175288,TSS18524,TSS193876,TSS25676,TSS53471,TSS58504,TSS6274	12	4	5	3	6	2	1	3	16.0746	4.09378	OK
O14713	ENSG00000119185	ITGB1BP1	TSS105648,TSS105858,TSS111341,TSS122318,TSS123684,TSS159915,TSS162679,TSS165605,TSS16806,TSS17177,TSS176938,TSS177088,TSS195021,TSS2926,TSS32215,TSS38891,TSS42355,TSS69677,TSS75457,TSS92848	4	2	2	NA	NA	2	2	NA	25.5758	4.73204	OK
O14727	ENSG00000120868	APAF1	TSS104330,TSS104332,TSS160134,TSS160671,TSS189686,TSS25903,TSS2677,TSS38381,TSS39434,TSS45360,TSS94533	4	1	3	NA	NA	NA	4	NA	3.00706	2.00254	OK
O14730	ENSG00000101782	RIOK3	TSS100774,TSS110904,TSS16650,TSS25638,TSS28918,TSS41655,TSS62311,TSS64855,TSS64858,TSS64860	1	NA	1	NA	NA	NA	1	NA	11.055	3.59156	OK
O14732	ENSG00000141401	IMPA2	TSS103134,TSS127994,TSS132114,TSS137663,TSS146033,TSS173828,TSS23456,TSS5794,TSS82824,TSS82995,TSS85954	2	NA	2	NA	NA	NA	2	NA	11.2606	3.61596	OK
O14734	ENSG00000101473	ACOT8	TSS138077,TSS170379,TSS186775,TSS27189,TSS44987,TSS54401,TSS55357,TSS77276,TSS99871,TSS99872,TSS99873	3	1	NA	2	1	2	NA	NA	9.19025	3.34912	OK
O14735	ENSG00000103502	CDIPT	TSS153457,TSS23676,TSS34646,TSS42215,TSS49274,TSS53160,TSS72256,TSS72257	5	NA	2	3	2	2	NA	1	21.9197	4.51852	OK
O14737	ENSG00000105185	PDCD5	TSS122228,TSS151640,TSS179017,TSS188466,TSS188472,TSS41344,TSS46769,TSS93500	36	10	11	15	NA	7	28	1	34.9407	5.16755	OK
O14744	ENSG00000100462	PRMT5	TSS107880,TSS118072,TSS12540,TSS135990,TSS13773,TSS144450,TSS149054,TSS154026,TSS154028,TSS15537,TSS157760,TSS157761,TSS16195,TSS172216,TSS172218,TSS174884,TSS185197,TSS194019,TSS194020,TSS31294,TSS40906,TSS64093,TSS66657	52	25	14	13	11	7	34	NA	25.0326	4.70225	OK
O14745	ENSG00000109062	SLC9A3R1	TSS112499,TSS115100,TSS57958,TSS96540	28	9	9	10	1	12	15	NA	22.6864	4.56599	OK
O14757	ENSG00000149554	CHEK1	TSS108851,TSS108852,TSS108856,TSS111906,TSS111907,TSS120783,TSS130048,TSS21875,TSS307,TSS32591,TSS46592,TSS53815,TSS61104,TSS83889,TSS87068,TSS92043,TSS99384	30	13	7	10	4	8	18	NA	9.24006	3.35615	OK
O14773	ENSG00000166340	TPP1	TSS142771,TSS144607,TSS147817,TSS152776,TSS153410,TSS162912,TSS192933,TSS213,TSS24446,TSS50668,TSS54205,TSS56692,TSS62884,TSS72274	8	3	3	2	NA	5	3	NA	11.83	3.68145	OK
O14776	ENSG00000113649	TCERG1	TSS109357,TSS1523,TSS159795,TSS162035,TSS168193,TSS169849,TSS179559,TSS183763,TSS2470,TSS27851,TSS36813,TSS42258,TSS44044,TSS44660,TSS59228,TSS7976	29	12	6	11	27	2	NA	NA	14.9004	3.99099	OK
O14777	ENSG00000080986	NDC80	TSS138296,TSS28094,TSS39094,TSS76047,TSS78885	10	1	5	4	4	NA	6	NA	13.1407	3.82178	OK
O14787	ENSG00000105576	TNPO2	TSS108813,TSS119427,TSS123301,TSS124827,TSS131516,TSS140405,TSS143500,TSS143503,TSS175896,TSS177865,TSS178952,TSS182775,TSS32597,TSS41742,TSS56738,TSS60139,TSS69958,TSS89498	17	6	7	4	4	NA	13	NA	9.0068	3.32291	OK
O14791	ENSG00000100342	APOL1	TSS101946,TSS11899,TSS11900,TSS119770,TSS152790,TSS167251,TSS167254,TSS6859,TSS74889	2	1	1	NA	NA	NA	NA	2	1.38027	1.25113	OK
O14802	ENSG00000148606	POLR3A	TSS134344,TSS40269,TSS46019,TSS54008	20	9	7	4	1	7	12	NA	2.80908	1.92944	OK
O14818	ENSG00000101182	PSMA7	TSS119407,TSS131216,TSS132988,TSS137374,TSS88775	76	23	21	32	8	18	43	7	70.2408	6.15463	OK
O14828	ENSG00000116521	SCAMP3	TSS100410,TSS111200,TSS117932,TSS132753,TSS144166,TSS155880,TSS161641,TSS96322,TSS9825	43	14	12	17	12	14	7	10	20.2742	4.41103	OK
O14874	ENSG00000103507	BCKDK	TSS103807,TSS134458,TSS151586,TSS180325,TSS182795,TSS187796,TSS31384	2	NA	NA	2	1	1	NA	NA	18.438	4.28081	OK
O14880	ENSG00000143198	MGST3	TSS108850,TSS108917,TSS108918,TSS108919,TSS126712,TSS144768,TSS171314,TSS172027,TSS2978,TSS57101,TSS72497,TSS85107,TSS89743	3	1	1	1	NA	NA	NA	3	14.3671	3.94177	OK
O14893	ENSG00000092208	GEMIN2	TSS111471,TSS114540,TSS27677,TSS36303,TSS49635,TSS56909,TSS56913,TSS6985,TSS73982,TSS75059	1	NA	NA	1	1	NA	NA	NA	14.0721	3.91381	OK
O14907	ENSG00000213977	TAX1BP3	TSS1535	2	1	NA	1	NA	NA	2	NA	4.12105	2.35644	OK
O14908	ENSG00000123159	GIPC1	TSS137021,TSS160759,TSS16631,TSS182929,TSS38294,TSS53785,TSS83404,TSS90232	11	4	3	4	NA	1	10	NA	12.718	3.778	OK
O14920	ENSG00000104365	IKBKB	TSS113353,TSS113711,TSS120089,TSS120091,TSS166938,TSS174944,TSS182803,TSS183295,TSS26470,TSS27218,TSS30119,TSS30126,TSS33079,TSS33080,TSS33081,TSS33206,TSS50220,TSS51059,TSS51063,TSS51112,TSS65401,TSS77980,TSS88889	1	NA	1	NA	NA	NA	1	NA	11.6052	3.65595	OK
O14929	ENSG00000128708	HAT1	TSS135169,TSS135171,TSS136108,TSS171407,TSS17852	30	10	10	10	2	11	17	NA	16.0209	4.08924	OK
O14933	ENSG00000156587	UBE2L6	TSS106569,TSS190203,TSS195516,TSS70370,TSS86351	7	2	2	3	NA	NA	7	NA	32.9927	5.08715	OK
O14936	ENSG00000147044	CASK	TSS110514,TSS134718,TSS173358,TSS18005,TSS22718,TSS25117,TSS25741,TSS25742,TSS25744,TSS60491,TSS9529,TSS98900	2	NA	2	NA	NA	NA	2	NA	2.36889	1.75227	OK
O14950	ENSG00000118680	MYL12B	TSS109925,TSS194162,TSS61548,TSS92010	37	11	8	18	3	4	29	1	74.0218	6.22924	OK
O14964	ENSG00000185359	HGS	TSS10555,TSS127737,TSS130516,TSS133912,TSS141718,TSS159125,TSS160712,TSS183277,TSS183357,TSS23843,TSS31658,TSS71021,TSS72249,TSS77138,TSS88273,TSS98186,TSS98190	13	5	6	2	1	6	6	NA	21.8869	4.51645	OK
O14965	ENSG00000087586	AURKA	TSS104361,TSS117075,TSS12269,TSS144891,TSS170653,TSS29685,TSS47632,TSS52770,TSS65596,TSS65599	3	2	1	NA	3	NA	NA	NA	24.8309	4.69103	OK
O14966	ENSG00000117280	RAB7L1	TSS125543,TSS161569,TSS20182,TSS37511,TSS37519,TSS71175,TSS73665,TSS92086,TSS92089	7	2	1	4	2	3	NA	2	3.83807	2.27443	OK
O14972	ENSG00000157538	DSCR3	TSS104046,TSS114994,TSS119579,TSS132888,TSS140287,TSS146928,TSS150945,TSS161065,TSS169200,TSS187807,TSS47072,TSS91991,TSS97064,TSS97066	2	2	NA	NA	1	1	NA	NA	14.1376	3.92006	OK
O14974	ENSG00000058272	PPP1R12A	TSS100339,TSS118262,TSS123976,TSS135413,TSS141919,TSS154610,TSS155220,TSS157917,TSS163368,TSS187107,TSS19088,TSS195588,TSS32639,TSS34108,TSS47574,TSS49213,TSS68339,TSS73208,TSS73933,TSS83848,TSS88258,TSS91127	23	10	11	2	6	4	13	NA	5.24756	2.64329	OK
O14976	ENSG00000178950	GAK	TSS100517,TSS148432,TSS15323,TSS154459,TSS156100,TSS179388,TSS19235,TSS25056,TSS25461,TSS27660,TSS3116,TSS39927,TSS63652,TSS69960,TSS71500,TSS75455,TSS80247,TSS81838,TSS86404,TSS95780	21	9	6	6	13	5	3	NA	11.5973	3.65504	OK
O14979	ENSG00000152795	HNRNPDL	TSS128927,TSS138629,TSS187498,TSS64872,TSS73741,TSS75229	75	26	30	19	50	11	6	8	63.0216	6.00049	OK
O14980	ENSG00000082898	XPO1	TSS115546,TSS116203,TSS124992,TSS136997,TSS150854,TSS158941,TSS158945,TSS172561,TSS23142,TSS37247,TSS4559,TSS4639,TSS483,TSS51868,TSS5212,TSS57746,TSS64812,TSS68855,TSS85862,TSS90992,TSS95588,TSS97017	115	40	49	26	21	29	62	3	31.9451	5.04199	OK
O14981	ENSG00000095564	BTAF1	TSS123973,TSS153368,TSS57246,TSS93210	23	8	11	4	2	5	16	NA	5.73798	2.75232	OK
O14986	ENSG00000107242	PIP5K1B	TSS109578,TSS161986,TSS16975,TSS16976,TSS39958,TSS81291,TSS86881	1	NA	1	NA	NA	1	NA	NA	1.37328	1.24688	OK
O15015	ENSG00000167395	ZNF646	TSS62397,TSS62398,TSS72360,TSS84373	2	NA	1	1	NA	NA	2	NA	3.0697	2.02492	OK
O15020	ENSG00000173898	SPTBN2	TSS110795,TSS126747,TSS14337,TSS174125,TSS184174,TSS188843,TSS36153,TSS6826,TSS85188	6	4	2	NA	5	NA	1	NA	5.59751	2.72192	OK
O15027	ENSG00000148396	SEC16A	TSS103844,TSS112065,TSS132370,TSS159529,TSS168581,TSS28568,TSS52186,TSS56081,TSS77971	6	1	4	1	NA	1	5	NA	10.9985	3.58478	OK
O15031	ENSG00000196576	PLXNB2	TSS106731,TSS121529,TSS139381,TSS142326,TSS145696,TSS151760,TSS16727,TSS44236,TSS45104,TSS49555,TSS80957,TSS81360	12	4	7	1	NA	7	2	3	4.82781	2.54295	OK
O15042	ENSG00000163714	U2SURP	TSS103503,TSS113010,TSS120735,TSS123422,TSS12449,TSS138666,TSS153254,TSS165532,TSS26463,TSS26757,TSS33881,TSS43137,TSS7868,TSS84501,TSS85155,TSS85157,TSS85160,TSS9501	17	8	3	6	17	NA	NA	NA	11.1465	3.60247	OK
O15047	ENSG00000099381	SETD1A	TSS181048,TSS45113	5	3	1	1	5	NA	NA	NA	5.4105	2.68044	OK
O15049	ENSG00000145911	N4BP3	TSS97649	1	NA	1	NA	NA	NA	1	NA	11.6328	3.6591	OK
O15050	ENSG00000168016	TRANK1	TSS142551,TSS194914,TSS64853,TSS75734,TSS7765,TSS78412	5	2	1	2	3	NA	2	NA	6.87597	2.97746	OK
O15055	ENSG00000132326	PER2	TSS112393,TSS182302,TSS43777,TSS57815,TSS77105	1	0	1	NA	NA	NA	1	NA	1.85567	1.51383	OK
O15066	ENSG00000101350	KIF3B	TSS100773,TSS142350	14	6	6	2	NA	NA	14	NA	5.90999	2.78868	OK
O15067	ENSG00000178921	PFAS	TSS105376,TSS110773,TSS129323,TSS17043,TSS191703,TSS63585,TSS6377,TSS70431,TSS81472	30	14	13	3	NA	4	26	NA	4.55171	2.47293	OK
O15084	ENSG00000206560	ANKRD28	TSS108577,TSS114894,TSS150266,TSS162741,TSS170340,TSS174273,TSS186637,TSS24570,TSS33023,TSS3978,TSS51313,TSS62539,TSS73030,TSS84085,TSS92637	7	3	4	NA	NA	NA	7	NA	12.3009	3.73345	OK
O15091	ENSG00000100890	KIAA0391	TSS107958,TSS107964,TSS164521,TSS171874,TSS185233,TSS28531,TSS53355,TSS89873,TSS89876,TSS99827	2	NA	2	NA	2	NA	NA	NA	13.7591	3.88353	OK
O15111	ENSG00000213341	CHUK	TSS103356,TSS124079,TSS142692,TSS63993	10	3	2	5	NA	NA	10	NA	6.55014	2.9165	OK
O15116	ENSG00000175324	LSM1	TSS123811,TSS128858,TSS46916,TSS74549	1	NA	NA	1	NA	NA	1	NA	11.478	3.64131	OK
O15118	ENSG00000141458	NPC1	TSS13820,TSS149959,TSS153070,TSS17412,TSS174977,TSS186195,TSS37341,TSS45803,TSS61899,TSS69761,TSS78080,TSS92865,TSS96738	2	1	NA	1	NA	2	NA	NA	7.71594	3.12366	OK
O15120	ENSG00000169692	AGPAT2	TSS123942,TSS160164,TSS50398,TSS55292,TSS91457	2	NA	NA	2	1	1	NA	NA	12.4714	3.75183	OK
O15121	ENSG00000143753	DEGS1	TSS159774,TSS17067,TSS189424,TSS190560,TSS40850	2	1	NA	1	NA	NA	NA	2	8.60801	3.26424	OK
O15126	ENSG00000085365	SCAMP1	TSS1106,TSS12123,TSS150000,TSS15515,TSS169332,TSS55099,TSS91635	26	10	7	9	9	8	5	4	6.42585	2.89256	OK
O15127	ENSG00000140497	SCAMP2	TSS100756,TSS108441,TSS126089,TSS129940,TSS134005,TSS172514,TSS39032,TSS42506,TSS57832,TSS71261,TSS89605	7	2	3	2	3	2	NA	2	17.785	4.23151	OK
O15131	ENSG00000196911	KPNA5	TSS131465,TSS14133,TSS32188	3	NA	2	1	NA	NA	3	NA	1.56208	1.35732	OK
O15143	ENSG00000130429	ARPC1B	TSS113338,TSS113339,TSS115860,TSS13815,TSS146621,TSS148064,TSS186795,TSS26514,TSS40276,TSS42228,TSS61808,TSS70139	37	14	11	12	10	9	18	NA	99.9206	6.65708	OK
O15144	ENSG00000163466	ARPC2	TSS105990,TSS110648,TSS122940,TSS126305,TSS131997,TSS164947,TSS164954,TSS176234,TSS176236,TSS187438,TSS194871,TSS33053,TSS35031,TSS46552,TSS53095,TSS72138,TSS77740	71	19	19	33	12	15	42	2	143.335	7.17328	OK
O15145	ENSG00000111229	ARPC3	TSS125032,TSS167618,TSS185418,TSS48377,TSS52139,TSS63745,TSS65946,TSS71049,TSS84230	27	7	6	14	6	3	15	3	96.6326	6.60929	OK
O15155	ENSG00000105829	BET1	TSS52587,TSS66941,TSS70688,TSS72073,TSS73808,TSS85268,TSS92727	4	1	1	2	1	NA	NA	3	5.90545	2.78774	OK
O15160	ENSG00000171453	POLR1C	TSS107210,TSS150430,TSS165747,TSS187319,TSS188774,TSS78137,TSS96567,TSS96571,TSS97554	38	17	11	10	17	7	14	NA	6.63803	2.9332	OK
O15173	ENSG00000164040	PGRMC2	TSS105527,TSS139234,TSS180785,TSS51344,TSS64679,TSS7383,TSS74748	10	2	2	6	3	3	NA	4	11.0262	3.58811	OK
O15212	ENSG00000204220	PFDN6	TSS101041,TSS145643,TSS189684,TSS194751,TSS194752,TSS194753,TSS55877	18	5	5	8	2	2	14	NA	30.4564	4.97528	OK
O15226	ENSG00000186416	NKRF	TSS165219,TSS16746,TSS184501,TSS66561	20	6	7	7	20	NA	NA	NA	3.39005	2.13424	OK
O15228	ENSG00000116906	GNPAT	TSS128616,TSS142852,TSS161063,TSS170222,TSS77575,TSS77586	10	3	7	NA	NA	10	NA	NA	16.9896	4.16909	OK
O15234	ENSG00000108349	CASC3	TSS127888,TSS134995,TSS136635,TSS163868,TSS22347,TSS42310,TSS42311,TSS43896,TSS70955,TSS99412	2	1	1	NA	2	NA	NA	NA	16.3532	4.11713	OK
O15254	ENSG00000087008	ACOX3	TSS129092,TSS149916,TSS189054,TSS22356,TSS47198,TSS57550,TSS58273,TSS94885	2	NA	2	NA	NA	2	NA	NA	2.7856	1.92052	OK
O15258	ENSG00000157916	RER1	TSS114033,TSS139778,TSS139810,TSS158643,TSS168214,TSS176287,TSS191740,TSS194920,TSS81448	4	2	1	1	1	NA	NA	3	25.4589	4.72568	OK
O15260	ENSG00000148248	SURF4	TSS117843,TSS141928,TSS19148,TSS4553,TSS55167,TSS72588	10	4	3	3	7	2	NA	1	41.5295	5.41039	OK
O15269	ENSG00000090054	SPTLC1	TSS123878,TSS135114,TSS141939,TSS192269,TSS28390,TSS69434,TSS69436	7	2	3	2	2	2	NA	3	10.1816	3.48305	OK
O15270	ENSG00000100596	SPTLC2	TSS107185,TSS164883,TSS171132,TSS25140,TSS52773,TSS98139	14	4	3	7	3	10	NA	1	3.96546	2.31193	OK
O15294	ENSG00000147162	OGT	TSS1062,TSS141978,TSS145006,TSS151075,TSS153370,TSS153374,TSS175536,TSS58526,TSS63259,TSS81062,TSS96831	45	18	16	11	33	NA	12	NA	23.3318	4.60477	OK
O15305	ENSG00000140650	PMM2	TSS123543,TSS127194,TSS132650,TSS141875,TSS150675,TSS151135,TSS184863,TSS25258,TSS42585,TSS42587,TSS42588,TSS42589,TSS50601	39	15	12	12	NA	10	29	NA	4.70216	2.51151	OK
O15318	ENSG00000113356	POLR3G	TSS1534,TSS18831,TSS36814,TSS46050,TSS79497,TSS91178	2	NA	1	1	NA	NA	2	NA	4.59493	2.48412	OK
O15320	ENSG00000150527	CTAGE5	TSS100494,TSS125438,TSS125439,TSS143508,TSS192396,TSS192402,TSS23653,TSS63830,TSS75300,TSS77288,TSS85222,TSS92178,TSS9887	6	1	2	3	4	2	NA	NA	9.75043	3.42632	OK
O15321	ENSG00000100926	TM9SF1	TSS103724,TSS108592,TSS134393,TSS147541,TSS162375,TSS177263,TSS188845,TSS34775,TSS54025,TSS54656,TSS62614,TSS92289	7	2	3	2	3	NA	NA	4	11.3359	3.62479	OK
O15347	ENSG00000029993	HMGB3	TSS167921,TSS62796,TSS69521,TSS78787,TSS81972	16	3	7	6	3	6	7	NA	16.3317	4.11534	OK
O15355	ENSG00000115241	PPM1G	TSS157978,TSS186605,TSS39435,TSS75636	42	17	14	11	NA	13	29	NA	71.2696	6.17532	OK
O15357	ENSG00000165458	INPPL1	TSS11671,TSS135702,TSS150064,TSS160931,TSS163325,TSS167950,TSS185561,TSS193448,TSS21356,TSS41695,TSS52572,TSS62265,TSS77402,TSS84065,TSS92443,TSS98199	14	2	11	1	NA	1	13	NA	27.312	4.82334	OK
O15371	ENSG00000100353	EIF3D	TSS103369,TSS118587,TSS154109,TSS161930,TSS166490,TSS190492,TSS190985,TSS33632,TSS42703,TSS58225,TSS94331,TSS94351	47	14	18	15	18	6	23	NA	114.534	6.85217	OK
O15372	ENSG00000147677	EIF3H	TSS113332,TSS151796,TSS156718,TSS180075,TSS56672,TSS56673,TSS56674,TSS56676,TSS7197	54	14	18	22	19	14	19	2	200.672	7.65587	OK
O15381	ENSG00000143748	NVL	TSS108713,TSS117771,TSS127267,TSS136498,TSS142706,TSS171972,TSS171975,TSS30809,TSS37271,TSS493,TSS55956,TSS7753,TSS81545,TSS81547,TSS81548,TSS9149,TSS9266,TSS9270,TSS99973,TSS99974,TSS99975	11	4	4	3	11	NA	NA	NA	3.7379	2.24425	OK
O15382	ENSG00000105552	BCAT2	TSS116036,TSS133973,TSS145448,TSS158364,TSS160009,TSS188254,TSS188258,TSS75987,TSS75988	13	4	4	5	NA	13	NA	NA	26.4069	4.77647	OK
O15397	ENSG00000133704	IPO8	TSS101292,TSS101293,TSS101294,TSS118552,TSS119088,TSS22945,TSS54847,TSS67136,TSS74068,TSS84488	16	6	10	NA	NA	NA	16	NA	6.8471	2.97216	OK
O15400	ENSG00000079950	STX7	TSS175320,TSS175322,TSS193951,TSS49042	46	14	16	16	12	15	10	9	7.48579	3.08505	OK
O15427	ENSG00000141526	SLC16A3	TSS109087,TSS133596,TSS142185,TSS142671,TSS152697,TSS162730,TSS188464,TSS188467,TSS188468,TSS188469,TSS46428,TSS65073,TSS67678,TSS67681,TSS68301,TSS74015,TSS82923,TSS86417,TSS87207,TSS91727	3	1	2	NA	3	NA	NA	NA	2.27004	1.70931	OK
O15446	ENSG00000117877	CD3EAP	TSS125272,TSS16829,TSS175486,TSS80441	13	6	5	2	13	NA	NA	NA	4.14175	2.36226	OK
O15498	ENSG00000106636	YKT6	TSS11513,TSS133392,TSS135334,TSS165034,TSS165037,TSS42960,TSS97545	18	4	3	11	NA	2	16	NA	21.5783	4.49686	OK
O15504	ENSG00000136243	NUPL2	TSS108876,TSS123312,TSS127316,TSS128656,TSS132854,TSS164926,TSS180019,TSS18920,TSS27398,TSS56142	2	NA	1	1	2	NA	NA	NA	13.6591	3.87372	OK
O15511	ENSG00000162704	ARPC5	TSS151423,TSS186698,TSS45295,TSS57771,TSS99989	9	1	3	5	NA	1	8	NA	32.7774	5.07799	OK
O15514	ENSG00000144231	POLR2D	TSS137599,TSS161928,TSS71977,TSS71979	3	2	NA	1	1	NA	2	NA	22.6164	4.56172	OK
O15525	ENSG00000197063	MAFG	TSS135819,TSS153892,TSS28028	2	1	NA	1	2	NA	NA	NA	5.37603	2.67266	OK
O15530	ENSG00000140992	PDPK1	TSS129059,TSS149504,TSS159751,TSS167985,TSS175006,TSS178080,TSS178634,TSS179505,TSS2119,TSS21231,TSS41616,TSS4799,TSS4807,TSS52068,TSS52317,TSS70472,TSS88078	7	1	3	3	NA	NA	7	NA	11.8403	3.68261	OK
O15533	ENSG00000231925	TAPBP	TSS133251,TSS137111,TSS140419,TSS144530,TSS170373,TSS195561,TSS22074,TSS40033	1	NA	NA	1	NA	1	NA	NA	40.7971	5.38533	OK
O15541	ENSG00000125352	RNF113A	TSS78218	1	NA	NA	1	NA	1	NA	NA	14.7359	3.97599	OK
O43143	ENSG00000109606	DHX15	TSS103987,TSS1102,TSS11351,TSS126695,TSS176364,TSS35973,TSS41352,TSS46856,TSS65656,TSS92395	146	55	53	38	79	22	45	0	27.4488	4.8303	OK
O43148	ENSG00000101654	RNMT	TSS117596,TSS117599,TSS131242,TSS13694,TSS158830,TSS165592,TSS171850,TSS195668,TSS21613,TSS22742	39	14	16	9	16	9	14	NA	8.61232	3.26488	OK
O43149	ENSG00000074755	ZZEF1	TSS11250,TSS118038,TSS120598,TSS128285,TSS140321,TSS38750,TSS78289,TSS81174,TSS8551,TSS99775	10	2	8	0	NA	NA	10	0	1.94415	1.55785	OK
O43156	ENSG00000101407	TTI1	TSS113873,TSS131789,TSS183781,TSS191278,TSS93743	4	2	1	1	2	NA	2	NA	4.7915	2.53394	OK
O43159	ENSG00000132275	RRP8	TSS107713,TSS192918,TSS24941,TSS60938,TSS79136	2	1	1	NA	2	NA	NA	NA	5.86693	2.77967	OK
O43167	ENSG00000112365	ZBTB24	TSS109197	3	NA	2	1	3	NA	NA	NA	1.62399	1.39176	OK
O43169	ENSG00000103018	CYB5B	TSS148932,TSS181998,TSS182647,TSS182649,TSS2142,TSS6525,TSS73621	7	2	2	3	3	2	NA	2	44.9655	5.52248	OK
O43172	ENSG00000136875	PRPF4	TSS146813,TSS26827,TSS62956	37	14	12	11	22	5	10	NA	9.11963	3.33908	OK
O43175	ENSG00000092621	PHGDH	TSS169772,TSS178152,TSS185468,TSS187929,TSS191104,TSS31409,TSS49373	79	25	26	28	15	18	44	2	224.315	7.8158	OK
O43237	ENSG00000135720	DYNC1LI2	TSS112561,TSS176804,TSS186523,TSS23465,TSS34330,TSS53309,TSS53312,TSS62926,TSS70728,TSS76436,TSS76438,TSS7994,TSS87	6	2	NA	4	2	1	3	NA	4.68066	2.50606	OK
O43242	ENSG00000108344	PSMD3	TSS138537,TSS146633,TSS156009,TSS31487,TSS71214	115	27	36	52	14	45	55	1	43.5974	5.47889	OK
O43251	ENSG00000100320	RBFOX2	TSS109276,TSS111380,TSS113759,TSS113760,TSS120231,TSS12774,TSS152485,TSS186232,TSS192766,TSS31785,TSS38557,TSS59198,TSS9642	2	1	1	NA	2	NA	NA	NA	6.97664	2.99578	OK
O43252	ENSG00000138801	PAPSS1	TSS139246,TSS139600,TSS158122,TSS34526,TSS52509,TSS56109,TSS62844,TSS83285	38	13	13	12	NA	6	32	NA	34.8931	5.16563	OK
O43264	ENSG00000086827	ZW10	TSS162571,TSS177647,TSS39557	30	13	8	9	7	1	22	NA	3.41881	2.14366	OK
O43286	ENSG00000158470	B4GALT5	TSS195199	2	NA	1	1	1	1	NA	NA	8.80447	3.29344	OK
O43290	ENSG00000175467	SART1	TSS111596,TSS15184,TSS167675,TSS178513,TSS19913,TSS8355	66	26	22	18	66	NA	NA	NA	14.8076	3.98255	OK
O43291	ENSG00000167642	SPINT2	TSS136579,TSS142610,TSS158116,TSS160603,TSS175406,TSS180158,TSS28108,TSS31494,TSS32417,TSS40631	4	1	1	2	1	2	NA	1	101.842	6.68429	OK
O43292	ENSG00000197858	GPAA1	TSS11114,TSS119603,TSS119607,TSS120472,TSS130876,TSS135648,TSS173941,TSS173944,TSS192401,TSS20049,TSS29153,TSS31561,TSS46540,TSS65090,TSS78953,TSS8072,TSS83832,TSS84610	5	2	1	2	3	NA	NA	2	34.3751	5.14466	OK
O43299	ENSG00000242802	AP5Z1	TSS114116,TSS12539,TSS16303,TSS194117,TSS22878,TSS3913,TSS74278	1	NA	1	NA	NA	1	NA	NA	4.79897	2.5358	OK
O43303	ENSG00000103540	CCP110	TSS116678,TSS12369,TSS12619,TSS138416,TSS138418,TSS152717,TSS156592,TSS174872,TSS30057,TSS50478,TSS63318	6	2	4	NA	1	NA	5	NA	3.57802	2.19472	OK
O43313	ENSG00000166454	ATMIN	TSS107765,TSS154774,TSS158156,TSS171763,TSS49432,TSS67458	1	NA	NA	1	NA	1	NA	NA	4.14285	2.36257	OK
O43314	ENSG00000145725	PPIP5K2	TSS104655,TSS105880,TSS106507,TSS159935,TSS159943,TSS164718,TSS177240,TSS181464,TSS23138,TSS41007,TSS47648,TSS58840,TSS73469,TSS86599,TSS92439,TSS994	12	2	9	1	2	NA	10	NA	9.61042	3.40741	OK
O43318	ENSG00000135341	MAP3K7	TSS137526,TSS137530,TSS31388,TSS49252,TSS65728	9	3	1	5	NA	NA	9	NA	6.11926	2.83173	OK
O43324	ENSG00000124802	EEF1E1	TSS123224,TSS133931,TSS136500,TSS49726,TSS67306,TSS91415	23	5	3	15	5	2	16	NA	16.7039	4.146	OK
O43353	ENSG00000104312	RIPK2	TSS131872,TSS149754,TSS159198,TSS7248,TSS90702	6	NA	3	3	NA	NA	6	NA	12.9638	3.80362	OK
O43379	ENSG00000075702	WDR62	TSS192409,TSS35649,TSS71273,TSS82722,TSS89683,TSS98732	4	NA	4	NA	NA	NA	4	NA	12.1307	3.71487	OK
O43390	ENSG00000125944	HNRNPR	TSS143867,TSS162110,TSS163654,TSS163656,TSS172928,TSS180551,TSS193187,TSS2006,TSS41068,TSS55403,TSS65270,TSS76435,TSS93630	119	40	56	23	83	16	17	3	31.4931	5.02206	OK
O43395	ENSG00000117360	PRPF3	TSS123728,TSS148952,TSS168897,TSS170152,TSS172889,TSS59856,TSS61024,TSS98492	31	12	11	8	29	1	1	NA	5.74569	2.75397	OK
O43396	ENSG00000091164	TXNL1	TSS101211,TSS101930,TSS104,TSS11389,TSS119751,TSS121111,TSS138843,TSS49051,TSS52670,TSS53880,TSS80240	49	13	18	18	3	9	37	NA	46.7541	5.57755	OK
O43399	ENSG00000101150	TPD52L2	TSS189276,TSS60174,TSS82774,TSS92339	34	9	11	14	1	15	18	NA	17.2086	4.18655	OK
O43402	ENSG00000131148	EMC8	TSS160693,TSS181407,TSS18558,TSS185978,TSS50360,TSS63811	6	2	1	3	3	2	1	NA	11.3852	3.63055	OK
O43414	ENSG00000117419	ERI3	TSS10595,TSS108241,TSS14018,TSS17341,TSS24474,TSS30890,TSS32077,TSS68103,TSS82807,TSS85759	4	1	1	2	NA	NA	4	NA	20.1116	4.39996	OK
O43422	ENSG00000137492	PRKRIR	TSS146782,TSS161679,TSS165664,TSS170191,TSS170759	1	1	NA	NA	NA	NA	1	NA	9.83034	3.43701	OK
O43427	ENSG00000172500	FIBP	TSS112458,TSS131956,TSS143237,TSS166594,TSS166655,TSS46596,TSS47937,TSS68618,TSS79828,TSS79830,TSS86005,TSS90079	5	1	1	3	3	1	1	NA	31.8821	5.03923	OK
O43432	ENSG00000075151	EIF4G3	TSS103291,TSS130514,TSS132775,TSS135893,TSS148113,TSS151496,TSS154007,TSS158029,TSS166637,TSS166800,TSS171592,TSS185229,TSS192965,TSS22330,TSS46444,TSS59972,TSS66302,TSS7621	14	7	4	3	9	NA	5	NA	10.1625	3.48059	OK
O43447	ENSG00000171960	PPIH	TSS103238,TSS177878,TSS28889,TSS47461,TSS63253,TSS9098,TSS91005	24	6	6	12	8	4	12	NA	25.0431	4.70283	OK
O43464	ENSG00000115317	HTRA2	TSS112433,TSS148348,TSS149955,TSS167747,TSS175805,TSS189872,TSS20043,TSS24945,TSS27192,TSS47082	10	1	3	6	1	9	NA	NA	14.7106	3.97367	OK
O43488	ENSG00000053371	AKR7A2	TSS141004,TSS158517,TSS191001,TSS7871,TSS84764	34	14	11	9	NA	17	17	NA	17.6639	4.22218	OK
O43491	ENSG00000079819	EPB41L2	TSS100587,TSS100668,TSS109061,TSS112026,TSS131360,TSS132566,TSS140092,TSS140653,TSS145496,TSS175452,TSS17815,TSS184619,TSS188296,TSS191925,TSS195768,TSS19647,TSS19651,TSS23935,TSS24950,TSS27410,TSS34342,TSS37645,TSS39489,TSS60756,TSS63343,TSS81732,TSS84453,TSS86257,TSS90745,TSS99529	27	9	8	10	8	8	8	3	6.82097	2.96735	OK
O43502	ENSG00000108384	RAD51C	TSS100254,TSS135362,TSS137078,TSS137080,TSS155183,TSS158636,TSS180110,TSS195494,TSS68586,TSS79118,TSS82835,TSS82836,TSS99002	6	3	NA	3	NA	2	4	NA	11.4149	3.634	OK
O43504	ENSG00000134248	LAMTOR5	TSS122974,TSS150637,TSS155387,TSS159151,TSS21635,TSS57221,TSS57223	1	NA	NA	1	NA	NA	1	NA	41.8508	5.42125	OK
O43505	ENSG00000174684	B3GNT1	TSS124989	1	NA	NA	1	NA	NA	NA	1	4.69153	2.50882	OK
O43516	ENSG00000115935	WIPF1	TSS110231,TSS137278,TSS139314,TSS139856,TSS141117,TSS156142,TSS171494,TSS18936,TSS2004,TSS34602,TSS36901,TSS42975,TSS60484,TSS64301,TSS67135,TSS74352	12	2	5	5	2	4	6	NA	21.0291	4.46134	OK
O43521	ENSG00000153094	BCL2L11	TSS127215,TSS133403,TSS163583,TSS21837,TSS69250,TSS69253,TSS72912	1	1	NA	NA	NA	1	NA	NA	4.19267	2.37648	OK
O43566	ENSG00000169220	RGS14	TSS141250,TSS141253,TSS157572,TSS159455,TSS163171,TSS191284,TSS38349,TSS3954,TSS48868,TSS56977,TSS59944,TSS64541	28	8	10	10	NA	6	22	NA	7.35866	3.06327	OK
O43583	ENSG00000139726	DENR	TSS132695,TSS132696,TSS24193,TSS66146	18	7	5	6	3	3	12	NA	12.3093	3.73436	OK
O43592	ENSG00000184575	XPOT	TSS127413,TSS136721,TSS142615,TSS186620,TSS32625,TSS88315	62	21	24	17	NA	9	53	NA	42.7466	5.4511	OK
O43598	ENSG00000112667	DNPH1	TSS123247,TSS166115,TSS177462,TSS68806	10	3	3	4	NA	3	7	NA	59.9466	5.92947	OK
O43615	ENSG00000104980	TIMM44	TSS100306,TSS113961,TSS133769,TSS1483,TSS151863,TSS151864,TSS152651,TSS25293,TSS50463,TSS51621,TSS66898,TSS87460	63	21	20	22	11	45	NA	7	34.0433	5.13107	OK
O43617	ENSG00000054116	TRAPPC3	TSS152033,TSS153629,TSS166472,TSS166482,TSS188862,TSS78500	20	5	7	8	NA	2	18	NA	22.2826	4.54118	OK
O43633	ENSG00000130724	CHMP2A	TSS108667,TSS150040,TSS168323,TSS186899,TSS27296,TSS62481,TSS84455,TSS97530	21	6	5	10	3	8	10	NA	43.2691	5.46823	OK
O43660	ENSG00000171566	PLRG1	TSS1010,TSS123363,TSS123364,TSS123367,TSS13157,TSS141408,TSS14813,TSS155573,TSS16954,TSS24608,TSS25595,TSS32895,TSS43024,TSS48876	10	5	5	NA	10	NA	NA	NA	12.9656	3.80381	OK
O43663	ENSG00000198901	PRC1	TSS102279,TSS114597,TSS114598,TSS136754,TSS142997,TSS154011,TSS154845,TSS167815,TSS187396,TSS40206,TSS48738,TSS51490,TSS55113,TSS57950,TSS78223,TSS93412,TSS96655,TSS9758,TSS9763	17	4	9	4	17	NA	NA	NA	43.6963	5.48208	OK
O43665	ENSG00000148908	RGS10	TSS113188,TSS117380,TSS117684,TSS31407,TSS78183	13	2	3	8	NA	NA	13	NA	11.4158	3.63411	OK
O43670	ENSG00000010244	ZNF207	TSS12213,TSS128246,TSS145847,TSS146271,TSS146272,TSS155693,TSS18502,TSS186181,TSS189976,TSS37448,TSS54193,TSS77039,TSS77043,TSS80760,TSS80764,TSS99234,TSS99240	11	3	5	3	5	3	2	1	60.4757	5.94194	OK
O43678	ENSG00000131495	NDUFA2	TSS114713,TSS51185,TSS83175,TSS8897	10	3	1	6	NA	7	1	2	39.8365	5.35179	OK
O43681	ENSG00000198356	ASNA1	TSS105326,TSS144678,TSS17736,TSS195562	19	6	6	7	NA	8	11	NA	13.9068	3.8979	OK
O43684	ENSG00000154473	BUB3	TSS103482,TSS118923,TSS155598,TSS64382,TSS68261,TSS82676	57	19	19	19	26	16	15	0	80.1548	6.3426	OK
O43707	ENSG00000130402	ACTN4	TSS12242,TSS133105,TSS148475,TSS149150,TSS25125,TSS31787,TSS58013,TSS6688,TSS69510,TSS98898	186	58	71	57	39	30	112	5	49.2218	5.65024	OK
O43708	ENSG00000100577	GSTZ1	TSS108052,TSS12754,TSS14052,TSS157228,TSS175183,TSS178660,TSS190757,TSS19216,TSS22268,TSS22939,TSS25826,TSS31806,TSS37224,TSS37225,TSS55230,TSS7628,TSS77200	5	1	1	3	NA	2	3	NA	24.9324	4.69668	OK
O43709	ENSG00000071462	WBSCR22	TSS124502,TSS124505,TSS124507,TSS142541,TSS142543,TSS159522,TSS179164,TSS37786,TSS38042,TSS44703,TSS53799,TSS56520,TSS58798,TSS90989,TSS96987	30	11	9	10	11	9	9	1	48.9396	5.64211	OK
O43716	ENSG00000257218	GATC	TSS48696,TSS48698,TSS96799	6	2	NA	4	1	5	NA	NA	6.01068	2.80955	OK
O43719	ENSG00000102241	HTATSF1	TSS131254,TSS149228,TSS1732,TSS64152	6	3	3	NA	6	NA	NA	NA	8.20551	3.2025	OK
O43741	ENSG00000131791	PRKAB2	TSS146615,TSS172019,TSS48569,TSS74974	5	1	2	2	NA	3	2	NA	1.31879	1.21337	OK
O43747	ENSG00000166747	AP1G1	TSS10144,TSS110790,TSS115615,TSS122725,TSS129729,TSS147850,TSS147851,TSS151878,TSS154770,TSS1593,TSS168554,TSS184706,TSS18679,TSS190958,TSS19705,TSS25073,TSS27203,TSS44188,TSS52431	69	25	22	22	26	15	27	1	10.5598	3.53104	OK
O43752	ENSG00000135823	STX6	TSS135571,TSS13995,TSS63105,TSS63286	2	1	1	NA	NA	2	NA	NA	3.27803	2.09695	OK
O43760	ENSG00000108639	SYNGR2	TSS102717,TSS113800,TSS174951,TSS59703,TSS69807,TSS69809,TSS88167,TSS88171,TSS88172	20	8	7	5	7	6	3	4	44.9407	5.5217	OK
O43761	ENSG00000127561	SYNGR3	TSS103696,TSS14147,TSS36690,TSS64539,TSS80989	3	1	1	1	NA	2	NA	1	16.5924	4.13688	OK
O43765	ENSG00000104969	SGTA	TSS113163,TSS136523,TSS145593,TSS5320,TSS88729	28	11	8	9	NA	12	16	NA	34.942	5.1676	OK
O43766	ENSG00000121897	LIAS	TSS10952,TSS127587,TSS170025,TSS174904,TSS188612,TSS97928	3	1	NA	2	NA	3	NA	NA	5.96723	2.80059	OK
O43768	ENSG00000143420	ENSA	TSS145444,TSS156303,TSS163734,TSS185190,TSS22097,TSS36994,TSS36995,TSS40055,TSS40056,TSS55017,TSS73111,TSS76852	6	2	2	2	NA	2	4	NA	48.3443	5.62481	OK
O43772	ENSG00000178537	SLC25A20	TSS122909,TSS25915,TSS43900,TSS97357	1	NA	NA	1	NA	NA	NA	1	7.51541	3.09008	OK
O43776	ENSG00000134440	NARS	TSS105712,TSS139102,TSS142879,TSS151015,TSS160713,TSS184865,TSS39809,TSS46205,TSS54347,TSS88415,TSS89513	59	21	22	16	2	4	53	NA	62.4318	5.98713	OK
O43805	ENSG00000176101	SSNA1	TSS15756,TSS180928,TSS88135,TSS88139	6	2	2	2	NA	NA	6	NA	38.4738	5.30282	OK
O43808	ENSG00000100372	SLC25A17	TSS105936,TSS112980,TSS112981,TSS114536,TSS125152,TSS135243,TSS157125,TSS157136,TSS181868,TSS22407,TSS22408,TSS40376,TSS40377,TSS4411,TSS5748,TSS79631,TSS95029,TSS95033	1	NA	NA	1	NA	NA	NA	1	5.35794	2.66856	OK
O43809	ENSG00000167005	NUDT21	TSS121428,TSS122148,TSS14274,TSS159010,TSS162215,TSS22724	41	13	11	17	16	10	14	1	41.5018	5.40945	OK
O43813	ENSG00000115365	LANCL1	TSS117133,TSS15636,TSS15640,TSS193489,TSS55431,TSS7222,TSS95712	4	1	1	2	NA	1	3	NA	10.7401	3.55337	OK
O43815	ENSG00000115808	STRN	TSS146771,TSS165053,TSS70005	14	5	7	2	10	NA	4	NA	3.26427	2.0923	OK
O43818	ENSG00000114767	RRP9	TSS107201	3	NA	1	2	3	NA	NA	NA	6.8111	2.96553	OK
O43822	ENSG00000160226	C21orf2	TSS102314,TSS161228,TSS183064,TSS27671,TSS77761,TSS90693	4	2	1	1	NA	NA	4	NA	5.79843	2.7652	OK
O43823	ENSG00000105127	AKAP8	TSS142729,TSS173100,TSS179823,TSS23644,TSS4518	7	3	3	1	6	NA	1	NA	7.21144	3.03764	OK
O43824	ENSG00000178605	GTPBP6	TSS151607,TSS151608,TSS53340	4	1	2	1	4	NA	NA	NA	14.3356	3.93881	OK
O43826	ENSG00000137700	SLC37A4	TSS100079,TSS102390,TSS102391,TSS117397,TSS11741,TSS135186,TSS153583,TSS160138,TSS160141,TSS178504,TSS63391,TSS78074	1	NA	0	1	NA	NA	NA	1	17.8936	4.23983	OK
O43837	ENSG00000101365	IDH3B	TSS105609,TSS112333,TSS138846,TSS139580,TSS141457,TSS141458,TSS50894,TSS55218,TSS58324,TSS8380	64	19	17	28	9	48	NA	7	40.9732	5.3914	OK
O43847	ENSG00000078618	NRD1	TSS102730,TSS127686,TSS138456,TSS150026,TSS161906,TSS169748,TSS177590,TSS27456,TSS45206,TSS48052,TSS52958,TSS70017,TSS85607	16	8	8	NA	NA	1	15	NA	24.6386	4.68025	OK
O43852	ENSG00000128595	CALU	TSS113081,TSS131693,TSS176230,TSS40478,TSS71090	33	11	13	9	NA	32	1	NA	23.4308	4.61063	OK
O43865	ENSG00000168710	AHCYL1	TSS119926,TSS168046,TSS39104,TSS40728,TSS40729,TSS89435	11	2	2	7	NA	NA	11	NA	17.3382	4.19678	OK
O43913	ENSG00000164815	ORC5	TSS116499,TSS135456,TSS138542,TSS156697,TSS15805,TSS84371	17	4	12	1	17	NA	NA	NA	4.56807	2.47718	OK
O43924	ENSG00000156973	PDE6D	TSS171426,TSS182927,TSS34117,TSS5477,TSS58313	7	1	2	4	NA	NA	7	NA	16.9698	4.1675	OK
O43929	ENSG00000115947	ORC4	TSS100835,TSS100836,TSS105398,TSS120888,TSS136625,TSS143556,TSS169890,TSS178738,TSS183089,TSS37564,TSS41787,TSS56825,TSS67134,TSS77928,TSS89179	14	6	7	1	14	NA	NA	NA	6.70001	2.94486	OK
O43933	ENSG00000127980	PEX1	TSS107226,TSS137880,TSS15005,TSS15007,TSS192804,TSS38940,TSS43169,TSS56751,TSS95566,TSS98854	5	3	2	NA	NA	5	NA	NA	3.55984	2.18898	OK
O60216	ENSG00000164754	RAD21	TSS113438,TSS131,TSS15084,TSS172169,TSS175961,TSS190655,TSS192888,TSS194926,TSS64033	10	5	4	1	10	NA	NA	NA	94.4273	6.57633	OK
O60220	ENSG00000126953	TIMM8A	TSS23106,TSS36884	7	1	2	4	5	2	NA	0	2.50004	1.80737	OK
O60231	ENSG00000204560	DHX16	TSS104442,TSS189908,TSS19312,TSS5769	48	22	18	8	41	4	3	NA	6.51307	2.9094	OK
O60232	ENSG00000173465	SSSCA1	TSS114920,TSS166775,TSS185350,TSS39911,TSS4637,TSS67901,TSS76222	7	1	2	4	NA	NA	7	NA	21.2324	4.47459	OK
O60234	ENSG00000130755	GMFG	TSS125431,TSS143499,TSS161724,TSS161727,TSS166336,TSS168329,TSS180152,TSS53630,TSS66648,TSS71762,TSS81565	16	4	4	8	1	3	12	NA	124.07	6.96659	OK
O60239	ENSG00000131370	SH3BP5	TSS123376,TSS149780,TSS171246,TSS18097,TSS35516,TSS49368,TSS50464,TSS50465,TSS83704,TSS8536	1	NA	1	NA	NA	NA	1	NA	3.68504	2.22806	OK
O60244	ENSG00000180182	MED14	TSS146954,TSS170349,TSS179000,TSS18887,TSS193844,TSS22162,TSS34977,TSS71665,TSS85349	3	2	0	1	3	NA	NA	NA	11.5494	3.64955	OK
O60256	ENSG00000141127	PRPSAP2	TSS111012,TSS112478,TSS128336,TSS131170,TSS137414,TSS14601,TSS155513,TSS159029,TSS166615,TSS166616,TSS169960,TSS174082,TSS176162,TSS17712,TSS188616,TSS188618,TSS192405,TSS1941,TSS21825,TSS32623,TSS40029,TSS43605,TSS50590,TSS67536,TSS76121,TSS86356	38	9	13	16	NA	NA	38	NA	21.3218	4.48038	OK
O60262	ENSG00000176533	GNG7	TSS101101,TSS147532	1	NA	NA	1	NA	NA	1	NA	1.06773	1.04805	OK
O60264	ENSG00000153147	SMARCA5	TSS100395,TSS181400,TSS90996	45	22	15	8	45	NA	NA	NA	7.88036	3.15062	OK
O60271	ENSG00000008294	SPAG9	TSS141021,TSS142601,TSS14408,TSS147476,TSS151004,TSS176576,TSS193626,TSS21460,TSS29159,TSS35350,TSS53611,TSS58104,TSS58106,TSS71242,TSS78823,TSS93688,TSS96070,TSS98243,TSS99614	23	7	11	5	NA	NA	23	NA	16.2933	4.11214	OK
O60287	ENSG00000142207	URB1	TSS104603,TSS153558,TSS178457	5	2	0	3	4	NA	NA	1	2.8611	1.94901	OK
O60293	ENSG00000133858	ZFC3H1	TSS100849,TSS104119,TSS114360,TSS11551,TSS117337,TSS137321,TSS168285,TSS177401,TSS28213,TSS59837,TSS74338,TSS87326	9	5	1	3	9	NA	NA	NA	4.02612	2.32945	OK
O60306	ENSG00000021776	AQR	TSS110923,TSS112842,TSS141572,TSS146638,TSS150885,TSS59314	24	10	5	9	23	NA	1	NA	3.14411	2.05106	OK
O60307	ENSG00000099308	MAST3	TSS110179,TSS113027,TSS127676,TSS39794,TSS95917	2	NA	2	NA	NA	NA	2	NA	5.7594	2.7569	OK
O60313	ENSG00000198836	OPA1	TSS114458,TSS126090,TSS127896,TSS157955,TSS161226,TSS178223,TSS195225,TSS22770,TSS24042,TSS29644,TSS53125,TSS56062,TSS67261,TSS9334	87	15	56	16	8	75	NA	4	19.4084	4.35109	OK
O60331	ENSG00000186111	PIP5K1C	TSS165911,TSS178943,TSS183749,TSS184580,TSS73746	1	NA	NA	1	NA	NA	1	NA	1.8051	1.48805	OK
O60341	ENSG00000004487	KDM1A	TSS101004,TSS151074,TSS16332,TSS18057,TSS190302,TSS190309,TSS43377	31	9	15	7	21	1	9	NA	25.2373	4.71355	OK
O60343	ENSG00000136111	TBC1D4	TSS158373,TSS163923,TSS17482,TSS29509,TSS37508	28	15	12	1	2	6	20	NA	26.9237	4.80342	OK
O60344	ENSG00000145194	ECE2	TSS103494,TSS123658,TSS139618,TSS157974,TSS164996,TSS175081,TSS66838,TSS70785,TSS74206,TSS76565,TSS951	5	2	1	2	NA	NA	5	NA	21.5252	4.49347	OK
O60346	ENSG00000081913	PHLPP1	TSS103433,TSS137907,TSS15624,TSS15914,TSS169340,TSS45747,TSS50607,TSS81340	1	NA	1	NA	NA	NA	1	NA	3.11041	2.03928	OK
O60449	ENSG00000054219	LY75	TSS14399,TSS168803,TSS187398,TSS45719,TSS85067	1	NA	NA	1	NA	1	NA	NA	4.03284	2.33137	OK
O60476	ENSG00000198162	MAN1A2	TSS14415,TSS146411,TSS170113,TSS64580,TSS7573	3	2	0	1	2	NA	NA	1	2.08478	1.62517	OK
O60488	ENSG00000068366	ACSL4	TSS106775,TSS126548,TSS137723,TSS138465,TSS162880,TSS181349,TSS3636,TSS62212,TSS86157,TSS88609,TSS90150	51	17	22	12	5	21	25	NA	6.79618	2.96277	OK
O60493	ENSG00000112335	SNX3	TSS164871,TSS176747,TSS39962,TSS76210	13	4	3	6	NA	6	7	NA	30.9299	4.99684	OK
O60499	ENSG00000104915	STX10	TSS113479,TSS114629,TSS130103,TSS150559,TSS181718,TSS27126,TSS64894,TSS78257,TSS81977,TSS9110,TSS9739	7	2	2	3	1	3	1	2	19.8599	4.38266	OK
O60502	ENSG00000198408	MGEA5	TSS100137,TSS1059,TSS126108,TSS159782,TSS177825,TSS181534,TSS18253,TSS47440,TSS51406,TSS85165	10	5	5	NA	NA	NA	10	NA	12.7604	3.78245	OK
O60506	ENSG00000135316	SYNCRIP	TSS150987,TSS171162,TSS179947	230	75	84	71	116	42	70	2	18.1018	4.25564	OK
O60508	ENSG00000168438	CDC40	TSS115933,TSS132471,TSS155762,TSS171944,TSS58005	3	2	1	0	3	NA	NA	NA	4.25382	2.39337	OK
O60518	ENSG00000137040	RANBP6	TSS166966,TSS5715	5	NA	5	NA	NA	NA	5	NA	4.21749	2.38336	OK
O60524	ENSG00000165525	NEMF	TSS101605,TSS114232,TSS115930,TSS124715,TSS133880,TSS137255,TSS147301,TSS178190,TSS188158,TSS18919,TSS24943,TSS50533,TSS72593,TSS82018,TSS85039,TSS917	20	10	5	5	10	1	9	NA	3.56257	2.18985	OK
O60547	ENSG00000112699	GMDS	TSS110383,TSS123734,TSS123851,TSS126796,TSS170495,TSS177072,TSS181428,TSS182265,TSS182364,TSS36708	13	4	3	6	NA	4	9	NA	23.2579	4.60038	OK
O60563	ENSG00000129315	CCNT1	TSS106514,TSS149375,TSS24226,TSS38811	6	3	2	1	6	NA	NA	NA	3.54296	2.18363	OK
O60566	ENSG00000156970	BUB1B	TSS110777,TSS120868,TSS131845,TSS131846,TSS132033,TSS140895,TSS177548,TSS24491,TSS59376,TSS66353	7	1	6	NA	NA	NA	7	NA	18.9905	4.32124	OK
O60568	ENSG00000106397	PLOD3	TSS133369,TSS133640,TSS150779,TSS169803,TSS178312,TSS17967,TSS180433,TSS192786,TSS25562,TSS38043,TSS51359,TSS63701,TSS88855,TSS9094,TSS91922	11	4	7	NA	NA	11	NA	NA	2.63171	1.86065	OK
O60573	ENSG00000135930	EIF4E2	TSS107583,TSS119101,TSS152827,TSS17779,TSS50660,TSS50663,TSS64331,TSS68720,TSS7565,TSS79156,TSS79159,TSS97666	9	4	NA	5	4	1	4	NA	21.5837	4.49721	OK
O60610	ENSG00000131504	DIAPH1	TSS114555,TSS132463,TSS137312,TSS164907,TSS164911,TSS165580,TSS166292,TSS178507,TSS1979,TSS80666,TSS84019,TSS92807,TSS99161	33	10	21	2	NA	NA	33	NA	29.9913	4.95379	OK
O60613	ENSG00000183291	Sep-15	TSS169705,TSS175127,TSS188818,TSS193752,TSS52724,TSS91595	2	NA	NA	2	NA	1	1	NA	78.8183	6.31865	OK
O60645	ENSG00000180104	EXOC3	TSS111081,TSS121568,TSS167644,TSS180231,TSS191488,TSS39592,TSS49077,TSS82286,TSS82372,TSS92768	4	NA	2	2	NA	NA	4	NA	17.88	4.23879	OK
O60664	ENSG00000105355	PLIN3	TSS113396,TSS115844,TSS152002,TSS26489,TSS79526,TSS88598,TSS98035	77	23	29	25	2	27	43	5	42.3775	5.43888	OK
O60671	ENSG00000113456	RAD1	TSS137119,TSS143960,TSS154955,TSS16391,TSS6317,TSS74734,TSS96807	1	1	NA	NA	NA	NA	1	NA	10.3165	3.50036	OK
O60678	ENSG00000185238	PRMT3	TSS161875,TSS180963,TSS23273,TSS27017,TSS35782,TSS53415	21	6	8	7	NA	NA	21	NA	6.90908	2.98351	OK
O60684	ENSG00000025800	KPNA6	TSS104995,TSS109938,TSS165312,TSS18088,TSS38193,TSS78530	16	7	4	5	3	4	9	NA	4.61836	2.49015	OK
O60701	ENSG00000109814	UGDH	TSS11805,TSS129361,TSS129984,TSS13023,TSS141150,TSS141159,TSS180576,TSS28044,TSS32892,TSS68928	52	17	12	23	NA	14	38	NA	4.47776	2.45359	OK
O60711	ENSG00000110031	LPXN	TSS119086,TSS14290,TSS173410,TSS23439,TSS87104	17	5	6	6	NA	2	15	NA	53.2426	5.76135	OK
O60739	ENSG00000114784	EIF1B	TSS111655,TSS117664,TSS168882,TSS70712	6	2	NA	4	1	NA	5	NA	27.1654	4.81585	OK
O60749	ENSG00000205302	SNX2	TSS121244,TSS121245,TSS122255,TSS12741,TSS151737,TSS188720,TSS23994,TSS60138,TSS63682,TSS70052,TSS73842,TSS76413	72	24	32	16	3	29	40	NA	20.0519	4.39588	OK
O60759	ENSG00000115165	CYTIP	TSS10134,TSS10135,TSS103517,TSS153258,TSS171438,TSS175845,TSS65892,TSS80941	2	NA	NA	2	NA	1	1	NA	32.5717	5.06917	OK
O60762	ENSG00000000419	DPM1	TSS10930,TSS119426,TSS36143,TSS44823,TSS64900	12	3	2	7	1	5	NA	6	9.21794	3.35303	OK
O60763	ENSG00000138768	USO1	TSS10253,TSS124267,TSS171292,TSS171771,TSS20300,TSS27321	86	29	35	22	16	24	46	NA	20.7544	4.44324	OK
O60783	ENSG00000120333	MRPS14	TSS163595,TSS182365,TSS4913	7	2	2	3	1	1	NA	5	10.2707	3.49451	OK
O60784	ENSG00000100284	TOM1	TSS110129,TSS110130,TSS110703,TSS113029,TSS118216,TSS128596,TSS128597,TSS146605,TSS20117,TSS20118,TSS25010,TSS38613,TSS74555,TSS82112,TSS92714	7	NA	NA	7	NA	NA	7	NA	5.66586	2.73679	OK
O60814	ENSG00000197903	HIST1H2BK	TSS114788,TSS87395	52	17	18	17	18	8	22	4	6.37515	2.88267	OK
O60825	ENSG00000123836	PFKFB2	TSS138204,TSS138210,TSS156378,TSS156383,TSS193300,TSS3985,TSS44393,TSS48015,TSS56218	2	NA	2	NA	NA	NA	2	NA	1.48554	1.31356	OK
O60826	ENSG00000101997	CCDC22	TSS128228,TSS142188,TSS50619	40	12	20	8	10	16	14	NA	4.7733	2.5294	OK
O60828	ENSG00000102103	PQBP1	TSS106895,TSS106897,TSS106898,TSS118220,TSS124756,TSS16289,TSS194780,TSS27786,TSS54301,TSS55358,TSS84459,TSS88741,TSS964	5	3	2	NA	4	1	NA	NA	62.0076	5.97745	OK
O60832	ENSG00000130826	DKC1	TSS130636,TSS141558,TSS151537,TSS163148,TSS186005,TSS4124,TSS44499,TSS51433,TSS54980,TSS54982,TSS90964,TSS98314	33	19	8	6	32	NA	1	NA	26.1169	4.76112	OK
O60841	ENSG00000158417	EIF5B	TSS22655,TSS63375,TSS88352,TSS97230	39	17	17	5	14	6	19	NA	6.93535	2.98829	OK
O60869	ENSG00000107223	EDF1	TSS113123,TSS148999,TSS149006	5	2	1	2	3	1	1	NA	103.754	6.71086	OK
O60870	ENSG00000151657	KIN	TSS134472,TSS138155,TSS156327,TSS190065,TSS27730,TSS79988,TSS80391	6	4	1	1	6	NA	NA	NA	3.42179	2.14463	OK
O60879	ENSG00000147202	DIAPH2	TSS189350,TSS48119	4	NA	4	NA	NA	NA	4	NA	1.46473	1.30143	OK
O60884	ENSG00000069345	DNAJA2	TSS122226,TSS143525,TSS49657,TSS50324	24	7	8	9	3	5	16	NA	14.4824	3.95256	OK
O60885	ENSG00000141867	BRD4	TSS104013,TSS154838,TSS159459,TSS18039,TSS184216,TSS47793,TSS47926,TSS90692,TSS90695,TSS98321	28	11	10	7	28	NA	NA	NA	21.8551	4.51444	OK
O60888	ENSG00000112514	CUTA	TSS110960,TSS11546,TSS128278,TSS144054,TSS179860,TSS182423,TSS190381,TSS20414,TSS24129,TSS37115,TSS6144,TSS87727,TSS92980,TSS95444	16	3	3	10	NA	2	14	NA	89.5327	6.50037	OK
O60921	ENSG00000136273	HUS1	TSS10057,TSS131009,TSS132776,TSS160765,TSS28038,TSS63991	3	1	1	1	NA	NA	3	NA	6.51388	2.90956	OK
O60925	ENSG00000113068	PFDN1	TSS157736,TSS184295,TSS36689,TSS57030,TSS6119,TSS75190,TSS92054	7	2	1	4	NA	1	6	NA	29.3435	4.92332	OK
O60934	ENSG00000104320	NBN	TSS112609,TSS125835,TSS158158,TSS171573,TSS189018,TSS64836,TSS82928,TSS85521,TSS97766	26	10	10	6	26	NA	NA	NA	4.67756	2.50527	OK
O60942	ENSG00000111880	RNGTT	TSS148182,TSS43439,TSS44956,TSS60785	3	2	NA	1	NA	NA	3	NA	4.27184	2.39831	OK
O75027	ENSG00000131269	ABCB7	TSS116112,TSS116113,TSS116114,TSS118966,TSS124522,TSS61569,TSS79775,TSS8920,TSS91685	15	7	6	2	9	NA	NA	6	11.1591	3.60396	OK
O75037	ENSG00000116852	KIF21B	TSS112318,TSS117708,TSS38703	3	NA	3	NA	NA	NA	3	NA	12.1624	3.71835	OK
O75061	ENSG00000116675	DNAJC6	TSS115043,TSS132255,TSS153961,TSS155477,TSS21339,TSS64921,TSS74121,TSS88181	17	10	5	2	10	6	1	NA	6.69337	2.94362	OK
O75064	ENSG00000198837	DENND4B	TSS155210,TSS169902,TSS23087,TSS23869,TSS2486,TSS30136,TSS32167,TSS35505,TSS44696,TSS67689,TSS73086,TSS86739,TSS86914	2	NA	2	NA	NA	NA	2	NA	13.6705	3.87485	OK
O75083	ENSG00000071127	WDR1	TSS103797,TSS119175,TSS12742,TSS132658,TSS149446,TSS15726,TSS16178,TSS167479,TSS169458,TSS184427,TSS192689,TSS34168,TSS55722,TSS83427,TSS85073,TSS87484,TSS95315	65	24	23	18	12	13	37	3	42.2713	5.43534	OK
O75113	ENSG00000102921	N4BP1	TSS101319,TSS16749,TSS169798,TSS33385,TSS44527,TSS66963	9	2	7	NA	NA	NA	9	NA	3.06548	2.02343	OK
O75116	ENSG00000134318	ROCK2	TSS140796,TSS192463,TSS47946,TSS52488,TSS67276,TSS71352,TSS89554,TSS89979	15	8	5	2	1	NA	14	NA	1.77212	1.47099	OK
O75122	ENSG00000163539	CLASP2	TSS106001,TSS112915,TSS115154,TSS132662,TSS134584,TSS136407,TSS138237,TSS148879,TSS154535,TSS15495,TSS169963,TSS174030,TSS174947,TSS181279,TSS21067,TSS3092,TSS3097,TSS31406,TSS32506,TSS45858,TSS45859,TSS6070,TSS84400,TSS99330	13	5	8	NA	NA	1	12	NA	7.41698	3.0733	OK
O75127	ENSG00000106246	PTCD1	TSS10720,TSS125262,TSS147936,TSS54845,TSS86033	4	1	2	1	3	1	NA	NA	1.26347	1.17854	OK
O75131	ENSG00000085719	CPNE3	TSS103708,TSS129757,TSS139459,TSS151970,TSS173840,TSS180404,TSS21817,TSS29651,TSS35829,TSS49036,TSS66016,TSS85387,TSS85388,TSS8708	24	11	8	5	1	3	20	NA	4.47195	2.45206	OK
O75144	ENSG00000160223	ICOSLG	TSS146692,TSS185092,TSS25489	2	NA	1	1	NA	1	1	NA	4.75201	2.52407	OK
O75146	ENSG00000130787	HIP1R	TSS113405,TSS119012,TSS125088,TSS126957,TSS170729,TSS178873,TSS1807,TSS19888,TSS4162,TSS9666	46	18	17	11	36	8	2	NA	15.7784	4.06853	OK
O75150	ENSG00000103549	RNF40	TSS135327,TSS159499,TSS167953,TSS44920,TSS49909,TSS62912,TSS62914,TSS62916,TSS89982,TSS97123,TSS98595	46	19	19	8	29	8	9	NA	31.0734	5.00331	OK
O75151	ENSG00000197724	PHF2	TSS68918,TSS987	3	3	NA	NA	3	NA	NA	NA	1.06743	1.04784	OK
O75152	ENSG00000058673	ZC3H11A	TSS113537,TSS131443,TSS137154,TSS172956,TSS172959,TSS182760,TSS182913,TSS191644,TSS47001,TSS48406,TSS6800	45	21	14	10	45	NA	NA	0	28.7778	4.89617	OK
O75153	ENSG00000132361	CLUH	TSS12002,TSS1448,TSS145200,TSS149153,TSS1501,TSS158486,TSS176229,TSS18516,TSS192635,TSS2492,TSS2495,TSS63060,TSS63449,TSS71085,TSS85965	21	7	13	1	1	5	15	NA	6.76723	2.9574	OK
O75165	ENSG00000138246	DNAJC13	TSS112853,TSS129486,TSS139868,TSS165984,TSS180341,TSS62719,TSS71661,TSS7965	37	18	11	8	20	12	5	0	4.41931	2.43811	OK
O75170	ENSG00000100239	PPP6R2	TSS107113,TSS108408,TSS116060,TSS188217,TSS20426,TSS47442,TSS85308,TSS92159	5	1	4	NA	NA	NA	5	NA	11.8682	3.68574	OK
O75175	ENSG00000088038	CNOT3	TSS103098,TSS133759,TSS142523,TSS146217,TSS153816,TSS153839,TSS31035,TSS4120,TSS50155,TSS84713	22	5	11	6	22	NA	NA	NA	18.2443	4.26636	OK
O75179	ENSG00000132466	ANKRD17	TSS132909,TSS136063,TSS137017,TSS141454,TSS159636,TSS170009,TSS31276,TSS33292,TSS4721,TSS75712	18	8	8	2	4	NA	14	NA	9.85931	3.44086	OK
O75190	ENSG00000105993	DNAJB6	TSS100064,TSS100075,TSS145824,TSS150582,TSS158742,TSS172017,TSS180344,TSS181500,TSS183768,TSS187449,TSS192990,TSS27936,TSS72648,TSS81543,TSS97204,TSS98876,TSS99967	9	4	2	3	3	1	5	NA	10.4079	3.51196	OK
O75208	ENSG00000088682	COQ9	TSS111871,TSS118212,TSS120832,TSS12532,TSS129636,TSS138754,TSS42875,TSS64278,TSS71799,TSS80404,TSS84585,TSS85133,TSS99273,TSS99274	5	2	1	2	NA	5	NA	NA	12.7716	3.78362	OK
O75223	ENSG00000006625	GGCT	TSS139534,TSS167207,TSS176060,TSS192569,TSS43711,TSS49107,TSS85459,TSS85460	32	9	8	15	NA	6	26	NA	35.9695	5.20826	OK
O75251	ENSG00000115286	NDUFS7	TSS138104,TSS139732,TSS164062,TSS164063,TSS182572,TSS18492,TSS35741,TSS5124,TSS55001,TSS57982,TSS72474,TSS80347,TSS93437,TSS98867,TSS98870	12	5	2	5	3	5	NA	4	67.071	6.08897	OK
O75298	ENSG00000125744	RTN2	TSS105007,TSS106491,TSS121528,TSS12254,TSS155940,TSS24453,TSS4010,TSS54107,TSS82585,TSS90508,TSS94633	4	NA	1	3	2	2	NA	NA	16.2457	4.10816	OK
O75306	ENSG00000158864	NDUFS2	TSS161682,TSS170839,TSS175616,TSS181536,TSS185829,TSS28837,TSS29458,TSS54897,TSS62669,TSS69487,TSS74464,TSS80292,TSS80293,TSS88257,TSS91542	18	6	5	7	7	9	NA	2	24.7724	4.68775	OK
O75312	ENSG00000109917	ZNF259	TSS119605,TSS191911,TSS29160,TSS29161,TSS35584,TSS46456,TSS55290,TSS65091	17	5	5	7	NA	1	16	NA	8.88823	3.30571	OK
O75323	ENSG00000146729	GBAS	TSS105693,TSS108053,TSS156152,TSS156408,TSS17472,TSS18794,TSS24674,TSS30075,TSS46416,TSS63822	10	4	3	3	NA	10	NA	NA	8.9972	3.32152	OK
O75330	ENSG00000072571	HMMR	TSS108707,TSS126472,TSS169323,TSS170700,TSS66208,TSS76497,TSS81864,TSS88069	6	2	2	2	5	NA	1	NA	15.3731	4.03326	OK
O75340	ENSG00000249915	PDCD6	TSS118770,TSS120330,TSS154857,TSS158376,TSS173082,TSS191752,TSS50006,TSS50007,TSS62764,TSS9815	18	3	7	8	NA	2	16	NA	39.0655	5.32429	OK
O75342	ENSG00000179477	ALOX12B	TSS134306,TSS147843,TSS165275,TSS7055	2	2	NA	NA	NA	1	NA	1	1.11766	1.08247	OK
O75347	ENSG00000171530	TBCA	TSS10279,TSS104258,TSS124201,TSS142259,TSS183197,TSS19938,TSS19942,TSS37532,TSS73727	16	6	3	7	NA	4	12	NA	104.083	6.71539	OK
O75348	ENSG00000136888	ATP6V1G1	TSS186852,TSS78574	2	NA	NA	2	NA	NA	2	NA	35.6024	5.19387	OK
O75351	ENSG00000119541	VPS4B	TSS118197,TSS150493,TSS24647,TSS6992,TSS7908	21	4	8	9	NA	NA	21	NA	2.01116	1.59032	OK
O75352	ENSG00000129255	MPDU1	TSS101458,TSS101459,TSS10797,TSS109041,TSS113089,TSS130744,TSS132840,TSS137245,TSS143895,TSS14455,TSS14457,TSS14461,TSS148648,TSS157677,TSS180584,TSS192270,TSS39693,TSS451,TSS83015	2	1	NA	1	NA	NA	NA	2	3.99553	2.32064	OK
O75356	ENSG00000187097	ENTPD5	TSS103924,TSS149198,TSS189202,TSS19711,TSS26490,TSS58909,TSS62521,TSS8486	1	NA	1	NA	NA	1	NA	NA	2.59572	1.84628	OK
O75362	ENSG00000171940	ZNF217	TSS144659,TSS168912,TSS179910,TSS78907,TSS85435	4	2	2	NA	4	NA	NA	NA	10.0653	3.46797	OK
O75367	ENSG00000113648	H2AFY	TSS108791,TSS122474,TSS13323,TSS13806,TSS13807,TSS139921,TSS191556,TSS39589,TSS46852,TSS50698,TSS54245,TSS70395,TSS70398,TSS74111,TSS78989,TSS90687,TSS91416,TSS94920,TSS96997	8	3	2	3	8	NA	NA	NA	56.0507	5.83417	OK
O75368	ENSG00000131171	SH3BGRL	TSS155459,TSS174221,TSS95850,TSS98380	18	6	5	7	NA	3	15	NA	24.3233	4.66239	OK
O75369	ENSG00000136068	FLNB	TSS110727,TSS148155,TSS158722,TSS170180,TSS175410,TSS23858,TSS45783,TSS62306,TSS75365,TSS79927,TSS9428	26	5	20	1	NA	2	24	NA	6.88375	2.97888	OK
O75376	ENSG00000141027	NCOR1	TSS106243,TSS111753,TSS111755,TSS11212,TSS129706,TSS152326,TSS158354,TSS159240,TSS19050,TSS193995,TSS19739,TSS35569,TSS45666,TSS49361,TSS53606,TSS63647,TSS71684,TSS71686,TSS79275,TSS82518,TSS88356,TSS90537,TSS93766,TSS95958,TSS98531	2	NA	NA	2	2	NA	NA	NA	6.64732	2.93495	OK
O75379	ENSG00000117533	VAMP4	TSS155599,TSS173841,TSS173844,TSS44014,TSS67178	4	1	1	2	1	1	1	1	4.72611	2.51756	OK
O75390	ENSG00000062485	CS	TSS104151,TSS104812,TSS104813,TSS105613,TSS153255,TSS161674,TSS172239,TSS173206,TSS173209,TSS180369,TSS186737,TSS191880,TSS23250,TSS27561,TSS36772,TSS38383,TSS38653,TSS42444,TSS50125,TSS50126,TSS56071,TSS86524,TSS86526,TSS86527,TSS97470,TSS98367	49	16	17	16	11	31	4	3	75.1272	6.25034	OK
O75391	ENSG00000091640	SPAG7	TSS115695,TSS126037,TSS150930,TSS150933,TSS187099,TSS189560,TSS63260,TSS78351	6	3	2	1	NA	NA	6	NA	11.6051	3.65594	OK
O75400	ENSG00000196504	PRPF40A	TSS109838,TSS140475,TSS154102,TSS167984,TSS186517,TSS43676,TSS58068,TSS59789,TSS67757,TSS77433,TSS78060,TSS80338	57	29	23	5	57	NA	NA	0	21.6968	4.50442	OK
O75410	ENSG00000147526	TACC1	TSS105450,TSS10873,TSS122104,TSS125310,TSS130400,TSS133613,TSS139942,TSS145557,TSS149897,TSS154920,TSS157552,TSS166705,TSS16760,TSS172839,TSS173208,TSS173812,TSS174182,TSS174185,TSS192508,TSS31531,TSS45923,TSS60482,TSS64023,TSS72749,TSS834,TSS83669,TSS83677,TSS85863,TSS99519	15	5	3	7	3	12	NA	NA	4.86169	2.55132	OK
O75414	ENSG00000172113	NME6	TSS111215,TSS129139,TSS165062,TSS192680,TSS20631,TSS20636,TSS37943,TSS38609,TSS38610,TSS42366,TSS42367,TSS5519,TSS74804,TSS74809,TSS77889,TSS80291,TSS93236	5	1	1	3	NA	5	NA	NA	8.57869	3.25983	OK
O75419	ENSG00000093009	CDC45	TSS116910,TSS144982,TSS159271,TSS179661,TSS20722,TSS36096,TSS50913,TSS62517,TSS62518,TSS73049,TSS77147	6	2	4	NA	NA	NA	6	NA	10.7763	3.55781	OK
O75427	ENSG00000077454	LRCH4	TSS103376,TSS123583,TSS130595,TSS141633,TSS172353,TSS186381,TSS186460,TSS27191,TSS6740,TSS84381,TSS99881	4	1	2	1	4	NA	NA	NA	16.0265	4.08971	OK
O75436	ENSG00000122958	VPS26A	TSS107690,TSS143574,TSS153885,TSS161801,TSS30800,TSS71147,TSS71148,TSS7215,TSS85665,TSS89434	39	13	10	16	6	18	14	1	5.71455	2.74729	OK
O75439	ENSG00000105819	PMPCB	TSS11881,TSS134858,TSS193661,TSS71415,TSS99776,TSS99777,TSS99778	27	9	8	10	5	18	1	3	39.1491	5.3273	OK
O75446	ENSG00000164105	SAP30	TSS14340,TSS176294	2	1	NA	1	2	NA	NA	NA	33.3873	5.1038	OK
O75448	ENSG00000008838	MED24	TSS100332,TSS117983,TSS12081,TSS128132,TSS130546,TSS132470,TSS143163,TSS145753,TSS158470,TSS169381,TSS189322,TSS189323,TSS189324,TSS195325,TSS34325,TSS38315,TSS4581,TSS47663,TSS51716,TSS613,TSS64588,TSS65623,TSS74635,TSS80823,TSS81297,TSS85341,TSS89305	12	7	4	1	12	NA	NA	NA	14.146	3.92086	OK
O75460	ENSG00000178607	ERN1	TSS126341,TSS161993,TSS174136,TSS177910,TSS33516,TSS39396,TSS4274,TSS90473	4	2	1	1	2	2	NA	NA	4.78123	2.53138	OK
O75475	ENSG00000164985	PSIP1	TSS101448,TSS152557,TSS174242,TSS22249,TSS22250,TSS25950,TSS33313,TSS4257,TSS4258	21	9	7	5	21	NA	NA	NA	21.8676	4.51523	OK
O75477	ENSG00000107566	ERLIN1	TSS144353,TSS165029,TSS173830	14	4	1	9	5	4	NA	5	8.72871	3.28225	OK
O75489	ENSG00000213619	NDUFS3	TSS106407,TSS124243,TSS140256,TSS145816,TSS158428,TSS158430,TSS172497,TSS5730,TSS67894,TSS88184,TSS88705,TSS90112	33	10	10	13	10	15	NA	8	33.1136	5.09228	OK
O75494	ENSG00000188529	SRSF10	TSS111732,TSS115412,TSS132085,TSS133324,TSS151396,TSS21809,TSS30151,TSS3153,TSS50783,TSS51162,TSS51680,TSS63109,TSS65083,TSS68602	6	2	2	2	6	NA	NA	NA	31.2881	5.01293	OK
O75496	ENSG00000112312	GMNN	TSS10308,TSS151541,TSS165844,TSS188380,TSS191637,TSS6614	2	NA	2	NA	NA	NA	2	NA	15.9924	4.08682	OK
O75503	ENSG00000102805	CLN5	TSS134037,TSS72081	3	1	1	1	NA	3	NA	NA	5.11462	2.61226	OK
O75521	ENSG00000198721	ECI2	TSS104768,TSS146554,TSS163066,TSS171629,TSS187828,TSS30603,TSS30606,TSS35822,TSS71906,TSS71910	26	9	9	8	12	14	NA	NA	7.42058	3.07392	OK
O75525	ENSG00000131773	KHDRBS3	TSS125777,TSS133234,TSS139634,TSS154038,TSS17155,TSS179654,TSS179939,TSS185306,TSS186379,TSS57580,TSS85562,TSS95648	1	NA	NA	1	1	NA	NA	NA	1.35436	1.23533	OK
O75529	ENSG00000135801	TAF5L	TSS128992,TSS146960,TSS179958,TSS86139	1	NA	1	NA	1	NA	NA	NA	4.80983	2.5385	OK
O75530	ENSG00000074266	EED	TSS122293,TSS135696,TSS162548,TSS192978,TSS41526,TSS45090,TSS59569,TSS6229,TSS89433,TSS94588	12	5	5	2	12	NA	NA	NA	6.70848	2.94645	OK
O75531	ENSG00000175334	BANF1	TSS106476,TSS132162,TSS138359,TSS181122,TSS194766,TSS39719,TSS8939,TSS98296	6	1	1	4	NA	1	5	NA	70.7147	6.1642	OK
O75533	ENSG00000115524	SF3B1	TSS107930,TSS139509,TSS147839,TSS1524,TSS172978,TSS174750,TSS181379,TSS21515,TSS70168,TSS87217,TSS97021	76	27	26	23	55	10	10	1	56.1393	5.83641	OK
O75534	ENSG00000009307	CSDE1	TSS105681,TSS110300,TSS110302,TSS121790,TSS137150,TSS164668,TSS174065,TSS45018,TSS52895,TSS75041,TSS92316,TSS97904,TSS97906,TSS97907	78	40	22	16	9	9	60	NA	138.992	7.1292	OK
O75554	ENSG00000120688	WBP4	TSS22028,TSS95933	11	5	4	2	7	3	1	NA	1.40662	1.26701	OK
O75569	ENSG00000180228	PRKRA	TSS117608,TSS141610,TSS16752,TSS171854,TSS178793,TSS31683,TSS57054,TSS63746,TSS67270,TSS80532,TSS91391,TSS9790	8	2	4	2	2	NA	6	NA	42.9564	5.458	OK
O75570	ENSG00000120662	MTRF1	TSS101463,TSS109684,TSS1798,TSS19110,TSS194599,TSS4859,TSS4860,TSS55813,TSS97962	2	NA	2	NA	NA	2	NA	NA	5.04438	2.59559	OK
O75592	ENSG00000005810	MYCBP2	TSS108881,TSS127232,TSS145274,TSS149353,TSS151041,TSS171054,TSS188431,TSS188435,TSS25927,TSS66740,TSS92802,TSS93494	57	18	31	8	16	1	40	NA	29.8445	4.94694	OK
O75607	ENSG00000107833	NPM3	TSS100797,TSS172885,TSS191563,TSS20669	1	NA	1	NA	1	NA	NA	NA	55.3064	5.81523	OK
O75608	ENSG00000120992	LYPLA1	TSS106973,TSS115977,TSS121361,TSS137393,TSS1402,TSS153715,TSS154402,TSS49971,TSS49972,TSS49975,TSS68014,TSS78334	18	6	5	7	NA	7	11	NA	34.4122	5.14617	OK
O75616	ENSG00000132591	ERAL1	TSS127826,TSS154856,TSS171200,TSS173078,TSS186357,TSS26762,TSS57157,TSS8742	3	NA	3	NA	3	NA	NA	NA	19.3866	4.34955	OK
O75643	ENSG00000144028	SNRNP200	TSS143523,TSS148141,TSS187444,TSS188674,TSS208,TSS50179,TSS5152,TSS51536,TSS63798	85	36	30	19	51	7	21	6	44.763	5.51611	OK
O75648	ENSG00000100416	TRMU	TSS105962,TSS137986,TSS144576,TSS15492,TSS157144,TSS161028,TSS173563,TSS185904,TSS192896,TSS36590,TSS39640,TSS647,TSS70255,TSS73586,TSS92052	2	NA	2	NA	NA	2	NA	NA	14.5449	3.95837	OK
O75663	ENSG00000143155	TIPRL	TSS138424,TSS176311	12	3	3	6	NA	NA	12	NA	15.2572	4.02301	OK
O75676	ENSG00000162302	RPS6KA4	TSS120131,TSS123474,TSS18769,TSS18770,TSS36746,TSS36747,TSS44011,TSS69705	2	2	NA	NA	NA	NA	2	NA	2.92088	1.97118	OK
O75688	ENSG00000138032	PPM1B	TSS121791,TSS128660,TSS161890,TSS168039,TSS174993,TSS49307,TSS67336,TSS99439	18	5	8	5	NA	NA	18	NA	12.3556	3.73937	OK
O75691	ENSG00000120800	UTP20	TSS109586,TSS180235,TSS56865,TSS62640	6	1	2	3	6	NA	0	NA	1.1409	1.09822	OK
O75694	ENSG00000113569	NUP155	TSS101600,TSS136781,TSS149114,TSS160172,TSS161327,TSS163989,TSS179350,TSS86366	19	7	10	2	5	6	5	3	6.48989	2.90494	OK
O75695	ENSG00000102218	RP2	TSS79324	6	2	1	3	2	3	1	NA	2.44394	1.78406	OK
O75717	ENSG00000198554	WDHD1	TSS105773,TSS137841,TSS180464,TSS48040,TSS49503,TSS84323	20	6	9	5	7	4	9	NA	4.03233	2.33123	OK
O75718	ENSG00000170275	CRTAP	TSS112770,TSS54141,TSS784	6	2	1	3	NA	6	NA	NA	8.43419	3.2379	OK
O75746	ENSG00000115840	SLC25A12	TSS125958,TSS132160,TSS180335,TSS191447,TSS21926,TSS28105,TSS39826,TSS75378,TSS75380,TSS82332	61	22	24	15	39	NA	NA	22	5.85907	2.77801	OK
O75787	ENSG00000182220	ATP6AP2	TSS117709,TSS131595,TSS142747,TSS174769,TSS3762,TSS70133,TSS81522	13	3	3	7	3	5	NA	5	12.4334	3.74775	OK
O75792	ENSG00000104889	RNASEH2A	TSS11138,TSS137549,TSS43005,TSS67223	23	8	3	12	4	5	14	NA	38.3286	5.29751	OK
O75794	ENSG00000151465	CDC123	TSS144813,TSS154836,TSS161762,TSS163122,TSS166224,TSS181376,TSS36398,TSS36399,TSS86380	8	1	3	4	NA	NA	8	NA	30.7587	4.98908	OK
O75817	ENSG00000172336	POP7	TSS53741,TSS60432	1	NA	NA	1	NA	NA	1	NA	19.295	4.34305	OK
O75821	ENSG00000130811	EIF3G	TSS138324,TSS138325,TSS142095,TSS14425,TSS15543,TSS156461,TSS156464,TSS17989,TSS23959,TSS29391,TSS33552,TSS51520,TSS51522,TSS7605,TSS89137,TSS91634,TSS94298	28	11	7	10	8	5	15	NA	89.5857	6.50121	OK
O75822	ENSG00000104131	EIF3J	TSS126002,TSS131555,TSS134585,TSS134700,TSS39873,TSS51986,TSS96076	55	13	16	26	21	19	15	0	15.0399	4.00359	OK
O75832	ENSG00000101843	PSMD10	TSS17170,TSS42829,TSS79031,TSS79033,TSS97521	3	NA	NA	3	NA	NA	3	NA	17.9146	4.24143	OK
O75843	ENSG00000213983	AP1G2	TSS103019,TSS105710,TSS122349,TSS123499,TSS134938,TSS144423,TSS159750,TSS162159,TSS167814,TSS178588,TSS179797,TSS183822,TSS185014,TSS185509,TSS18755,TSS193841,TSS26149,TSS33553,TSS36728,TSS47124,TSS47125,TSS54745,TSS58511,TSS61917,TSS61921,TSS62115,TSS64480,TSS71790,TSS7446,TSS780,TSS80105,TSS9864	26	8	11	7	2	9	15	NA	15.0236	4.00213	OK
O75844	ENSG00000084073	ZMPSTE24	TSS124043,TSS13388,TSS24220,TSS6227	2	1	1	NA	2	NA	NA	0	4.24121	2.3899	OK
O75865	ENSG00000007255	TRAPPC6A	TSS140423,TSS160626,TSS74921	2	NA	NA	2	NA	NA	2	NA	69.3138	6.13574	OK
O75874	ENSG00000138413	IDH1	TSS106204,TSS108549,TSS132276,TSS184276,TSS25380,TSS49997,TSS59428,TSS61376,TSS96468	46	15	13	18	NA	8	38	NA	9.60114	3.40615	OK
O75879	ENSG00000059691	PET112	TSS108,TSS119752,TSS126458,TSS129379,TSS155026,TSS165441,TSS170167,TSS18075,TSS19682,TSS23597,TSS33600,TSS54080,TSS63006,TSS72152	11	3	5	3	NA	11	NA	NA	4.58369	2.48122	OK
O75880	ENSG00000133028	SCO1	TSS106272,TSS182796,TSS51347,TSS55982,TSS66323	2	NA	1	1	1	1	NA	NA	2.88513	1.95796	OK
O75882	ENSG00000088812	ATRN	TSS137646,TSS3438	1	1	NA	NA	NA	1	NA	NA	2.95926	1.98523	OK
O75886	ENSG00000115145	STAM2	TSS176125,TSS189943,TSS2546,TSS48670,TSS49697,TSS84990	15	4	7	4	NA	5	10	NA	2.32222	1.73215	OK
O75909	ENSG00000090061	CCNK	TSS121139,TSS148461,TSS172033,TSS195532,TSS20245,TSS35655,TSS71784,TSS71788	2	2	NA	NA	2	NA	NA	NA	19.5372	4.36017	OK
O75912	ENSG00000157680	DGKI	TSS106603,TSS148302,TSS16152,TSS163121,TSS18394,TSS192025,TSS24238,TSS39981,TSS65756,TSS85856	1	NA	1	NA	NA	NA	1	NA	2.61756	1.85502	OK
O75915	ENSG00000144746	ARL6IP5	TSS109242,TSS127058,TSS1365,TSS50927,TSS68996	3	1	1	1	NA	1	NA	2	6.21133	2.85027	OK
O75925	ENSG00000033800	PIAS1	TSS105409,TSS107294,TSS114247,TSS154583,TSS160356,TSS49541,TSS5926	2	1	NA	1	2	NA	NA	NA	10.1689	3.48142	OK
O75928	ENSG00000078043	PIAS2	TSS114972,TSS127330,TSS127333,TSS145368,TSS155110,TSS17333,TSS182110,TSS183515,TSS25228,TSS43237,TSS61230,TSS67617,TSS85955,TSS97057,TSS99393	4	2	2	NA	4	NA	NA	NA	12.1009	3.71159	OK
O75934	ENSG00000116752	BCAS2	TSS150398,TSS36403	14	2	4	8	13	NA	1	NA	11.8283	3.68126	OK
O75935	ENSG00000137100	DCTN3	TSS114956,TSS152893,TSS156651,TSS15746,TSS15749,TSS15750,TSS182580,TSS193607,TSS20073,TSS51075,TSS65664,TSS81092	2	NA	1	1	NA	1	1	NA	64.7965	6.03994	OK
O75937	ENSG00000126698	DNAJC8	TSS134719,TSS164472,TSS61427,TSS98150,TSS98153	13	3	3	7	5	4	4	NA	31.0237	5.00107	OK
O75940	ENSG00000119953	SMNDC1	TSS109510,TSS145651,TSS160568,TSS178214,TSS84582	13	5	2	6	5	NA	8	NA	7.52002	3.09086	OK
O75943	ENSG00000152942	RAD17	TSS103095,TSS103101,TSS122074,TSS12416,TSS134740,TSS137434,TSS151880,TSS152848,TSS161961,TSS162433,TSS163397,TSS16716,TSS171447,TSS171450,TSS178205,TSS179702,TSS180395,TSS67050	2	NA	NA	2	NA	NA	2	NA	25.0848	4.70514	OK
O75947	ENSG00000167863	ATP5H	TSS177271,TSS185740,TSS186654,TSS43793,TSS4755	12	3	3	6	5	NA	NA	7	84.6023	6.41958	OK
O75955	ENSG00000137312	FLOT1	TSS142918,TSS158483,TSS159158,TSS188717,TSS191326,TSS195391,TSS29536,TSS47449,TSS50454,TSS5049,TSS59008,TSS68512,TSS74788	27	9	12	6	20	7	NA	NA	43.3509	5.47089	OK
O75964	ENSG00000167283	ATP5L	TSS112162,TSS112164,TSS166287,TSS44053,TSS70253,TSS7294,TSS94194,TSS96475	12	3	2	7	3	5	NA	4	186.01	7.54697	OK
O75976	ENSG00000108582	CPD	TSS13736,TSS147331,TSS153638,TSS158756,TSS24911,TSS37818,TSS45145,TSS49516,TSS56771,TSS7026	5	3	1	1	4	1	NA	NA	4.30849	2.4083	OK
O75995	ENSG00000122122	SASH3	TSS31569,TSS85906	1	NA	1	NA	NA	NA	1	NA	23.1217	4.59226	OK
O76003	ENSG00000108010	GLRX3	TSS139064,TSS157561,TSS6278	43	14	13	16	NA	10	33	NA	17.5426	4.21277	OK
O76021	ENSG00000171490	RSL1D1	TSS115266,TSS1281,TSS146362,TSS19242,TSS19244,TSS19245,TSS34164,TSS42704,TSS43354,TSS55259,TSS60725	39	18	13	8	39	NA	NA	NA	43.4164	5.47302	OK
O76031	ENSG00000166855	CLPX	TSS148809,TSS37477,TSS77026,TSS94395,TSS98675	33	11	13	9	17	13	NA	3	9.92776	3.44993	OK
O76071	ENSG00000144021	CIAO1	TSS141060,TSS21985,TSS27306,TSS54967	2	NA	NA	2	NA	1	1	NA	19.9185	4.38671	OK
O76080	ENSG00000107372	ZFAND5	TSS106789,TSS110386,TSS146427,TSS157953,TSS159060,TSS37596,TSS85692,TSS87446	1	1	NA	NA	NA	NA	1	NA	12.0735	3.70857	OK
O76094	ENSG00000174780	SRP72	TSS117070,TSS140278,TSS174052,TSS191402,TSS84394	68	21	25	22	25	17	19	7	30.2847	4.96739	OK
O94762	ENSG00000108469	RECQL5	TSS116028,TSS118523,TSS132104,TSS140894,TSS143896,TSS144295,TSS168360,TSS186930,TSS189831,TSS25613,TSS31279,TSS5452,TSS55792,TSS58428,TSS59424,TSS67763,TSS76412	9	4	4	1	9	NA	NA	NA	12.7261	3.77885	OK
O94763	ENSG00000105176	URI1	TSS107365,TSS118035,TSS125218,TSS131557,TSS13689,TSS156976,TSS179446,TSS181960,TSS33172,TSS34281,TSS5771,TSS77248,TSS77400,TSS90767	16	5	4	7	6	NA	10	NA	22.8449	4.57561	OK
O94766	ENSG00000149541	B3GAT3	TSS154272,TSS16361,TSS173732,TSS28006,TSS49418	3	1	1	1	3	NA	NA	NA	16.7731	4.15162	OK
O94768	ENSG00000081320	STK17B	TSS126058,TSS134430,TSS13699,TSS28644,TSS61578	6	2	2	2	NA	NA	6	NA	15.7051	4.06222	OK
O94776	ENSG00000149480	MTA2	TSS155311,TSS1739,TSS186715,TSS32821,TSS41149,TSS47370,TSS49146	20	8	6	6	20	NA	NA	NA	19.66	4.36877	OK
O94782	ENSG00000162607	USP1	TSS155357,TSS158399,TSS84045,TSS97436	10	5	3	2	10	NA	NA	NA	14.1042	3.91688	OK
O94804	ENSG00000072786	STK10	TSS102590,TSS112299,TSS11878,TSS123098,TSS150410,TSS162689,TSS171100,TSS178686,TSS191978,TSS2760,TSS39837,TSS63569,TSS63635,TSS90485,TSS99679	13	7	6	NA	NA	3	10	NA	9.74591	3.42572	OK
O94806	ENSG00000115825	PRKD3	TSS104724,TSS144030,TSS184488,TSS188959,TSS189192,TSS56643,TSS56652,TSS76834,TSS85376,TSS8608	7	1	6	NA	NA	NA	7	NA	44.8635	5.51927	OK
O94818	ENSG00000101746	NOL4	TSS113658,TSS128539,TSS145909,TSS159687,TSS164829,TSS171568,TSS188663,TSS19496,TSS195471,TSS31576,TSS32946,TSS60232,TSS7938,TSS90173,TSS90175	1	NA	1	NA	1	NA	NA	NA	1.56922	1.36133	OK
O94822	ENSG00000198862	LTN1	TSS133887,TSS151976,TSS185917,TSS190634,TSS195441	6	3	3	NA	1	1	4	NA	2.23959	1.69581	OK
O94826	ENSG00000154174	TOMM70A	TSS124777,TSS29834,TSS90319	30	10	13	7	14	6	NA	10	14.3467	3.93986	OK
O94829	ENSG00000117408	IPO13	TSS108258,TSS144174,TSS147787,TSS152009,TSS159486,TSS186550,TSS20520	5	2	3	NA	NA	NA	5	NA	4.64639	2.49733	OK
O94832	ENSG00000176658	MYO1D	TSS10685,TSS115504,TSS120833,TSS133581,TSS163060,TSS164122,TSS167420,TSS171459,TSS2756,TSS41109,TSS44913,TSS67296,TSS84077,TSS91321	8	3	5	0	5	NA	3	NA	5.30803	2.65719	OK
O94842	ENSG00000092203	TOX4	TSS109324,TSS113571,TSS150332,TSS163507,TSS163510,TSS178042,TSS181280,TSS181951,TSS46894,TSS72228,TSS72858	21	8	7	6	21	NA	NA	NA	17.4627	4.20654	OK
O94855	ENSG00000150961	SEC24D	TSS114121,TSS120892,TSS12343,TSS150062,TSS150063,TSS162408,TSS164753,TSS168343,TSS175166,TSS183620,TSS39716,TSS50371,TSS61052,TSS7977,TSS86671	31	12	16	3	5	15	11	NA	19.1497	4.33269	OK
O94868	ENSG00000137478	FCHSD2	TSS100867,TSS103319,TSS121519,TSS136397,TSS175371,TSS24925,TSS48999,TSS82646	9	2	3	4	NA	NA	9	NA	10.0644	3.46785	OK
O94874	ENSG00000014123	UFL1	TSS168321,TSS180565	36	12	14	10	25	6	NA	5	5.38964	2.67573	OK
O94886	ENSG00000196187	TMEM63A	TSS158416,TSS165637,TSS185936,TSS195245,TSS27257,TSS28701,TSS30,TSS58239,TSS93128	3	NA	1	2	2	NA	NA	1	3.51793	2.17566	OK
O94888	ENSG00000163960	UBXN7	TSS134150,TSS162671,TSS18644,TSS47457,TSS90421	35	13	13	9	6	10	19	NA	5.30305	2.65605	OK
O94903	ENSG00000147471	PROSC	TSS177528,TSS18305,TSS18310,TSS18312,TSS189087,TSS43789,TSS72384,TSS88751	31	10	10	11	NA	10	21	NA	9.87894	3.44347	OK
O94905	ENSG00000147475	ERLIN2	TSS126493,TSS126494,TSS12657,TSS168691,TSS171234,TSS177402,TSS190390,TSS44364,TSS56796,TSS72187,TSS72191	27	9	8	10	12	5	NA	10	3.61935	2.20769	OK
O94906	ENSG00000101161	PRPF6	TSS66627	52	22	18	12	52	NA	NA	0	17.7588	4.2295	OK
O94913	ENSG00000165494	PCF11	TSS128785,TSS135647,TSS158778,TSS29180,TSS49460,TSS87196	7	3	2	2	7	NA	NA	NA	6.79553	2.96265	OK
O94915	ENSG00000075539	FRYL	TSS108491,TSS116144,TSS117467,TSS133420,TSS149669,TSS152197,TSS155712,TSS169746,TSS169749,TSS179034,TSS17998,TSS185492,TSS187162,TSS195072,TSS38730,TSS45041,TSS54214,TSS71285	19	7	12	NA	NA	NA	19	NA	6.9651	2.99369	OK
O94921	ENSG00000058091	CDK14	TSS10270,TSS107427,TSS109836,TSS126850,TSS128768,TSS140606,TSS152686,TSS186677,TSS77912,TSS90411,TSS94152	14	4	5	5	NA	4	10	NA	10.1637	3.48074	OK
O94925	ENSG00000115419	GLS	TSS114343,TSS13022,TSS139624,TSS148125,TSS154994,TSS17384,TSS185203,TSS186106,TSS22192,TSS32142,TSS42406,TSS43653,TSS50135,TSS89006,TSS94483	74	29	30	15	7	58	NA	9	8.42565	3.23659	OK
O94927	ENSG00000249115	HAUS5	TSS134408,TSS138032,TSS138035,TSS138036,TSS156202,TSS174457,TSS193117,TSS28900,TSS68638	6	NA	3	3	1	NA	5	NA	6.97435	2.99537	OK
O94953	ENSG00000127663	KDM4B	TSS120103,TSS134589,TSS152700,TSS17977,TSS186588,TSS189512,TSS91010,TSS93614,TSS97158,TSS99597	14	5	4	5	5	4	5	NA	20.8548	4.44988	OK
O94966	ENSG00000172046	USP19	TSS114930,TSS120846,TSS121391,TSS138777,TSS151332,TSS15356,TSS156415,TSS159869,TSS174535,TSS193192,TSS33378,TSS62587,TSS6965,TSS84604	10	4	6	NA	NA	NA	10	NA	13.3123	3.83918	OK
O94967	ENSG00000085433	WDR47	TSS106071,TSS106073,TSS133955,TSS156960,TSS28378,TSS30392,TSS35162	1	NA	1	NA	NA	NA	1	NA	1.19274	1.13273	OK
O94972	ENSG00000108395	TRIM37	TSS121750,TSS121753,TSS15549,TSS17027,TSS17697,TSS192389,TSS193599,TSS2770,TSS32610,TSS46176,TSS46178,TSS6437,TSS76583,TSS94607	1	NA	NA	1	NA	NA	1	NA	6.33669	2.87513	OK
O94973	ENSG00000183020	AP2A2	TSS114070,TSS130661,TSS137811,TSS137812,TSS153017,TSS156713,TSS158684,TSS167918,TSS190518,TSS191485,TSS192161,TSS195319,TSS22305,TSS29608,TSS43760,TSS55434,TSS61612,TSS71631,TSS85575,TSS86598,TSS8695,TSS9450	54	18	21	15	24	4	26	NA	7.21649	3.03852	OK
O94979	ENSG00000138674	SEC31A	TSS105904,TSS107374,TSS125352,TSS130757,TSS134212,TSS135329,TSS143423,TSS143424,TSS145150,TSS146236,TSS148498,TSS154677,TSS15600,TSS157339,TSS159397,TSS160403,TSS163802,TSS175942,TSS176811,TSS182150,TSS18255,TSS195438,TSS2551,TSS28651,TSS34897,TSS35561,TSS55801,TSS63345,TSS64757,TSS77573,TSS77795,TSS89394,TSS89396,TSS92575,TSS92576	67	35	25	7	18	25	22	2	28.7158	4.89316	OK
O94992	ENSG00000186834	HEXIM1	TSS3051	1	NA	NA	1	NA	NA	1	NA	1.76757	1.46862	OK
O95059	ENSG00000163684	RPP14	TSS124482,TSS145998,TSS161204,TSS180364,TSS185178,TSS187104,TSS25560,TSS45236,TSS48683,TSS51940,TSS67392	1	NA	NA	1	NA	NA	1	NA	4.07294	2.34282	OK
O95067	ENSG00000157456	CCNB2	TSS105985,TSS29008,TSS87732,TSS95983	4	1	3	NA	4	NA	NA	NA	62.7983	5.99545	OK
O95070	ENSG00000174851	YIF1A	TSS108634,TSS11987,TSS122501,TSS156520,TSS184032,TSS191743,TSS62857,TSS66022,TSS66023,TSS84310,TSS84313,TSS9663	6	1	NA	5	2	2	NA	2	33.7946	5.12079	OK
O95071	ENSG00000104517	UBR5	TSS122238,TSS123076,TSS133163,TSS134368,TSS146715,TSS177537,TSS181679,TSS18513,TSS33000,TSS45033,TSS65277,TSS68135,TSS69928	37	12	19	6	NA	11	26	NA	21.3635	4.48307	OK
O95104	ENSG00000156304	SCAF4	TSS153381,TSS175856,TSS33956,TSS48949,TSS54750	6	2	2	2	6	NA	NA	NA	9.9202	3.44893	OK
O95140	ENSG00000116688	MFN2	TSS124278,TSS39984,TSS57345,TSS60284,TSS63906,TSS63958	6	2	3	1	2	1	NA	3	10.8192	3.56306	OK
O95155	ENSG00000130939	UBE4B	TSS102901,TSS105379,TSS110877,TSS136073,TSS152070,TSS168095,TSS186992,TSS26953,TSS68833,TSS74153,TSS84010	6	1	5	NA	NA	NA	6	NA	11.3702	3.6288	OK
O95163	ENSG00000070061	IKBKAP	TSS104415,TSS147810,TSS49171,TSS60820	29	10	19	NA	NA	1	28	NA	5.10207	2.6093	OK
O95167	ENSG00000170906	NDUFA3	TSS106540,TSS12306,TSS140443,TSS183721,TSS193847,TSS33999,TSS36666,TSS52397,TSS70059,TSS70060,TSS79076,TSS87803	2	NA	NA	2	1	1	NA	NA	97.0884	6.61601	OK
O95168	ENSG00000065518	NDUFB4	TSS110102,TSS145992,TSS190170,TSS27606,TSS27608,TSS78924	8	2	2	4	4	1	NA	3	44.7729	5.51642	OK
O95182	ENSG00000267855	NDUFA7	TSS104688,TSS31248,TSS48521,TSS88660	4	1	1	2	2	1	NA	1	63.305	6.00686	OK
O95197	ENSG00000133318	RTN3	TSS120610,TSS138557,TSS156716,TSS175017,TSS193659,TSS20379,TSS30279,TSS33823,TSS74575	3	1	NA	2	NA	3	NA	NA	47.9845	5.61425	OK
O95199	ENSG00000136161	RCBTB2	TSS171952,TSS26491,TSS27860,TSS45843,TSS56192	1	NA	1	NA	NA	NA	1	NA	1.02677	1.01918	OK
O95202	ENSG00000168924	LETM1	TSS115381,TSS119309,TSS148988,TSS20296,TSS31826,TSS49462,TSS61873	59	20	24	15	25	18	NA	16	13.8152	3.88901	OK
O95229	ENSG00000122952	ZWINT	TSS114359,TSS128671,TSS182008,TSS75518,TSS75519,TSS75520,TSS82766,TSS93947,TSS93949	2	NA	2	NA	NA	NA	2	NA	31.2513	5.01129	OK
O95232	ENSG00000108848	LUC7L3	TSS106614,TSS122214,TSS124320,TSS134942,TSS134943,TSS135537,TSS149236,TSS156755,TSS160567,TSS179463,TSS182570,TSS182849,TSS189888,TSS194594,TSS194683,TSS35099,TSS44585,TSS76683,TSS94071	20	8	9	3	13	2	5	NA	22.5978	4.56058	OK
O95235	ENSG00000112984	KIF20A	TSS112241,TSS163668,TSS22350,TSS40316,TSS40320,TSS74771,TSS82190	11	5	4	2	11	NA	NA	NA	13.7488	3.88253	OK
O95236	ENSG00000128284	APOL3	TSS127364,TSS128031,TSS134020,TSS134021,TSS137713,TSS138355,TSS182137,TSS182138,TSS5137,TSS80402	1	NA	NA	1	1	NA	NA	NA	5.04881	2.59665	OK
O95239	ENSG00000090889	KIF4A	TSS149108,TSS186010,TSS43710	23	11	6	6	23	NA	NA	NA	6.7164	2.94793	OK
O95243	ENSG00000129071	MBD4	TSS141029,TSS141030,TSS159892,TSS175143,TSS177553,TSS4561,TSS61545,TSS72931,TSS72932,TSS88755	6	3	3	NA	6	NA	NA	NA	22.6669	4.5648	OK
O95248	ENSG00000100241	SBF1	TSS116792,TSS139986,TSS16419,TSS177811,TSS29401,TSS29403,TSS67153,TSS76003,TSS85752	14	6	8	NA	1	NA	13	NA	18.3907	4.27729	OK
O95249	ENSG00000108587	GOSR1	TSS112541,TSS112546,TSS154452,TSS178251,TSS183791,TSS21960,TSS34962,TSS39560,TSS57957,TSS976	0	0	0	NA	NA	NA	NA	0	8.10753	3.18706	OK
O95251	ENSG00000136504	KAT7	TSS110400,TSS119792,TSS123088,TSS126318,TSS134097,TSS135799,TSS137160,TSS140296,TSS140793,TSS144141,TSS146325,TSS149676,TSS165589,TSS186933,TSS23979,TSS3409,TSS6805,TSS87936,TSS92415	14	5	4	5	14	NA	NA	NA	9.53419	3.39701	OK
O95260	ENSG00000107669	ATE1	TSS107171,TSS115819,TSS144658,TSS181418,TSS184989,TSS22995,TSS49176,TSS5088,TSS89066,TSS926	3	1	2	NA	NA	NA	3	NA	2.81755	1.93265	OK
O95292	ENSG00000124164	VAPB	TSS111004,TSS181569,TSS38654,TSS44322,TSS86525,TSS89769	24	10	7	7	10	6	NA	8	14.0989	3.91637	OK
O95294	ENSG00000111344	RASAL1	TSS105776,TSS140307,TSS158481,TSS158482,TSS35460,TSS38006,TSS69128	14	4	6	4	NA	NA	14	NA	43.1857	5.46551	OK
O95295	ENSG00000143553	SNAPIN	TSS11766,TSS120262,TSS140991,TSS48527	20	6	6	8	NA	7	13	NA	12.1592	3.718	OK
O95297	ENSG00000197965	MPZL1	TSS143298,TSS155428,TSS19608,TSS55152,TSS71706,TSS72357,TSS779,TSS83340,TSS90110,TSS90794	5	1	1	3	1	2	NA	2	24.1431	4.65209	OK
O95299	ENSG00000130414	NDUFA10	TSS107623,TSS131881,TSS151433,TSS154794,TSS161771,TSS176249,TSS177475,TSS192937,TSS264,TSS35682,TSS44727,TSS90708	6	1	2	3	2	2	NA	2	30.8534	4.99338	OK
O95336	ENSG00000130313	PGLS	TSS151428,TSS156506,TSS169672,TSS43460,TSS63897,TSS82790	36	13	10	13	NA	3	33	NA	66.8478	6.08423	OK
O95347	ENSG00000136824	SMC2	TSS125918,TSS151689,TSS169917,TSS2052,TSS21220,TSS7072	136	39	69	28	54	21	61	NA	8.34426	3.22408	OK
O95352	ENSG00000197548	ATG7	TSS113344,TSS128841,TSS15682,TSS15798,TSS162065,TSS17081,TSS183778,TSS184559,TSS184560,TSS194153,TSS20447,TSS21812,TSS35367,TSS37590,TSS40373,TSS58906,TSS71478,TSS72933,TSS81890,TSS92926,TSS95760	9	4	2	3	NA	NA	9	NA	8.11556	3.18833	OK
O95363	ENSG00000145982	FARS2	TSS106340,TSS191051,TSS72904,TSS93780	3	1	1	1	NA	3	NA	NA	5.58048	2.71819	OK
O95365	ENSG00000178951	ZBTB7A	TSS190188,TSS32590	1	NA	1	NA	1	NA	NA	NA	2.13952	1.65054	OK
O95372	ENSG00000011009	LYPLA2	TSS146201,TSS149767,TSS163210,TSS18052,TSS182321,TSS182971,TSS32340,TSS4206,TSS78959	9	NA	5	4	NA	1	8	NA	24.1373	4.65176	OK
O95373	ENSG00000205339	IPO7	TSS103884,TSS109247,TSS159651,TSS27536,TSS49003,TSS91214,TSS96885	32	14	15	3	10	4	18	NA	29.5431	4.93277	OK
O95376	ENSG00000177479	ARIH2	TSS100483,TSS103299,TSS111869,TSS119719,TSS121761,TSS123665,TSS138020,TSS138025,TSS178252,TSS179163,TSS22897,TSS30878,TSS30879,TSS35023,TSS35027,TSS52485,TSS66845,TSS66846,TSS70592,TSS72829,TSS77959,TSS85147,TSS85152,TSS85154	13	5	4	4	NA	NA	13	NA	21.1407	4.46863	OK
O95379	ENSG00000145779	TNFAIP8	TSS101559,TSS120364,TSS135448,TSS141170,TSS191257,TSS45872,TSS63246	11	3	2	6	NA	2	9	NA	28.815	4.89797	OK
O95391	ENSG00000164609	SLU7	TSS147085,TSS170670,TSS183550,TSS4989,TSS62913,TSS79299	6	2	2	2	6	NA	NA	NA	8.73172	3.28269	OK
O95394	ENSG00000013375	PGM3	TSS138992,TSS151688,TSS153968,TSS153969,TSS160503,TSS162659,TSS190859,TSS30693,TSS43165,TSS49112,TSS49113,TSS53979,TSS79368	26	8	9	9	NA	1	25	NA	6.92701	2.98678	OK
O95396	ENSG00000124217	MOCS3	TSS20949	2	1	1	NA	NA	NA	2	NA	2.60767	1.85107	OK
O95400	ENSG00000169217	CD2BP2	TSS11189,TSS129326,TSS137664	23	5	10	8	8	8	7	NA	15.5848	4.05179	OK
O95433	ENSG00000100591	AHSA1	TSS155829,TSS166830,TSS24617,TSS3738,TSS38486,TSS41994,TSS46442,TSS54024,TSS54701,TSS60019,TSS60022,TSS72976,TSS80766	77	31	29	17	1	17	59	NA	33.5055	5.10875	OK
O95453	ENSG00000140694	PARN	TSS109996,TSS130159,TSS154525,TSS166374,TSS16756,TSS180087,TSS184557,TSS31094,TSS31686,TSS31687,TSS37958,TSS47120,TSS49675,TSS61370,TSS67712	43	11	23	9	17	13	13	NA	12.6004	3.76558	OK
O95456	ENSG00000183527	PSMG1	TSS104244,TSS118129,TSS66713,TSS88160,TSS93825	18	5	7	6	NA	4	14	NA	13.3074	3.83869	OK
O95466	ENSG00000184922	FMNL1	TSS107850,TSS109816,TSS145011,TSS164394,TSS31611,TSS33669,TSS44395,TSS47122,TSS51786,TSS51787,TSS69034,TSS71119	7	3	4	NA	NA	2	5	NA	21.7404	4.50719	OK
O95470	ENSG00000166224	SGPL1	TSS21293,TSS22981,TSS27434,TSS79057	6	2	1	3	4	2	NA	NA	1.93449	1.55311	OK
O95476	ENSG00000175826	CTDNEP1	TSS115992,TSS136342,TSS152515,TSS179221,TSS20755,TSS30914,TSS43532,TSS51719,TSS55696,TSS67032,TSS85809,TSS89048	2	2	NA	NA	NA	2	NA	NA	32.0719	5.04753	OK
O95479	ENSG00000049239	H6PD	TSS11089,TSS127735,TSS163418	18	6	11	1	NA	18	NA	NA	2.74861	1.90636	OK
O95486	ENSG00000113615	SEC24A	TSS25862,TSS39845,TSS97609	20	12	8	NA	3	NA	17	NA	8.5557	3.25636	OK
O95487	ENSG00000138802	SEC24B	TSS136894,TSS14031,TSS191820	10	5	4	1	1	3	6	NA	5.4819	2.69642	OK
O95551	ENSG00000111802	TDP2	TSS113294,TSS121159,TSS154636,TSS17265,TSS20984,TSS38322	18	5	6	7	NA	3	15	NA	9.45704	3.3864	OK
O95563	ENSG00000143158	MPC2	TSS105327,TSS110256,TSS75770	3	1	NA	2	1	NA	NA	2	25.2999	4.71699	OK
O95571	ENSG00000105755	ETHE1	TSS120044,TSS120047,TSS138014,TSS156180,TSS47608,TSS65547	5	3	1	1	NA	5	NA	NA	10.2846	3.49628	OK
O95573	ENSG00000123983	ACSL3	TSS148713,TSS154802,TSS167758,TSS172966,TSS30133,TSS41485,TSS43245,TSS47422,TSS4876,TSS65782,TSS72279	33	15	12	6	9	14	3	7	10.9194	3.57524	OK
O95602	ENSG00000068654	POLR1A	TSS130084,TSS140813,TSS159156,TSS33998,TSS65893,TSS65894,TSS68817,TSS69119,TSS96569	34	15	7	12	32	NA	2	NA	2.91613	1.96943	OK
O95613	ENSG00000160299	PCNT	TSS10428,TSS123763,TSS127221,TSS141468,TSS141595,TSS160794,TSS67313,TSS92136	0	NA	NA	0	NA	NA	NA	0	8.48088	3.24502	OK
O95619	ENSG00000127337	YEATS4	TSS115179,TSS188670,TSS18893,TSS239,TSS97992	3	1	1	1	1	NA	2	NA	25.9238	4.75081	OK
O95639	ENSG00000160917	CPSF4	TSS101377,TSS108165,TSS110943,TSS113130,TSS11486,TSS144015,TSS171479,TSS183293,TSS192045,TSS28226,TSS55497,TSS66159,TSS68585	7	3	2	2	7	NA	NA	NA	17.3896	4.20082	OK
O95644	ENSG00000131196	NFATC1	TSS11724,TSS11725,TSS11726,TSS143178,TSS14398,TSS145230,TSS149385,TSS152331,TSS193234,TSS193742,TSS24461,TSS29808,TSS40057,TSS78911,TSS90828,TSS96419	14	5	6	3	14	NA	NA	NA	18.0337	4.25048	OK
O95671	ENSG00000169093	ASMTL	TSS118514,TSS173973,TSS176241,TSS176243,TSS81191,TSS86761,TSS90504	16	5	5	6	NA	NA	16	NA	8.04659	3.17737	OK
O95674	ENSG00000101290	CDS2	TSS1247,TSS130069,TSS139588,TSS150025,TSS172251,TSS57596,TSS79513,TSS96182	6	2	2	2	3	NA	NA	3	9.04233	3.32802	OK
O95684	ENSG00000213066	FGFR1OP	TSS125774,TSS22627,TSS58572,TSS62593,TSS73971,TSS7939	2	NA	1	1	NA	NA	2	NA	2.67321	1.87704	OK
O95696	ENSG00000100425	BRD1	TSS112295,TSS11855,TSS140194,TSS144129,TSS1502,TSS34350,TSS52333,TSS6069	5	1	3	1	5	NA	NA	NA	5.94114	2.79517	OK
O95707	ENSG00000105171	POP4	TSS105256,TSS10994,TSS120176,TSS124630,TSS144459,TSS153185,TSS153188,TSS183252,TSS39732,TSS75965,TSS75966	1	1	NA	NA	NA	NA	1	NA	22.388	4.5477	OK
O95714	ENSG00000128731	HERC2	TSS109453,TSS109455,TSS14236,TSS152553,TSS154206,TSS154208,TSS163908,TSS179944,TSS188252,TSS44110,TSS54906,TSS75111	2	NA	2	NA	NA	NA	2	NA	10.4318	3.51498	OK
O95716	ENSG00000105514	RAB3D	TSS162421,TSS36592	21	2	5	14	2	9	3	7	4.07938	2.34465	OK
O95721	ENSG00000099940	SNAP29	TSS10459,TSS115896,TSS124338	24	9	7	8	5	12	4	3	8.21922	3.20464	OK
O95747	ENSG00000172939	OXSR1	TSS108685,TSS139504,TSS162754,TSS94846,TSS9768	28	7	10	11	1	6	21	NA	6.61038	2.92797	OK
O95749	ENSG00000152904	GGPS1	TSS113170,TSS117011,TSS117012,TSS117014,TSS146898,TSS158569,TSS49622,TSS78339,TSS81398	1	1	NA	NA	NA	NA	1	NA	5.34901	2.66653	OK
O95757	ENSG00000164070	HSPA4L	TSS135256,TSS150927,TSS32100,TSS6607,TSS98378	2	NA	1	1	2	NA	NA	NA	1.77934	1.47474	OK
O95758	ENSG00000119314	PTBP3	TSS156242,TSS182632,TSS189352,TSS32700,TSS32701,TSS45751,TSS52967,TSS65657	6	5	1	NA	4	2	NA	NA	13.7115	3.87887	OK
O95772	ENSG00000010270	STARD3NL	TSS108974,TSS135596,TSS174456,TSS179725,TSS50603,TSS50605,TSS54425,TSS72513	2	1	NA	1	1	1	NA	NA	7.50159	3.08773	OK
O95777	ENSG00000128534	NAA38	TSS120403,TSS138285,TSS48510,TSS81741	6	2	1	3	3	1	2	NA	17.0247	4.1719	OK
O95782	ENSG00000196961	AP2A1	TSS120146,TSS125466,TSS140403,TSS146600,TSS15456,TSS168559,TSS71794,TSS78428	90	29	32	29	43	11	35	1	22.0362	4.52583	OK
O95785	ENSG00000011451	WIZ	TSS124994,TSS136314,TSS145475,TSS145637,TSS14598,TSS183420,TSS52525	3	1	1	1	3	NA	NA	NA	6.42445	2.89228	OK
O95793	ENSG00000124214	STAU1	TSS39260,TSS82567	37	13	13	11	23	6	8	NA	16.4319	4.12366	OK
O95801	ENSG00000243725	TTC4	TSS146786,TSS147487,TSS42024,TSS78904	9	3	3	3	NA	NA	9	NA	5.64476	2.73222	OK
O95816	ENSG00000112208	BAG2	TSS25422,TSS30312	9	1	1	7	1	1	7	NA	3.87874	2.28651	OK
O95819	ENSG00000071054	MAP4K4	TSS112636,TSS125680,TSS136762,TSS139308,TSS163204,TSS164212,TSS17945,TSS182549,TSS193825,TSS38316,TSS44282,TSS55726,TSS72467,TSS73006,TSS96711	24	8	11	5	7	3	14	NA	32.6704	5.07341	OK
O95822	ENSG00000103150	MLYCD	TSS152005,TSS86059	7	NA	3	4	NA	7	NA	NA	1.73034	1.44908	OK
O95831	ENSG00000156709	AIFM1	TSS146139,TSS161325,TSS26431,TSS43751,TSS74510,TSS75657,TSS80624	79	27	40	12	28	39	1	11	9.43837	3.38382	OK
O95834	ENSG00000125746	EML2	TSS105375,TSS113101,TSS122171,TSS123380,TSS136979,TSS138517,TSS141413,TSS144904,TSS16714,TSS172723,TSS178529,TSS188986,TSS32342,TSS61035,TSS6431,TSS65047,TSS66454,TSS70188,TSS70191,TSS70192,TSS75784,TSS7836,TSS81459,TSS83891,TSS86321,TSS88578,TSS90195,TSS99257,TSS99666	21	6	9	6	NA	NA	21	NA	31.9199	5.04089	OK
O95861	ENSG00000162813	BPNT1	TSS112395,TSS130328,TSS148273,TSS16868,TSS20310,TSS25539,TSS39811,TSS40437,TSS66844,TSS76050	38	14	13	11	NA	13	25	NA	24.4171	4.66773	OK
O95881	ENSG00000117862	TXNDC12	TSS193216,TSS27760,TSS46002,TSS60051,TSS63749	10	2	4	4	NA	5	5	NA	11.3256	3.62359	OK
O95905	ENSG00000122882	ECD	TSS24305,TSS27407,TSS42299,TSS42303,TSS4821,TSS60339,TSS82729,TSS96984	1	NA	NA	1	NA	NA	1	NA	5.35578	2.66807	OK
O95926	ENSG00000117614	SYF2	TSS124934,TSS143001,TSS38213,TSS56484	1	NA	NA	1	1	NA	NA	NA	8.12435	3.18972	OK
O95983	ENSG00000071655	MBD3	TSS100233,TSS129406,TSS132355,TSS134145,TSS136974,TSS176775,TSS18537,TSS27501,TSS35810,TSS36230,TSS78873	2	NA	NA	2	1	NA	1	NA	41.8802	5.42224	OK
O95985	ENSG00000100038	TOP3B	TSS104598,TSS108158,TSS144070,TSS1610,TSS162312,TSS162315,TSS166897,TSS174215,TSS174845,TSS192558,TSS32224,TSS32566,TSS76135,TSS86282,TSS86284	15	6	5	4	15	NA	NA	NA	7.86752	3.14853	OK
O95989	ENSG00000272325	NUDT3	TSS31824	5	1	1	3	NA	NA	5	NA	9.32834	3.36854	OK
O95999	ENSG00000142867	BCL10	TSS26549	7	1	3	3	NA	3	4	NA	2.56648	1.8345	OK
O96000	ENSG00000140990	NDUFB10	TSS101005,TSS101006,TSS173080,TSS82566,TSS82569	17	6	2	9	4	5	NA	8	111.211	6.81007	OK
O96005	ENSG00000104853	CLPTM1	TSS106115,TSS144969,TSS155187,TSS176817,TSS178528,TSS178530,TSS180338,TSS32225,TSS3452,TSS83990,TSS89834	9	1	4	4	5	NA	NA	4	23.0169	4.58598	OK
O96006	ENSG00000214717	ZBED1	TSS111249,TSS134633,TSS139660,TSS23664	5	2	2	1	5	NA	NA	NA	7.03595	3.00647	OK
O96007	ENSG00000164172	MOCS2	TSS116326,TSS132305,TSS132306,TSS132309,TSS134673,TSS25782,TSS43771,TSS46531,TSS91028	5	1	1	3	NA	NA	5	NA	10.4736	3.52025	OK
O96008	ENSG00000130204	TOMM40	TSS114750,TSS38990,TSS38991,TSS57023,TSS75948,TSS97443	17	5	6	6	7	4	NA	6	20.4345	4.42186	OK
O96011	ENSG00000131779	PEX11B	TSS108868,TSS61748,TSS79337	3	1	1	1	3	NA	NA	NA	6.7004	2.94493	OK
O96017	ENSG00000183765	CHEK2	TSS120216,TSS124374,TSS124780,TSS124782,TSS127787,TSS138168,TSS164695,TSS167217,TSS179911,TSS186500,TSS24317,TSS39153,TSS57886,TSS6352,TSS6354,TSS6358,TSS77410,TSS93767	7	3	3	1	NA	NA	7	NA	6.65061	2.93557	OK
O96019	ENSG00000136518	ACTL6A	TSS103053,TSS103885,TSS110882,TSS12418,TSS132223,TSS153904,TSS172106,TSS177467,TSS193338,TSS30483,TSS39909,TSS56426,TSS75216	55	13	17	25	20	6	29	0	38.8762	5.31746	OK
O96028	ENSG00000109685	WHSC1	TSS103945,TSS111583,TSS127033,TSS127120,TSS133744,TSS148527,TSS160884,TSS167842,TSS176008,TSS177697,TSS189495,TSS39934,TSS44440,TSS44945,TSS45528,TSS45531,TSS46885,TSS69437,TSS8108,TSS85617,TSS93575	15	6	5	4	15	NA	NA	NA	39.8745	5.35313	OK
P00338	ENSG00000134333	LDHA	TSS106861,TSS143225,TSS143639,TSS15231,TSS173230,TSS194071,TSS45100,TSS63107,TSS70304,TSS71747,TSS77797,TSS88706,TSS88707,TSS88708,TSS95391,TSS95617	186	68	51	67	8	30	141	7	778.094	9.60565	OK
P00367	ENSG00000148672	GLUD1	TSS149363,TSS154467,TSS157178,TSS174284,TSS40871,TSS87371	120	32	41	47	51	48	2	19	28.8737	4.9008	OK
P00374	ENSG00000228716	DHFR	TSS14527,TSS179851,TSS18115,TSS193946,TSS36044,TSS36046,TSS6621	25	3	11	11	NA	NA	25	NA	22.3703	4.5466	OK
P00387	ENSG00000100243	CYB5R3	TSS10048,TSS143369,TSS172185,TSS190239,TSS35264,TSS42864,TSS51906,TSS75031,TSS87128	48	13	12	23	9	20	4	15	34.7998	5.16188	OK
P00390	ENSG00000104687	GSR	TSS106751,TSS152879,TSS28078,TSS43076,TSS46058,TSS57027	27	8	11	8	NA	10	17	NA	10.1522	3.47926	OK
P00403	ENSG00000198712	MT-CO2	TSS191950	26	9	8	9	12	5	1	8	3683.94	11.8474	OK
P00441	ENSG00000142168	SOD1	TSS115513,TSS151192,TSS35613,TSS71731	11	3	3	5	NA	3	8	NA	90.1867	6.51075	OK
P00491	ENSG00000198805	PNP	TSS140306,TSS157130,TSS164741,TSS171262,TSS17619,TSS183024,TSS99812	77	27	21	29	NA	17	60	NA	43.9621	5.49064	OK
P00492	ENSG00000165704	HPRT1	TSS121629,TSS163308,TSS6398	39	13	12	14	NA	6	33	NA	36.5965	5.23253	OK
P00505	ENSG00000125166	GOT2	TSS103129,TSS140973,TSS18225,TSS36161,TSS36165,TSS76823,TSS88451	102	35	28	39	16	57	17	12	51.4381	5.71254	OK
P00558	ENSG00000102144	PGK1	TSS110979,TSS20815,TSS25817,TSS4597,TSS52881,TSS64149,TSS91622	215	69	51	95	5	60	148	2	519.854	9.02474	OK
P00813	ENSG00000196839	ADA	TSS116971,TSS118457,TSS12591,TSS182667,TSS190327,TSS30659,TSS81201	36	11	13	12	NA	5	31	NA	69.0696	6.13072	OK
P00846	ENSG00000198899	MT-ATP6	TSS71097	4	1	1	2	2	1	NA	1	2827.25	11.4657	OK
P01040	ENSG00000121552	CSTA	TSS144403,TSS32890	12	5	3	4	3	2	1	6	11.7916	3.67712	OK
P01111	ENSG00000213281	NRAS	TSS167363	33	6	7	20	4	14	11	4	11.843	3.68291	OK
P01112	ENSG00000174775	HRAS	TSS103930,TSS105720,TSS108609,TSS141088,TSS150419,TSS157325,TSS179896,TSS191017,TSS191021,TSS34243	3	NA	NA	3	NA	NA	3	NA	11.261	3.616	OK
P01116	ENSG00000133703	KRAS	TSS134277,TSS152381,TSS152382,TSS81918	10	4	NA	6	NA	8	NA	2	3.90232	2.29346	OK
P01137	ENSG00000105329	TGFB1	TSS134820,TSS180647,TSS31265,TSS78925	5	2	2	1	NA	5	NA	NA	20.6132	4.43384	OK
P01591	ENSG00000132465	IGJ	TSS112877,TSS113904,TSS186678,TSS43962,TSS5011,TSS8610	38	11	13	14	1	18	7	12	869.998	9.76653	OK
P01857	ENSG00000211896	IGHG1	TSS88875	24	9	8	7	1	NA	NA	23	1.36255	1.24034	OK
P01861	ENSG00000211892	IGHG4	TSS127086	20	7	7	6	NA	NA	NA	20	2.71846	1.89471	OK
P01871	ENSG00000211899	IGHM	TSS190650	134	45	48	41	31	42	26	35	4122.42	12.0096	OK
P01880	ENSG00000211898	IGHD	TSS181095	47	11	29	7	10	28	2	7	72.9805	6.20907	OK
P01889	ENSG00000234745	HLA-B	TSS127485,TSS137316,TSS155524,TSS189044,TSS42549,TSS47364,TSS50684	17	4	6	7	6	6	3	2	510.141	8.99758	OK
P01891	ENSG00000206503	HLA-A	TSS26970,TSS62943,TSS62945,TSS62946,TSS78062,TSS98090,TSS99824	23	10	8	5	7	7	2	7	119.992	6.91877	OK
P01903	ENSG00000204287	HLA-DRA	TSS170569,TSS47459	48	14	15	19	10	17	14	7	248.341	7.96198	OK
P01906	ENSG00000237541	HLA-DQA2	TSS28533	7	1	2	4	NA	3	2	2	11.3014	3.62075	OK
P01909	ENSG00000196735	HLA-DQA1	TSS108729,TSS165959,TSS177296,TSS177438,TSS2160,TSS2163,TSS90628	13	4	3	6	2	4	4	3	19.031	4.32416	OK
P01911	ENSG00000196126	HLA-DRB1	TSS189085	6	2	2	2	2	1	1	2	57.5268	5.87103	OK
P01920	ENSG00000179344	HLA-DQB1	TSS115541,TSS155575,TSS169758,TSS188375,TSS28688,TSS39882,TSS48765	18	5	6	7	1	8	8	1	6.49007	2.90498	OK
P02545	ENSG00000160789	LMNA	TSS112617,TSS118093,TSS130390,TSS136462,TSS141979,TSS163103,TSS165185,TSS169716,TSS172235,TSS174179,TSS176418,TSS187114,TSS192330,TSS195054,TSS20024,TSS29779,TSS41803,TSS6640,TSS80735,TSS80905,TSS80908,TSS90125,TSS98761,TSS99350	2	1	1	NA	2	NA	NA	NA	5.48615	2.69736	OK
P02686	ENSG00000197971	MBP	TSS100008,TSS102268,TSS117931,TSS123886,TSS128664,TSS135797,TSS143583,TSS146218,TSS148663,TSS149844,TSS149847,TSS153865,TSS153867,TSS162898,TSS164051,TSS169303,TSS181574,TSS185136,TSS18583,TSS189221,TSS195420,TSS23055,TSS27943,TSS45913,TSS63301,TSS81588,TSS82596,TSS84126,TSS96901	1	NA	1	NA	NA	1	NA	NA	5.02137	2.59009	OK
P02750	ENSG00000171236	LRG1	TSS128872,TSS43782	0	NA	NA	0	NA	NA	NA	0	1.82939	1.50049	OK
P02786	ENSG00000072274	TFRC	TSS10244,TSS104326,TSS13948,TSS166668,TSS177261,TSS184681,TSS22437,TSS34188,TSS49694,TSS79533,TSS9256,TSS9257,TSS9258,TSS9260,TSS94484	174	57	65	52	57	53	32	32	22.2565	4.53956	OK
P02792	ENSG00000087086	FTL	TSS169965	5	2	NA	3	NA	2	3	NA	320.684	8.3295	OK
P02794	ENSG00000167996	FTH1	TSS144370,TSS3630,TSS44082,TSS58102,TSS66526,TSS68495,TSS72175	4	1	NA	3	NA	NA	4	NA	165.816	7.38211	OK
P03891	ENSG00000198763	MT-ND2	TSS93810	1	1	NA	NA	1	NA	NA	NA	917.507	9.84315	OK
P03897	ENSG00000198840	MT-ND3	TSS7593	1	NA	NA	1	NA	NA	NA	1	1610.5	10.6542	OK
P03905	ENSG00000198886	MT-ND4	TSS183149	1	NA	NA	1	NA	NA	NA	1	2625.48	11.3589	OK
P03915	ENSG00000198786	MT-ND5	TSS146222	1	NA	NA	1	NA	NA	NA	1	603.827	9.24038	OK
P04040	ENSG00000121691	CAT	TSS131922,TSS142903,TSS185810,TSS62269,TSS79604	79	26	31	22	1	40	28	10	12.7246	3.77869	OK
P04049	ENSG00000132155	RAF1	TSS108047,TSS112331,TSS11562,TSS117878,TSS121796,TSS133175,TSS137318,TSS149340,TSS193823,TSS43260,TSS62570,TSS76152,TSS8591	4	NA	4	NA	NA	NA	4	NA	20.1157	4.40024	OK
P04066	ENSG00000179163	FUCA1	TSS79802	5	NA	3	2	NA	3	2	NA	3.43145	2.14778	OK
P04075	ENSG00000149925	ALDOA	TSS112394,TSS119543,TSS12256,TSS131153,TSS132219,TSS149662,TSS151175,TSS159086,TSS16000,TSS163931,TSS17836,TSS182053,TSS19047,TSS19787,TSS23901,TSS24837,TSS33339,TSS33994,TSS33995,TSS35808,TSS40771,TSS50702,TSS66817,TSS68141,TSS69617,TSS89107	104	32	36	36	5	24	72	3	1125.64	10.1378	OK
P04080	ENSG00000160213	CSTB	TSS34624,TSS75980	9	2	4	3	1	3	4	1	13.4568	3.85368	OK
P04150	ENSG00000113580	NR3C1	TSS104256,TSS121445,TSS124906,TSS166771,TSS185726,TSS20609,TSS53532,TSS53538,TSS68440,TSS68862,TSS70176,TSS73810,TSS76967,TSS79389,TSS81704,TSS95393,TSS98252	16	5	5	6	NA	6	10	NA	10.5742	3.53284	OK
P04179	ENSG00000112096	SOD2	TSS12168,TSS12170,TSS123028,TSS123848,TSS135566,TSS150753,TSS153652,TSS160615,TSS189893,TSS22955,TSS32711,TSS63470,TSS63473,TSS84156,TSS99810	9	1	2	6	NA	7	NA	2	24.8195	4.69039	OK
P04181	ENSG00000065154	OAT	TSS122058,TSS162217,TSS165667,TSS193496,TSS56658,TSS72646,TSS87931,TSS95225	28	9	10	9	4	23	NA	1	9.40699	3.37948	OK
P04183	ENSG00000167900	TK1	TSS100673,TSS118449,TSS118451,TSS125812,TSS172754,TSS95544	12	5	4	3	NA	NA	12	NA	56.115	5.8358	OK
P04217	ENSG00000121410	A1BG	TSS113707,TSS133727,TSS20961,TSS28597,TSS2993	3	NA	2	1	NA	NA	NA	3	36.5119	5.22928	OK
P04222	ENSG00000204525	HLA-C	TSS109480,TSS110501,TSS134514,TSS145367,TSS157442,TSS170445,TSS57954,TSS70998	1	NA	NA	1	1	NA	NA	NA	204.148	7.68052	OK
P04233	ENSG00000019582	CD74	TSS166112,TSS166544,TSS180789,TSS185141,TSS23680,TSS25530,TSS82760	58	16	18	24	23	19	3	13	613.952	9.26433	OK
P04406	ENSG00000111640	GAPDH	TSS122934,TSS176708,TSS176711,TSS180356,TSS34809,TSS48618,TSS64728,TSS64729,TSS66640	188	56	43	89	16	31	129	12	4350.1	12.0872	OK
P04424	ENSG00000126522	ASL	TSS134300,TSS138749,TSS168894,TSS169020,TSS169023,TSS181702,TSS186900,TSS54073,TSS63886,TSS81842	18	5	8	5	NA	NA	18	NA	14.514	3.9555	OK
P04440	ENSG00000223865	HLA-DPB1	TSS103923,TSS110394,TSS17787,TSS183070,TSS195234,TSS37799,TSS53579,TSS64995	20	4	7	9	2	6	10	2	48.9247	5.64168	OK
P04626	ENSG00000141736	ERBB2	TSS108121,TSS113974,TSS121275,TSS122127,TSS123039,TSS128436,TSS136112,TSS139267,TSS142079,TSS148694,TSS153771,TSS154413,TSS15939,TSS171925,TSS175778,TSS192259,TSS33937,TSS35358,TSS58619,TSS69990,TSS99140	1	1	NA	NA	NA	1	NA	NA	1.63763	1.39924	OK
P04632	ENSG00000126247	CAPNS1	TSS111636,TSS111642,TSS112102,TSS132579,TSS138489,TSS171332,TSS188572,TSS189781,TSS32609,TSS49341,TSS52307,TSS57069,TSS57070,TSS8579	21	6	5	10	NA	1	20	NA	73.6245	6.22158	OK
P04792	ENSG00000106211	HSPB1	TSS133085,TSS152953,TSS88610	17	5	6	6	NA	4	8	5	17.3434	4.19719	OK
P04818	ENSG00000176890	TYMS	TSS150061,TSS158745,TSS193545,TSS42120,TSS78309	22	7	7	8	NA	1	21	NA	99.8603	6.65621	OK
P04843	ENSG00000163902	RPN1	TSS137550,TSS147146,TSS1586,TSS17174,TSS17190,TSS192209,TSS58915,TSS97050	85	33	31	21	37	22	NA	26	53.6962	5.77337	OK
P04844	ENSG00000118705	RPN2	TSS108370,TSS172162,TSS183638,TSS190852,TSS27609,TSS73951,TSS86613,TSS99644	62	23	22	17	28	9	2	23	23.6872	4.62569	OK
P04899	ENSG00000114353	GNAI2	TSS118681,TSS131219,TSS131397,TSS151277,TSS173522,TSS183110,TSS21040,TSS4005,TSS41549,TSS78763,TSS86968,TSS94910	67	24	19	24	17	17	19	14	66.7881	6.08296	OK
P05023	ENSG00000163399	ATP1A1	TSS109689,TSS119737,TSS134072,TSS160465,TSS18441,TSS60729,TSS62364,TSS63801,TSS71611,TSS77394,TSS9966	221	52	89	80	50	78	52	41	53.841	5.77718	OK
P05091	ENSG00000111275	ALDH2	TSS13530,TSS2177,TSS35852,TSS53909	147	41	58	48	23	94	8	22	78.6547	6.31569	OK
P05141	ENSG00000005022	SLC25A5	TSS133840,TSS161731,TSS176199,TSS52469	35	14	6	15	9	7	2	17	292.812	8.19875	OK
P05161	ENSG00000187608	ISG15	TSS50608	5	1	1	3	NA	NA	5	NA	10.7087	3.54951	OK
P05166	ENSG00000114054	PCCB	TSS104985,TSS122184,TSS140785,TSS14086,TSS142593,TSS165475,TSS166410,TSS168721,TSS192477,TSS62951,TSS77999,TSS96447,TSS97920	9	2	4	3	NA	9	NA	NA	30.1654	4.96187	OK
P05198	ENSG00000134001	EIF2S1	TSS100939,TSS117491,TSS135279,TSS139093,TSS181991,TSS189673	105	31	39	35	33	26	44	2	29.662	4.93838	OK
P05362	ENSG00000090339	ICAM1	TSS102691,TSS122907,TSS162889,TSS33478,TSS50834	43	13	15	15	15	15	9	4	20.2893	4.41206	OK
P05386	ENSG00000137818	RPLP1	TSS100066,TSS1268,TSS31139,TSS31142,TSS54579	7	2	2	3	3	1	3	NA	1512.91	10.5641	OK
P05387	ENSG00000177600	RPLP2	TSS110555,TSS114537,TSS122040,TSS141944,TSS56650,TSS78057,TSS97567,TSS97725	25	8	6	11	7	4	8	6	1455.6	10.5084	OK
P05388	ENSG00000089157	RPLP0	TSS100366,TSS130143,TSS148104,TSS184979,TSS190036,TSS1922,TSS25366,TSS28467,TSS28469,TSS37890,TSS45727,TSS45732,TSS46431,TSS46432,TSS46433,TSS7384,TSS7385,TSS83689,TSS85057	127	34	43	50	29	25	63	10	2078.76	11.0222	OK
P05423	ENSG00000168495	POLR3D	TSS129004,TSS175336,TSS22149,TSS34185,TSS88577	7	3	3	1	2	NA	5	NA	20.138	4.40177	OK
P05455	ENSG00000138385	SSB	TSS119435,TSS153767,TSS178021,TSS2574,TSS43846,TSS53637,TSS769,TSS79378,TSS95614,TSS9669	65	19	20	26	5	17	43	NA	21.3208	4.48032	OK
P05556	ENSG00000150093	ITGB1	TSS101628,TSS131315,TSS143769,TSS146482,TSS158062,TSS168141,TSS17151,TSS183588,TSS24614,TSS273,TSS44545,TSS50781,TSS57736,TSS69620,TSS75958,TSS75959,TSS76556,TSS88412	31	7	14	10	11	10	2	8	32.7519	5.0769	OK
P06132	ENSG00000126088	UROD	TSS104494,TSS107852,TSS107901,TSS13328,TSS166190,TSS18010,TSS187627,TSS39706,TSS41736,TSS49,TSS5832,TSS70110,TSS70112,TSS72294,TSS77320,TSS8806,TSS95706,TSS96367,TSS96887	11	3	2	6	NA	2	9	NA	15.1689	4.01515	OK
P06239	ENSG00000182866	LCK	TSS143967,TSS166022,TSS172143,TSS172144,TSS184188,TSS42606,TSS53090,TSS6626,TSS77594,TSS84706,TSS85442,TSS85850	107	34	31	42	24	34	35	14	54.0204	5.78189	OK
P06280	ENSG00000102393	GLA	TSS132043,TSS15882,TSS16585,TSS19669,TSS5607,TSS73803	14	1	7	6	NA	9	5	NA	11.5665	3.65151	OK
P06340	ENSG00000204252	HLA-DOA	TSS123613,TSS193632,TSS45282,TSS48938,TSS48939,TSS48942,TSS53301	9	2	3	4	1	6	NA	2	24.5348	4.67439	OK
P06396	ENSG00000148180	GSN	TSS108501,TSS112838,TSS119539,TSS139085,TSS139088,TSS141002,TSS149519,TSS158154,TSS168375,TSS170229,TSS29137,TSS61723,TSS6399,TSS7604,TSS79887	10	2	4	4	NA	NA	NA	10	2.52449	1.81741	OK
P06400	ENSG00000139687	RB1	TSS170241,TSS28894,TSS29998,TSS47454,TSS64807	59	28	23	8	36	11	12	NA	2.72616	1.89769	OK
P06493	ENSG00000170312	CDK1	TSS103081,TSS111339,TSS141954,TSS175296,TSS182864,TSS32076,TSS59133	47	16	16	15	4	10	33	NA	43.3964	5.47237	OK
P06576	ENSG00000110955	ATP5B	TSS122768,TSS13169,TSS133007,TSS139444,TSS148036,TSS148444,TSS169292,TSS46230,TSS46231,TSS50628,TSS74952	160	59	53	48	55	46	12	47	236.362	7.89095	OK
P06730	ENSG00000151247	EIF4E	TSS106325,TSS125382,TSS15684,TSS33702,TSS51653,TSS51658,TSS79376,TSS88433	19	7	4	8	5	4	10	NA	30.8256	4.99212	OK
P06733	ENSG00000074800	ENO1	TSS104172,TSS114229,TSS195012,TSS195017,TSS27205,TSS32564	180	57	61	62	6	44	119	11	1287.87	10.3319	OK
P06744	ENSG00000105220	GPI	TSS100278,TSS137099,TSS154475,TSS176057,TSS32371,TSS34544,TSS37256,TSS4667,TSS51844,TSS59390,TSS59881,TSS69930,TSS70642,TSS73997,TSS89033,TSS95834	84	26	28	30	NA	22	58	4	173.487	7.44698	OK
P06746	ENSG00000070501	POLB	TSS106490,TSS123462,TSS133512,TSS133514,TSS133515,TSS144936,TSS145630,TSS173165,TSS173237,TSS178489,TSS19175,TSS37193,TSS40200,TSS78528,TSS81187	1	NA	NA	1	1	NA	NA	NA	9.80847	3.43409	OK
P06748	ENSG00000181163	NPM1	TSS100002,TSS115226,TSS127926,TSS15380,TSS41173,TSS41175,TSS52819,TSS53877,TSS92346,TSS95803,TSS95805,TSS97012	55	15	19	21	30	9	13	3	1289.17	10.3333	OK
P06753	ENSG00000143549	TPM3	TSS112672,TSS112674,TSS115680,TSS118648,TSS134293,TSS134295,TSS142765,TSS151738,TSS152405,TSS152406,TSS166875,TSS169895,TSS180779,TSS184628,TSS24355,TSS4456,TSS46860,TSS61822,TSS75451,TSS8498,TSS94352	142	50	36	56	15	11	112	4	57.8297	5.87847	OK
P06865	ENSG00000213614	HEXA	TSS102708,TSS104019,TSS109916,TSS116402,TSS116611,TSS129009,TSS133281,TSS141563,TSS48024,TSS48026,TSS48028,TSS58896,TSS64895,TSS84312	13	4	6	3	NA	13	NA	NA	15.8159	4.07175	OK
P06899	ENSG00000124635	HIST1H2BJ	TSS14074,TSS19952,TSS53557	3	1	NA	2	1	1	1	NA	1.34524	1.22974	OK
P07108	ENSG00000155368	DBI	TSS108467,TSS109143,TSS112206,TSS133995,TSS184265,TSS35835,TSS37040,TSS40453,TSS90380	9	2	2	5	NA	2	7	NA	256.723	8.00968	OK
P07195	ENSG00000111716	LDHB	TSS101380,TSS101514,TSS12580,TSS12582,TSS175357,TSS26167,TSS66615,TSS70050,TSS733,TSS99437	93	32	29	32	6	23	64	NA	339.702	8.41237	OK
P07237	ENSG00000185624	P4HB	TSS101810,TSS132479,TSS135012,TSS138959,TSS145289,TSS153111,TSS157511,TSS16444,TSS167413,TSS171299,TSS174314,TSS178227,TSS180884,TSS18859,TSS190164,TSS19552,TSS22362,TSS30318,TSS33449,TSS33858,TSS61438,TSS82652,TSS93676	161	54	51	56	22	76	56	7	181.036	7.50808	OK
P07311	ENSG00000119640	ACYP1	TSS174104,TSS28052,TSS50883,TSS50887,TSS68966,TSS87312	11	4	3	4	NA	1	10	NA	13.5319	3.86115	OK
P07339	ENSG00000117984	CTSD	TSS107468,TSS116872,TSS140546,TSS50124,TSS53175,TSS64413	69	19	23	27	1	32	31	5	8.08872	3.18408	OK
P07355	ENSG00000182718	ANXA2	TSS10281,TSS119317,TSS123970,TSS134674,TSS13784,TSS156261,TSS156497,TSS159515,TSS159516,TSS159517,TSS159518,TSS182367,TSS40262,TSS40265,TSS40266,TSS42705,TSS47284,TSS50535,TSS51447,TSS72475,TSS80855,TSS95018	146	48	44	54	12	48	65	21	8.93667	3.31276	OK
P07384	ENSG00000014216	CAPN1	TSS111534,TSS12115,TSS127515,TSS136442,TSS145563,TSS156089,TSS163653,TSS168143,TSS168148,TSS170757,TSS175999,TSS178458,TSS182309,TSS184732,TSS189181,TSS193464,TSS31247,TSS46589,TSS47473,TSS61168,TSS65854,TSS68337,TSS7129,TSS74496,TSS75746,TSS77743	43	12	15	16	NA	3	40	0	14.3153	3.9369	OK
P07437	ENSG00000196230	TUBB	TSS106961,TSS142191,TSS182630,TSS31374,TSS71830	208	74	73	61	41	45	109	13	555.364	9.11989	OK
P07602	ENSG00000197746	PSAP	TSS131133,TSS14394,TSS171909,TSS93934	16	2	6	8	NA	9	7	NA	47.1572	5.58968	OK
P07737	ENSG00000108518	PFN1	TSS15958,TSS60412,TSS70006	62	20	19	23	1	13	39	9	193.271	7.60193	OK
P07741	ENSG00000198931	APRT	TSS115683,TSS133624,TSS133626,TSS133627,TSS151720,TSS188529,TSS397,TSS58109,TSS71392,TSS85682	26	8	6	12	NA	5	21	NA	117.367	6.88712	OK
P07814	ENSG00000136628	EPRS	TSS123258,TSS151632,TSS161446,TSS176815,TSS19683,TSS85270	106	41	42	23	30	9	67	NA	39.0543	5.32389	OK
P07900	ENSG00000080824	HSP90AA1	TSS103921,TSS107317,TSS164973,TSS181023,TSS21971,TSS32899,TSS44457,TSS82984,TSS94867	237	85	76	76	45	57	119	16	72.3191	6.19612	OK
P07902	ENSG00000213930	GALT	TSS128606,TSS128609,TSS135407,TSS146618,TSS161985,TSS164888,TSS164890,TSS168676,TSS171003,TSS174973,TSS183407,TSS183414,TSS183416,TSS183417,TSS32289,TSS44242,TSS48135,TSS59222,TSS59888,TSS59891,TSS59893,TSS64120,TSS68554,TSS71751,TSS73717	2	NA	2	NA	NA	NA	2	NA	8.66288	3.27245	OK
P07910	ENSG00000092199	HNRNPC	TSS102805,TSS105536,TSS105537,TSS106207,TSS1125,TSS142069,TSS159567,TSS169050,TSS179995,TSS179998,TSS179999,TSS180001,TSS194656,TSS194657,TSS194658,TSS194661,TSS195373,TSS2591,TSS38547,TSS38550,TSS48299,TSS50827,TSS72420,TSS8980	76	23	23	30	37	18	7	14	165.497	7.37935	OK
P07948	ENSG00000254087	LYN	TSS11704,TSS137831,TSS45364,TSS51009	62	18	24	20	25	25	6	6	21.2191	4.47373	OK
P07954	ENSG00000091483	FH	TSS107558,TSS170658,TSS179642	36	13	11	12	2	24	6	4	13.8653	3.89388	OK
P08047	ENSG00000185591	SP1	TSS14,TSS177178,TSS38597,TSS5676	4	1	1	2	3	NA	1	NA	6.81487	2.96622	OK
P08134	ENSG00000155366	RHOC	TSS107198,TSS115420,TSS150703,TSS15808,TSS169604,TSS184434,TSS187503,TSS194327,TSS24851,TSS34579,TSS6870,TSS6875,TSS75767,TSS97552,TSS97553,TSS97558	2	NA	0	2	NA	NA	2	0	1.8671	1.51959	OK
P08195	ENSG00000168003	SLC3A2	TSS116965,TSS118709,TSS119596,TSS130787,TSS135877,TSS139474,TSS155007,TSS155008,TSS158478,TSS158719,TSS160600,TSS164643,TSS177839,TSS189390,TSS194231,TSS22787,TSS29143,TSS35096,TSS35927,TSS41901,TSS46447,TSS46448	107	35	41	31	34	24	25	24	109.592	6.7891	OK
P08236	ENSG00000169919	GUSB	TSS10381,TSS107878,TSS11657,TSS130476,TSS164280,TSS179648,TSS195207,TSS22624,TSS31629,TSS4632,TSS70675,TSS7687,TSS80380,TSS97664	7	3	4	NA	NA	7	NA	NA	14.8976	3.99074	OK
P08237	ENSG00000152556	PFKM	TSS107792,TSS127705,TSS130019,TSS130470,TSS133046,TSS149444,TSS151121,TSS151613,TSS15705,TSS169563,TSS187993,TSS188837,TSS190889,TSS30418,TSS39250,TSS46229,TSS47256,TSS56170,TSS56172,TSS60586,TSS60587,TSS60588,TSS64449,TSS7242,TSS74299,TSS74987,TSS78778,TSS90623,TSS93203	58	21	18	19	1	2	55	NA	29.3241	4.92239	OK
P08238	ENSG00000096384	HSP90AB1	TSS142519,TSS143012	310	99	106	105	65	73	153	19	289.614	8.18296	OK
P08240	ENSG00000182934	SRPR	TSS108110,TSS118121,TSS134921,TSS30364,TSS53618,TSS59620,TSS81591	35	14	12	9	32	2	NA	1	15.3267	4.02916	OK
P08243	ENSG00000070669	ASNS	TSS124577,TSS130201,TSS142627,TSS145555,TSS179199,TSS194128,TSS194591,TSS43217,TSS52694,TSS52695,TSS70156,TSS7266,TSS73916,TSS74233,TSS89327,TSS92391,TSS92393	52	21	17	14	NA	2	50	NA	128.284	7.0144	OK
P08397	ENSG00000256269	HMBS	TSS109876,TSS110576,TSS114045,TSS114047,TSS144464,TSS144466,TSS144468,TSS144469,TSS158318,TSS186043,TSS186047,TSS193949,TSS35975,TSS46727,TSS46768,TSS55662,TSS7468,TSS7617,TSS7619,TSS80723	11	3	1	7	NA	1	10	NA	16.7199	4.1473	OK
P08473	ENSG00000196549	MME	TSS135289,TSS136610,TSS142022,TSS146354,TSS152346,TSS168490,TSS22367,TSS22976,TSS23437,TSS34022,TSS40351,TSS62366,TSS92568,TSS95199	4	2	NA	2	2	NA	2	NA	84.146	6.41187	OK
P08559	ENSG00000131828	PDHA1	TSS10574,TSS12692,TSS132652,TSS137186,TSS14386,TSS14390,TSS192199,TSS192202,TSS37332,TSS50419,TSS68477	13	5	4	4	6	3	NA	4	53.372	5.76479	OK
P08567	ENSG00000115956	PLEK	TSS141243,TSS18304	10	4	3	3	NA	NA	10	NA	21.3146	4.47992	OK
P08574	ENSG00000179091	CYC1	TSS141081,TSS21172,TSS75371,TSS95987	4	1	1	2	1	NA	NA	3	87.2264	6.46314	OK
P08575	ENSG00000081237	PTPRC	TSS125949,TSS149541,TSS149967,TSS153140,TSS18453,TSS23174,TSS24094,TSS41177,TSS41178,TSS71623,TSS77811,TSS90027	48	19	15	14	13	19	2	14	17.2815	4.19231	OK
P08579	ENSG00000125870	SNRPB2	TSS166377,TSS7401,TSS75897	15	5	6	4	8	6	1	NA	12.8327	3.79001	OK
P08621	ENSG00000104852	SNRNP70	TSS120233,TSS131300,TSS153424,TSS186316,TSS190128,TSS29803,TSS48565	16	9	5	2	16	NA	NA	NA	46.5191	5.57044	OK
P08708	ENSG00000182774	RPS17L	TSS155916,TSS164351,TSS23328,TSS25735,TSS40171,TSS58210,TSS58679,TSS58683,TSS58685,TSS71965	20	5	4	11	6	NA	13	1	492.984	8.94832	OK
P08754	ENSG00000065135	GNAI3	TSS101314	47	15	11	21	8	18	13	8	12.2354	3.72633	OK
P08758	ENSG00000164111	ANXA5	TSS101922,TSS173377,TSS175119,TSS47231,TSS65237,TSS76560,TSS83501,TSS97781	1	NA	1	NA	NA	NA	NA	1	1.41741	1.27346	OK
P08842	ENSG00000101846	STS	TSS99865	19	9	6	4	4	9	NA	6	35.257	5.18019	OK
P08865	ENSG00000168028	RPSA	TSS113702,TSS11635,TSS120139,TSS1504,TSS156211,TSS189331,TSS46970,TSS47665,TSS47666,TSS70419	80	28	27	25	22	19	25	14	1330.23	10.3785	OK
P08962	ENSG00000135404	CD63	TSS113819,TSS114802,TSS120102,TSS126564,TSS154229,TSS15947,TSS166663,TSS168518,TSS17164,TSS173790,TSS180698,TSS187956,TSS195635,TSS38282,TSS56804,TSS75173	10	4	3	3	4	5	NA	1	26.146	4.76267	OK
P09001	ENSG00000114686	MRPL3	TSS102370,TSS102371,TSS115980,TSS115983,TSS133919,TSS136774,TSS186842,TSS56018,TSS83961	4	2	NA	2	2	2	NA	NA	31.974	5.04326	OK
P09012	ENSG00000077312	SNRPA	TSS109850,TSS109851,TSS127674,TSS143339,TSS145312,TSS167124,TSS185036,TSS186323,TSS33808,TSS36894,TSS73299	7	2	0	5	5	2	NA	0	55.61	5.82299	OK
P09086	ENSG00000028277	POU2F2	TSS104291,TSS109704,TSS121063,TSS136829,TSS137481,TSS154018,TSS171461,TSS173842,TSS192533,TSS192537,TSS23310,TSS50498,TSS55147,TSS69110,TSS72815,TSS82309,TSS91684	14	7	NA	7	9	NA	5	0	3.84647	2.27693	OK
P09104	ENSG00000111674	ENO2	TSS110706,TSS113761,TSS120643,TSS123822,TSS128589,TSS146601,TSS154960,TSS165282,TSS170237,TSS171492,TSS178623,TSS47708,TSS92722,TSS93387	38	7	10	21	NA	NA	38	NA	1.06349	1.04509	OK
P09110	ENSG00000060971	ACAA1	TSS111089,TSS139926,TSS139929,TSS150003,TSS158115,TSS172105,TSS173235,TSS188160,TSS191234,TSS32163,TSS47852,TSS50148,TSS52503,TSS53460,TSS60293,TSS77396,TSS82655,TSS82950	20	5	7	8	NA	20	NA	NA	7.0813	3.01459	OK
P09132	ENSG00000153037	SRP19	TSS125110,TSS152784,TSS161379,TSS161382,TSS166260,TSS193110,TSS30191	10	2	1	7	4	1	3	2	26.9609	4.80534	OK
P09211	ENSG00000084207	GSTP1	TSS139670,TSS152378,TSS152380,TSS173668,TSS174465,TSS194284,TSS28939,TSS42749,TSS63778	65	21	17	27	NA	16	48	1	724.769	9.50337	OK
P09234	ENSG00000124562	SNRPC	TSS29304,TSS63537,TSS78523,TSS98083	7	2	2	3	6	NA	1	NA	94.8044	6.58202	OK
P09326	ENSG00000117091	CD48	TSS110801,TSS25690	4	2	1	1	1	3	NA	NA	58.6183	5.89768	OK
P09417	ENSG00000151552	QDPR	TSS112616,TSS123807,TSS123808,TSS141336,TSS147402,TSS149437,TSS167723,TSS22075,TSS72699	43	14	13	16	NA	17	26	NA	10.5496	3.52977	OK
P09429	ENSG00000189403	HMGB1	TSS126650,TSS14730,TSS151271,TSS3785,TSS44343,TSS59983,TSS69874,TSS80555,TSS8735	55	19	15	21	NA	18	37	NA	113.582	6.84024	OK
P09493	ENSG00000140416	TPM1	TSS110307,TSS112718,TSS120070,TSS125827,TSS129553,TSS129555,TSS145529,TSS149173,TSS151699,TSS151743,TSS156558,TSS166408,TSS166414,TSS173877,TSS185028,TSS185029,TSS185031,TSS39599,TSS40093,TSS55093,TSS63960,TSS68146,TSS74060,TSS85178,TSS85715,TSS92546,TSS94359	15	9	6	NA	NA	NA	15	NA	1.73607	1.45211	OK
P09496	ENSG00000122705	CLTA	TSS115588,TSS153871,TSS169145,TSS28083,TSS46066,TSS46067,TSS46072	24	6	8	10	4	9	11	0	67.1137	6.08987	OK
P09497	ENSG00000175416	CLTB	TSS13591,TSS136371,TSS154445,TSS173085,TSS193682,TSS2254	2	1	NA	1	NA	1	1	NA	21.4853	4.49091	OK
P09543	ENSG00000173786	CNP	TSS107565,TSS142152,TSS147964,TSS163163,TSS166857,TSS171431,TSS172255,TSS50806,TSS9071,TSS9356,TSS9358	25	6	10	9	4	18	3	NA	10.0705	3.46865	OK
P09622	ENSG00000091140	DLD	TSS102017,TSS14648,TSS171679,TSS172530,TSS173768,TSS180240,TSS192457,TSS24636,TSS32686,TSS88918	25	8	9	8	8	10	NA	7	12.095	3.71094	OK
P09651	ENSG00000135486	HNRNPA1	TSS1110,TSS111361,TSS11799,TSS141859,TSS141863,TSS141864,TSS150202,TSS157545,TSS160040,TSS178406,TSS24541,TSS28074,TSS87372	80	28	21	31	41	11	18	10	804.406	9.65357	OK
P09661	ENSG00000131876	SNRPA1	TSS126165,TSS150982,TSS173893,TSS181395,TSS187805,TSS195613,TSS35723,TSS35724,TSS38886,TSS53768,TSS53771,TSS71859,TSS76141,TSS86449,TSS88892	48	15	14	19	15	13	17	3	32.22	5.05398	OK
P09669	ENSG00000164919	COX6C	TSS128630,TSS17280,TSS180972,TSS186031,TSS188022,TSS21498,TSS24579,TSS24580,TSS3498,TSS39498,TSS39499	6	3	1	2	2	3	NA	1	131.08	7.04527	OK
P09874	ENSG00000143799	PARP1	TSS11016,TSS178057,TSS178058,TSS50509,TSS50621,TSS5110,TSS58447,TSS73530,TSS81639,TSS93220	188	79	70	39	150	15	19	4	76.6438	6.2788	OK
P09884	ENSG00000101868	POLA1	TSS139627,TSS147840,TSS23987,TSS30467,TSS80201	21	7	10	4	3	5	13	NA	4.59305	2.48364	OK
P09917	ENSG00000012779	ALOX5	TSS173177,TSS176841,TSS191847,TSS35738,TSS56054,TSS73776,TSS85962	8	3	3	2	NA	1	7	NA	7.96592	3.16445	OK
P09936	ENSG00000154277	UCHL1	TSS127017,TSS127021,TSS127689,TSS181814,TSS181815,TSS1976,TSS58351,TSS58354,TSS72299,TSS72662,TSS75369,TSS91512	53	17	13	23	NA	11	42	NA	132.648	7.06229	OK
P09960	ENSG00000111144	LTA4H	TSS13670,TSS168008,TSS169731,TSS172174,TSS18990,TSS20567,TSS45119,TSS64311,TSS83697,TSS95824	118	39	45	34	NA	12	104	2	36.0848	5.21276	OK
P09972	ENSG00000109107	ALDOC	TSS107974,TSS125226,TSS153345,TSS42866,TSS48493,TSS48494,TSS66501,TSS70831,TSS93658	72	23	24	25	NA	20	52	NA	95.3226	6.5898	OK
P0C024	ENSG00000140876	NUDT7	TSS139265,TSS139727,TSS194393,TSS194395,TSS194396	1	NA	NA	1	NA	1	NA	NA	5.30101	2.65558	OK
P0C0S5	ENSG00000164032	H2AFZ	TSS151081,TSS162386,TSS180837,TSS36329,TSS90847	4	2	2	NA	2	NA	2	NA	591.116	9.20974	OK
P0C1Z6	ENSG00000105619	TFPT	TSS32174,TSS45575,TSS56283,TSS89723	1	NA	1	NA	1	NA	NA	NA	5.60787	2.72419	OK
P0C2W1	ENSG00000174013	FBXO45	TSS103022,TSS13013	1	1	NA	NA	NA	NA	1	NA	7.02817	3.00507	OK
P0C870	ENSG00000243789	JMJD7	TSS102862,TSS178776,TSS69261,TSS69262,TSS87647,TSS97601	3	2	NA	1	NA	NA	3	NA	4.71706	2.51527	OK
P0CAP2	ENSG00000255529	POLR2M	TSS100316,TSS149978,TSS16416,TSS175627,TSS194244,TSS194246,TSS4717,TSS67384,TSS97936	3	NA	1	2	NA	NA	3	NA	9.49656	3.39184	OK
P0CG05	ENSG00000211677	IGLC2	TSS72040	21	9	8	4	NA	13	4	4	2504.11	11.2907	OK
P0CG12	ENSG00000168802	CHTF8	TSS107,TSS15211,TSS165720,TSS165721,TSS165722,TSS165725,TSS193019,TSS29369,TSS97413,TSS97414	1	1	NA	NA	1	NA	NA	NA	27.9541	4.8557	OK
P0CG47	ENSG00000170315	UBB	TSS124643,TSS13097,TSS166194,TSS178570,TSS181778,TSS181779,TSS25158,TSS37253	39	12	13	14	9	9	13	8	373.07	8.54716	OK
P0DI81	ENSG00000196459	TRAPPC2	TSS106564,TSS116790,TSS156672,TSS160424,TSS29683,TSS47626,TSS70149,TSS9916	2	NA	1	1	NA	NA	2	NA	7.50784	3.08879	OK
P0DMV8	ENSG00000204389	HSPA1A	TSS58611,TSS96785	183	51	68	64	44	40	85	14	3.96168	2.31083	OK
P10114	ENSG00000125249	RAP2A	TSS14028,TSS30152	4	2	0	2	2	2	NA	0	21.7328	4.5067	OK
P10155	ENSG00000116747	TROVE2	TSS11280,TSS119772,TSS152086,TSS153908,TSS158249,TSS163235,TSS16815,TSS179215,TSS184492,TSS22209,TSS52060	25	7	11	7	NA	3	22	NA	5.48541	2.6972	OK
P10244	ENSG00000101057	MYBL2	TSS135476,TSS47607	2	1	1	NA	2	NA	NA	NA	101.243	6.67586	OK
P10253	ENSG00000171298	GAA	TSS104052,TSS152373,TSS168050,TSS181080,TSS38235,TSS42189,TSS60222,TSS73873,TSS82184	3	1	1	1	NA	1	2	NA	3.74755	2.24718	OK
P10301	ENSG00000126458	RRAS	TSS120577,TSS165498	10	1	1	8	1	3	6	NA	11.1402	3.60172	OK
P10398	ENSG00000078061	ARAF	TSS111900,TSS114974,TSS147807,TSS20262,TSS49952,TSS94737	14	5	5	4	NA	NA	14	NA	16.3959	4.12068	OK
P10515	ENSG00000150768	DLAT	TSS10434,TSS135144,TSS151070,TSS58863,TSS64350	40	13	18	9	17	12	NA	11	7.49128	3.08598	OK
P10599	ENSG00000136810	TXN	TSS108951,TSS21865,TSS73446	21	5	6	10	1	5	12	3	45.8749	5.55074	OK
P10606	ENSG00000135940	COX5B	TSS120489,TSS145181,TSS156603,TSS181277	11	5	1	5	2	4	NA	5	61.0998	5.95652	OK
P10619	ENSG00000064601	CTSA	TSS109592,TSS127441,TSS130449,TSS153836,TSS154971,TSS15942,TSS16433,TSS182215,TSS185683,TSS186708,TSS35093,TSS3993,TSS60230,TSS71659,TSS91565,TSS93911,TSS94432	4	1	1	2	NA	2	2	NA	6.94753	2.99051	OK
P10620	ENSG00000008394	MGST1	TSS112974,TSS11812,TSS12445,TSS125819,TSS175354,TSS175356,TSS175359,TSS18851,TSS193973,TSS50345,TSS71532,TSS81692,TSS82151,TSS88458	4	2	0	2	1	NA	NA	3	15.597	4.05285	OK
P10644	ENSG00000108946	PRKAR1A	TSS103349,TSS103550,TSS106758,TSS121177,TSS123996,TSS142246,TSS142668,TSS154916,TSS160224,TSS172059,TSS179288,TSS191941,TSS38525,TSS3995,TSS46953,TSS66699,TSS66703,TSS74520,TSS85009,TSS99668	22	6	9	7	6	4	11	1	40.3106	5.36844	OK
P10746	ENSG00000188690	UROS	TSS113304,TSS126678,TSS142533,TSS144212,TSS167502,TSS41381,TSS44251,TSS59157,TSS77346,TSS86899	1	NA	NA	1	NA	NA	1	NA	16.7432	4.14919	OK
P10768	ENSG00000139684	ESD	TSS125810,TSS167375,TSS191712,TSS2793,TSS67132	36	12	10	14	NA	6	30	NA	8.51532	3.25025	OK
P10809	ENSG00000144381	HSPD1	TSS111549,TSS127924,TSS129468,TSS135582,TSS138594,TSS143823,TSS144130,TSS149312,TSS149965,TSS159918,TSS164505,TSS171161,TSS59479,TSS75128,TSS83637	309	103	113	93	81	116	47	65	119.911	6.9178	OK
P11021	ENSG00000044574	HSPA5	TSS2353	294	108	104	82	62	103	78	51	60.4877	5.94223	OK
P11047	ENSG00000135862	LAMC1	TSS102973,TSS126140,TSS17312,TSS184063,TSS191759,TSS23058	7	5	2	NA	NA	7	NA	NA	5.56453	2.71469	OK
P11049	ENSG00000104894	CD37	TSS108398,TSS125636,TSS146703,TSS150795,TSS161914,TSS177113,TSS188660,TSS35824,TSS35825,TSS60798,TSS90315,TSS93994,TSS96082	2	1	1	NA	NA	2	NA	NA	145.706	7.19678	OK
P11117	ENSG00000134575	ACP2	TSS100433,TSS102580,TSS102583,TSS115827,TSS118001,TSS143842,TSS167457,TSS186702,TSS29957,TSS65884,TSS97397	1	NA	NA	1	NA	1	NA	NA	1.65519	1.40882	OK
P11142	ENSG00000109971	HSPA8	TSS119363,TSS122373,TSS124149,TSS124786,TSS126543,TSS13884,TSS145169,TSS154748,TSS155397,TSS162263,TSS19383,TSS195403,TSS29594,TSS43976,TSS44835,TSS57851,TSS68555,TSS7465,TSS80183,TSS97539	284	99	100	85	68	77	107	32	87.9711	6.47526	OK
P11166	ENSG00000117394	SLC2A1	TSS110768,TSS179441,TSS37562,TSS56221,TSS84009	20	5	8	7	5	6	5	4	55.95	5.83162	OK
P11171	ENSG00000159023	EPB41	TSS117634,TSS128455,TSS132653,TSS139796,TSS163817,TSS186714,TSS191099,TSS194943,TSS194944,TSS9114	26	11	8	7	9	8	8	1	27.1345	4.81427	OK
P11172	ENSG00000114491	UMPS	TSS100100,TSS131044,TSS148994,TSS162308,TSS175155,TSS79588,TSS80468	40	13	10	17	NA	17	23	0	3.51921	2.17607	OK
P11177	ENSG00000168291	PDHB	TSS101063,TSS101066,TSS118872,TSS118874,TSS128321,TSS128335,TSS136881,TSS154963,TSS46399	45	13	10	22	14	23	NA	8	20.0284	4.39427	OK
P11216	ENSG00000100994	PYGB	TSS110905,TSS125704,TSS65663	39	14	11	14	NA	4	35	NA	9.2919	3.36344	OK
P11233	ENSG00000006451	RALA	TSS100434,TSS185235,TSS43957,TSS70183,TSS9107	16	4	5	7	5	5	4	2	8.99981	3.3219	OK
P11274	ENSG00000186716	BCR	TSS112228,TSS133787,TSS135145,TSS17060,TSS174153,TSS180150,TSS182015,TSS18749,TSS191289,TSS191524,TSS4207,TSS50618,TSS51885,TSS67051,TSS98482	5	1	4	NA	NA	NA	5	NA	9.81991	3.43562	OK
P11279	ENSG00000185896	LAMP1	TSS118177,TSS185632,TSS36878,TSS96604	29	11	12	6	7	18	3	1	17.3304	4.19617	OK
P11310	ENSG00000117054	ACADM	TSS116317,TSS116322,TSS117297,TSS134253,TSS14278,TSS159987,TSS167932,TSS173392,TSS173394,TSS176913,TSS90999,TSS93889,TSS98106	58	20	18	20	11	38	4	5	39.8498	5.35226	OK
P11387	ENSG00000198900	TOP1	TSS78135	69	28	24	17	68	1	NA	NA	13.8757	3.89489	OK
P11388	ENSG00000131747	TOP2A	TSS132883,TSS16431,TSS56822,TSS61454,TSS68666	67	27	20	20	65	NA	2	NA	45.771	5.54754	OK
P11413	ENSG00000160211	G6PD	TSS123134,TSS143147,TSS158651,TSS158894,TSS161345,TSS176950,TSS177664,TSS34073	40	11	16	13	NA	7	33	NA	8.62583	3.26691	OK
P11441	ENSG00000102178	UBL4A	TSS103426,TSS103430,TSS121768,TSS188166,TSS48747,TSS48750	16	3	4	9	NA	3	13	NA	13.5522	3.86317	OK
P11532	ENSG00000198947	DMD	TSS105658,TSS109818,TSS110111,TSS137060,TSS150047,TSS150914,TSS156359,TSS170037,TSS178473,TSS180879,TSS180882,TSS181239,TSS23045,TSS34058,TSS36934,TSS56191,TSS57432,TSS64516,TSS669,TSS75157,TSS80302,TSS96061,TSS97593	1	NA	1	NA	NA	NA	1	NA	7.63346	3.10994	OK
P11586	ENSG00000100714	MTHFD1	TSS122886,TSS172315,TSS43030,TSS53436,TSS56205,TSS57504,TSS67238,TSS73148,TSS73154,TSS78105,TSS80148,TSS82587,TSS84042,TSS94057,TSS99419	172	59	73	40	71	18	82	1	23.7379	4.62865	OK
P11717	ENSG00000197081	IGF2R	TSS12958,TSS173373,TSS38256,TSS51114,TSS7209	24	13	5	6	7	11	1	5	3.22419	2.07867	OK
P11766	ENSG00000197894	ADH5	TSS118337,TSS119007,TSS129186,TSS13568,TSS20400,TSS62013,TSS64477,TSS64479,TSS77557,TSS78997	18	6	6	6	NA	2	16	NA	29.6966	4.94001	OK
P11802	ENSG00000135446	CDK4	TSS10845,TSS115403,TSS122708,TSS165050,TSS171233,TSS177185,TSS17958,TSS17960,TSS18,TSS38946,TSS61728,TSS75123,TSS83114,TSS86720	12	4	3	5	NA	NA	12	NA	50.6598	5.69097	OK
P11836	ENSG00000156738	MS4A1	TSS10955,TSS120453,TSS138507,TSS24127,TSS24130,TSS42109,TSS78348,TSS81349,TSS88449	58	20	16	22	13	20	15	10	11.8193	3.68025	OK
P11908	ENSG00000101911	PRPS2	TSS120656,TSS186391,TSS23708,TSS35633,TSS99150	24	9	7	8	1	NA	23	NA	21.5461	4.49481	OK
P11912	ENSG00000105369	CD79A	TSS143655,TSS17685,TSS59836	2	1	1	NA	2	NA	NA	NA	211.123	7.72876	OK
P11940	ENSG00000070756	PABPC1	TSS102355,TSS105493,TSS111579,TSS112591,TSS115781,TSS127456,TSS130555,TSS169992,TSS174654,TSS181295,TSS193648,TSS21972,TSS26311,TSS28192,TSS61853,TSS71698,TSS72438,TSS80251,TSS85070,TSS87206,TSS90819,TSS91340	196	51	93	52	68	50	68	10	1365.19	10.4159	OK
P12004	ENSG00000132646	PCNA	TSS34443,TSS39985	90	33	28	29	13	21	50	6	119.461	6.91242	OK
P12081	ENSG00000170445	HARS	TSS111146,TSS118448,TSS155948,TSS168571,TSS20554,TSS20556,TSS74745,TSS9237,TSS93169,TSS93173,TSS95434	41	14	17	10	3	2	36	NA	13.9198	3.89916	OK
P12235	ENSG00000151729	SLC25A4	TSS162555,TSS83517	17	6	6	5	3	5	NA	9	48.715	5.63561	OK
P12236	ENSG00000169100	SLC25A6	TSS17714,TSS195548,TSS33108	30	8	9	13	11	3	NA	16	226.337	7.82869	OK
P12268	ENSG00000178035	IMPDH2	TSS108629,TSS12055,TSS126445,TSS162789,TSS181275,TSS191004,TSS193316,TSS33653,TSS37605,TSS39771,TSS44107,TSS55616	44	15	15	14	3	10	31	NA	154.758	7.28316	OK
P12270	ENSG00000047410	TPR	TSS110350,TSS149218,TSS163475,TSS29701,TSS37173,TSS4856,TSS96268	83	32	32	19	68	6	5	4	14.1513	3.92137	OK
P12532	ENSG00000223572	CKMT1A	TSS108059,TSS133127,TSS15225,TSS18714,TSS50564,TSS66194,TSS70842	2	NA	2	NA	NA	NA	NA	2	7.04879	3.00877	OK
P12532	ENSG00000237289	CKMT1B	TSS128790,TSS134910,TSS141347,TSS142565,TSS150458,TSS150459,TSS159525,TSS173599,TSS22026,TSS25770,TSS4018,TSS4222,TSS7774	2	NA	2	NA	NA	NA	NA	2	7.56113	3.0978	OK
P12694	ENSG00000248098	BCKDHA	TSS110405,TSS1191,TSS140806,TSS140809,TSS191383,TSS554,TSS70982,TSS90491,TSS94081	25	8	7	10	4	17	NA	4	42.6373	5.44749	OK
P12955	ENSG00000124299	PEPD	TSS13123,TSS171000,TSS171002,TSS173454,TSS177206,TSS188983,TSS192725,TSS21280,TSS4415,TSS44745,TSS51755,TSS58010,TSS86607	1	NA	NA	1	NA	NA	1	NA	2.86623	1.95093	OK
P12956	ENSG00000196419	XRCC6	TSS16661,TSS178790,TSS179534,TSS186968,TSS55470,TSS60501,TSS72899,TSS87243	170	56	66	48	55	34	75	6	79.3201	6.32769	OK
P13010	ENSG00000079246	XRCC5	TSS112783,TSS125266,TSS162213,TSS192391,TSS21201,TSS22207,TSS28150,TSS3232,TSS38326,TSS93823	125	48	47	30	45	33	46	1	38.36	5.29866	OK
P13073	ENSG00000131143	COX4I1	TSS106549,TSS113263,TSS119323,TSS123465,TSS142451,TSS164369,TSS179045,TSS182217,TSS182872,TSS182876,TSS37698,TSS4758,TSS4760,TSS48163,TSS63576,TSS84266	19	7	5	7	7	8	NA	4	291.23	8.19096	OK
P13196	ENSG00000023330	ALAS1	TSS14469,TSS146195,TSS167541,TSS173594,TSS192275,TSS50482	1	0	1	NA	NA	1	NA	NA	8.11803	3.18872	OK
P13284	ENSG00000216490	IFI30	TSS164860,TSS83555,TSS97652	4	NA	3	1	NA	1	3	NA	30.1429	4.96083	OK
P13473	ENSG00000005893	LAMP2	TSS131165,TSS14068,TSS145311,TSS167716,TSS50118	11	2	7	2	1	6	4	NA	10.7218	3.55112	OK
P13489	ENSG00000023191	RNH1	TSS10464,TSS106974,TSS108103,TSS108109,TSS11135,TSS125960,TSS134909,TSS138147,TSS14440,TSS147097,TSS156729,TSS170129,TSS180712,TSS28479,TSS3186,TSS3287,TSS3290,TSS33084,TSS47456,TSS50099,TSS62897,TSS68793,TSS78303,TSS83752	18	3	6	9	NA	2	16	NA	23.6036	4.6208	OK
P13598	ENSG00000108622	ICAM2	TSS122099,TSS13603,TSS140063,TSS140065,TSS179139,TSS19772,TSS37088,TSS49609,TSS63866,TSS63868,TSS82147,TSS85978	16	5	6	5	4	6	3	3	36.8272	5.24135	OK
P13612	ENSG00000115232	ITGA4	TSS109176,TSS163553,TSS191195,TSS27628,TSS49877,TSS5712,TSS63714,TSS67348,TSS6941,TSS72712,TSS81986	7	2	2	3	NA	6	1	0	3.88177	2.2874	OK
P13637	ENSG00000105409	ATP1A3	TSS101723,TSS140115,TSS173413,TSS173875,TSS190990,TSS192079,TSS48234,TSS81823,TSS83365	41	9	11	21	9	3	NA	29	37.5772	5.26968	OK
P13639	ENSG00000167658	EEF2	TSS1022,TSS165655,TSS166088,TSS166091,TSS39906,TSS67909,TSS76248	236	84	84	68	47	41	146	2	1675.24	10.711	OK
P13645	ENSG00000186395	KRT10	TSS110993	221	75	70	76	58	52	60	51	3.61787	2.20723	OK
P13667	ENSG00000155660	PDIA4	TSS35227,TSS62594,TSS64930	192	67	73	52	30	99	57	6	21.7945	4.51061	OK
P13674	ENSG00000122884	P4HA1	TSS167576,TSS170625,TSS29688	62	19	23	20	9	31	19	3	17.4318	4.20413	OK
P13693	ENSG00000133112	TPT1	TSS102870,TSS105479,TSS130493,TSS188099,TSS35089,TSS36885,TSS36887,TSS4643,TSS63905,TSS70921,TSS76166	21	4	7	10	NA	2	19	NA	1036.94	10.0195	OK
P13716	ENSG00000148218	ALAD	TSS130061,TSS133021,TSS161491,TSS179933,TSS183087,TSS189922,TSS38490,TSS56533,TSS86163	9	2	4	3	NA	NA	9	NA	5.27678	2.65002	OK
P13747	ENSG00000204592	HLA-E	TSS171905,TSS171913,TSS194437	6	2	2	2	NA	6	NA	NA	65.4344	6.05386	OK
P13765	ENSG00000241106	HLA-DOB	TSS110389,TSS129231,TSS185845,TSS38469	21	8	4	9	3	14	1	3	13.1884	3.82664	OK
P13796	ENSG00000136167	LCP1	TSS114721,TSS14536,TSS158477,TSS181726,TSS34992,TSS45202,TSS47490,TSS9632	266	87	99	80	41	61	150	14	121.1	6.93192	OK
P13798	ENSG00000164062	APEH	TSS107145,TSS126199,TSS126202,TSS126203,TSS145540,TSS161265,TSS1646,TSS1648,TSS177753,TSS1965,TSS38295,TSS44728,TSS70610,TSS86469	24	9	7	8	NA	NA	24	NA	37.0172	5.24858	OK
P13804	ENSG00000140374	ETFA	TSS114043,TSS114046,TSS123725,TSS127087,TSS140910,TSS142387,TSS150798,TSS174835,TSS174841,TSS186063,TSS24039,TSS25457,TSS25675,TSS31848,TSS49145,TSS59507,TSS68869,TSS96087,TSS96088	61	20	17	24	12	30	9	10	47.8843	5.6113	OK
P13807	ENSG00000104812	GYS1	TSS1634,TSS167833,TSS185243,TSS32856,TSS34368,TSS50552,TSS73952	25	9	7	9	NA	NA	25	NA	10.7946	3.56005	OK
P13861	ENSG00000114302	PRKAR2A	TSS110094,TSS155017,TSS155102,TSS17400,TSS5708,TSS66044,TSS97660	46	12	15	19	13	13	18	2	5.66185	2.73592	OK
P13929	ENSG00000108515	ENO3	TSS104659,TSS138785,TSS158558,TSS169577,TSS18149,TSS182418,TSS25441,TSS28476,TSS68000,TSS80738,TSS8507,TSS99218	16	5	5	6	NA	NA	16	NA	3.12211	2.04338	OK
P13984	ENSG00000188342	GTF2F2	TSS41862,TSS62204,TSS76450	9	2	1	6	2	3	4	NA	12.5072	3.75566	OK
P13995	ENSG00000065911	MTHFD2	TSS106859,TSS162250,TSS173548,TSS180696,TSS180697,TSS33100,TSS53525	15	5	4	6	4	10	NA	1	239.144	7.90776	OK
P14174	ENSG00000240972	MIF	TSS117864,TSS49950,TSS64525	12	3	4	5	NA	1	11	NA	881.577	9.78558	OK
P14314	ENSG00000130175	PRKCSH	TSS109585,TSS112265,TSS113149,TSS131067,TSS131070,TSS131072,TSS140396,TSS140851,TSS144013,TSS148774,TSS1547,TSS156764,TSS162397,TSS182748,TSS182751,TSS20584,TSS28850,TSS71620,TSS93552,TSS93560,TSS94878	57	21	20	16	2	39	16	NA	106.492	6.74809	OK
P14317	ENSG00000180353	HCLS1	TSS140623,TSS154390,TSS158811,TSS173198,TSS177153,TSS195762,TSS195764,TSS53924,TSS59091,TSS72005	94	33	33	28	36	18	37	3	27.2192	4.81861	OK
P14324	ENSG00000160752	FDPS	TSS101082,TSS109688,TSS11211,TSS114719,TSS114720,TSS149974,TSS150663,TSS150666,TSS167673,TSS168247,TSS185960,TSS29278,TSS29434,TSS33773,TSS60152,TSS77451,TSS91659,TSS92103	31	10	10	11	NA	8	23	NA	192.511	7.59627	OK
P14373	ENSG00000204713	TRIM27	TSS158602,TSS163250,TSS170655,TSS184609,TSS189990,TSS48373,TSS52074	9	4	4	1	9	NA	NA	NA	25.0361	4.70244	OK
P14406	ENSG00000112695	COX7A2	TSS104338,TSS110609,TSS113419,TSS126188,TSS154739,TSS49645,TSS86018,TSS86019,TSS86022	5	NA	2	3	2	NA	NA	3	133.576	7.07228	OK
P14550	ENSG00000117448	AKR1A1	TSS100380,TSS116320,TSS133156,TSS135245,TSS157322,TSS160727,TSS16427,TSS43310,TSS6310,TSS72954,TSS91374,TSS95281	50	16	16	18	NA	15	35	NA	55.5561	5.82161	OK
P14598	ENSG00000158517	NCF1	TSS134319,TSS170609,TSS26696,TSS3264,TSS37179,TSS43882,TSS50733,TSS99790	97	34	32	31	20	19	57	1	47.2911	5.59369	OK
P14618	ENSG00000067225	PKM	TSS100023,TSS112229,TSS122784,TSS127626,TSS1377,TSS1381,TSS13915,TSS142602,TSS150322,TSS16282,TSS168376,TSS188711,TSS188868,TSS26410,TSS33282,TSS39686,TSS41816,TSS56278,TSS60616,TSS63313,TSS64316,TSS84249	443	139	151	153	7	71	347	18	494.184	8.95182	OK
P14621	ENSG00000170634	ACYP2	TSS130647,TSS172476,TSS174592,TSS64816,TSS68944,TSS91918,TSS94247	9	2	3	4	NA	2	7	NA	8.34268	3.22384	OK
P14625	ENSG00000166598	HSP90B1	TSS170263,TSS175478,TSS19126,TSS25201,TSS29246,TSS36002,TSS55458,TSS61500,TSS8177	283	101	103	79	70	112	70	31	59.3513	5.91531	OK
P14635	ENSG00000134057	CCNB1	TSS130249,TSS14794,TSS184792,TSS18581,TSS43155,TSS47768,TSS75016	5	2	3	NA	4	NA	1	NA	58.4837	5.89442	OK
P14649	ENSG00000196465	MYL6B	TSS163113,TSS168594,TSS174428,TSS180856,TSS44734,TSS45333,TSS45822,TSS64664,TSS81686,TSS82086,TSS90878	11	5	3	3	2	3	5	1	20.3816	4.4183	OK
P14678	ENSG00000125835	SNRPB	TSS10738,TSS15496,TSS28459	37	12	11	14	12	7	13	5	121.997	6.94248	OK
P14735	ENSG00000119912	IDE	TSS108840,TSS114278,TSS177124,TSS21984,TSS38802,TSS57482,TSS75114,TSS93542	61	25	24	12	16	16	29	NA	4.62837	2.49272	OK
P14859	ENSG00000143190	POU2F1	TSS121422,TSS13457,TSS141862,TSS144250,TSS165886,TSS172534,TSS181223,TSS191208,TSS191213,TSS30840,TSS66959,TSS81519,TSS81997	24	10	10	4	17	4	3	NA	2.78183	1.91908	OK
P14866	ENSG00000104824	HNRNPL	TSS109466,TSS139576,TSS14600,TSS146940,TSS155584,TSS163780,TSS180470,TSS27196,TSS4713,TSS55414,TSS60562,TSS62999,TSS66857	52	33	13	6	48	1	NA	3	129.743	7.03059	OK
P14868	ENSG00000115866	DARS	TSS100560,TSS101366,TSS103733,TSS104760,TSS117802,TSS148717,TSS37667,TSS56202,TSS70639,TSS76743,TSS82926,TSS96037	112	29	41	42	27	24	61	NA	72.1179	6.19215	OK
P14921	ENSG00000134954	ETS1	TSS112677,TSS113555,TSS120698,TSS135661,TSS157032,TSS174413,TSS186347,TSS193699,TSS84480	4	1	1	2	2	1	1	NA	52.1895	5.73307	OK
P14923	ENSG00000173801	JUP	TSS109066,TSS128072,TSS128073,TSS132284,TSS160161,TSS165945,TSS182877,TSS29596,TSS3120,TSS45908,TSS46462	16	7	4	5	9	5	1	1	38.2544	5.29478	OK
P14927	ENSG00000156467	UQCRB	TSS103613,TSS108985,TSS121426,TSS121429,TSS143760,TSS143765,TSS6656,TSS72722	8	2	2	4	NA	2	NA	6	78.1077	6.30575	OK
P15121	ENSG00000085662	AKR1B1	TSS102804,TSS102806,TSS102808,TSS106429,TSS106431,TSS125651,TSS139174,TSS164711,TSS5560,TSS58620,TSS59555,TSS84401	25	6	8	11	NA	7	18	NA	27.874	4.8517	OK
P15153	ENSG00000128340	RAC2	TSS115957,TSS45012,TSS45016,TSS5365,TSS75073,TSS92835,TSS92840	22	7	6	9	1	6	12	3	81.1956	6.36099	OK
P15170	ENSG00000103342	GSPT1	TSS104053,TSS115067,TSS125645,TSS17554,TSS27200,TSS46215,TSS53187,TSS57154,TSS62453,TSS98251	70	28	22	20	NA	4	66	NA	27.6749	4.84172	OK
P15289	ENSG00000100299	ARSA	TSS109450,TSS117461,TSS134372,TSS134373,TSS134374,TSS167118,TSS45643,TSS45645	3	NA	2	1	NA	3	NA	NA	5.47749	2.69543	OK
P15291	ENSG00000086062	B4GALT1	TSS44284,TSS67453	12	5	6	1	8	NA	NA	4	7.67391	3.11668	OK
P15311	ENSG00000092820	EZR	TSS44662,TSS60929,TSS80006,TSS87011	127	41	48	38	29	29	66	3	227.9	7.83857	OK
P15336	ENSG00000115966	ATF2	TSS109972,TSS121873,TSS121874,TSS158018,TSS158687,TSS35547,TSS47448,TSS60074,TSS87124	4	2	1	1	4	NA	NA	NA	7.27062	3.048	OK
P15374	ENSG00000118939	UCHL3	TSS104551,TSS171644,TSS68661,TSS88489,TSS9585	35	10	11	14	NA	9	26	NA	33.1844	5.09527	OK
P15391	ENSG00000177455	CD19	TSS15502,TSS181154,TSS193356,TSS33527,TSS89116,TSS93528	2	1	1	NA	NA	2	NA	NA	15.4025	4.03584	OK
P15498	ENSG00000141968	VAV1	TSS107212,TSS116448,TSS140174,TSS140178,TSS143151,TSS14628,TSS158347,TSS159634,TSS178560,TSS23735	12	5	5	2	NA	NA	12	NA	9.54671	3.39872	OK
P15531	ENSG00000239672	NME1	TSS135716,TSS154238,TSS174026,TSS191159,TSS33261,TSS54351,TSS72424,TSS72426,TSS87057,TSS90806	49	13	11	25	NA	8	41	NA	50.6642	5.69109	OK
P15586	ENSG00000135677	GNS	TSS11222,TSS148485,TSS186380,TSS51227,TSS53373,TSS54045,TSS56225,TSS77,TSS98231	13	2	6	5	NA	9	4	NA	1.10607	1.07455	OK
P15848	ENSG00000113273	ARSB	TSS101218,TSS153062,TSS192362,TSS4171,TSS59435	3	1	1	1	NA	3	NA	NA	1.53122	1.33983	OK
P15880	ENSG00000140988	RPS2	TSS10045,TSS13478,TSS146646,TSS166219,TSS166230,TSS183450,TSS191231,TSS191232,TSS22992,TSS37969,TSS37970,TSS42309,TSS59920,TSS78108,TSS79431	63	19	19	25	18	17	23	5	3387.7	11.7265	OK
P15907	ENSG00000073849	ST6GAL1	TSS111561,TSS126394,TSS131686,TSS139924,TSS159614,TSS161344,TSS181200,TSS181201,TSS194172,TSS22930,TSS36205,TSS36208,TSS40914,TSS47289,TSS53542,TSS65006,TSS73061,TSS74296,TSS88285,TSS90042,TSS99997	10	4	3	3	6	1	NA	3	105.172	6.73026	OK
P15923	ENSG00000071564	TCF3	TSS101392,TSS122736,TSS150072,TSS151570,TSS160590,TSS176246,TSS179503,TSS189463,TSS29871,TSS4043,TSS47115,TSS5251,TSS91686,TSS94658,TSS96151	6	2	1	3	6	NA	NA	NA	346.011	8.43884	OK
P15927	ENSG00000117748	RPA2	TSS178234,TSS86272,TSS86273,TSS87630,TSS96783	30	11	10	9	5	11	14	NA	16.6867	4.14459	OK
P16083	ENSG00000124588	NQO2	TSS100575,TSS104242,TSS127174,TSS157334,TSS157335,TSS16437,TSS170309,TSS175641,TSS54647	2	NA	1	1	NA	NA	2	NA	10.4437	3.51648	OK
P16104	ENSG00000188486	H2AFX	TSS125312,TSS89354	6	3	3	NA	6	NA	NA	NA	16.2234	4.1063	OK
P16150	ENSG00000197471	SPN	TSS114919,TSS32473,TSS48303,TSS48976,TSS60357	8	5	1	2	3	3	NA	2	14.7143	3.97401	OK
P16220	ENSG00000118260	CREB1	TSS117688,TSS127757,TSS131586,TSS133879,TSS161003,TSS164076,TSS165087,TSS175271,TSS182953,TSS187029,TSS26171,TSS26172,TSS37360,TSS38022,TSS39736,TSS43489,TSS43496,TSS73502,TSS92973	7	3	3	1	7	NA	NA	NA	12.8346	3.79021	OK
P16278	ENSG00000170266	GLB1	TSS132949,TSS135284,TSS136027,TSS136028,TSS143271,TSS172308,TSS172313,TSS176252,TSS178516,TSS186484,TSS194069,TSS194148,TSS33624,TSS48169,TSS56744,TSS85621	28	8	15	5	NA	17	11	NA	6.01459	2.81036	OK
P16298	ENSG00000107758	PPP3CB	TSS159538,TSS161552,TSS171665,TSS183216,TSS183218,TSS41677,TSS91787	19	2	8	9	3	8	8	NA	9.12439	3.33976	OK
P16333	ENSG00000158092	NCK1	TSS106098,TSS144701,TSS15400,TSS175303,TSS175306,TSS19369,TSS43085,TSS52035,TSS54300,TSS69455	12	4	3	5	NA	5	7	NA	11.3963	3.63184	OK
P16383	ENSG00000005436	GCFC2	TSS100402,TSS104967,TSS110061,TSS14101,TSS158936,TSS38232,TSS53324,TSS70507,TSS80,TSS86511,TSS95227	5	NA	5	NA	2	NA	3	NA	5.17722	2.62696	OK
P16435	ENSG00000127948	POR	TSS104706,TSS107942,TSS112046,TSS113434,TSS172791,TSS179570,TSS18031,TSS18750,TSS190826,TSS23262,TSS23970,TSS32379,TSS49732,TSS53414,TSS56261,TSS57943,TSS59219,TSS63361,TSS63363,TSS70824,TSS74355,TSS8011,TSS88501,TSS92238	36	14	15	7	15	8	NA	13	10.4151	3.51287	OK
P16455	ENSG00000170430	MGMT	TSS104059,TSS14346,TSS153369,TSS48515	9	1	3	5	NA	2	7	NA	12.8472	3.79152	OK
P16615	ENSG00000174437	ATP2A2	TSS11155,TSS125409,TSS129084,TSS131862,TSS141790,TSS144089,TSS146624,TSS152058,TSS174493,TSS17807,TSS61947,TSS77316,TSS93098	142	45	61	36	65	32	NA	45	45.5524	5.54078	OK
P16885	ENSG00000197943	PLCG2	TSS114364,TSS12237,TSS136019,TSS136222,TSS163999,TSS186297,TSS192852,TSS193130,TSS21129,TSS45955,TSS47991,TSS57766,TSS69491,TSS75664,TSS77327,TSS79505	67	29	33	5	NA	9	58	NA	95.3281	6.58988	OK
P16930	ENSG00000103876	FAH	TSS116482,TSS116485,TSS128789,TSS165307,TSS179553,TSS22698,TSS39757,TSS5273,TSS58450,TSS63923,TSS76356,TSS88455	12	4	4	4	NA	NA	12	NA	1.45959	1.29842	OK
P16949	ENSG00000117632	STMN1	TSS11126,TSS115978,TSS139785,TSS179386,TSS62285,TSS764,TSS8378,TSS95654	23	8	6	9	NA	8	15	NA	208.953	7.71392	OK
P16989	ENSG00000060138	YBX3	TSS105672,TSS111075,TSS116655,TSS129151,TSS131576,TSS135106,TSS136168,TSS153352,TSS191105,TSS32903,TSS39937,TSS39940,TSS44423,TSS45926,TSS48425,TSS54793,TSS55649,TSS72897	54	19	22	13	19	17	16	2	102.34	6.69125	OK
P17014	ENSG00000164631	ZNF12	TSS164905,TSS188393,TSS29818,TSS95610	1	1	NA	NA	1	NA	NA	NA	4.04354	2.33444	OK
P17028	ENSG00000172466	ZNF24	TSS117740,TSS171745,TSS178720,TSS24267,TSS64840	5	2	3	NA	4	NA	1	NA	10.3576	3.50559	OK
P17029	ENSG00000106261	ZKSCAN1	TSS133681,TSS170005,TSS170007,TSS68861	2	1	1	NA	1	NA	1	NA	3.53044	2.17965	OK
P17050	ENSG00000198951	NAGA	TSS106209,TSS124019	16	4	6	6	NA	10	6	NA	6.62809	2.93132	OK
P17081	ENSG00000119729	RHOQ	TSS10441,TSS137190,TSS168568,TSS184969,TSS35974,TSS67769,TSS7366,TSS91779	1	NA	1	NA	NA	NA	NA	1	21.5553	4.49539	OK
P17096	ENSG00000137309	HMGA1	TSS115273,TSS115275,TSS37534,TSS88627	7	2	2	3	7	NA	NA	NA	245.594	7.94599	OK
P17174	ENSG00000120053	GOT1	TSS152222,TSS161754,TSS180455,TSS50208	65	31	17	17	NA	6	59	NA	35.3588	5.18423	OK
P17252	ENSG00000154229	PRKCA	TSS115282,TSS146251,TSS159889,TSS33982,TSS59544	11	5	NA	6	NA	NA	11	NA	10.5446	3.52915	OK
P17275	ENSG00000171223	JUNB	TSS21064	2	1	1	NA	2	NA	NA	NA	9.55974	3.4005	OK
P17480	ENSG00000108312	UBTF	TSS100076,TSS100569,TSS100647,TSS108875,TSS129167,TSS13286,TSS135117,TSS166693,TSS45873,TSS46332,TSS49382,TSS6579	34	15	13	6	33	NA	1	NA	18.9331	4.31709	OK
P17535	ENSG00000130522	JUND	TSS105978,TSS143139	9	4	4	1	9	NA	NA	NA	65.8651	6.06318	OK
P17544	ENSG00000170653	ATF7	TSS106163,TSS109952,TSS116244,TSS134186,TSS145257,TSS167982,TSS179934,TSS24073,TSS3833,TSS43699,TSS43702,TSS43704,TSS80271,TSS82057	4	2	1	1	4	NA	NA	NA	3.02764	2.00993	OK
P17612	ENSG00000072062	PRKACA	TSS106228,TSS120071,TSS13710,TSS148578,TSS172293,TSS189586,TSS190979,TSS195415,TSS38415,TSS92598	15	3	5	7	4	4	7	NA	15.2122	4.01901	OK
P17676	ENSG00000172216	CEBPB	TSS163889	1	NA	1	NA	1	NA	NA	NA	14.6918	3.97194	OK
P17706	ENSG00000175354	PTPN2	TSS1089,TSS13021,TSS142641,TSS160848,TSS175703,TSS179259,TSS28728,TSS55215,TSS55890,TSS67973,TSS70853,TSS75562,TSS76501,TSS7703,TSS77379	6	2	3	1	4	2	NA	NA	6.05181	2.81799	OK
P17707	ENSG00000123505	AMD1	TSS101590,TSS181828,TSS61197,TSS61203,TSS83567	2	NA	NA	2	NA	NA	2	NA	13.2399	3.83187	OK
P17812	ENSG00000171793	CTPS1	TSS11309,TSS121930,TSS123991,TSS129652,TSS14580,TSS151079,TSS174332,TSS176954,TSS193209,TSS29860,TSS36925,TSS39825,TSS95344,TSS99282	41	12	13	16	NA	1	40	NA	29.6552	4.93806	OK
P17844	ENSG00000108654	DDX5	TSS101626,TSS103611,TSS108902,TSS114035,TSS114669,TSS122550,TSS128449,TSS129047,TSS139367,TSS144755,TSS150941,TSS152127,TSS155561,TSS156223,TSS169572,TSS171227,TSS173681,TSS191924,TSS27577,TSS33254,TSS36998,TSS47204,TSS47671,TSS49625,TSS56015,TSS60154,TSS61089,TSS66168,TSS67876,TSS7249	121	42	40	39	78	19	18	6	62.8137	5.99579	OK
P17858	ENSG00000141959	PFKL	TSS126079,TSS143323,TSS179974,TSS20559,TSS50845,TSS66068,TSS83323,TSS86494,TSS93547,TSS94546,TSS99803	64	23	23	18	1	1	62	NA	59.5616	5.92033	OK
P17900	ENSG00000196743	GM2A	TSS181533,TSS5001,TSS62016	4	1	1	2	NA	2	2	NA	13.2507	3.83296	OK
P17947	ENSG00000066336	SPI1	TSS18793,TSS30296,TSS51646,TSS91304	3	1	2	NA	3	NA	NA	NA	19.6248	4.36631	OK
P17980	ENSG00000165916	PSMC3	TSS101828,TSS101829,TSS101831,TSS119649,TSS119650,TSS127193,TSS18846,TSS193128,TSS54842,TSS61901,TSS859	83	29	25	29	9	18	56	NA	35.6462	5.19559	OK
P17987	ENSG00000120438	TCP1	TSS100522,TSS100523,TSS109860,TSS118310,TSS12870,TSS133440,TSS147005,TSS155569,TSS16574,TSS31397,TSS38255,TSS48893,TSS66892,TSS66893,TSS82081,TSS88833	122	42	43	37	13	25	84	NA	86.6901	6.45434	OK
P18031	ENSG00000196396	PTPN1	TSS34453,TSS53122	30	11	11	8	18	4	NA	8	5.57586	2.71718	OK
P18074	ENSG00000104884	ERCC2	TSS112779,TSS135972,TSS153383,TSS181299,TSS191616,TSS27494,TSS27496,TSS37150,TSS45484,TSS7251,TSS81769,TSS94803	19	9	7	3	13	NA	6	NA	10.1644	3.48083	OK
P18075	ENSG00000101144	BMP7	TSS104499,TSS106819,TSS106820,TSS114762,TSS11626,TSS134428,TSS140057,TSS193646,TSS68504	3	NA	1	2	NA	3	NA	NA	68.2564	6.11388	OK
P18077	ENSG00000182899	RPL35A	TSS12407,TSS29371,TSS36014,TSS37262,TSS78174,TSS78175,TSS79770,TSS96610	19	6	4	9	8	3	6	2	942.379	9.88169	OK
P18085	ENSG00000168374	ARF4	TSS103610,TSS103852,TSS108862,TSS138726,TSS139678,TSS35243,TSS66279,TSS66280,TSS90134	37	8	11	18	NA	10	27	NA	32.5051	5.06631	OK
P18124	ENSG00000147604	RPL7	TSS124982,TSS128095,TSS160756,TSS176442,TSS28881,TSS39651,TSS643,TSS75624	86	30	24	32	25	24	32	5	678.131	9.40755	OK
P18206	ENSG00000035403	VCL	TSS118393,TSS15359,TSS15360,TSS159690,TSS4065	57	22	31	4	0	3	54	0	2.3987	1.76498	OK
P18433	ENSG00000132670	PTPRA	TSS114011,TSS117470,TSS182499,TSS23432,TSS416,TSS47999,TSS59464,TSS9629	1	NA	1	NA	NA	NA	1	NA	15.0257	4.00232	OK
P18583	ENSG00000159140	SON	TSS111990,TSS115563,TSS130306,TSS133482,TSS136299,TSS137653,TSS159851,TSS159852,TSS162735,TSS1655,TSS179285,TSS185799,TSS28446,TSS31839,TSS89742,TSS905,TSS907,TSS97705	5	3	2	NA	5	NA	NA	NA	26.6573	4.78959	OK
P18615	ENSG00000204356	NELFE	TSS111476,TSS133087,TSS145014,TSS165610,TSS169827,TSS169832,TSS169834,TSS178552,TSS188442,TSS27400,TSS31798,TSS46095,TSS64058	20	6	8	6	12	2	6	NA	28.7885	4.89668	OK
P18621	ENSG00000265681	RPL17	TSS100419,TSS118211,TSS13445,TSS136218,TSS136219,TSS136220,TSS140416,TSS145688,TSS146095,TSS146534,TSS151219,TSS168168,TSS185400,TSS36301,TSS39619,TSS64779,TSS67469,TSS74128	23	3	5	15	5	5	12	1	1706.21	10.7374	OK
P18669	ENSG00000171314	PGAM1	TSS108102,TSS139661,TSS72703	56	19	15	22	NA	7	49	NA	166.261	7.38596	OK
P18754	ENSG00000180198	RCC1	TSS109546,TSS112129,TSS11327,TSS116040,TSS116787,TSS178829,TSS22728,TSS63088,TSS73210,TSS73211,TSS76702,TSS78832	52	20	19	13	37	7	8	NA	27.4991	4.83284	OK
P18846	ENSG00000123268	ATF1	TSS108906,TSS124679,TSS128414,TSS23080,TSS67843	8	4	1	3	5	3	NA	NA	11.991	3.69944	OK
P18858	ENSG00000105486	LIG1	TSS103038,TSS128114,TSS131223,TSS133385,TSS140783,TSS146101,TSS149230,TSS170982,TSS192595,TSS3326,TSS52912,TSS58427,TSS58429,TSS76614,TSS76618,TSS8142,TSS90407,TSS91132	20	9	11	NA	1	2	17	NA	18.2845	4.26937	OK
P18859	ENSG00000154723	ATP5J	TSS135962,TSS152187,TSS190232,TSS61649,TSS61654,TSS9482,TSS99497	5	1	1	3	NA	NA	NA	5	50.0164	5.67289	OK
P18887	ENSG00000073050	XRCC1	TSS113071,TSS118166,TSS119860,TSS126288,TSS128975,TSS154265,TSS154267,TSS30786,TSS48759	10	3	5	2	7	1	2	NA	13.0395	3.81142	OK
P19174	ENSG00000124181	PLCG1	TSS102553,TSS105665,TSS120609,TSS129586,TSS129986,TSS153223,TSS154726,TSS156423,TSS156938,TSS170784,TSS179451,TSS27810,TSS32717,TSS61771,TSS65687,TSS77577,TSS77955	12	3	9	NA	NA	NA	12	NA	17.9921	4.24733	OK
P19338	ENSG00000115053	NCL	TSS141761,TSS143631,TSS146602,TSS150036,TSS173956,TSS173959,TSS179776,TSS21788,TSS84915,TSS92755	188	66	73	49	78	37	57	16	168.832	7.40796	OK
P19367	ENSG00000156515	HK1	TSS10605,TSS129625,TSS129939,TSS147615,TSS151311,TSS155784,TSS16658,TSS173686,TSS184437,TSS40797,TSS50513,TSS54400,TSS82421,TSS94817	108	37	51	20	29	65	14	NA	17.5372	4.21235	OK
P19387	ENSG00000102978	POLR2C	TSS131075,TSS48187,TSS62351,TSS62355,TSS62357,TSS65358,TSS6612,TSS6767	13	3	4	6	2	1	10	NA	18.0398	4.25095	OK
P19388	ENSG00000099817	POLR2E	TSS104980,TSS144476,TSS147741,TSS148007,TSS153269,TSS21752,TSS3740,TSS39740,TSS76398	19	6	7	6	6	3	10	NA	42.9959	5.4593	OK
P19397	ENSG00000143119	CD53	TSS107448,TSS121841,TSS12853,TSS163045,TSS191504,TSS191505	4	1	2	1	NA	3	1	NA	42.8077	5.45311	OK
P19404	ENSG00000178127	NDUFV2	TSS107794,TSS173407,TSS190012,TSS193865,TSS42035,TSS51909,TSS54328,TSS86182	20	7	6	7	1	13	NA	6	47.6184	5.60343	OK
P19447	ENSG00000163161	ERCC3	TSS128937,TSS150281,TSS167909,TSS168588,TSS186472,TSS19439,TSS35712,TSS77983,TSS98015	10	3	3	4	10	NA	NA	NA	10.1308	3.47649	OK
P19474	ENSG00000132109	TRIM21	TSS5261,TSS56794	4	NA	4	NA	NA	NA	4	NA	4.13118	2.35929	OK
P19623	ENSG00000116649	SRM	TSS146157,TSS168369,TSS17717,TSS36488,TSS39941,TSS96992	46	16	13	17	NA	9	37	NA	64.6648	6.03705	OK
P19784	ENSG00000070770	CSNK2A2	TSS104737,TSS116645,TSS11683,TSS41105,TSS77292,TSS98410	26	9	7	10	9	4	13	NA	39.3502	5.3345	OK
P19838	ENSG00000109320	NFKB1	TSS103407,TSS103408,TSS135208,TSS195670,TSS19776,TSS3001,TSS31501,TSS38870,TSS40779,TSS46372,TSS50100,TSS69324	30	8	9	13	1	NA	29	NA	10.1022	3.47277	OK
P19878	ENSG00000116701	NCF2	TSS105341,TSS122905,TSS161498,TSS25360,TSS68673	1	1	NA	NA	NA	NA	1	NA	7.3791	3.0668	OK
P19971	ENSG00000025708	TYMP	TSS114860,TSS178304,TSS178306,TSS4689,TSS73117,TSS8070,TSS91547,TSS98645	5	2	2	1	NA	NA	5	NA	1.85424	1.51311	OK
P20020	ENSG00000070961	ATP2B1	TSS127684,TSS130011,TSS141559,TSS143350,TSS164286,TSS173802,TSS21828,TSS62325,TSS94399,TSS96134	51	16	25	10	16	19	5	11	8.1164	3.18846	OK
P20042	ENSG00000125977	EIF2S2	TSS141163	28	7	11	10	10	4	14	NA	46.6207	5.57352	OK
P20073	ENSG00000138279	ANXA7	TSS140379,TSS149746,TSS180042,TSS77589,TSS85019	31	11	10	10	NA	3	28	NA	26.6929	4.79144	OK
P20138	ENSG00000105383	CD33	TSS100096,TSS162017,TSS42771,TSS59698,TSS78713	1	NA	1	NA	NA	1	NA	NA	2.43097	1.77862	OK
P20226	ENSG00000112592	TBP	TSS103834,TSS127976,TSS151580,TSS190180,TSS28778	4	1	2	1	4	NA	NA	NA	6.947	2.99041	OK
P20248	ENSG00000145386	CCNA2	TSS40452	7	4	3	NA	7	NA	NA	NA	36.4096	5.22534	OK
P20273	ENSG00000012124	CD22	TSS133731,TSS144808,TSS163111,TSS169595,TSS173524,TSS24929,TSS24948,TSS3206,TSS3426,TSS4076,TSS70455,TSS79691,TSS81158,TSS93121,TSS93856	11	4	4	3	8	2	1	NA	134.012	7.07694	OK
P20290	ENSG00000145741	BTF3	TSS140948,TSS14416,TSS14417,TSS152324,TSS153005,TSS176744,TSS187492,TSS32466,TSS68503	8	2	2	4	NA	NA	8	NA	364.335	8.51308	OK
P20292	ENSG00000132965	ALOX5AP	TSS106164,TSS128030	9	2	2	5	5	3	NA	1	49.1782	5.64899	OK
P20336	ENSG00000105649	RAB3A	TSS100572,TSS122042,TSS185635,TSS80471	17	8	4	5	NA	8	9	NA	3.90079	2.29301	OK
P20339	ENSG00000144566	RAB5A	TSS104820,TSS112314,TSS115392,TSS36187,TSS3724,TSS3725,TSS44023,TSS70327	53	11	19	23	4	15	25	9	8.15928	3.19523	OK
P20340	ENSG00000175582	RAB6A	TSS117405,TSS118686,TSS131233,TSS158282,TSS162140,TSS186507,TSS2501,TSS50379,TSS59162,TSS65928	82	19	21	42	23	23	23	13	25.2624	4.71493	OK
P20585	ENSG00000113318	MSH3	TSS141984,TSS168257,TSS65198	22	11	9	2	19	NA	3	NA	3.9648	2.31174	OK
P20618	ENSG00000008018	PSMB1	TSS118806,TSS168171	52	17	15	20	2	11	39	NA	87.4678	6.46708	OK
P20645	ENSG00000003056	M6PR	TSS113146,TSS158121,TSS173378,TSS184360,TSS28245,TSS37513,TSS40536,TSS61182,TSS68349,TSS68991,TSS72415,TSS97004	6	2	2	2	4	NA	2	NA	33.2629	5.09858	OK
P20674	ENSG00000178741	COX5A	TSS136862,TSS136864,TSS154952,TSS173166,TSS188722,TSS63927	19	7	4	8	4	9	2	4	175.601	7.46435	OK
P20700	ENSG00000113368	LMNB1	TSS122112,TSS125487,TSS173607,TSS23259,TSS50291,TSS63027,TSS76342,TSS85260	25	5	12	8	8	12	NA	5	49.6408	5.66223	OK
P20701	ENSG00000005844	ITGAL	TSS107003,TSS112798,TSS122991,TSS129297,TSS141352,TSS144181,TSS159545,TSS159546,TSS164930,TSS177883,TSS177884,TSS18568,TSS50586,TSS586,TSS587,TSS60122,TSS9211	16	5	8	3	2	1	NA	13	13.0171	3.80912	OK
P20810	ENSG00000153113	CAST	TSS101277,TSS101278,TSS101279,TSS101584,TSS103150,TSS103809,TSS104470,TSS105728,TSS108056,TSS119076,TSS138885,TSS138892,TSS146744,TSS149339,TSS149790,TSS168055,TSS170395,TSS171141,TSS186619,TSS21069,TSS28630,TSS34457,TSS39106,TSS40182,TSS41193,TSS45031,TSS45152,TSS54022,TSS58197,TSS59899,TSS62,TSS64565,TSS65511,TSS67150,TSS97749	12	6	6	NA	3	NA	9	NA	11.4929	3.64304	OK
P20839	ENSG00000106348	IMPDH1	TSS109747,TSS12012,TSS127584,TSS135003,TSS15445,TSS159500,TSS163910,TSS180046,TSS185401,TSS188196,TSS193151,TSS19563,TSS7334,TSS73715	11	3	5	3	NA	3	8	NA	20.8446	4.4492	OK
P20933	ENSG00000038002	AGA	TSS108405,TSS113156,TSS153256,TSS177644	3	1	NA	2	NA	2	1	NA	6.4147	2.89039	OK
P20936	ENSG00000145715	RASA1	TSS109521,TSS158178,TSS163672,TSS92720	14	4	10	NA	1	NA	13	NA	6.08523	2.82481	OK
P21127	ENSG00000248333	CDK11B	TSS114399,TSS187958,TSS20756,TSS41449	69	18	27	24	63	3	3	NA	17.0369	4.17288	OK
P21281	ENSG00000147416	ATP6V1B2	TSS102646,TSS102647,TSS15017,TSS174871,TSS179701,TSS7678	25	8	8	9	2	5	17	1	14.905	3.99141	OK
P21283	ENSG00000155097	ATP6V1C1	TSS103548,TSS139303,TSS162925,TSS172220,TSS52867	10	3	3	4	NA	NA	10	NA	8.60616	3.26396	OK
P21291	ENSG00000159176	CSRP1	TSS105588,TSS119334,TSS141430,TSS152340,TSS160250,TSS180105,TSS186062,TSS38251,TSS39372,TSS85208,TSS91948	9	5	2	2	NA	3	6	NA	20.0899	4.39848	OK
P21333	ENSG00000196924	FLNA	TSS102757,TSS104080,TSS110506,TSS114347,TSS118634,TSS119288,TSS145741,TSS149450,TSS153678,TSS158206,TSS175205,TSS181952,TSS42586,TSS66131,TSS66776,TSS74109,TSS75926,TSS89934	119	50	48	21	23	37	57	2	17.3146	4.19492	OK
P21359	ENSG00000196712	NF1	TSS102724,TSS126368,TSS127268,TSS138217,TSS140213,TSS151708,TSS167206,TSS180246,TSS28162,TSS32580,TSS39472,TSS41948,TSS4433,TSS50977,TSS53645,TSS55763,TSS62226,TSS79651,TSS95938	1	NA	1	NA	NA	NA	1	NA	7.79009	3.13588	OK
P21399	ENSG00000122729	ACO1	TSS74348	35	12	11	12	NA	1	34	NA	3.05638	2.02019	OK
P21796	ENSG00000213585	VDAC1	TSS144195,TSS171009,TSS35334,TSS57437,TSS59868,TSS81172,TSS98390	80	25	19	36	22	26	6	26	126.649	6.99604	OK
P21854	ENSG00000137101	CD72	TSS1178,TSS136773,TSS144905,TSS160142,TSS60659,TSS60662,TSS7203,TSS91044,TSS91704,TSS94069	7	1	2	4	3	4	NA	NA	10.2948	3.49759	OK
P21912	ENSG00000117118	SDHB	TSS101257,TSS114741,TSS137050,TSS180637,TSS21936,TSS44130,TSS52018,TSS61067	23	9	7	7	3	10	1	9	45.7292	5.54625	OK
P21953	ENSG00000083123	BCKDHB	TSS115773,TSS164328,TSS45240,TSS5684,TSS57522	6	2	2	2	NA	6	NA	NA	13.6372	3.87157	OK
P21964	ENSG00000093010	COMT	TSS123123,TSS173527,TSS173809,TSS405,TSS48666,TSS61097,TSS6955,TSS72490,TSS72927,TSS93420,TSS99385	8	1	1	6	NA	5	3	NA	36.5353	5.23018	OK
P22033	ENSG00000146085	MUT	TSS82424	23	8	11	4	9	14	NA	NA	4.28327	2.40143	OK
P22059	ENSG00000110048	OSBP	TSS127933,TSS162060,TSS51321	38	11	14	13	10	7	21	NA	10.8059	3.56144	OK
P22061	ENSG00000120265	PCMT1	TSS140481,TSS14675,TSS154291,TSS166761,TSS174980,TSS178531,TSS41715,TSS87097	40	10	11	19	NA	14	26	NA	23.1752	4.59546	OK
P22087	ENSG00000105202	FBL	TSS108455,TSS126272,TSS131180,TSS163615,TSS173605,TSS22595,TSS68161,TSS8403,TSS8404,TSS93474	6	2	2	2	6	NA	NA	NA	221.64	7.79857	OK
P22102	ENSG00000159131	GART	TSS100078,TSS107855,TSS117580,TSS120393,TSS143734,TSS163464,TSS180373,TSS180425,TSS184313,TSS18632,TSS189546,TSS2959,TSS32381,TSS38320,TSS45677,TSS47870,TSS76325,TSS84768,TSS9084	65	19	26	20	NA	6	59	NA	23.0153	4.58588	OK
P22234	ENSG00000128050	PAICS	TSS105586,TSS105587,TSS123394,TSS130591,TSS145489,TSS163737,TSS49833	100	44	28	28	2	12	86	NA	91.4482	6.53057	OK
P22304	ENSG00000010404	IDS	TSS121892,TSS134515,TSS139362,TSS26315,TSS35128,TSS47770,TSS53121,TSS73278	1	NA	NA	1	NA	1	NA	NA	21.6667	4.5025	OK
P22307	ENSG00000116171	SCP2	TSS101951,TSS116386,TSS128426,TSS146442,TSS148556,TSS164615,TSS56064,TSS69374,TSS74175,TSS74177,TSS76315,TSS94715	19	9	1	9	NA	16	3	NA	24.0684	4.6478	OK
P22314	ENSG00000130985	UBA1	TSS10729,TSS107914,TSS129726,TSS133461,TSS172937,TSS184910,TSS195652,TSS26633,TSS46660	108	43	39	26	9	35	64	NA	65.3098	6.05115	OK
P22392	ENSG00000011052	NME2	TSS177624,TSS36338,TSS54350	23	5	5	13	NA	NA	23	NA	8.75785	3.28656	OK
P22415	ENSG00000158773	USF1	TSS125134,TSS125136,TSS14900,TSS179137,TSS186854,TSS194494,TSS32660,TSS34660,TSS35891,TSS51935,TSS88949,TSS9234	2	1	1	NA	2	NA	NA	NA	7.77348	3.13315	OK
P22570	ENSG00000161513	FDXR	TSS117271,TSS117929,TSS122636,TSS12466,TSS135235,TSS135238,TSS180528,TSS184155,TSS190192,TSS29953,TSS37292,TSS74327,TSS81013,TSS81016,TSS8399	8	3	3	2	NA	8	NA	NA	3.45594	2.15573	OK
P22626	ENSG00000122566	HNRNPA2B1	TSS101477,TSS176738,TSS191704,TSS45447,TSS65903	102	35	35	32	62	16	13	11	260.34	8.02978	OK
P22670	ENSG00000132005	RFX1	TSS12798,TSS141936,TSS44934,TSS81822,TSS96487,TSS96493,TSS99565	5	3	NA	2	5	NA	NA	NA	2.89106	1.96016	OK
P22681	ENSG00000110395	CBL	TSS119443	9	3	6	NA	NA	NA	9	NA	5.51917	2.70469	OK
P22694	ENSG00000142875	PRKACB	TSS110193,TSS112043,TSS139606,TSS155140,TSS155570,TSS20745,TSS38680,TSS40651,TSS40919,TSS5190,TSS55945,TSS68645,TSS76850,TSS80355,TSS95295	4	1	1	2	NA	NA	4	NA	6.76123	2.95629	OK
P22695	ENSG00000140740	UQCRC2	TSS100297,TSS103324,TSS118791,TSS136104,TSS144060,TSS153498,TSS17898,TSS25080,TSS91243	61	23	20	18	22	21	NA	18	62.6236	5.99149	OK
P22732	ENSG00000142583	SLC2A5	TSS105378,TSS111929,TSS121112,TSS147823,TSS161198,TSS166842,TSS169135,TSS187806,TSS6432,TSS78737,TSS84823,TSS97194	10	3	5	2	3	2	2	3	136.573	7.10405	OK
P22830	ENSG00000066926	FECH	TSS142557,TSS172543,TSS24497,TSS30967,TSS60192,TSS60193,TSS78402,TSS78403,TSS9241	6	3	1	2	NA	6	NA	NA	7.3003	3.05316	OK
P23193	ENSG00000187735	TCEA1	TSS139389,TSS151651,TSS155097,TSS45069,TSS562,TSS63052,TSS70768,TSS85307,TSS85311,TSS90636	81	29	26	26	24	29	28	NA	94.711	6.58061	OK
P23246	ENSG00000116560	SFPQ	TSS131826,TSS155773,TSS158825,TSS1737,TSS23051,TSS53875,TSS58030,TSS78004,TSS90891,TSS94624	76	29	32	15	71	1	2	2	50.818	5.69538	OK
P23258	ENSG00000131462	TUBG1	TSS157420,TSS73712,TSS73714,TSS92128	27	4	10	13	6	3	18	NA	39.41	5.33664	OK
P23284	ENSG00000166794	PPIB	TSS154687,TSS42663,TSS6683	83	24	24	35	33	29	14	7	107.248	6.7582	OK
P23368	ENSG00000082212	ME2	TSS132624,TSS175863,TSS41476,TSS44837,TSS90532	73	24	29	20	19	44	NA	10	56.1804	5.83745	OK
P23381	ENSG00000140105	WARS	TSS101349,TSS109875,TSS113554,TSS118313,TSS120411,TSS121078,TSS126784,TSS130210,TSS133671,TSS136836,TSS1458,TSS148168,TSS157882,TSS165324,TSS172026,TSS182474,TSS182478,TSS182479,TSS186887,TSS190718,TSS21660,TSS25444,TSS25445,TSS26068,TSS26070,TSS43429,TSS43430,TSS43433,TSS43434,TSS44048,TSS7431,TSS77609,TSS79852,TSS82593,TSS84557	89	23	23	43	NA	10	79	NA	219.449	7.7843	OK
P23396	ENSG00000149273	RPS3	TSS112469,TSS142020,TSS158134,TSS175364,TSS36372,TSS3863,TSS46147,TSS72371,TSS76112,TSS76113,TSS7644,TSS7646,TSS90904,TSS94494,TSS94495,TSS94499	133	43	34	56	32	31	63	7	1643.56	10.6835	OK
P23434	ENSG00000140905	GCSH	TSS138854,TSS175338,TSS37124,TSS38485,TSS74677,TSS83658	1	1	NA	NA	NA	1	NA	NA	9.41204	3.38018	OK
P23458	ENSG00000162434	JAK1	TSS132481,TSS147866,TSS181674,TSS187478,TSS26655,TSS7301	6	3	3	NA	4	NA	2	NA	53.2904	5.76263	OK
P23469	ENSG00000132334	PTPRE	TSS127646,TSS150709,TSS153884,TSS154221,TSS157944,TSS159212,TSS16168,TSS17033,TSS172366,TSS5039,TSS58617,TSS73361,TSS84440	3	1	2	NA	NA	NA	3	NA	1.74603	1.45735	OK
P23497	ENSG00000067066	SP100	TSS1052,TSS126265,TSS164,TSS165853,TSS181141,TSS25342,TSS25840,TSS2658,TSS31911,TSS3575,TSS36578,TSS39393,TSS54608,TSS59050,TSS65546,TSS91123,TSS91124,TSS9620	4	1	2	1	NA	2	2	NA	8.83177	3.29745	OK
P23511	ENSG00000001167	NFYA	TSS116216,TSS136848	4	2	2	NA	4	NA	NA	NA	8.1247	3.18978	OK
P23526	ENSG00000101444	AHCY	TSS115272,TSS133186,TSS135526,TSS181230,TSS27904,TSS60728	64	21	21	22	NA	11	52	1	112.471	6.82618	OK
P23528	ENSG00000172757	CFL1	TSS136550,TSS158173,TSS172210,TSS175421,TSS177730,TSS181968,TSS27836,TSS37768,TSS43071,TSS49168,TSS51904,TSS7312,TSS79240,TSS79277,TSS83930	41	9	11	21	5	6	23	7	316.522	8.31071	OK
P23588	ENSG00000063046	EIF4B	TSS116770,TSS125770,TSS130870,TSS180461,TSS21011,TSS21012,TSS21013,TSS3045,TSS46786,TSS55204,TSS56864,TSS82542,TSS89835	15	6	5	4	6	4	5	NA	308.504	8.27381	OK
P23634	ENSG00000058668	ATP2B4	TSS101302,TSS162981,TSS18243,TSS44012,TSS54893,TSS57785,TSS9699	25	6	14	5	15	5	NA	5	2.64209	1.86477	OK
P23743	ENSG00000065357	DGKA	TSS100014,TSS10036,TSS101866,TSS107932,TSS110832,TSS112029,TSS113367,TSS117821,TSS118063,TSS122773,TSS126581,TSS14239,TSS146735,TSS151848,TSS153876,TSS154166,TSS155959,TSS157154,TSS158131,TSS168202,TSS168910,TSS173831,TSS18033,TSS18035,TSS18037,TSS183896,TSS189469,TSS189894,TSS190768,TSS26494,TSS35819,TSS39128,TSS40799,TSS45164,TSS58055,TSS60528,TSS69,TSS76892,TSS76946,TSS77949,TSS81087,TSS81857,…	23	9	9	5	1	4	18	NA	6.94897	2.99077	OK
P23786	ENSG00000157184	CPT2	TSS111912,TSS193337	27	7	15	5	1	26	NA	0	4.96244	2.5759	OK
P23919	ENSG00000168393	DTYMK	TSS137551,TSS138065,TSS139327,TSS161793,TSS170650,TSS65590,TSS83887	61	17	12	32	NA	28	33	NA	26.8097	4.79752	OK
P23921	ENSG00000167325	RRM1	TSS112680,TSS117342,TSS11748,TSS130407,TSS132065,TSS141248,TSS144793,TSS22081,TSS22085,TSS24906,TSS25344,TSS48065,TSS84145,TSS98276	32	17	8	7	4	3	25	NA	39.5361	5.34114	OK
P24386	ENSG00000188419	CHM	TSS114348,TSS166779,TSS25133,TSS46821,TSS76219,TSS79733	4	2	2	NA	NA	NA	4	NA	1.17843	1.12329	OK
P24534	ENSG00000114942	EEF1B2	TSS134494,TSS144922,TSS184572,TSS36471,TSS45430,TSS45434,TSS54509,TSS72607,TSS91009,TSS91014	42	12	13	17	12	10	13	7	463.144	8.85843	OK
P24539	ENSG00000116459	ATP5F1	TSS130241,TSS142165,TSS142166,TSS172291,TSS55520,TSS91194	19	6	4	9	7	3	NA	9	129.249	7.02513	OK
P24666	ENSG00000143727	ACP1	TSS11719,TSS119570,TSS137532,TSS138192,TSS147199,TSS154350,TSS165424,TSS173902,TSS181274,TSS192582,TSS29809,TSS45715	28	8	8	12	NA	13	15	NA	31.2983	5.01339	OK
P24752	ENSG00000075239	ACAT1	TSS108758,TSS109404,TSS114351,TSS147878,TSS148396,TSS172071,TSS32719,TSS50671,TSS63520,TSS69147,TSS70736	70	22	21	27	21	39	2	8	9.57747	3.40292	OK
P24863	ENSG00000112237	CCNC	TSS109083,TSS133548,TSS139217,TSS139219,TSS143066,TSS146812,TSS157421,TSS157427,TSS176405,TSS187214,TSS187219,TSS190134,TSS21545,TSS34500,TSS45795,TSS624	3	2	1	NA	2	1	NA	NA	21.0849	4.46499	OK
P24928	ENSG00000181222	POLR2A	TSS102999,TSS103783,TSS162602,TSS176670,TSS26922,TSS35000,TSS40530,TSS53419,TSS53531	33	13	14	6	12	5	16	NA	14.2359	3.9294	OK
P24941	ENSG00000123374	CDK2	TSS108991,TSS109462,TSS121845,TSS147440,TSS39903,TSS57458,TSS57939,TSS88989,TSS91422,TSS91427,TSS91428	21	7	7	7	NA	NA	21	NA	29.1042	4.91189	OK
P25098	ENSG00000173020	ADRBK1	TSS104669,TSS107013,TSS116988,TSS12312,TSS129014,TSS14313,TSS15091,TSS170357,TSS171320,TSS173224,TSS176423,TSS186303,TSS43228,TSS53091	30	8	15	7	5	6	19	NA	118.49	6.90075	OK
P25205	ENSG00000112118	MCM3	TSS105401,TSS176076,TSS3399,TSS36314,TSS75576,TSS89654	114	42	43	29	30	20	64	NA	58.5896	5.89699	OK
P25325	ENSG00000128309	MPST	TSS127653,TSS141440,TSS145705,TSS15566,TSS159622,TSS182464,TSS32472	22	8	7	7	NA	11	11	NA	41.0079	5.39259	OK
P25398	ENSG00000112306	RPS12	TSS105528,TSS84762	28	10	6	12	9	5	14	0	767.805	9.58647	OK
P25440	ENSG00000204256	BRD2	TSS101470,TSS10347,TSS117152,TSS122579,TSS12701,TSS131766,TSS135568,TSS153656,TSS15832,TSS190435,TSS39609,TSS50604,TSS60900,TSS67176,TSS67177,TSS83261,TSS85513,TSS91869,TSS9680	41	25	10	6	41	NA	NA	NA	53.1581	5.75911	OK
P25445	ENSG00000026103	FAS	TSS125028,TSS139940,TSS158590,TSS158593,TSS180852,TSS195070,TSS42824,TSS56137,TSS58657,TSS71263,TSS92205,TSS93342,TSS97493	7	2	3	2	3	1	NA	3	3.88953	2.2897	OK
P25490	ENSG00000100811	YY1	TSS102000,TSS142940,TSS68266,TSS78079,TSS78725	9	4	5	NA	9	NA	NA	NA	19.3122	4.34427	OK
P25685	ENSG00000132002	DNAJB1	TSS140312,TSS14503,TSS161886,TSS173626,TSS176821,TSS176824,TSS192309,TSS29307,TSS51572,TSS96430	33	9	9	15	7	11	15	NA	16.2446	4.10807	OK
P25686	ENSG00000135924	DNAJB2	TSS108391,TSS116778,TSS124310,TSS133296,TSS180312,TSS19391,TSS21531,TSS34488,TSS34489,TSS36917,TSS36918,TSS52472,TSS70583,TSS70584,TSS78987,TSS87768,TSS91969	6	3	2	1	NA	3	3	NA	16.1635	4.10127	OK
P25705	ENSG00000152234	ATP5A1	TSS11221,TSS135204,TSS147194,TSS170297,TSS177873,TSS179815,TSS41638,TSS42381,TSS58249,TSS6410,TSS6411,TSS6577,TSS71191,TSS98895	212	74	62	76	78	54	12	68	275.82	8.1128	OK
P25774	ENSG00000163131	CTSS	TSS110327,TSS12759,TSS134662,TSS181614,TSS63415,TSS73817	19	6	8	5	NA	9	10	NA	22.6485	4.56368	OK
P25786	ENSG00000129084	PSMA1	TSS11509,TSS138058,TSS141911,TSS147994,TSS152775,TSS161798,TSS170086,TSS188075,TSS192743,TSS19970,TSS25537,TSS47868,TSS47872,TSS84140,TSS97195	55	19	17	19	3	12	40	NA	62.6883	5.99296	OK
P25787	ENSG00000106588	PSMA2	TSS148629,TSS148631,TSS17675,TSS18291,TSS185522,TSS80060	31	10	8	13	2	5	24	NA	46.7932	5.57873	OK
P25788	ENSG00000100567	PSMA3	TSS11302,TSS127521,TSS143868,TSS144457,TSS156763,TSS162108,TSS162111,TSS162112,TSS2147,TSS55506,TSS57087,TSS75259,TSS8770	47	16	13	18	4	13	29	1	29.4619	4.92893	OK
P25789	ENSG00000041357	PSMA4	TSS100335,TSS100337,TSS104063,TSS121859,TSS143325,TSS176058,TSS185858,TSS188627,TSS23509,TSS34248,TSS38018,TSS59469,TSS72778,TSS73060,TSS85743,TSS85744,TSS96063,TSS96066	44	16	11	17	2	14	28	NA	45.7138	5.54578	OK
P26010	ENSG00000139626	ITGB7	TSS106672,TSS109045,TSS135623,TSS136431,TSS15390,TSS166243,TSS181005,TSS189743,TSS22031,TSS56750,TSS66156,TSS75695,TSS86970	18	6	7	5	8	8	NA	2	14.8619	3.98749	OK
P26038	ENSG00000147065	MSN	TSS16913,TSS183602,TSS66324,TSS84596,TSS96698	140	48	56	36	26	30	82	2	20.4147	4.42053	OK
P26196	ENSG00000110367	DDX6	TSS103231,TSS122887,TSS142427,TSS14833,TSS27468,TSS71685	61	17	21	23	24	12	22	3	10.7302	3.55216	OK
P26358	ENSG00000130816	DNMT1	TSS101569,TSS109430,TSS110309,TSS111965,TSS11508,TSS135923,TSS143249,TSS144862,TSS146758,TSS154283,TSS157048,TSS164470,TSS188908,TSS19066,TSS194967,TSS2346,TSS24735,TSS30536,TSS39897,TSS43127,TSS49531,TSS64008,TSS77522,TSS83505,TSS85399,TSS85585,TSS98185,TSS98575	51	22	14	15	47	1	3	NA	60.912	5.95215	OK
P26368	ENSG00000063244	U2AF2	TSS120844,TSS124330,TSS139247,TSS156192,TSS175386,TSS175755,TSS194008,TSS52109	41	14	17	10	17	10	13	1	53.1357	5.75851	OK
P26373	ENSG00000167526	RPL13	TSS141427,TSS195026,TSS195150,TSS35939,TSS65167,TSS65168,TSS67949,TSS7025,TSS7848,TSS83441	69	24	23	22	17	22	25	5	2290.86	11.1623	OK
P26572	ENSG00000131446	MGAT1	TSS101127,TSS111045,TSS115549,TSS115985,TSS127097,TSS130693,TSS151542,TSS158634,TSS160312,TSS160853,TSS161457,TSS163751,TSS170398,TSS176989,TSS1895,TSS26974,TSS59487,TSS6660,TSS71143,TSS71145,TSS91237,TSS96125,TSS98159	5	2	2	1	4	NA	NA	1	20.2646	4.41038	OK
P26583	ENSG00000164104	HMGB2	TSS119033,TSS123925,TSS154580,TSS159471,TSS181727	51	16	12	23	13	16	20	2	220.933	7.79398	OK
P26599	ENSG00000011304	PTBP1	TSS118479,TSS121716,TSS135344,TSS140802,TSS145547,TSS14922,TSS153466,TSS158979,TSS158980,TSS158987,TSS170223,TSS173395,TSS177306,TSS181525,TSS18684,TSS36013,TSS53133,TSS74349,TSS84878	54	16	20	18	27	9	16	2	123.022	6.95445	OK
P26639	ENSG00000113407	TARS	TSS101197,TSS101198,TSS117213,TSS125826,TSS150137,TSS153581,TSS155526,TSS167805,TSS41518,TSS44714,TSS46530,TSS5774,TSS64469,TSS76800	93	29	25	39	3	13	77	NA	34.4879	5.14926	OK
P26640	ENSG00000204394	VARS	TSS108857,TSS117757,TSS121492,TSS125865,TSS127103,TSS128549,TSS136173,TSS152105,TSS188329,TSS2007,TSS37873,TSS68259,TSS85056,TSS91756,TSS94873	111	44	39	28	51	25	31	4	18.0641	4.25279	OK
P26641	ENSG00000254772	EEF1G	TSS166894,TSS170543,TSS191670,TSS25403,TSS42728	61	24	19	18	21	16	20	4	740.966	9.53521	OK
P26842	ENSG00000139193	CD27	TSS186560,TSS28955	2	NA	NA	2	NA	1	NA	1	133.088	7.06704	OK
P26885	ENSG00000173486	FKBP2	TSS114504,TSS168675,TSS177747,TSS42546,TSS54440,TSS61333	7	2	2	3	NA	3	4	NA	30.5374	4.97899	OK
P27105	ENSG00000148175	STOM	TSS24483,TSS25170,TSS6513	12	1	5	6	1	8	2	1	3.97686	2.31524	OK
P27348	ENSG00000134308	YWHAQ	TSS121879,TSS193078,TSS32549,TSS70080,TSS92675	88	24	29	35	12	21	47	8	86.964	6.45884	OK
P27361	ENSG00000102882	MAPK3	TSS117997,TSS119559,TSS14591,TSS15867,TSS24690,TSS28207,TSS39700,TSS46334,TSS57334,TSS60177,TSS60698,TSS69501,TSS75088	33	12	10	11	NA	2	31	NA	31.5032	5.02251	OK
P27448	ENSG00000075413	MARK3	TSS107389,TSS109695,TSS111825,TSS134652,TSS143182,TSS14322,TSS14982,TSS15473,TSS170779,TSS188943,TSS19224,TSS46277,TSS5351,TSS55237,TSS57882,TSS59311,TSS67718,TSS70771,TSS75262,TSS79506,TSS8422,TSS84964,TSS87719,TSS92754,TSS93880	4	1	1	2	NA	NA	4	NA	18.3463	4.27399	OK
P27540	ENSG00000143437	ARNT	TSS107405,TSS115851,TSS120075,TSS125251,TSS137202,TSS15204,TSS194440,TSS19891,TSS37877,TSS80619,TSS86361	4	1	2	1	1	1	2	NA	6.88785	2.97963	OK
P27635	ENSG00000147403	RPL10	TSS103196,TSS121065,TSS123455,TSS135454,TSS141492,TSS141495,TSS141496,TSS168926,TSS191250,TSS191253,TSS29839,TSS55480,TSS75296,TSS87365,TSS87369	19	5	3	11	6	NA	10	3	1596.42	10.6415	OK
P27694	ENSG00000132383	RPA1	TSS117516,TSS152511,TSS187885,TSS19555,TSS21576,TSS72567,TSS87997	74	28	30	16	14	17	43	NA	21.7063	4.50502	OK
P27695	ENSG00000100823	APEX1	TSS101158,TSS20699,TSS2715,TSS2717,TSS38262,TSS38677,TSS44148,TSS56711,TSS56712,TSS62198,TSS62199,TSS65508,TSS74877,TSS74878,TSS98836	42	14	14	14	14	8	20	0	51.0298	5.70127	OK
P27707	ENSG00000156136	DCK	TSS156588,TSS182243,TSS25844,TSS5494,TSS76330	33	11	7	15	NA	6	27	NA	75.3811	6.25514	OK
P27708	ENSG00000084774	CAD	TSS101424,TSS102512,TSS109407,TSS116951,TSS19480,TSS31608,TSS52062,TSS55741,TSS61702,TSS62255,TSS80695	91	44	44	3	2	7	82	NA	21.4658	4.48966	OK
P27797	ENSG00000179218	CALR	TSS104618,TSS13235,TSS13880,TSS13882,TSS174491,TSS4547,TSS92557	45	13	14	18	5	22	15	3	165.868	7.38256	OK
P27815	ENSG00000065989	PDE4A	TSS106734,TSS13227,TSS142646,TSS14451,TSS189100,TSS35173,TSS71442,TSS77547,TSS84127,TSS99392	2	1	1	NA	NA	NA	2	NA	7.99034	3.16838	OK
P27816	ENSG00000047849	MAP4	TSS117346,TSS13197,TSS139899,TSS153835,TSS1561,TSS16256,TSS18228,TSS23331,TSS36166,TSS40321,TSS40624,TSS4588,TSS56854,TSS69080,TSS71456,TSS87956,TSS89565,TSS92650	151	63	61	27	62	26	63	0	20.6931	4.43916	OK
P27824	ENSG00000127022	CANX	TSS109456,TSS110819,TSS13062,TSS131109,TSS131110,TSS132629,TSS133930,TSS157699,TSS171096,TSS173897,TSS182081,TSS191648,TSS44573,TSS48537,TSS4857,TSS54908,TSS73009,TSS88526	70	25	29	16	24	19	4	23	140.619	7.14587	OK
P27986	ENSG00000145675	PIK3R1	TSS114205,TSS134513,TSS136515,TSS13723,TSS141836,TSS165176,TSS167866,TSS17199,TSS176146,TSS187706,TSS29966,TSS31423,TSS31752,TSS34531,TSS538,TSS76274,TSS94585	13	2	6	5	NA	3	10	NA	3.42198	2.14469	OK
P28062	ENSG00000204264	PSMB8	TSS169569,TSS26266,TSS2966,TSS80370,TSS93564	26	7	6	13	2	4	20	NA	71.3497	6.17692	OK
P28065	ENSG00000240065	PSMB9	TSS185053,TSS187246,TSS27274,TSS45260,TSS66019	27	6	12	9	0	8	19	NA	76.1529	6.26965	OK
P28066	ENSG00000143106	PSMA5	TSS104584,TSS166214,TSS171095,TSS20613,TSS43179,TSS7216	43	13	14	16	2	13	27	1	68.8732	6.12667	OK
P28067	ENSG00000204257	HLA-DMA	TSS167178,TSS172217,TSS184082,TSS190904,TSS193223,TSS45439,TSS51264,TSS85380	8	2	1	5	2	4	1	1	44.8168	5.5178	OK
P28068	ENSG00000242574	HLA-DMB	TSS101075,TSS113891,TSS134767,TSS152873,TSS161871,TSS185070,TSS50524	3	1	NA	2	NA	3	NA	NA	15.3441	4.0307	OK
P28070	ENSG00000159377	PSMB4	TSS130134,TSS145485,TSS166346,TSS167571,TSS25352,TSS25355,TSS7370	49	17	13	19	4	13	32	NA	106.167	6.74372	OK
P28072	ENSG00000142507	PSMB6	TSS126843,TSS144456,TSS21738,TSS36021	14	4	3	7	2	5	7	NA	38.3787	5.29934	OK
P28074	ENSG00000100804	PSMB5	TSS142764,TSS160330,TSS160335,TSS180043,TSS20392,TSS67889	44	16	14	14	NA	8	36	NA	40.3163	5.36864	OK
P28288	ENSG00000117528	ABCD3	TSS102185,TSS104262,TSS108072,TSS124799,TSS13563,TSS31585,TSS40083,TSS8433,TSS94237	6	3	2	1	5	NA	NA	1	5.64695	2.73269	OK
P28331	ENSG00000023228	NDUFS1	TSS110802,TSS176100,TSS32115,TSS49159,TSS59016,TSS71238	85	31	34	20	32	35	NA	18	15.2729	4.0244	OK
P28340	ENSG00000062822	POLD1	TSS102781,TSS115362,TSS11813,TSS120601,TSS133890,TSS13798,TSS13799,TSS185715,TSS29740,TSS30974,TSS61112,TSS84383,TSS9577	69	25	34	10	16	16	37	NA	28.8148	4.89796	OK
P28482	ENSG00000100030	MAPK1	TSS133487,TSS53214,TSS6820,TSS93638	26	8	13	5	NA	4	22	NA	14.1176	3.91816	OK
P28676	ENSG00000115271	GCA	TSS162476,TSS164906,TSS186558,TSS187248,TSS191624,TSS63350,TSS67737,TSS75999,TSS77274,TSS81225	9	2	3	4	NA	NA	9	NA	20.6672	4.43744	OK
P28702	ENSG00000204231	RXRB	TSS107699,TSS125524,TSS143984,TSS161807,TSS185039,TSS26721,TSS66047	11	5	4	2	7	3	1	NA	9.8935	3.4454	OK
P28715	ENSG00000134899	ERCC5	TSS100956,TSS127384,TSS16233,TSS172411,TSS194964,TSS80129,TSS89715	10	6	1	3	7	1	2	NA	4.43113	2.44125	OK
P28799	ENSG00000030582	GRN	TSS104569,TSS112948,TSS116481,TSS124017,TSS130891,TSS148806,TSS167129,TSS167130,TSS167131,TSS172215,TSS26504,TSS43576,TSS58373,TSS94980,TSS94981	10	4	5	1	NA	10	NA	NA	46.1455	5.55905	OK
P28838	ENSG00000002549	LAP3	TSS108246,TSS137590,TSS156153,TSS181361,TSS39815,TSS62963,TSS71325,TSS85589,TSS85977,TSS97618	105	30	35	40	4	32	57	12	28.5818	4.88664	OK
P28907	ENSG00000004468	CD38	TSS106765,TSS107291,TSS125117,TSS143184,TSS184902	1	1	NA	NA	NA	NA	NA	1	53.8732	5.77803	OK
P29083	ENSG00000153767	GTF2E1	TSS15089,TSS177434,TSS2575,TSS25854	5	1	2	2	NA	1	4	NA	3.5202	2.17639	OK
P29084	ENSG00000197265	GTF2E2	TSS130037,TSS133666,TSS23318,TSS51337,TSS88944	5	4	1	NA	NA	NA	5	NA	6.33891	2.87557	OK
P29144	ENSG00000134900	TPP2	TSS100156,TSS150293,TSS37957,TSS38296,TSS48760,TSS63474,TSS86319,TSS9486	60	27	27	6	4	12	44	NA	5.72329	2.74917	OK
P29218	ENSG00000133731	IMPA1	TSS116323,TSS124760,TSS12527,TSS135482,TSS142798,TSS179447,TSS179449,TSS17988,TSS2061,TSS21822,TSS2480,TSS38033	19	7	6	6	NA	5	14	NA	6.69428	2.94379	OK
P29350	ENSG00000111679	PTPN6	TSS106416,TSS112350,TSS119545,TSS119549,TSS119550,TSS129023,TSS145714,TSS161902,TSS16365,TSS181931,TSS183837,TSS37172,TSS73274,TSS83320,TSS86491,TSS86493,TSS91718,TSS91723,TSS94644	110	29	49	32	20	33	55	2	6.37185	2.88203	OK
P29372	ENSG00000103152	MPG	TSS106013,TSS118809,TSS136805,TSS17006,TSS194810	11	3	3	5	11	NA	NA	NA	15.7014	4.0619	OK
P29374	ENSG00000032219	ARID4A	TSS127577,TSS168098,TSS174263,TSS176784,TSS176785,TSS1890,TSS29726,TSS34937,TSS57922,TSS85766,TSS88202	1	1	NA	NA	1	NA	NA	NA	1.57171	1.36273	OK
P29375	ENSG00000073614	KDM5A	TSS107731,TSS127078,TSS170680,TSS184482,TSS42630,TSS61827,TSS62707,TSS65645,TSS79428,TSS83157,TSS97449	1	1	NA	NA	1	NA	NA	NA	5.99501	2.80633	OK
P29401	ENSG00000163931	TKT	TSS101065,TSS113228,TSS120322,TSS136882,TSS170805,TSS173182,TSS178264,TSS191861,TSS31980,TSS32107,TSS34636,TSS96192	61	21	20	20	NA	11	45	5	158.239	7.31505	OK
P29466	ENSG00000137752	CASP1	TSS114228,TSS117756,TSS120209,TSS13031,TSS156233,TSS176517,TSS55191,TSS63250,TSS63251,TSS81531,TSS99960,TSS99961	14	3	4	7	NA	NA	14	NA	2.66907	1.87541	OK
P29558	ENSG00000153250	RBMS1	TSS122680,TSS138639,TSS144211,TSS144704,TSS14749,TSS165300,TSS32257,TSS35273,TSS43577,TSS67225,TSS82768,TSS88733,TSS89357,TSS94982	1	NA	NA	1	NA	1	NA	NA	1.65424	1.4083	OK
P29590	ENSG00000140464	PML	TSS101893,TSS119712,TSS15149,TSS15152,TSS15154,TSS164544,TSS169985,TSS174303,TSS176674,TSS26208,TSS33145,TSS49571,TSS53052,TSS64,TSS66290	4	2	2	NA	NA	4	NA	NA	9.01691	3.32437	OK
P29597	ENSG00000105397	TYK2	TSS106200,TSS110665,TSS118789,TSS118793,TSS120054,TSS163310,TSS164487,TSS175894,TSS176300,TSS21872,TSS27284,TSS32630,TSS449,TSS50140,TSS50546,TSS59020,TSS6458,TSS83679,TSS84505,TSS86539,TSS94949	7	4	1	2	2	4	1	NA	20.1206	4.40058	OK
P29692	ENSG00000104529	EEF1D	TSS108309,TSS108310,TSS108311,TSS108312,TSS108315,TSS120265,TSS123310,TSS133714,TSS149716,TSS15208,TSS155681,TSS156046,TSS162469,TSS162471,TSS162474,TSS167292,TSS176933,TSS180907,TSS180908,TSS188028,TSS195327,TSS195591,TSS195593,TSS29014,TSS36088,TSS36556,TSS37000,TSS42265,TSS46198,TSS48892,TSS53735,TSS53736,TSS53737,TSS53738,TSS54114,TSS55718,TSS62368,TSS71833,TSS75601,TSS76214,TSS76218,TSS8061,…	121	22	37	62	38	18	60	5	271.552	8.09039	OK
P29728	ENSG00000111335	OAS2	TSS108282,TSS150408,TSS150409,TSS35745,TSS46407,TSS93432	24	6	10	8	5	3	16	NA	5.10726	2.61053	OK
P29992	ENSG00000088256	GNA11	TSS109192,TSS141968,TSS158325,TSS163692,TSS182330,TSS23231,TSS66155	3	1	NA	2	NA	3	NA	NA	3.28959	2.10084	OK
P30040	ENSG00000089248	ERP29	TSS151459,TSS176569,TSS49630,TSS52651,TSS57781	57	20	18	19	14	24	17	2	48.0097	5.615	OK
P30041	ENSG00000117592	PRDX6	TSS49701,TSS86094,TSS9348	73	24	19	30	NA	10	63	NA	38.2296	5.29387	OK
P30042	ENSG00000160221	C21orf33	TSS126844,TSS140498,TSS142571,TSS35862,TSS50085,TSS51993,TSS58057,TSS69396,TSS79202,TSS87789,TSS88214	13	2	3	8	NA	13	NA	NA	26.834	4.79878	OK
P30043	ENSG00000090013	BLVRB	TSS173900,TSS77521,TSS90101,TSS95923	22	7	5	10	NA	7	15	NA	43.8349	5.48655	OK
P30044	ENSG00000126432	PRDX5	TSS66836,TSS94242	57	13	15	29	2	17	38	NA	93.3637	6.56016	OK
P30046	ENSG00000099977	DDT	TSS1002,TSS101340,TSS153650,TSS172115,TSS174415,TSS193513	11	5	2	4	NA	NA	11	NA	96.0088	6.60004	OK
P30047	ENSG00000137880	GCHFR	TSS145894,TSS154807,TSS157927,TSS157929,TSS40479,TSS42016	5	1	1	3	NA	NA	5	NA	85.2095	6.42977	OK
P30048	ENSG00000165672	PRDX3	TSS136643,TSS85674,TSS94983	41	12	11	18	9	17	7	8	45.1447	5.52809	OK
P30049	ENSG00000099624	ATP5D	TSS131865,TSS139477,TSS155390,TSS192297,TSS192302,TSS26927,TSS26949	9	3	3	3	4	2	NA	3	71.895	6.18775	OK
P30050	ENSG00000197958	RPL12	TSS159098,TSS5472,TSS96029	44	14	14	16	12	11	14	7	917.347	9.8429	OK
P30084	ENSG00000127884	ECHS1	TSS174671	41	13	13	15	3	33	1	4	13.8337	3.89081	OK
P30085	ENSG00000162368	CMPK1	TSS147432,TSS161347,TSS163761,TSS175869,TSS176492	19	3	NA	16	NA	NA	19	NA	12.3138	3.73485	OK
P30086	ENSG00000089220	PEBP1	TSS176578,TSS20566	27	8	9	10	NA	8	18	1	41.8548	5.42138	OK
P30101	ENSG00000167004	PDIA3	TSS140861,TSS152028,TSS191486,TSS36092,TSS47987	210	68	74	68	46	76	54	34	93.9578	6.56921	OK
P30153	ENSG00000105568	PPP2R1A	TSS110113,TSS113786,TSS137887,TSS156027,TSS156524,TSS173578,TSS175543,TSS33804,TSS47410,TSS49995,TSS61515,TSS83709	87	27	35	25	18	17	52	NA	96.3764	6.6055	OK
P30154	ENSG00000137713	PPP2R1B	TSS104107,TSS110516,TSS110517,TSS111133,TSS178083,TSS38574,TSS52660,TSS63625,TSS72127,TSS93154	27	9	8	10	5	NA	22	NA	8.09679	3.18536	OK
P30260	ENSG00000004897	CDC27	TSS105925,TSS115199,TSS144040,TSS149552,TSS151165,TSS151167,TSS157471,TSS169415,TSS176783,TSS23130,TSS24179,TSS33626,TSS40284,TSS45659,TSS5441,TSS85767,TSS93745	29	9	13	7	26	NA	3	NA	20.8559	4.44995	OK
P30281	ENSG00000112576	CCND3	TSS108943,TSS108945,TSS108946,TSS114905,TSS124225,TSS126749,TSS133423,TSS153298,TSS169557,TSS170845,TSS183731,TSS190629,TSS22090,TSS22091,TSS27852,TSS52939,TSS67576	2	NA	1	1	NA	NA	2	NA	75.5377	6.2581	OK
P30291	ENSG00000166483	WEE1	TSS104405,TSS13412,TSS149116,TSS171749,TSS59167,TSS62694,TSS90043,TSS99769	7	3	2	2	1	NA	6	NA	42.1502	5.4313	OK
P30405	ENSG00000108179	PPIF	TSS160607,TSS160608,TSS178998,TSS31209,TSS57847	13	4	3	6	2	11	NA	NA	33.5234	5.1095	OK
P30419	ENSG00000136448	NMT1	TSS118814,TSS120619,TSS15505,TSS162349,TSS162352,TSS32608,TSS33164,TSS33930,TSS346,TSS35643,TSS71437,TSS93661	28	10	12	6	11	5	12	NA	26.2003	4.76555	OK
P30519	ENSG00000103415	HMOX2	TSS100168,TSS129766,TSS133980,TSS135969,TSS14361,TSS164587,TSS27485,TSS45471,TSS56745,TSS61505,TSS85433,TSS98724	25	5	7	13	10	11	NA	4	13.2117	3.82901	OK
P30520	ENSG00000035687	ADSS	TSS154914,TSS32393,TSS81467	36	12	11	13	NA	6	30	NA	6.95751	2.99232	OK
P30533	ENSG00000163956	LRPAP1	TSS161231,TSS187870,TSS43707,TSS44584	2	NA	1	1	NA	2	NA	NA	11.1657	3.60475	OK
P30566	ENSG00000239900	ADSL	TSS102445,TSS112130,TSS138404,TSS167134,TSS185720,TSS185722,TSS8091,TSS90355	42	14	17	11	NA	6	36	NA	31.4212	5.01887	OK
P30622	ENSG00000130779	CLIP1	TSS107737,TSS11693,TSS129229,TSS133523,TSS138884,TSS16014,TSS16588,TSS173073,TSS173650,TSS185985,TSS187707,TSS43210,TSS51080,TSS77493,TSS77494,TSS92726,TSS97747,TSS99056	8	4	4	NA	1	NA	7	NA	1.91922	1.54558	OK
P30626	ENSG00000075142	SRI	TSS100903,TSS15256,TSS192935,TSS32604,TSS42536,TSS64174,TSS83413,TSS86994,TSS90321	41	9	14	18	NA	8	33	NA	53.2685	5.76204	OK
P30740	ENSG00000021355	SERPINB1	TSS147562,TSS165802,TSS165803,TSS169363,TSS188646,TSS51252	5	1	3	1	NA	NA	NA	5	8.93644	3.31273	OK
P30825	ENSG00000139514	SLC7A1	TSS163851,TSS168054,TSS73222	6	3	3	NA	5	1	NA	NA	15.3729	4.03324	OK
P30876	ENSG00000047315	POLR2B	TSS146622,TSS148166,TSS152915,TSS163577,TSS166598,TSS166600,TSS192681,TSS28066,TSS43585,TSS61557,TSS61708,TSS74306	31	12	18	1	8	4	19	NA	18.6214	4.29436	OK
P31040	ENSG00000073578	SDHA	TSS105033,TSS125582,TSS125583,TSS139501,TSS157313,TSS173669,TSS175419,TSS180419,TSS184852,TSS185664,TSS192986,TSS25247,TSS28451,TSS39367,TSS66476,TSS7239,TSS7240,TSS97957	40	14	18	8	10	17	NA	13	59.3027	5.91415	OK
P31146	ENSG00000102879	CORO1A	TSS108845,TSS109687,TSS110197,TSS111832,TSS128081,TSS159077,TSS159094,TSS164309,TSS19793,TSS22840,TSS22841,TSS56693,TSS62328,TSS81658,TSS91588	87	28	30	29	5	18	57	7	87.9319	6.47463	OK
P31150	ENSG00000203879	GDI1	TSS109768,TSS119625,TSS138654,TSS150148,TSS178178,TSS181715,TSS55208,TSS78426,TSS81941,TSS91758,TSS91760,TSS92612,TSS99441	76	25	20	31	NA	13	63	NA	29.3222	4.9223	OK
P31153	ENSG00000168906	MAT2A	TSS101051,TSS118860,TSS139325,TSS30380,TSS54778	37	13	10	14	2	7	28	NA	32.7712	5.07772	OK
P31321	ENSG00000188191	PRKAR1B	TSS119319,TSS120767,TSS122262,TSS12638,TSS170618,TSS183579,TSS25431,TSS30048,TSS88984,TSS92412	2	1	NA	1	NA	NA	2	NA	5.17685	2.62687	OK
P31323	ENSG00000005249	PRKAR2B	TSS59308,TSS68748,TSS85769	25	8	11	6	6	7	12	NA	87.3931	6.46586	OK
P31350	ENSG00000171848	RRM2	TSS127941,TSS129684,TSS159396,TSS37538,TSS63485,TSS73687,TSS74856,TSS94066,TSS95719	44	14	15	15	NA	10	34	NA	94.5894	6.57878	OK
P31483	ENSG00000116001	TIA1	TSS110504,TSS113581,TSS124693,TSS128378,TSS128379,TSS128861,TSS137589,TSS146403,TSS163681,TSS173961,TSS177915,TSS184417,TSS185834,TSS31778,TSS56881,TSS6857,TSS74078,TSS77270,TSS81755,TSS98075	13	6	3	4	6	NA	7	NA	12.9402	3.80118	OK
P31639	ENSG00000140675	SLC5A2	TSS133844,TSS144498,TSS146470,TSS175472,TSS45225,TSS6721,TSS93551	1	NA	NA	1	NA	1	NA	NA	13.2028	3.8281	OK
P31689	ENSG00000086061	DNAJA1	TSS14029,TSS146176,TSS189900,TSS9750	28	13	9	6	6	6	15	1	27.7748	4.84673	OK
P31749	ENSG00000142208	AKT1	TSS105094,TSS106538,TSS120184,TSS12689,TSS145768,TSS180233,TSS190439,TSS191364,TSS194898,TSS28819,TSS29919,TSS6770,TSS68441,TSS76045,TSS87293,TSS87814,TSS87818,TSS8984	6	4	1	1	NA	NA	6	NA	31.1464	5.00659	OK
P31751	ENSG00000105221	AKT2	TSS104328,TSS104357,TSS104607,TSS110573,TSS112051,TSS114389,TSS131292,TSS132176,TSS140787,TSS14476,TSS151901,TSS171444,TSS173708,TSS179073,TSS181572,TSS187937,TSS189235,TSS23947,TSS25301,TSS34613,TSS36718,TSS48923,TSS56420,TSS56499,TSS56558,TSS57643,TSS58507,TSS64710,TSS74003,TSS80675,TSS81151,TSS81712,TSS81734,TSS82282,TSS83315,TSS83381,TSS86003,TSS86010,TSS88381,TSS88838,TSS8891	6	NA	3	3	NA	NA	6	NA	33.1849	5.09529	OK
P31930	ENSG00000010256	UQCRC1	TSS102197,TSS127370,TSS145534,TSS163548,TSS163549,TSS163555,TSS299,TSS69602,TSS77212,TSS9740	14	5	5	4	5	4	NA	5	90.8652	6.52145	OK
P31937	ENSG00000106049	HIBADH	TSS150211,TSS174678,TSS17924,TSS35864	31	11	10	10	2	23	1	5	6.54978	2.91643	OK
P31939	ENSG00000138363	ATIC	TSS103414,TSS114498,TSS134033,TSS147361,TSS153628,TSS165583,TSS178179,TSS178191,TSS180237,TSS27681,TSS66123,TSS73625,TSS9166,TSS98927	91	31	32	28	NA	10	81	NA	37.8673	5.28048	OK
P31942	ENSG00000096746	HNRNPH3	TSS129000,TSS146971,TSS146974,TSS171391,TSS183805,TSS24190,TSS24191,TSS34945,TSS67549,TSS71581,TSS79022,TSS86886	41	19	11	11	21	7	7	6	89.3054	6.49674	OK
P31943	ENSG00000169045	HNRNPH1	TSS101886,TSS108245,TSS112031,TSS115177,TSS124534,TSS129279,TSS134519,TSS141701,TSS144239,TSS147281,TSS162502,TSS162503,TSS165787,TSS171115,TSS171747,TSS174508,TSS177715,TSS187210,TSS189213,TSS22777,TSS23469,TSS29316,TSS34661,TSS3484,TSS38325,TSS41454,TSS43820,TSS43856,TSS4784,TSS56345,TSS65949,TSS71589,TSS80057,TSS80260,TSS89125,TSS91330,TSS95026,TSS98597	87	30	30	27	26	23	25	13	111.705	6.81641	OK
P31946	ENSG00000166913	YWHAB	TSS141808,TSS144053,TSS163596,TSS195421,TSS21292,TSS3322,TSS84379	93	31	28	34	13	26	51	3	68.4518	6.11794	OK
P31948	ENSG00000168439	STIP1	TSS106498,TSS114491,TSS115665,TSS139875,TSS140002,TSS163211,TSS194739,TSS25495,TSS26008,TSS52538,TSS76391,TSS84264	158	41	48	69	26	17	114	1	32.7562	5.07708	OK
P32019	ENSG00000204084	INPP5B	TSS12151,TSS122459,TSS131456,TSS152603,TSS22689,TSS38533,TSS42071,TSS50727,TSS61199,TSS86099	8	1	4	3	NA	2	6	NA	6.12305	2.8325	OK
P32119	ENSG00000167815	PRDX2	TSS148138,TSS148139,TSS148140,TSS174633,TSS181160,TSS37837,TSS6879	47	16	13	18	7	11	23	6	143.043	7.17036	OK
P32121	ENSG00000141480	ARRB2	TSS101698,TSS135069,TSS138369,TSS1392,TSS1394,TSS15623,TSS174828,TSS174829,TSS19351,TSS19355,TSS33644,TSS33645,TSS33647,TSS61564,TSS85503,TSS89162,TSS90545	3	1	2	NA	1	NA	2	NA	9.85035	3.43967	OK
P32189	ENSG00000198814	GK	TSS108227,TSS144378,TSS154805,TSS175708,TSS183908,TSS3919,TSS42319,TSS60356,TSS78549,TSS91418	3	1	NA	2	NA	NA	NA	3	2.67213	1.87662	OK
P32321	ENSG00000129187	DCTD	TSS100530,TSS111173,TSS115331,TSS118317,TSS136317,TSS136318,TSS136320,TSS144646,TSS150619,TSS24333,TSS39672,TSS4380,TSS53270,TSS59341,TSS66891,TSS9850,TSS99869	9	3	2	4	NA	NA	9	NA	15.807	4.07099	OK
P32322	ENSG00000183010	PYCR1	TSS123321,TSS141351,TSS146364,TSS159551,TSS174745,TSS193398,TSS20549,TSS20552,TSS3923,TSS57689,TSS63135,TSS635,TSS68818	104	36	33	35	30	67	2	5	104.122	6.71592	OK
P32519	ENSG00000120690	ELF1	TSS101283,TSS106609,TSS178329,TSS72515	66	22	22	22	30	17	18	1	52.1734	5.73263	OK
P32780	ENSG00000110768	GTF2H1	TSS116554,TSS143075,TSS155015,TSS185737,TSS26086,TSS28520,TSS29183,TSS43677,TSS45572,TSS54061,TSS8063,TSS8064,TSS8065,TSS92158,TSS98794	3	1	2	NA	3	NA	NA	NA	7.83744	3.14363	OK
P32929	ENSG00000116761	CTH	TSS152787,TSS180518,TSS33369,TSS73431	6	NA	5	1	NA	NA	6	NA	21.4607	4.48933	OK
P32942	ENSG00000076662	ICAM3	TSS102653,TSS10863,TSS110106,TSS120076,TSS120218,TSS155678,TSS166868,TSS29502,TSS84253	3	1	2	NA	2	1	NA	NA	27.8466	4.85033	OK
P32969	ENSG00000259429	UBE2Q2P3	TSS134512,TSS192921,TSS57161,TSS74840	18	4	3	11	3	3	11	1	1.7372	1.4527	OK
P32969	ENSG00000163682	RPL9	TSS120909,TSS147707,TSS167016,TSS179630,TSS20358,TSS42982,TSS60980,TSS6974,TSS79169,TSS79171	18	4	3	11	3	3	11	1	606.471	9.24667	OK
P32969	ENSG00000238103	RPL9P7	TSS160153,TSS73321	18	4	3	11	3	3	11	1	17.5892	4.21639	OK
P32970	ENSG00000125726	CD70	TSS112080,TSS169024,TSS60928	3	NA	1	2	NA	2	1	NA	43.4887	5.47537	OK
P33121	ENSG00000151726	ACSL1	TSS115629,TSS118995,TSS152362,TSS181213,TSS39717,TSS45093,TSS57739,TSS71187,TSS9042,TSS92315,TSS99755	45	17	20	8	2	27	16	NA	4.19084	2.37597	OK
P33176	ENSG00000170759	KIF5B	TSS153525,TSS188792	46	16	22	8	3	2	40	1	15.9224	4.08086	OK
P33240	ENSG00000101811	CSTF2	TSS22291,TSS25778,TSS43779,TSS66248	31	10	8	13	21	4	6	NA	6.13294	2.8345	OK
P33241	ENSG00000130592	LSP1	TSS101560,TSS111061,TSS125442,TSS130050,TSS143535,TSS144571,TSS152347,TSS175223,TSS175583,TSS177007,TSS23348,TSS23419,TSS33777,TSS8006,TSS90137	37	11	15	11	20	9	7	1	2.15848	1.65923	OK
P33316	ENSG00000128951	DUT	TSS108832,TSS161859,TSS177504,TSS18275,TSS195028,TSS34362,TSS64224,TSS72355,TSS79427,TSS81537,TSS83977	35	11	9	15	NA	14	21	NA	102.638	6.69541	OK
P33527	ENSG00000103222	ABCC1	TSS114135,TSS131210,TSS166710,TSS192952,TSS21794,TSS2840,TSS5973	22	8	9	5	6	6	NA	10	11.3275	3.62381	OK
P33908	ENSG00000111885	MAN1A1	TSS126884,TSS163197	2	NA	0	2	1	NA	NA	1	24.7542	4.68674	OK
P33991	ENSG00000104738	MCM4	TSS108474,TSS130676,TSS132239,TSS161101,TSS16177,TSS18628,TSS186479,TSS24640,TSS35216,TSS35774,TSS36457,TSS61274,TSS6668,TSS6672,TSS69410,TSS790	96	36	33	27	11	15	70	NA	60.0194	5.9312	OK
P33992	ENSG00000100297	MCM5	TSS126373,TSS12718,TSS142888,TSS15383,TSS20067,TSS2094,TSS21977,TSS69924,TSS89476,TSS98248	90	37	33	20	16	18	56	NA	62.9891	5.99975	OK
P33993	ENSG00000166508	MCM7	TSS11195,TSS123953,TSS158890,TSS3569,TSS41290,TSS41342,TSS44366,TSS53862,TSS61591,TSS72317,TSS93662	125	50	42	33	22	21	80	2	99.8209	6.65565	OK
P34059	ENSG00000141012	GALNS	TSS124056,TSS16269,TSS190044,TSS192847,TSS37337,TSS42262,TSS59044,TSS59359,TSS66342,TSS69621,TSS88717,TSS88720,TSS99145	2	NA	1	1	NA	2	NA	NA	2.35354	1.74568	OK
P34896	ENSG00000176974	SHMT1	TSS123461,TSS127669,TSS145728,TSS145732,TSS36011,TSS55282,TSS5740,TSS770,TSS8642,TSS95489	16	6	3	7	NA	7	9	NA	8.44487	3.23953	OK
P34897	ENSG00000182199	SHMT2	TSS110095,TSS110664,TSS113972,TSS113973,TSS115524,TSS143354,TSS145270,TSS156105,TSS161465,TSS162926,TSS162927,TSS166492,TSS174361,TSS184539,TSS185020,TSS18872,TSS24959,TSS2588,TSS34331,TSS3879,TSS4216,TSS42958,TSS50541,TSS54871,TSS6959,TSS79148,TSS90659,TSS91838,TSS92070,TSS92691	97	32	34	31	29	42	12	14	301.3	8.23984	OK
P34910	ENSG00000185862	EVI2B	TSS34475,TSS52457,TSS88955	1	NA	1	NA	NA	NA	NA	1	23.1435	4.59356	OK
P34932	ENSG00000170606	HSPA4	TSS132506,TSS141280,TSS96680	87	29	39	19	3	16	68	NA	18.6512	4.29655	OK
P34949	ENSG00000178802	MPI	TSS132215,TSS132349,TSS136013,TSS14341,TSS59455,TSS59919,TSS59922,TSS59924,TSS68983,TSS76602,TSS78048,TSS78052,TSS81256	16	5	4	7	NA	NA	16	NA	27.7192	4.84394	OK
P35080	ENSG00000070087	PFN2	TSS11954,TSS148037,TSS164406,TSS164889,TSS169334,TSS171006,TSS177154,TSS180905,TSS183419,TSS187803,TSS195766,TSS23177,TSS23870,TSS41184,TSS5922,TSS99629	11	1	5	5	NA	NA	11	NA	11.1301	3.60052	OK
P35226	ENSG00000168283	BMI1	TSS138467,TSS182758,TSS27532,TSS44342,TSS57336,TSS58865,TSS73680,TSS75506,TSS90684,TSS96548	1	NA	1	NA	1	NA	NA	NA	6.99565	2.99922	OK
P35232	ENSG00000167085	PHB	TSS122958,TSS161546,TSS161547,TSS161549,TSS162221,TSS167999,TSS25722,TSS56586,TSS66532,TSS74740,TSS89064	40	13	11	16	16	9	1	14	53.3767	5.76492	OK
P35236	ENSG00000143851	PTPN7	TSS105519,TSS154732,TSS156671,TSS159544,TSS177882,TSS188056,TSS31763,TSS40286,TSS50805,TSS56837,TSS68880	3	1	1	1	NA	NA	3	NA	12.1445	3.71639	OK
P35240	ENSG00000186575	NF2	TSS114548,TSS119348,TSS123500,TSS184215,TSS188578,TSS24630,TSS65229,TSS75768,TSS94160	1	NA	1	NA	NA	1	NA	NA	7.42386	3.07448	OK
P35244	ENSG00000106399	RPA3	TSS114681,TSS120359,TSS12342,TSS156823,TSS21687,TSS22107,TSS27182	8	2	1	5	2	3	3	NA	34.2594	5.13994	OK
P35249	ENSG00000163918	RFC4	TSS116034,TSS122012,TSS13611,TSS147218,TSS161714,TSS18296,TSS191345,TSS193267,TSS37973,TSS49610,TSS55677,TSS77214,TSS97711	69	22	21	26	27	12	29	1	44.6822	5.51356	OK
P35250	ENSG00000049541	RFC2	TSS108226,TSS108874,TSS154079,TSS180737,TSS184679,TSS364,TSS45511,TSS57037,TSS93942,TSS94141	48	18	18	12	24	6	18	NA	36.4485	5.22684	OK
P35251	ENSG00000035928	RFC1	TSS102671,TSS107507,TSS112177,TSS115873,TSS115875,TSS128396,TSS141392,TSS161075,TSS172170,TSS184466,TSS21461,TSS40706,TSS79558,TSS80509,TSS94203,TSS98068	32	18	9	5	31	1	NA	NA	23.5499	4.61765	OK
P35268	ENSG00000116251	RPL22	TSS104414,TSS126084,TSS148886,TSS167213,TSS182447,TSS187312,TSS71391,TSS8164	27	9	9	9	7	6	11	3	292.238	8.19593	OK
P35269	ENSG00000125651	GTF2F1	TSS17214,TSS20703,TSS24157,TSS69191,TSS6996,TSS76462	30	12	10	8	7	7	16	NA	23.0233	4.58636	OK
P35270	ENSG00000116096	SPR	TSS147181,TSS35949	19	6	6	7	NA	7	12	NA	1.22679	1.15497	OK
P35520	ENSG00000160200	CBS	TSS104127,TSS111302,TSS112341,TSS119173,TSS126016,TSS130447,TSS148264,TSS150082,TSS161052,TSS16684,TSS181357,TSS188881,TSS189489,TSS21824,TSS31821,TSS37070,TSS49442,TSS94501	9	4	3	2	NA	NA	9	NA	60.3308	5.93854	OK
P35573	ENSG00000162688	AGL	TSS116986,TSS148850,TSS149368,TSS158215,TSS21182,TSS91602	41	9	32	NA	NA	1	40	NA	2.64768	1.86698	OK
P35579	ENSG00000100345	MYH9	TSS115163,TSS122983,TSS127754,TSS135464,TSS166660,TSS166977,TSS167601,TSS194648,TSS25628,TSS26331,TSS61590	161	75	57	29	32	25	98	6	32.6257	5.07149	OK
P35580	ENSG00000133026	MYH10	TSS10209,TSS12881,TSS150297,TSS164235,TSS187093,TSS30642,TSS43006,TSS50649,TSS61433,TSS61434	37	19	16	2	3	4	30	NA	6.42382	2.89216	OK
P35606	ENSG00000184432	COPB2	TSS12787,TSS127946,TSS179994,TSS20128,TSS35261,TSS37549,TSS41242,TSS52948,TSS5322,TSS72791,TSS74363,TSS74365,TSS92112	154	60	60	34	64	52	31	7	23.886	4.63726	OK
P35611	ENSG00000087274	ADD1	TSS101864,TSS111615,TSS115421,TSS115423,TSS117737,TSS121288,TSS13796,TSS150705,TSS188164,TSS189535,TSS193801,TSS194391,TSS23688,TSS30958,TSS31598,TSS33678,TSS44057,TSS49836,TSS5270,TSS53433,TSS63110,TSS91497,TSS97548,TSS97550	32	17	10	5	22	NA	10	NA	13.2078	3.82861	OK
P35613	ENSG00000172270	BSG	TSS107995,TSS112938,TSS112964,TSS192666,TSS29684,TSS48911,TSS54639,TSS68049,TSS72735,TSS86398	46	16	12	18	11	11	20	4	57.3595	5.8669	OK
P35637	ENSG00000089280	FUS	TSS101405,TSS119209,TSS130443,TSS131907,TSS142260,TSS150896,TSS155304,TSS180371,TSS192205,TSS19713,TSS2415,TSS46307	46	18	16	12	20	10	14	2	76.8295	6.28225	OK
P35658	ENSG00000126883	NUP214	TSS100163,TSS113350,TSS114369,TSS116198,TSS125308,TSS132302,TSS143126,TSS150303,TSS152652,TSS161106,TSS161585,TSS163166,TSS165355,TSS168605,TSS169518,TSS172854,TSS179548,TSS192736,TSS194135,TSS23438,TSS30728,TSS33047,TSS33807,TSS70412,TSS77851,TSS80360,TSS87048	8	2	6	NA	NA	NA	8	NA	5.21923	2.63674	OK
P35659	ENSG00000124795	DEK	TSS12304,TSS131479,TSS152081,TSS169888,TSS25066,TSS62047,TSS80228	44	16	15	13	44	NA	NA	NA	32.5631	5.0688	OK
P35754	ENSG00000173221	GLRX	TSS142257,TSS186740,TSS186742,TSS30154,TSS53939,TSS87725,TSS98284	6	1	2	3	NA	2	4	NA	8.74445	3.28458	OK
P35790	ENSG00000110721	CHKA	TSS108429,TSS10890,TSS120632,TSS3340,TSS4208,TSS69836,TSS76298,TSS9235	4	1	2	1	NA	NA	4	NA	12.3012	3.73348	OK
P35813	ENSG00000100614	PPM1A	TSS117972,TSS13538,TSS153228,TSS166083,TSS28163,TSS61367,TSS66881,TSS66885	19	6	5	8	NA	NA	19	NA	16.205	4.10476	OK
P35914	ENSG00000117305	HMGCL	TSS165199,TSS165839,TSS165845,TSS166471,TSS184418,TSS60803,TSS70417,TSS82176,TSS82558	12	4	4	4	NA	12	NA	NA	12.0445	3.70537	OK
P35998	ENSG00000161057	PSMC2	TSS103144,TSS122698,TSS135500,TSS191747,TSS61763,TSS67415	84	25	30	29	9	23	52	NA	18.7817	4.30609	OK
P36404	ENSG00000213465	ARL2	TSS142969,TSS153895,TSS161163,TSS179608,TSS35108,TSS96692	23	6	6	11	NA	7	16	NA	31.687	5.03065	OK
P36405	ENSG00000138175	ARL3	TSS182387	12	2	4	6	NA	NA	12	NA	5.67654	2.7391	OK
P36507	ENSG00000126934	MAP2K2	TSS103716,TSS123898,TSS137885,TSS138994,TSS142563,TSS157564,TSS165623,TSS166306,TSS184200,TSS27869,TSS75097	15	5	8	2	NA	2	13	NA	66.0517	6.0672	OK
P36508	ENSG00000065029	ZNF76	TSS120365,TSS123227,TSS13715,TSS14089,TSS158639,TSS158770,TSS172042,TSS17207,TSS182682,TSS33419,TSS71282,TSS81553	1	NA	NA	1	1	NA	NA	NA	12.6097	3.76656	OK
P36542	ENSG00000165629	ATP5C1	TSS105883,TSS152770,TSS159035,TSS159039,TSS174426,TSS18137,TSS53418,TSS54142,TSS67366,TSS72212	27	9	10	8	10	6	1	10	75.3579	6.25471	OK
P36543	ENSG00000131100	ATP6V1E1	TSS105822,TSS126904,TSS153180,TSS23878,TSS3891,TSS3895,TSS72346	20	5	7	8	1	4	14	1	26.8672	4.8005	OK
P36551	ENSG00000080819	CPOX	TSS165011,TSS23304,TSS41069,TSS58009,TSS83242	25	6	8	11	NA	24	NA	1	5.67041	2.73778	OK
P36578	ENSG00000174444	RPL4	TSS134590,TSS140239,TSS163514,TSS175282,TSS22351,TSS32394,TSS34294,TSS50362,TSS66986,TSS68413,TSS7437	72	21	22	29	28	13	28	3	1801.7	10.8159	OK
P36639	ENSG00000106268	NUDT1	TSS125490,TSS125491,TSS146924,TSS147286,TSS195537,TSS23846,TSS276	9	4	NA	5	NA	3	6	NA	29.179	4.91547	OK
P36776	ENSG00000196365	LONP1	TSS146315,TSS160859,TSS167646,TSS167647,TSS179915,TSS186256,TSS194531,TSS19847,TSS35683,TSS45964,TSS80580,TSS8626,TSS8628,TSS90869	124	59	45	20	63	47	2	12	97.8554	6.62725	OK
P36871	ENSG00000079739	PGM1	TSS157957,TSS193370,TSS25266,TSS34922,TSS47978	44	14	13	17	NA	3	41	NA	47.8557	5.61045	OK
P36873	ENSG00000186298	PPP1CC	TSS106054,TSS134047,TSS152166,TSS156864,TSS193490,TSS29914,TSS34732,TSS54359,TSS58435,TSS69694	43	19	10	14	8	6	29	NA	92.8688	6.55257	OK
P36915	ENSG00000204590	GNL1	TSS116740,TSS154541,TSS39056,TSS94192,TSS97803	38	10	9	19	NA	3	35	NA	24.5792	4.6769	OK
P36957	ENSG00000119689	DLST	TSS102047,TSS102048,TSS114493,TSS132402,TSS132408,TSS132409,TSS138126,TSS41918,TSS55121,TSS59932,TSS78117,TSS79509	60	25	14	21	19	28	NA	13	17.9304	4.24263	OK
P36969	ENSG00000167468	GPX4	TSS110214,TSS123085,TSS128068,TSS13536,TSS14131,TSS23301,TSS24213,TSS54374,TSS73495	4	NA	1	3	NA	NA	4	NA	95.3102	6.58962	OK
P37108	ENSG00000140319	SRP14	TSS106899,TSS106900,TSS11892,TSS120357,TSS16292,TSS192067,TSS52233,TSS84198	27	8	6	13	9	4	13	1	67.9845	6.1082	OK
P37198	ENSG00000213024	NUP62	TSS102946,TSS102949,TSS116046,TSS117411,TSS117733,TSS119816,TSS132037,TSS135724,TSS153129,TSS193928,TSS26268,TSS2698,TSS44624,TSS79761,TSS97187,TSS99293,TSS99295	1	NA	NA	1	NA	NA	1	NA	29.6332	4.93702	OK
P37235	ENSG00000115756	HPCAL1	TSS135142,TSS159472,TSS46796,TSS52714,TSS95751	14	2	3	9	NA	5	9	NA	6.37437	2.88252	OK
P37268	ENSG00000079459	FDFT1	TSS107027,TSS112154,TSS120789,TSS122895,TSS130305,TSS137771,TSS137924,TSS142833,TSS142930,TSS142931,TSS150349,TSS161630,TSS17090,TSS21718,TSS25909,TSS35072,TSS56118,TSS68969,TSS69211,TSS77100,TSS98179	46	11	17	18	10	32	NA	4	226.174	7.82765	OK
P37275	ENSG00000148516	ZEB1	TSS10061,TSS127264,TSS136725,TSS14351,TSS14352,TSS146015,TSS148459,TSS168087,TSS17466,TSS180389,TSS182255,TSS23977,TSS31746,TSS32408,TSS43338,TSS45979,TSS46258,TSS46842,TSS49970,TSS74028,TSS87165,TSS88561	2	2	NA	NA	2	NA	NA	NA	4.04944	2.33612	OK
P37802	ENSG00000158710	TAGLN2	TSS120717,TSS129918,TSS144354,TSS159959,TSS91576	85	26	21	38	5	26	54	0	119.409	6.9118	OK
P37837	ENSG00000177156	TALDO1	TSS134842,TSS141193,TSS1442,TSS149635,TSS152471,TSS152472,TSS170652,TSS29674,TSS39267	66	23	21	22	NA	23	40	3	90.1764	6.51059	OK
P38117	ENSG00000105379	ETFB	TSS104960,TSS140162,TSS150868,TSS46521,TSS87200	59	26	14	19	1	46	8	4	32.9184	5.084	OK
P38159	ENSG00000147274	RBMX	TSS167303,TSS190338,TSS190340,TSS51544,TSS69875,TSS90981	33	11	8	14	22	6	1	4	109.634	6.78965	OK
P38432	ENSG00000121058	COIL	TSS106182,TSS32246	17	7	5	5	16	NA	1	NA	3.60624	2.20359	OK
P38571	ENSG00000107798	LIPA	TSS124659,TSS131092,TSS21114,TSS56012,TSS61225,TSS81646,TSS97658,TSS97931	3	1	1	1	NA	3	NA	NA	7.97434	3.16581	OK
P38606	ENSG00000114573	ATP6V1A	TSS179035,TSS179895,TSS58656,TSS93054,TSS93057,TSS99783	60	22	18	20	5	10	43	2	6.75395	2.95493	OK
P38646	ENSG00000113013	HSPA9	TSS107361,TSS119358,TSS136097,TSS154182,TSS161661,TSS171718,TSS171719,TSS175597,TSS175799,TSS20974,TSS69372,TSS69375	203	74	79	50	56	69	32	46	61.1171	5.95692	OK
P38919	ENSG00000141543	EIF4A3	TSS143248,TSS146270,TSS175969,TSS178124,TSS73225,TSS80481,TSS88693	69	23	22	24	34	12	23	NA	34.1135	5.13395	OK
P38935	ENSG00000132740	IGHMBP2	TSS105028,TSS119654,TSS119714,TSS139780,TSS149174,TSS176987,TSS195357,TSS29204,TSS68864,TSS89516,TSS90957	2	1	NA	1	2	NA	NA	NA	3.04865	2.01744	OK
P39019	ENSG00000105372	RPS19	TSS107220,TSS116200,TSS147415,TSS170101,TSS41809,TSS41810	39	12	9	18	12	8	18	1	1511.59	10.5628	OK
P39023	ENSG00000100316	RPL3	TSS100109,TSS108266,TSS11627,TSS123678,TSS135909,TSS140275,TSS146392,TSS158397,TSS176095,TSS176735,TSS194711,TSS195370,TSS195546,TSS38507,TSS513,TSS8377	42	16	14	12	14	5	20	3	1246.97	10.2854	OK
P39656	ENSG00000244038	DDOST	TSS122574,TSS13132,TSS172630,TSS31188,TSS31190,TSS94417	55	14	21	20	21	15	NA	19	59.112	5.90958	OK
P39687	ENSG00000140350	ANP32A	TSS112180,TSS126183,TSS134102,TSS31827,TSS33428,TSS54694,TSS69459,TSS75808,TSS89362,TSS94204,TSS94206	48	15	12	21	1	14	33	NA	82.9405	6.3913	OK
P39748	ENSG00000168496	FEN1	TSS147089,TSS15281,TSS63112	42	12	19	11	15	6	21	NA	26.4488	4.77867	OK
P39880	ENSG00000257923	CUX1	TSS10554,TSS109896,TSS126669,TSS127035,TSS127699,TSS140013,TSS142824,TSS168291,TSS20060,TSS20063,TSS20064,TSS2084,TSS37994,TSS47822,TSS55960,TSS85602	10	7	2	1	6	NA	NA	4	49.8242	5.66744	OK
P40121	ENSG00000042493	CAPG	TSS124095,TSS127723,TSS127726,TSS131724,TSS138509,TSS143611,TSS151557,TSS164043,TSS17411,TSS175506,TSS1759,TSS21322,TSS23207,TSS3936,TSS65118	12	4	5	3	NA	1	11	0	8.04927	3.1778	OK
P40222	ENSG00000084652	TXLNA	TSS135510,TSS7935	24	8	8	8	12	3	9	NA	8.93517	3.31254	OK
P40227	ENSG00000146731	CCT6A	TSS10384,TSS114698,TSS124280,TSS24185,TSS30957,TSS33798,TSS35304,TSS67248,TSS79477,TSS87656	87	28	28	31	6	22	59	NA	49.2802	5.65192	OK
P40259	ENSG00000007312	CD79B	TSS110487,TSS111149,TSS114202,TSS128365,TSS132940,TSS77145	8	3	3	2	6	2	NA	NA	211.645	7.7323	OK
P40306	ENSG00000205220	PSMB10	TSS117124,TSS119504,TSS51726,TSS64978,TSS66818	8	2	3	3	NA	3	5	NA	49.5201	5.65879	OK
P40429	ENSG00000142541	RPL13A	TSS15260,TSS15261,TSS162031,TSS181919,TSS183662,TSS195411,TSS29610,TSS47551,TSS49020,TSS9350	25	5	7	13	5	5	15	NA	1656.61	10.6949	OK
P40616	ENSG00000120805	ARL1	TSS104631,TSS120386,TSS129343,TSS137315,TSS138312,TSS151132,TSS29923,TSS50542,TSS60604,TSS7822	15	4	3	8	NA	3	11	1	10.9865	3.58334	OK
P40692	ENSG00000076242	MLH1	TSS113623,TSS113625,TSS119960,TSS131368,TSS139380,TSS146549,TSS165212,TSS165394,TSS168609,TSS38639,TSS43935,TSS58916,TSS59062,TSS73331,TSS77257,TSS93269,TSS96351	18	5	7	6	7	2	9	NA	13.232	3.83107	OK
P40763	ENSG00000168610	STAT3	TSS124803,TSS124806,TSS14183,TSS156087,TSS160914,TSS190156,TSS2108,TSS28200,TSS38075,TSS50846,TSS56116,TSS81694,TSS89343,TSS91452	28	12	8	8	NA	3	25	NA	7.01932	3.00348	OK
P40818	ENSG00000138592	USP8	TSS10120,TSS122246,TSS133748,TSS148437,TSS153879,TSS166744,TSS191665,TSS43661,TSS59970,TSS63620,TSS63623,TSS67280,TSS75900,TSS78155,TSS98395	7	1	6	NA	NA	NA	7	NA	4.96319	2.57608	OK
P40855	ENSG00000162735	PEX19	TSS10978,TSS115728,TSS119769,TSS123357,TSS140836,TSS141399,TSS159584,TSS159588,TSS177926,TSS188637,TSS39627,TSS8025	16	4	7	5	NA	8	8	NA	18.1669	4.26055	OK
P40925	ENSG00000014641	MDH1	TSS110323,TSS110723,TSS134883,TSS14622,TSS14623,TSS171703,TSS190250,TSS23461,TSS33603,TSS3979,TSS50571,TSS50573,TSS62565,TSS63164,TSS67078	58	18	17	23	NA	18	40	NA	104.214	6.71718	OK
P40926	ENSG00000146701	MDH2	TSS119369,TSS128251,TSS152846,TSS180968,TSS35600,TSS51427,TSS62333	183	53	52	78	32	62	51	38	244.855	7.94166	OK
P40937	ENSG00000111445	RFC5	TSS11441,TSS165423,TSS187464,TSS189135,TSS24327,TSS26145,TSS29526,TSS47436,TSS47437	56	19	22	15	30	9	17	NA	12.4225	3.74658	OK
P40938	ENSG00000133119	RFC3	TSS162405,TSS45992	31	14	9	8	18	8	5	NA	18.3615	4.27512	OK
P40939	ENSG00000084754	HADHA	TSS114495,TSS139546,TSS149598,TSS161955,TSS180196	122	38	54	30	44	53	NA	25	43.5662	5.47788	OK
P41091	ENSG00000130741	EIF2S3	TSS146514,TSS146909,TSS50030,TSS61198,TSS89211	54	19	18	17	23	5	26	0	78.9525	6.32107	OK
P41182	ENSG00000113916	BCL6	TSS11041,TSS112926,TSS154927,TSS16200,TSS166069,TSS180308,TSS57298,TSS59377,TSS89501,TSS93903	3	1	NA	2	3	NA	NA	NA	114.854	6.85616	OK
P41212	ENSG00000139083	ETV6	TSS104571,TSS112712,TSS113216,TSS160074,TSS56282	1	NA	NA	1	1	NA	NA	NA	1.04513	1.03219	OK
P41214	ENSG00000143486	EIF2D	TSS148569,TSS155722,TSS168240,TSS172519,TSS28177,TSS3540,TSS53726	51	14	18	19	19	7	25	NA	26.8964	4.80201	OK
P41223	ENSG00000106245	BUD31	TSS126178,TSS126247,TSS131119,TSS137158,TSS146070,TSS185335,TSS187092,TSS57056,TSS58079	3	1	2	NA	3	NA	NA	NA	42.7552	5.45138	OK
P41226	ENSG00000182179	UBA7	TSS100383,TSS116533,TSS123132,TSS149588,TSS174009,TSS33966,TSS67713,TSS89104,TSS93334,TSS99114,TSS99407	1	NA	1	NA	NA	NA	1	NA	9.88102	3.44374	OK
P41227	ENSG00000102030	NAA10	TSS130881,TSS14737,TSS167891,TSS180062,TSS192551,TSS45793,TSS65061,TSS65691,TSS85156,TSS86372,TSS90765	25	7	7	11	NA	1	24	NA	39.6549	5.34536	OK
P41229	ENSG00000126012	KDM5C	TSS106644,TSS124707,TSS158955,TSS175673,TSS187170,TSS189649,TSS36072,TSS57338,TSS61113,TSS75509,TSS86015,TSS97797	6	2	4	NA	NA	1	5	NA	13.2899	3.83692	OK
P41236	ENSG00000184203	PPP1R2	TSS101390,TSS182310,TSS18489,TSS186463,TSS96756	22	9	8	5	2	8	12	NA	68.5219	6.1194	OK
P41240	ENSG00000103653	CSK	TSS1042,TSS10986,TSS122534,TSS126398,TSS133907,TSS146500,TSS179779,TSS188415,TSS19789,TSS24665,TSS29378,TSS4862,TSS77235,TSS78847,TSS91278	76	21	31	24	23	18	35	NA	46.1739	5.55992	OK
P41247	ENSG00000006757	PNPLA4	TSS112489,TSS34815	7	3	1	3	NA	7	NA	NA	6.00413	2.80821	OK
P41250	ENSG00000106105	GARS	TSS130441,TSS148920,TSS162240,TSS29240,TSS4877,TSS49483,TSS62442,TSS69584,TSS81672	86	30	32	24	4	28	54	0	149.749	7.236	OK
P41252	ENSG00000196305	IARS	TSS104845,TSS130138,TSS130572,TSS130699,TSS146513,TSS177141,TSS17917,TSS195607,TSS35846,TSS51170,TSS52155,TSS79654	90	38	38	14	22	15	53	NA	74.196	6.23258	OK
P41440	ENSG00000173638	SLC19A1	TSS110635,TSS142881,TSS153579,TSS159288,TSS1747,TSS182884,TSS186409,TSS192502,TSS2597,TSS39258,TSS56084,TSS66480	1	NA	1	NA	1	NA	NA	NA	3.31761	2.11023	OK
P41743	ENSG00000163558	PRKCI	TSS118100,TSS130950,TSS136105,TSS145151,TSS181946,TSS195729,TSS41982	5	2	2	1	NA	NA	5	NA	12.8253	3.78924	OK
P42025	ENSG00000115073	ACTR1B	TSS11947,TSS151770,TSS42955	13	5	4	4	5	1	7	NA	26.805	4.79727	OK
P42081	ENSG00000114013	CD86	TSS10940,TSS118753,TSS138400,TSS143313,TSS173059,TSS55190,TSS84225	1	NA	NA	1	1	NA	NA	NA	1.27267	1.18439	OK
P42126	ENSG00000167969	ECI1	TSS148226,TSS164352,TSS39892,TSS40655,TSS44407,TSS80616,TSS99126	33	12	10	11	6	19	3	5	81.1619	6.3604	OK
P42166	ENSG00000120802	TMPO	TSS102306,TSS124285,TSS136083,TSS157279,TSS16700,TSS16703,TSS179923,TSS187186,TSS2520,TSS26708,TSS35088,TSS67830,TSS84956	61	23	18	20	46	6	2	7	50.2589	5.67973	OK
P42224	ENSG00000115415	STAT1	TSS159509,TSS175458,TSS177522,TSS185266,TSS22684,TSS22920,TSS36553,TSS603,TSS61696,TSS91051,TSS94828,TSS96463	41	14	17	10	1	3	37	NA	8.33948	3.22334	OK
P42226	ENSG00000166888	STAT6	TSS102622,TSS105408,TSS117458,TSS123292,TSS145633,TSS152830,TSS156923,TSS172596,TSS181540,TSS186596,TSS190545,TSS26713,TSS30713,TSS31972,TSS48356,TSS59943,TSS64077,TSS71671,TSS86330,TSS8991,TSS9617,TSS99641	10	3	4	3	NA	1	9	NA	22.4546	4.5518	OK
P42229	ENSG00000126561	STAT5A	TSS108244,TSS122649,TSS1238,TSS129568,TSS165559,TSS172814,TSS17905,TSS35834,TSS3605,TSS4968,TSS599,TSS73120,TSS75627	4	NA	NA	4	NA	NA	4	NA	2.17594	1.66718	OK
P42285	ENSG00000039123	SKIV2L2	TSS125990,TSS131748,TSS166264,TSS40963,TSS67584,TSS71316,TSS7723,TSS90104	92	35	37	20	62	12	18	NA	15.6952	4.06136	OK
P42331	ENSG00000163219	ARHGAP25	TSS107820,TSS113398,TSS114831,TSS12803,TSS149664,TSS169195,TSS173260,TSS186979,TSS20700,TSS27184,TSS27384,TSS2877,TSS47773,TSS53731,TSS5497,TSS71766,TSS84146,TSS99373	20	4	11	5	NA	NA	20	NA	5.06988	2.60167	OK
P42338	ENSG00000051382	PIK3CB	TSS10629,TSS130391,TSS132205,TSS143997,TSS156768,TSS165943,TSS181772,TSS187343,TSS188531,TSS2234,TSS2308,TSS40572,TSS47685,TSS72118	2	1	1	NA	2	NA	NA	NA	6.8873	2.97953	OK
P42345	ENSG00000198793	MTOR	TSS13255,TSS150552,TSS189433,TSS27940,TSS29702,TSS46316,TSS99005	18	3	14	1	1	2	15	NA	6.23708	2.85541	OK
P42356	ENSG00000241973	PI4KA	TSS117170,TSS122857,TSS144384,TSS146570,TSS171862,TSS179972,TSS187187,TSS191943,TSS29548,TSS51894,TSS53657,TSS55967,TSS69681,TSS75168,TSS85141,TSS88153,TSS94578,TSS99496	2	1	1	NA	NA	1	1	NA	10.7551	3.55521	OK
P42566	ENSG00000085832	EPS15	TSS100060,TSS104515,TSS117868,TSS117870,TSS118512,TSS128724,TSS159685,TSS4642,TSS50231,TSS99108	38	17	14	7	9	5	24	NA	19.8142	4.3795	OK
P42574	ENSG00000164305	CASP3	TSS121500,TSS166126,TSS194575,TSS34747,TSS34752	10	2	4	4	NA	NA	10	NA	9.12639	3.34005	OK
P42575	ENSG00000106144	CASP2	TSS125845,TSS189001,TSS49067,TSS59882,TSS89172,TSS97202	3	1	1	1	NA	NA	3	NA	6.97772	2.99598	OK
P42677	ENSG00000177954	RPS27	TSS185114,TSS30594,TSS30601	27	8	8	11	9	8	9	1	2270.63	11.1495	OK
P42680	ENSG00000135605	TEC	TSS111724,TSS134817,TSS173187,TSS179612,TSS70035	2	1	1	NA	2	NA	NA	NA	2.57051	1.83613	OK
P42694	ENSG00000198265	HELZ	TSS11063,TSS140694,TSS152533,TSS22327,TSS22332,TSS30038,TSS4348,TSS44643,TSS56844,TSS77123	4	1	NA	3	4	NA	NA	NA	2.60387	1.84955	OK
P42695	ENSG00000151503	NCAPD3	TSS106501,TSS122285,TSS135618,TSS152768,TSS152817,TSS153688,TSS177274,TSS20272,TSS24092,TSS36142,TSS40477,TSS45951	4	1	1	2	4	NA	NA	NA	8.08541	3.18355	OK
P42696	ENSG00000188739	RBM34	TSS116440,TSS146249,TSS181415,TSS187191,TSS189299,TSS189300,TSS189434,TSS40832,TSS47631,TSS47740,TSS64934	19	7	6	6	19	NA	NA	NA	14.8242	3.98406	OK
P42704	ENSG00000138095	LRPPRC	TSS104821,TSS122694,TSS140641,TSS150127,TSS157255,TSS168048,TSS32195,TSS80205,TSS88809	169	64	63	42	70	61	7	31	15.1826	4.01637	OK
P42765	ENSG00000167315	ACAA2	TSS14106,TSS146379,TSS169680,TSS32155,TSS50141,TSS73436	46	13	16	17	12	26	NA	8	23.7226	4.62776	OK
P42766	ENSG00000136942	RPL35	TSS129914,TSS173020,TSS20761,TSS3407,TSS60237	14	4	4	6	6	2	6	NA	806.194	9.65677	OK
P42768	ENSG00000015285	WAS	TSS105649,TSS16049,TSS162436,TSS18465,TSS24823,TSS33542,TSS469	23	5	11	7	1	8	14	NA	24.8795	4.69374	OK
P42785	ENSG00000137509	PRCP	TSS127332,TSS129450,TSS1446,TSS15029,TSS151213,TSS157095,TSS170639,TSS180372,TSS189283,TSS23730,TSS30757,TSS3773,TSS38922,TSS38923,TSS53604,TSS61983,TSS61990,TSS86565,TSS98713	13	4	7	2	NA	8	5	NA	15.3045	4.0272	OK
P42858	ENSG00000197386	HTT	TSS119525,TSS144253,TSS1497,TSS163536,TSS170056,TSS177565,TSS183322,TSS39935,TSS89309,TSS95778,TSS96865	60	23	32	5	1	18	41	NA	13.4594	3.85394	OK
P42898	ENSG00000177000	MTHFR	TSS101550,TSS125989,TSS134872,TSS149409,TSS65174,TSS79652,TSS8015	7	2	3	2	NA	NA	7	NA	5.14243	2.61881	OK
P43007	ENSG00000115902	SLC1A4	TSS132137,TSS5825,TSS77871,TSS95709	22	6	9	7	6	5	8	3	34.0956	5.13322	OK
P43034	ENSG00000007168	PAFAH1B1	TSS102071,TSS103069,TSS142890,TSS142893,TSS154171,TSS156622,TSS174675,TSS183636,TSS4078,TSS67167,TSS84798,TSS88878,TSS96629	20	7	5	8	7	NA	13	NA	16.037	4.0906	OK
P43246	ENSG00000095002	MSH2	TSS130815,TSS177217,TSS19964,TSS54346,TSS55985	122	53	43	26	68	20	34	0	10.4333	3.51517	OK
P43304	ENSG00000115159	GPD2	TSS12851,TSS141696,TSS153703,TSS1595,TSS31217,TSS38338,TSS45151,TSS58812,TSS71272,TSS77616,TSS87033	17	4	7	6	6	4	NA	7	4.23577	2.3884	OK
P43307	ENSG00000124783	SSR1	TSS135086,TSS146652,TSS159410,TSS183009,TSS26632,TSS44631,TSS49253,TSS79244,TSS80854,TSS80857	10	2	3	5	4	5	NA	1	31.5209	5.0233	OK
P43378	ENSG00000169410	PTPN9	TSS120360,TSS149570,TSS153037,TSS51307,TSS73355	9	2	3	4	NA	7	2	NA	9.37088	3.37447	OK
P43405	ENSG00000165025	SYK	TSS145638,TSS151834,TSS79478,TSS88317	34	12	12	10	3	5	26	NA	20.8177	4.44743	OK
P43487	ENSG00000099901	RANBP1	TSS140071,TSS142920,TSS143977,TSS146630,TSS164899,TSS166153,TSS179068,TSS180664,TSS181346,TSS185800,TSS187251,TSS54224	21	6	6	9	NA	6	15	NA	82.8439	6.38963	OK
P43490	ENSG00000105835	NAMPT	TSS117308,TSS118870,TSS151463,TSS156951,TSS156952,TSS158748,TSS175274,TSS185748,TSS29500,TSS70115	47	14	16	17	NA	7	40	NA	25.9168	4.75044	OK
P43686	ENSG00000013275	PSMC4	TSS126951,TSS23376,TSS41367,TSS77981,TSS99829	34	11	13	10	5	5	24	NA	25.9191	4.75056	OK
P43897	ENSG00000123297	TSFM	TSS102175,TSS12135,TSS153024,TSS154816,TSS167524,TSS171196,TSS30217,TSS4898	16	7	4	5	NA	16	NA	NA	11.0947	3.5963	OK
P45880	ENSG00000165637	VDAC2	TSS102826,TSS123323,TSS131475,TSS146386,TSS149448,TSS15230,TSS159550,TSS190354,TSS39635,TSS6333,TSS68496,TSS77141,TSS77143,TSS95560	50	14	15	21	18	16	NA	16	74.5682	6.23971	OK
P45973	ENSG00000094916	CBX5	TSS169119,TSS177115,TSS35935,TSS40021,TSS83802	10	3	2	5	7	2	NA	1	16.9716	4.16765	OK
P45974	ENSG00000111667	USP5	TSS108928,TSS125035,TSS15241,TSS169868,TSS170230,TSS19680,TSS63689	53	17	22	14	NA	9	44	NA	29.3851	4.92529	OK
P45984	ENSG00000050748	MAPK9	TSS119546,TSS121823,TSS156425,TSS157963,TSS157966,TSS159099,TSS194912,TSS23837,TSS35057,TSS35060,TSS61707	4	NA	4	NA	NA	NA	4	NA	8.76151	3.2871	OK
P45985	ENSG00000065559	MAP2K4	TSS151078,TSS159548,TSS184652,TSS187164,TSS20975,TSS22006,TSS24741,TSS3007,TSS3008,TSS30230,TSS48922,TSS62496	5	NA	2	3	NA	NA	5	NA	2.62322	1.85727	OK
P46013	ENSG00000148773	MKI67	TSS103109,TSS109161,TSS116405,TSS18599,TSS82999	67	24	22	21	67	NA	NA	NA	20.115	4.4002	OK
P46060	ENSG00000100401	RANGAP1	TSS112411,TSS116664,TSS14160,TSS180382,TSS2704,TSS38663,TSS47638,TSS8103	71	19	27	25	21	13	34	3	31.408	5.01828	OK
P46063	ENSG00000004700	RECQL	TSS114059,TSS114063,TSS128205,TSS93016,TSS95093,TSS98547	69	26	24	19	46	5	17	1	8.20846	3.20296	OK
P46087	ENSG00000111641	NOP2	TSS101553,TSS11028,TSS11030,TSS11031,TSS111138,TSS128037,TSS131215,TSS185037,TSS1956,TSS20163,TSS2338,TSS24239,TSS29053,TSS29054,TSS29061,TSS32699,TSS50651,TSS64992,TSS64993,TSS93440,TSS97083	57	21	19	17	57	NA	NA	NA	16.4571	4.12574	OK
P46108	ENSG00000167193	CRK	TSS111971,TSS123338,TSS33525,TSS79286	24	7	5	12	NA	NA	24	NA	4.20399	2.37962	OK
P46109	ENSG00000099942	CRKL	TSS121371,TSS175825	29	8	9	12	1	4	24	NA	13.554	3.86334	OK
P46199	ENSG00000085760	MTIF2	TSS144847,TSS161308,TSS169477,TSS177688,TSS179866,TSS182066,TSS185177,TSS18912,TSS57901,TSS72537,TSS90934	5	4	1	NA	5	NA	NA	0	8.57236	3.25887	OK
P46379	ENSG00000204463	BAG6	TSS128166,TSS134608,TSS13849,TSS152720,TSS16252,TSS166711,TSS166998,TSS168906,TSS17690,TSS177510,TSS182964,TSS189532,TSS192002,TSS193532,TSS21180,TSS29076,TSS29077,TSS37720,TSS48988,TSS52785,TSS54181,TSS54238,TSS55771,TSS87733,TSS97484,TSS97556,TSS98860,TSS98866	17	8	7	2	NA	3	14	NA	53.5173	5.76864	OK
P46459	ENSG00000073969	NSF	TSS129239,TSS131823,TSS162457,TSS169392,TSS50859,TSS56800,TSS56801,TSS72523,TSS89063	56	17	19	20	26	17	3	10	7.12888	3.02306	OK
P46527	ENSG00000111276	CDKN1B	TSS15644,TSS161989,TSS38943,TSS78020	3	NA	2	1	NA	1	2	NA	5.17516	2.62648	OK
P46734	ENSG00000034152	MAP2K3	TSS109355,TSS3824,TSS43651,TSS48970,TSS5363,TSS56181,TSS70302,TSS91221	23	7	5	11	1	7	15	NA	19.5327	4.35985	OK
P46736	ENSG00000185515	BRCC3	TSS107678,TSS111413,TSS155002,TSS188161,TSS35404,TSS45883,TSS50145,TSS82785	13	6	4	3	3	NA	10	NA	5.03547	2.59347	OK
P46776	ENSG00000166441	RPL27A	TSS135354,TSS136791,TSS139941,TSS141568,TSS141570,TSS141573,TSS157864,TSS186949,TSS27303	28	7	10	11	9	6	10	3	1575.73	10.6227	OK
P46777	ENSG00000122406	RPL5	TSS116167,TSS12814,TSS13483,TSS35510,TSS85858	93	31	28	34	36	18	36	3	940.9	9.87943	OK
P46778	ENSG00000122026	RPL21	TSS139633,TSS143427,TSS152424,TSS176140,TSS189730,TSS195218,TSS46143,TSS86237,TSS89880	20	7	2	11	8	1	11	NA	321.161	8.33164	OK
P46779	ENSG00000108107	RPL28	TSS113003,TSS116360,TSS195278,TSS195280,TSS195281,TSS35409,TSS61821,TSS77106,TSS83560	10	4	1	5	5	2	3	NA	1510.53	10.5618	OK
P46781	ENSG00000170889	RPS9	TSS125754,TSS161556,TSS162044,TSS170699,TSS38995,TSS51003,TSS74747,TSS93595,TSS93596	60	20	16	24	21	14	23	2	881.529	9.7855	OK
P46782	ENSG00000083845	RPS5	TSS102623,TSS110607,TSS128486,TSS128487,TSS20022,TSS26571,TSS39473,TSS47139	24	7	7	10	9	3	11	1	1031.69	10.0122	OK
P46783	ENSG00000124614	RPS10	TSS10715,TSS126694,TSS164768,TSS25635,TSS40385,TSS61625	29	10	8	11	9	5	12	3	879.329	9.7819	OK
P46926	ENSG00000113552	GNPDA1	TSS125894,TSS13836,TSS155633,TSS158125,TSS168401,TSS168402,TSS168403,TSS183133,TSS92455	35	9	12	14	NA	1	34	NA	6.20703	2.8494	OK
P46934	ENSG00000069869	NEDD4	TSS105198,TSS11094,TSS115155,TSS129779,TSS167581,TSS16984,TSS194790,TSS34996,TSS45605,TSS56066,TSS56524	11	NA	11	NA	NA	NA	11	NA	2.28253	1.71481	OK
P46940	ENSG00000140575	IQGAP1	TSS113015,TSS121141,TSS121555,TSS137444,TSS144082,TSS15167,TSS160762,TSS162271,TSS27092,TSS28301,TSS44622,TSS49071,TSS51830,TSS53830,TSS70012,TSS88587,TSS89462	106	39	51	16	1	28	77	0	22.6765	4.56538	OK
P46976	ENSG00000163754	GYG1	TSS1006,TSS103504,TSS106518,TSS109566,TSS120784,TSS143502,TSS189402,TSS21316,TSS73580,TSS82130,TSS91532,TSS91534,TSS97149	3	NA	3	NA	NA	NA	3	NA	31.2214	5.00995	OK
P46977	ENSG00000134910	STT3A	TSS104389,TSS129619,TSS130315,TSS132933,TSS146552,TSS154875,TSS16713,TSS170811,TSS185325,TSS187392,TSS39091,TSS40170,TSS46648,TSS63314,TSS63544,TSS93698	33	11	10	12	15	4	NA	14	21.2361	4.47483	OK
P47224	ENSG00000183155	RABIF	TSS55141	4	NA	2	2	NA	NA	4	NA	2.41714	1.77279	OK
P47755	ENSG00000198898	CAPZA2	TSS145193,TSS157892,TSS189371,TSS193720,TSS31309,TSS58424,TSS67287,TSS80284,TSS85611,TSS85618,TSS85619	34	11	10	13	8	9	17	NA	17.7464	4.22854	OK
P47756	ENSG00000077549	CAPZB	TSS118671,TSS128850,TSS133040,TSS133042,TSS14590,TSS16158,TSS165608,TSS174866,TSS28212,TSS3638,TSS64135	89	20	29	40	13	21	54	1	53.2275	5.76095	OK
P47897	ENSG00000172053	QARS	TSS100899,TSS103264,TSS110435,TSS115076,TSS116847,TSS118856,TSS127640,TSS128239,TSS136859,TSS137109,TSS147643,TSS150017,TSS161901,TSS174824,TSS182773,TSS193473,TSS52584,TSS5629,TSS61617,TSS63558,TSS70634,TSS84767,TSS92437	97	28	28	41	29	NA	68	NA	151.111	7.24898	OK
P47914	ENSG00000162244	RPL29	TSS102874,TSS102919,TSS164545,TSS168294,TSS183186,TSS30302,TSS45256,TSS84528	16	6	5	5	6	3	4	3	954.195	9.89965	OK
P47974	ENSG00000152518	ZFP36L2	TSS136154	2	1	1	NA	NA	NA	2	NA	5.36968	2.67122	OK
P47985	ENSG00000169021	UQCRFS1	TSS175116	18	4	6	8	1	9	NA	8	38.2277	5.2938	OK
P48047	ENSG00000241837	ATP5O	TSS152907,TSS167860,TSS179603,TSS183993,TSS26849,TSS35214,TSS44820,TSS59082,TSS62818	36	9	8	19	11	5	4	16	98.7708	6.64055	OK
P48059	ENSG00000169756	LIMS1	TSS126503,TSS135551,TSS152013,TSS153993,TSS154824,TSS173780,TSS174430,TSS186299,TSS3168,TSS37888,TSS41684,TSS43451,TSS54305,TSS54851,TSS63296,TSS64910	9	3	2	4	3	3	2	1	12.9578	3.803	OK
P48147	ENSG00000085377	PREP	TSS31892,TSS40100	41	14	14	13	NA	NA	41	NA	7.15065	3.02692	OK
P48200	ENSG00000136381	IREB2	TSS101585,TSS147436,TSS185359,TSS40922,TSS5034,TSS52513,TSS78851,TSS86817,TSS89011,TSS94187	5	1	3	1	NA	NA	5	NA	7.46724	3.08189	OK
P48380	ENSG00000080298	RFX3	TSS104772,TSS114937,TSS122585,TSS128720,TSS194372,TSS38655,TSS43534,TSS61516,TSS72867	3	1	2	NA	3	NA	NA	NA	1.55875	1.35544	OK
P48382	ENSG00000143390	RFX5	TSS107426,TSS123778,TSS127824,TSS138784,TSS141683,TSS161541,TSS162167,TSS185580,TSS20494,TSS2533,TSS37475,TSS37894,TSS45419,TSS48563,TSS69310,TSS72908,TSS73564,TSS89299,TSS89300,TSS92243	29	11	9	9	29	NA	NA	NA	28.008	4.85838	OK
P48426	ENSG00000150867	PIP4K2A	TSS176242,TSS2880,TSS37456,TSS67489,TSS70945,TSS88547	16	5	6	5	3	6	7	NA	19.9459	4.3886	OK
P48444	ENSG00000095139	ARCN1	TSS135273,TSS141669,TSS178202,TSS934	86	29	31	26	29	35	20	2	30.6038	4.98203	OK
P48449	ENSG00000160285	LSS	TSS103985,TSS11630,TSS186244,TSS29394,TSS61806,TSS66646,TSS67319,TSS85655,TSS85659,TSS89134	37	14	16	7	3	34	NA	NA	18.1263	4.25749	OK
P48506	ENSG00000001084	GCLC	TSS116362,TSS14255,TSS157360,TSS171412,TSS176596,TSS24274,TSS29122,TSS40103,TSS49658,TSS71132,TSS73202,TSS7879	17	6	5	6	NA	NA	17	NA	5.43501	2.68594	OK
P48507	ENSG00000023909	GCLM	TSS181211,TSS5511,TSS83168	11	2	4	5	NA	3	8	NA	3.91759	2.29795	OK
P48553	ENSG00000160218	TRAPPC10	TSS156714,TSS166631,TSS182627,TSS188813,TSS191475,TSS31363,TSS64559,TSS75462,TSS77399,TSS91908,TSS9654	1	NA	1	NA	NA	NA	1	NA	6.86568	2.97557	OK
P48556	ENSG00000099341	PSMD8	TSS111384,TSS174503,TSS184282,TSS185142,TSS37349,TSS62821,TSS66922,TSS70884,TSS8818	22	6	6	10	0	9	13	NA	75.9464	6.26578	OK
P48634	ENSG00000204469	PRRC2A	TSS110467,TSS116552,TSS161206,TSS164077,TSS167074,TSS176040,TSS193552,TSS27651,TSS41597,TSS45014,TSS45601,TSS74122,TSS8700,TSS95595	19	5	6	8	15	0	4	NA	44.4787	5.50712	OK
P48637	ENSG00000100983	GSS	TSS109808,TSS14038,TSS181282	25	7	9	9	NA	2	23	NA	22.0321	4.52557	OK
P48643	ENSG00000150753	CCT5	TSS107320,TSS12087,TSS134875,TSS138410,TSS152956,TSS152981,TSS172043,TSS174694,TSS176023,TSS188721,TSS87908,TSS98041	180	44	62	74	6	29	145	NA	94.2536	6.5737	OK
P48651	ENSG00000156471	PTDSS1	TSS101700,TSS132300,TSS194834,TSS41854,TSS45005,TSS46910	2	NA	2	NA	2	NA	NA	NA	119.477	6.91261	OK
P48723	ENSG00000155304	HSPA13	TSS101447,TSS126505,TSS140260	24	8	7	9	NA	24	NA	NA	13.3712	3.84511	OK
P48729	ENSG00000113712	CSNK1A1	TSS102815,TSS112663,TSS140901,TSS156747,TSS158848,TSS159346,TSS165252,TSS43753,TSS97811,TSS98497	18	8	5	5	10	NA	8	NA	42.0717	5.42867	OK
P48730	ENSG00000141551	CSNK1D	TSS10353,TSS105268,TSS105270,TSS105979,TSS106911,TSS112440,TSS116654,TSS118297,TSS123079,TSS131889,TSS132335,TSS135695,TSS14225,TSS146094,TSS163696,TSS169407,TSS195030,TSS22701,TSS38698,TSS40672,TSS59090,TSS83779,TSS89038,TSS90136,TSS94171	6	2	3	1	6	NA	NA	NA	17.0693	4.17547	OK
P48735	ENSG00000182054	IDH2	TSS138487,TSS138492,TSS68253,TSS84328	75	31	22	22	13	41	12	9	8.21955	3.2047	OK
P48736	ENSG00000105851	PIK3CG	TSS103803,TSS110902,TSS125303,TSS139544,TSS182489	7	3	4	NA	1	NA	6	NA	3.92578	2.30035	OK
P48739	ENSG00000180957	PITPNB	TSS101772,TSS103717,TSS117302,TSS119588,TSS119590,TSS124070,TSS14791,TSS158152,TSS188812,TSS47119	41	13	17	11	NA	2	39	NA	13.5701	3.86494	OK
P48960	ENSG00000123146	CD97	TSS123048,TSS128263,TSS141041,TSS159231,TSS177569,TSS18074,TSS38606,TSS40637,TSS47055,TSS53111,TSS94122,TSS95625	4	2	2	NA	2	2	NA	NA	12.1409	3.71599	OK
P49005	ENSG00000106628	POLD2	TSS106264,TSS108009,TSS117567,TSS117570,TSS135549,TSS143919,TSS149950,TSS152966,TSS167330,TSS23427,TSS29264,TSS29884,TSS64248,TSS65199,TSS65668,TSS99643,TSS99774	22	7	8	7	3	3	16	NA	136.655	7.10491	OK
P49006	ENSG00000175130	MARCKSL1	TSS168865	7	3	2	2	1	3	3	NA	27.1024	4.81262	OK
P49023	ENSG00000089159	PXN	TSS104347,TSS1111,TSS136140,TSS136141,TSS144961,TSS156822,TSS161013,TSS193766,TSS28632,TSS33924,TSS38301,TSS51877,TSS65766,TSS68082,TSS69975,TSS87655,TSS94940,TSS97522	1	NA	NA	1	NA	NA	1	NA	5.35738	2.66843	OK
P49069	ENSG00000164615	CAMLG	TSS36536,TSS95309	2	1	NA	1	2	NA	NA	NA	24.6551	4.68117	OK
P49116	ENSG00000177463	NR2C2	TSS103202,TSS104480,TSS130405,TSS170975,TSS3909,TSS39888,TSS44809,TSS58115,TSS75360,TSS79257,TSS86742	12	4	3	5	12	NA	NA	NA	3.68042	2.22664	OK
P49137	ENSG00000162889	MAPKAPK2	TSS103796,TSS118538,TSS152639,TSS45441	12	4	7	1	2	NA	10	NA	13.366	3.84459	OK
P49189	ENSG00000143149	ALDH9A1	TSS12647,TSS15127,TSS156139,TSS157224,TSS159689,TSS190866	36	10	16	10	NA	20	15	1	11.9927	3.69963	OK
P49207	ENSG00000109475	RPL34	TSS146435,TSS146437,TSS164960,TSS177885,TSS37953,TSS37956,TSS79379	6	2	3	1	4	NA	2	NA	784.862	9.61813	OK
P49247	ENSG00000153574	RPIA	TSS58346	46	14	14	18	NA	10	36	NA	9.80908	3.43417	OK
P49257	ENSG00000074695	LMAN1	TSS117925,TSS139531,TSS2552,TSS36178,TSS8259	19	5	7	7	6	6	NA	7	6.89481	2.9809	OK
P49321	ENSG00000132780	NASP	TSS101663,TSS122546,TSS133662,TSS144509,TSS144520,TSS150883,TSS189084,TSS23948,TSS23949,TSS23951,TSS50427,TSS56907,TSS59977,TSS59978,TSS59979,TSS99822	92	38	21	33	NA	12	80	NA	66.2151	6.07071	OK
P49327	ENSG00000169710	FASN	TSS174729,TSS190796,TSS33217,TSS46053,TSS90013,TSS94365	139	54	67	18	NA	21	118	NA	38.2983	5.29639	OK
P49336	ENSG00000132964	CDK8	TSS15119,TSS151984,TSS30639,TSS79534,TSS8148,TSS96644	1	1	NA	NA	NA	NA	1	NA	4.38802	2.42976	OK
P49354	ENSG00000168522	FNTA	TSS112116,TSS125904,TSS126896,TSS128303,TSS136712,TSS159384,TSS163254,TSS163255,TSS163256,TSS190455,TSS22228,TSS26608,TSS4223,TSS77660,TSS95969	6	2	1	3	NA	NA	6	NA	25.2557	4.71456	OK
P49366	ENSG00000095059	DHPS	TSS104267,TSS105437,TSS122640,TSS126444,TSS13756,TSS139971,TSS144522,TSS149073,TSS153992,TSS167387,TSS169691,TSS17403,TSS175418,TSS179783,TSS185974,TSS22872,TSS22875,TSS38748,TSS46711,TSS77865,TSS8349,TSS93485	5	1	2	2	NA	NA	5	NA	50.0673	5.67433	OK
P49368	ENSG00000163468	CCT3	TSS139156,TSS157350,TSS157355,TSS158675,TSS162458,TSS175651,TSS186423,TSS194275,TSS21472,TSS33916,TSS52407,TSS68131,TSS6952,TSS70535,TSS86475	129	38	50	41	9	29	91	NA	78.1672	6.30683	OK
P49406	ENSG00000115364	MRPL19	TSS122842,TSS133545,TSS162134,TSS32355,TSS52654,TSS89157	10	3	3	4	4	5	NA	1	8.0091	3.17138	OK
P49411	ENSG00000178952	TUFM	TSS117103,TSS140345,TSS170684,TSS72922	120	46	37	37	33	53	20	14	79.6061	6.33282	OK
P49427	ENSG00000099804	CDC34	TSS115716,TSS137366,TSS171566,TSS28457,TSS36785,TSS61925,TSS66002,TSS90609	2	1	1	NA	NA	NA	2	NA	22.4159	4.54942	OK
P49441	ENSG00000151689	INPP1	TSS104756,TSS107252,TSS109658,TSS124927,TSS137223,TSS163813,TSS17139,TSS175925,TSS18227,TSS27165,TSS60677,TSS67040,TSS85104,TSS94267,TSS97289	2	NA	1	1	NA	NA	2	NA	1.30454	1.20448	OK
P49454	ENSG00000117724	CENPF	TSS161248,TSS73778,TSS78591,TSS86611	3	2	1	NA	3	NA	NA	NA	20.7759	4.44466	OK
P49458	ENSG00000143742	SRP9	TSS153060,TSS71759,TSS71764	13	5	3	5	5	3	4	1	85.8603	6.44063	OK
P49459	ENSG00000077721	UBE2A	TSS104762,TSS134485,TSS176083,TSS26954	1	NA	1	NA	1	NA	NA	NA	15.3901	4.03475	OK
P49585	ENSG00000161217	PCYT1A	TSS121697,TSS12861,TSS132089,TSS135598,TSS141748,TSS168395,TSS175518,TSS2675,TSS27356,TSS38629,TSS41160,TSS41596,TSS54695,TSS59631,TSS9798	19	6	4	9	NA	9	10	NA	5.54345	2.71005	OK
P49588	ENSG00000090861	AARS	TSS109583,TSS124604,TSS126703,TSS148344,TSS162013,TSS52885,TSS55860	96	21	30	45	NA	6	90	NA	89.2026	6.4951	OK
P49589	ENSG00000110619	CARS	TSS101639,TSS119470,TSS155539,TSS167415,TSS16910,TSS185565,TSS192471,TSS42984,TSS43345,TSS64937,TSS64943,TSS7794,TSS83215	55	19	19	17	9	6	40	NA	25.7029	4.73892	OK
P49590	ENSG00000112855	HARS2	TSS120693,TSS129513,TSS142876,TSS142882,TSS175106,TSS175107,TSS176167,TSS193731,TSS33895,TSS69942,TSS69944,TSS74357,TSS88820	12	3	4	5	NA	12	NA	NA	3.65108	2.21757	OK
P49591	ENSG00000031698	SARS	TSS115850,TSS139033,TSS188718,TSS33379,TSS40549,TSS77469	49	15	16	18	NA	4	45	NA	101.39	6.67793	OK
P49641	ENSG00000196547	MAN2A2	TSS10255,TSS103991,TSS1160,TSS11972,TSS12227,TSS126588,TSS13141,TSS139375,TSS144312,TSS144979,TSS150038,TSS151374,TSS152860,TSS160423,TSS16092,TSS18452,TSS185068,TSS190891,TSS191726,TSS26963,TSS3717,TSS3796,TSS40314,TSS40980,TSS44564,TSS54705,TSS57079,TSS76714,TSS83282	1	1	NA	NA	NA	NA	1	NA	2.15579	1.658	OK
P49642	ENSG00000198056	PRIM1	TSS103769,TSS104449,TSS104711,TSS121563,TSS164848,TSS170344,TSS31135,TSS85430	13	3	4	6	NA	3	10	NA	14.0085	3.90771	OK
P49643	ENSG00000146143	PRIM2	TSS66212,TSS73584,TSS80254,TSS80257,TSS88404,TSS97038	35	11	12	12	5	11	19	NA	8.32315	3.22082	OK
P49662	ENSG00000196954	CASP4	TSS107127,TSS113651,TSS113655,TSS121863,TSS125349,TSS13384,TSS157134,TSS165328,TSS167187,TSS29888,TSS33772,TSS50032,TSS74522	1	1	NA	NA	NA	1	NA	NA	10.3039	3.49875	OK
P49674	ENSG00000213923	CSNK1E	TSS100320,TSS109358,TSS131598,TSS132740,TSS149046,TSS150070,TSS163,TSS16345,TSS28330,TSS33775,TSS77229,TSS86225,TSS90590,TSS90592,TSS94339	5	2	3	NA	5	NA	NA	NA	46.0899	5.55735	OK
P49721	ENSG00000126067	PSMB2	TSS152030	27	8	7	12	2	7	18	NA	26.9702	4.80582	OK
P49736	ENSG00000073111	MCM2	TSS112794,TSS122929,TSS125545,TSS13410,TSS192075,TSS64756,TSS77006,TSS87254,TSS89149	91	37	41	13	26	23	42	0	23.2315	4.59881	OK
P49748	ENSG00000072778	ACADVL	TSS104873,TSS111405,TSS11365,TSS115783,TSS119756,TSS130195,TSS133649,TSS133653,TSS13406,TSS137800,TSS14385,TSS150643,TSS151768,TSS164679,TSS167482,TSS169993,TSS171871,TSS176633,TSS191945,TSS195422,TSS20481,TSS20856,TSS21693,TSS28948,TSS28949,TSS40754,TSS41325,TSS5990,TSS60761,TSS91141,TSS93416,TSS94259,TSS954,TSS95871	75	23	32	20	27	34	NA	14	19.3802	4.3491	OK
P49750	ENSG00000119596	YLPM1	TSS124668,TSS161857,TSS184884,TSS189679,TSS33951,TSS56053,TSS83265	10	4	3	3	10	NA	NA	NA	14.4935	3.95359	OK
P49753	ENSG00000119673	ACOT2	TSS191992,TSS49247,TSS77570	13	5	6	2	NA	13	NA	NA	2.89538	1.96176	OK
P49755	ENSG00000170348	TMED10	TSS142470,TSS145020,TSS160678,TSS179079,TSS63648,TSS84240	24	6	5	13	8	5	2	9	62.0046	5.97739	OK
P49756	ENSG00000119707	RBM25	TSS102501,TSS112697,TSS145037,TSS28716,TSS40762,TSS58777,TSS58778,TSS58779,TSS59437,TSS74294,TSS76959,TSS76960,TSS87758	26	13	9	4	26	NA	NA	NA	9.11102	3.33786	OK
P49757	ENSG00000133961	NUMB	TSS103199,TSS108772,TSS109423,TSS109732,TSS121148,TSS126580,TSS145607,TSS145944,TSS158942,TSS162924,TSS163895,TSS171371,TSS179990,TSS21899,TSS21900,TSS21905,TSS22258,TSS23868,TSS2664,TSS3075,TSS3877,TSS52746,TSS92445	1	NA	NA	1	1	NA	NA	NA	21.0859	4.46505	OK
P49760	ENSG00000176444	CLK2	TSS106307,TSS108561,TSS112649,TSS140995,TSS15171,TSS155579,TSS158456,TSS169121	4	2	2	NA	4	NA	NA	NA	18.1539	4.25957	OK
P49761	ENSG00000179335	CLK3	TSS113908,TSS125292,TSS125295,TSS137617,TSS146275,TSS149945,TSS151294,TSS15894,TSS173672,TSS185173,TSS18592,TSS18595,TSS28188,TSS31971,TSS41453,TSS5109,TSS52794,TSS614,TSS64817,TSS7402,TSS86340,TSS89329,TSS90145,TSS9206,TSS93165,TSS9698,TSS9702	5	2	3	NA	5	NA	NA	NA	34.3905	5.14529	OK
P49768	ENSG00000080815	PSEN1	TSS10364,TSS107594,TSS117801,TSS133081,TSS159408,TSS167671,TSS171110,TSS178466,TSS188025,TSS19153,TSS24597,TSS28371,TSS28372,TSS28373,TSS46345,TSS46346,TSS46347,TSS76745,TSS79891,TSS93526	1	NA	NA	1	NA	NA	NA	1	6.25277	2.85853	OK
P49770	ENSG00000119718	EIF2B2	TSS109834,TSS162597,TSS287,TSS39534,TSS49768,TSS75755,TSS85865	22	8	7	7	2	2	18	NA	10.8247	3.56373	OK
P49773	ENSG00000169567	HINT1	TSS106399,TSS121209,TSS121663,TSS13170,TSS172221,TSS67195,TSS69810,TSS79523,TSS88180,TSS93216	8	2	2	4	NA	NA	8	NA	198.783	7.64229	OK
P49790	ENSG00000124789	NUP153	TSS148478,TSS76225	29	10	12	7	10	7	12	NA	9.8404	3.43835	OK
P49792	ENSG00000153201	RANBP2	TSS117033,TSS159166,TSS175144,TSS177545	16	4	6	6	NA	3	13	NA	5.59936	2.72233	OK
P49795	ENSG00000171700	RGS19	TSS102408,TSS137566,TSS15855,TSS43609	3	1	1	1	1	2	NA	NA	14.5492	3.95877	OK
P49796	ENSG00000138835	RGS3	TSS100809,TSS101083,TSS10316,TSS106865,TSS109564,TSS12218,TSS123716,TSS123767,TSS127192,TSS128748,TSS140805,TSS153726,TSS158597,TSS161745,TSS161845,TSS16605,TSS170076,TSS189812,TSS32577,TSS37285,TSS41370,TSS52190,TSS55130,TSS60162,TSS71472,TSS77034,TSS77804,TSS78389,TSS81582	3	NA	1	2	NA	NA	3	NA	7.553	3.09643	OK
P49815	ENSG00000103197	TSC2	TSS102147,TSS108080,TSS110887,TSS129649,TSS131032,TSS133170,TSS141916,TSS150024,TSS176588,TSS17968,TSS179952,TSS187436,TSS193329,TSS31973,TSS38757,TSS53879,TSS56784,TSS56785,TSS59489,TSS62991,TSS69849,TSS77593,TSS87355,TSS88953,TSS90945,TSS99962	8	1	7	NA	NA	NA	8	NA	15.6939	4.06125	OK
P49821	ENSG00000167792	NDUFV1	TSS103682,TSS117442,TSS175868,TSS182083,TSS23710,TSS3329,TSS33962,TSS35118,TSS54302,TSS61078,TSS67117,TSS72369,TSS72376,TSS90757,TSS90759,TSS92117,TSS96501	15	5	6	4	6	7	NA	2	62.6674	5.99248	OK
P49840	ENSG00000105723	GSK3A	TSS127142,TSS181313,TSS191315,TSS6042	7	2	2	3	NA	NA	7	NA	13.1586	3.82361	OK
P49841	ENSG00000082701	GSK3B	TSS12025,TSS164085,TSS70690,TSS94154	12	5	4	3	1	2	9	NA	3.89721	2.29196	OK
P49842	ENSG00000204344	STK19	TSS101878,TSS112240,TSS137662,TSS152265,TSS152266,TSS155745,TSS16343,TSS16802,TSS170074,TSS174041,TSS192714,TSS24745,TSS29485,TSS58344,TSS98658	1	1	NA	NA	1	NA	NA	NA	7.46245	3.08108	OK
P49848	ENSG00000106290	TAF6	TSS118894,TSS120253,TSS128431,TSS128445,TSS133147,TSS135653,TSS136896,TSS139035,TSS170851,TSS193375,TSS3339,TSS50569,TSS60687,TSS69227,TSS78864,TSS84089,TSS88529	18	6	6	6	18	NA	NA	NA	19.9814	4.39104	OK
P49902	ENSG00000076685	NT5C2	TSS111160,TSS120883,TSS132590,TSS143421,TSS159640,TSS159642,TSS160025,TSS18707,TSS71854,TSS75055,TSS87516,TSS87729,TSS94440	12	3	3	6	NA	NA	12	NA	25.9754	4.75357	OK
P49903	ENSG00000086475	SEPHS1	TSS111792,TSS114160,TSS145468,TSS165422,TSS193733,TSS96226	26	7	9	10	8	9	9	NA	49.1182	5.64726	OK
P49913	ENSG00000164047	CAMP	TSS12345,TSS181414	2	NA	1	1	NA	NA	NA	2	2.30634	1.72524	OK
P49914	ENSG00000136371	MTHFS	TSS185537,TSS20333,TSS24854,TSS66592	14	3	5	6	NA	9	5	NA	9.4403	3.38409	OK
P49915	ENSG00000163655	GMPS	TSS168801,TSS62224,TSS89943	100	31	23	46	6	20	74	NA	56.3866	5.84264	OK
P49916	ENSG00000005156	LIG3	TSS107168,TSS131680,TSS138987,TSS145214,TSS150803,TSS1629,TSS169078,TSS178059,TSS186967,TSS18764,TSS42267,TSS54730,TSS7268,TSS83503,TSS87375,TSS93132	78	24	21	33	78	NA	NA	NA	7.26152	3.04641	OK
P49959	ENSG00000020922	MRE11A	TSS14027,TSS141680,TSS159877,TSS159878,TSS18943,TSS36907,TSS70382,TSS85175,TSS85753,TSS946	49	22	16	11	37	2	10	NA	5.37976	2.6735	OK
P50053	ENSG00000138030	KHK	TSS10948,TSS131036,TSS151792,TSS166152,TSS79423,TSS79764	2	NA	1	1	NA	1	1	NA	8.20702	3.20273	OK
P50213	ENSG00000166411	IDH3A	TSS121670,TSS132013,TSS140412,TSS142,TSS162374,TSS163403,TSS163408,TSS163410,TSS174753,TSS181849,TSS181850,TSS22381,TSS40349,TSS43174,TSS4392,TSS6514,TSS87978,TSS87979	49	17	16	16	9	34	4	2	13.1407	3.82178	OK
P50336	ENSG00000143224	PPOX	TSS101061,TSS120668,TSS122354,TSS122355,TSS133558,TSS140310,TSS159569,TSS17612,TSS17618,TSS176819,TSS181305,TSS191312,TSS40785,TSS5114,TSS53601,TSS53605,TSS61938,TSS68560,TSS82402	15	5	5	5	1	14	NA	0	10.1244	3.47566	OK
P50395	ENSG00000057608	GDI2	TSS109941,TSS115288,TSS132381,TSS168699,TSS29770,TSS44277,TSS58108,TSS58111,TSS65384	106	35	34	37	NA	14	92	NA	76.3467	6.27327	OK
P50402	ENSG00000102119	EMD	TSS117995,TSS138379,TSS139558,TSS142149,TSS154633,TSS162460,TSS67257,TSS67659,TSS81790	18	5	4	9	10	3	NA	5	27.445	4.8301	OK
P50453	ENSG00000170542	SERPINB9	TSS92672	50	15	16	19	2	11	37	NA	9.14029	3.34203	OK
P50502	ENSG00000100380	ST13	TSS154067,TSS159165,TSS164372,TSS25856,TSS49177,TSS98459	36	10	14	12	1	14	21	NA	60.0631	5.93223	OK
P50542	ENSG00000139197	PEX5	TSS109221,TSS119232,TSS122986,TSS124160,TSS124658,TSS130963,TSS134155,TSS135508,TSS139539,TSS150734,TSS157126,TSS157754,TSS175448,TSS185027,TSS21262,TSS34788,TSS3657,TSS76286,TSS76843	4	1	NA	3	NA	NA	4	NA	28.5574	4.88545	OK
P50552	ENSG00000125753	VASP	TSS128698,TSS129339,TSS152534,TSS165464,TSS183858,TSS185545,TSS41893,TSS41897,TSS64100,TSS78097,TSS78101	2	NA	NA	2	NA	NA	2	NA	12.1632	3.71844	OK
P50570	ENSG00000079805	DNM2	TSS10805,TSS120838,TSS135372,TSS149729,TSS158161,TSS173329,TSS174775,TSS178039,TSS188450,TSS188630,TSS192668,TSS24574,TSS3328,TSS36500,TSS394,TSS4419,TSS51007,TSS60158,TSS75717,TSS95975,TSS9898	106	44	43	19	61	15	30	NA	35.8723	5.20447	OK
P50579	ENSG00000111142	METAP2	TSS163769,TSS194374,TSS23972,TSS23974,TSS41969,TSS41972,TSS47155,TSS75135,TSS83248,TSS96111	17	3	7	7	NA	2	15	NA	72.3322	6.19637	OK
P50613	ENSG00000134058	CDK7	TSS148794,TSS165758,TSS20460,TSS21085,TSS24763,TSS35378,TSS37392,TSS39098,TSS53400,TSS71497,TSS71498,TSS89909,TSS89912	15	7	3	5	9	4	2	NA	5.36223	2.66953	OK
P50748	ENSG00000184445	KNTC1	TSS106184,TSS139536,TSS154897,TSS156434,TSS160217,TSS34704,TSS44550,TSS45739,TSS56006,TSS56008,TSS61989,TSS77894,TSS86317,TSS88163	23	6	17	NA	NA	NA	23	NA	11.2454	3.61417	OK
P50749	ENSG00000101265	RASSF2	TSS134195,TSS142213,TSS42302	15	3	8	4	NA	2	13	NA	6.79208	2.96201	OK
P50750	ENSG00000136807	CDK9	TSS159895,TSS187000,TSS192554,TSS37853,TSS58901,TSS81596	37	12	12	13	13	10	14	NA	16.7406	4.14898	OK
P50851	ENSG00000198589	LRBA	TSS11353,TSS12437,TSS131356,TSS149766,TSS152360,TSS169229,TSS17422,TSS189027,TSS189126,TSS194111,TSS29440,TSS3897,TSS91660	41	14	26	1	NA	4	37	NA	10.3833	3.50885	OK
P50897	ENSG00000131238	PPT1	TSS11287,TSS116570,TSS133823,TSS172506,TSS173322,TSS62061,TSS62065,TSS74120	17	5	5	7	1	5	11	NA	18.2985	4.27042	OK
P50914	ENSG00000188846	RPL14	TSS104707,TSS113696,TSS15733,TSS182159,TSS29217,TSS68051,TSS78637,TSS80684,TSS86401	35	11	10	14	7	12	11	5	602.441	9.23707	OK
P50990	ENSG00000156261	CCT8	TSS10331,TSS11841,TSS119141,TSS127984,TSS146024,TSS161564,TSS23221,TSS29432,TSS49346,TSS63,TSS97345,TSS99018	246	74	56	116	14	38	194	0	101.4	6.67807	OK
P50991	ENSG00000115484	CCT4	TSS123346,TSS193218,TSS37174,TSS64410,TSS85473,TSS92901	120	38	43	39	8	24	88	NA	61.0046	5.9543	OK
P50995	ENSG00000122359	ANXA11	TSS105806,TSS12040,TSS128729,TSS159863,TSS48130,TSS68739,TSS71748,TSS72993,TSS90093	50	15	15	20	NA	11	39	NA	94.0224	6.5702	OK
P51003	ENSG00000090060	PAPOLA	TSS105632,TSS105680,TSS105817,TSS110959,TSS131591,TSS136554,TSS139166,TSS145756,TSS15146,TSS172428,TSS177506,TSS182312,TSS189384,TSS192950,TSS24757,TSS26697,TSS30421,TSS36587,TSS40991,TSS48053,TSS48513,TSS69165,TSS69167,TSS83145,TSS95406	43	14	16	13	8	6	29	NA	35.1952	5.17773	OK
P51114	ENSG00000114416	FXR1	TSS10161,TSS114798,TSS117922,TSS134933,TSS136040,TSS23137,TSS3091,TSS35346,TSS37665,TSS39071,TSS41139,TSS41140,TSS44688,TSS50742,TSS59171,TSS74281,TSS82612,TSS9431,TSS99520,TSS99795	36	16	13	7	31	3	2	NA	60.57	5.94416	OK
P51116	ENSG00000129245	FXR2	TSS112076,TSS117459,TSS117460,TSS121193,TSS145626,TSS192359,TSS47689	12	4	4	4	12	NA	NA	NA	5.19293	2.63062	OK
P51148	ENSG00000108774	RAB5C	TSS122804,TSS137509,TSS148771,TSS29622,TSS47512,TSS4999,TSS61384,TSS91209	72	25	19	28	14	17	28	13	26.223	4.76675	OK
P51149	ENSG00000075785	RAB7A	TSS10816,TSS125195,TSS154369,TSS162141,TSS175096	93	30	25	38	23	25	26	19	33.4115	5.10482	OK
P51151	ENSG00000123595	RAB9A	TSS11079,TSS34817	6	4	1	1	NA	2	3	1	5.40581	2.67938	OK
P51157	ENSG00000157869	RAB28	TSS104537,TSS108700,TSS153825,TSS194540,TSS72202	5	NA	2	3	NA	NA	5	NA	12.7658	3.78302	OK
P51159	ENSG00000069974	RAB27A	TSS127127,TSS163341,TSS168011,TSS187680,TSS190589,TSS3172,TSS48811,TSS6290,TSS69568,TSS72602,TSS91012,TSS92166	15	7	2	6	5	6	NA	4	6.43747	2.89481	OK
P51398	ENSG00000132676	DAP3	TSS100097,TSS100102,TSS117906,TSS121655,TSS139059,TSS139061,TSS140288,TSS145672,TSS164447,TSS173731,TSS179502,TSS182956,TSS191108,TSS22573,TSS29640,TSS33243,TSS70978,TSS73858,TSS73860,TSS77775,TSS92296,TSS92298	30	9	8	13	12	10	NA	8	40.4152	5.37209	OK
P51451	ENSG00000136573	BLK	TSS114769,TSS130320,TSS162923,TSS179209,TSS1800,TSS4783	3	NA	NA	3	NA	3	NA	NA	53.6932	5.77329	OK
P51530	ENSG00000138346	DNA2	TSS140242,TSS159779,TSS184536,TSS186820,TSS33314,TSS51279	3	NA	3	0	NA	NA	3	0	4.01209	2.32541	OK
P51531	ENSG00000080503	SMARCA2	TSS101172,TSS101174,TSS115324,TSS116336,TSS131682,TSS147488,TSS150065,TSS166204,TSS166433,TSS20383,TSS60302,TSS60782,TSS6738,TSS70165,TSS82109	11	6	5	NA	11	NA	NA	NA	7.64991	3.11269	OK
P51532	ENSG00000127616	SMARCA4	TSS101969,TSS103826,TSS111268,TSS124851,TSS141103,TSS14162,TSS143244,TSS16063,TSS173057,TSS173061,TSS24829,TSS35977,TSS39067,TSS44036,TSS48108,TSS71649,TSS75992,TSS82505	22	9	6	7	22	NA	NA	NA	132.102	7.05639	OK
P51553	ENSG00000067829	IDH3G	TSS14219,TSS173035,TSS173333,TSS173338,TSS178341,TSS47184,TSS60285,TSS63180,TSS65195,TSS78492	6	1	1	4	NA	6	NA	0	27.9371	4.85485	OK
P51570	ENSG00000108479	GALK1	TSS10261,TSS118649,TSS171203,TSS193751,TSS39110,TSS51614,TSS67247,TSS80528,TSS82410,TSS85578	15	5	4	6	NA	1	14	NA	22.9899	4.58436	OK
P51571	ENSG00000180879	SSR4	TSS129185,TSS135271,TSS135523,TSS163227,TSS171041,TSS18059,TSS31853,TSS35987,TSS45062,TSS54051,TSS54053,TSS59819	16	6	4	6	6	4	NA	6	114.749	6.85486	OK
P51572	ENSG00000185825	BCAP31	TSS133541,TSS136899,TSS146300,TSS16637,TSS25732,TSS38309,TSS80607,TSS86694	22	9	4	9	5	15	NA	2	25.069	4.70426	OK
P51580	ENSG00000137364	TPMT	TSS141755	6	0	3	3	NA	NA	6	NA	1.86597	1.51902	OK
P51608	ENSG00000169057	MECP2	TSS171522,TSS190212,TSS35756,TSS53976,TSS6091,TSS63374,TSS73486,TSS81031	20	8	5	7	19	NA	NA	1	5.59038	2.72036	OK
P51610	ENSG00000172534	HCFC1	TSS107476,TSS135577,TSS19046,TSS40992,TSS98270	118	53	46	19	106	1	9	2	25.3446	4.71944	OK
P51648	ENSG00000072210	ALDH3A2	TSS104225,TSS108355,TSS149295,TSS156416,TSS163371,TSS169707,TSS171602,TSS177954,TSS184662,TSS184731,TSS190289,TSS19303,TSS33501,TSS36654,TSS6397,TSS75206,TSS81614,TSS82422,TSS87629	17	6	6	5	5	12	NA	0	3.71209	2.23637	OK
P51649	ENSG00000112294	ALDH5A1	TSS36276,TSS41731,TSS50864,TSS74852,TSS93279	33	13	9	11	4	25	1	3	97.5522	6.62282	OK
P51659	ENSG00000133835	HSD17B4	TSS110067,TSS112375,TSS122245,TSS127899,TSS127901,TSS131445,TSS142574,TSS144216,TSS149742,TSS161035,TSS167221,TSS167700,TSS16935,TSS171563,TSS173734,TSS175544,TSS183449,TSS188311,TSS191882,TSS59255,TSS71949,TSS73645,TSS76024,TSS79146,TSS80839,TSS82864	86	32	28	26	32	53	1	NA	16.9077	4.16251	OK
P51665	ENSG00000103035	PSMD7	TSS120306,TSS120307,TSS136877,TSS174705,TSS22944,TSS55925	33	13	7	13	3	9	21	NA	41.3283	5.40355	OK
P51692	ENSG00000173757	STAT5B	TSS120755,TSS160276,TSS187033,TSS21036,TSS35943,TSS68256	15	4	6	5	NA	NA	15	NA	6.98343	2.99701	OK
P51784	ENSG00000102226	USP11	TSS108565,TSS159881,TSS178515,TSS192011,TSS195138,TSS25838,TSS34040,TSS37093,TSS39648,TSS59374,TSS74154,TSS99816	17	4	11	2	NA	1	16	NA	28.5276	4.88399	OK
P51809	ENSG00000124333	VAMP7	TSS100292,TSS100294,TSS118082,TSS118087,TSS136098,TSS191321	7	2	NA	5	4	2	1	NA	12.4393	3.74839	OK
P51812	ENSG00000177189	RPS6KA3	TSS100488,TSS103017,TSS116311,TSS168968,TSS188788,TSS26016,TSS42910,TSS56741,TSS62714	31	11	10	10	NA	2	29	NA	4.29308	2.40411	OK
P51858	ENSG00000143321	HDGF	TSS11643,TSS181624,TSS190529,TSS24698,TSS26821,TSS29613,TSS64236,TSS76551,TSS78761,TSS92876,TSS97314	31	8	10	13	4	15	12	NA	74.3285	6.23512	OK
P51946	ENSG00000134480	CCNH	TSS106426,TSS132246,TSS159828,TSS167385,TSS19274,TSS48320,TSS5155,TSS58371,TSS63687,TSS99752	6	1	3	2	4	NA	2	NA	11.9829	3.69854	OK
P51948	ENSG00000020426	MNAT1	TSS105382,TSS192110,TSS25124,TSS48870,TSS55195,TSS55196,TSS66882,TSS66884,TSS66886	2	2	NA	NA	2	NA	NA	NA	14.1867	3.92474	OK
P51956	ENSG00000136098	NEK3	TSS118248,TSS122082,TSS134620,TSS136486,TSS152046,TSS152723,TSS171422,TSS175941,TSS179457	1	NA	1	NA	NA	NA	1	NA	5.35216	2.66725	OK
P51965	ENSG00000170142	UBE2E1	TSS101058,TSS129916,TSS165462,TSS166148,TSS166149,TSS1757,TSS181053,TSS184744,TSS56063,TSS91866	9	1	2	6	NA	2	7	NA	60.3754	5.93959	OK
P51991	ENSG00000170144	HNRNPA3	TSS108626,TSS167386,TSS181652,TSS78834,TSS85025	58	18	18	22	44	6	5	3	96.7744	6.61138	OK
P52209	ENSG00000142657	PGD	TSS100768,TSS118598,TSS119243,TSS141857,TSS145582,TSS154903,TSS163869,TSS46782,TSS72419,TSS87255,TSS91688,TSS9987	52	15	18	19	NA	10	39	3	31.607	5.02711	OK
P52272	ENSG00000099783	HNRNPM	TSS10482,TSS111034,TSS128907,TSS146881,TSS146882,TSS146883,TSS147515,TSS160384,TSS163513,TSS165165,TSS169738,TSS178568,TSS185185,TSS27065,TSS52141,TSS89281	109	38	39	32	82	6	12	9	54.4235	5.79243	OK
P52292	ENSG00000182481	KPNA2	TSS139665,TSS150541,TSS162384,TSS162862,TSS21848,TSS52887,TSS78043	55	18	21	16	16	13	26	NA	80.5202	6.34909	OK
P52294	ENSG00000114030	KPNA1	TSS108905,TSS143693,TSS144756,TSS166762,TSS185338,TSS185339,TSS18853,TSS28069,TSS90903,TSS96127	13	6	6	1	4	2	7	NA	5.43713	2.68642	OK
P52298	ENSG00000114503	NCBP2	TSS123813,TSS128139,TSS131362,TSS133013,TSS180932,TSS183611,TSS187195,TSS33331,TSS41372,TSS77592,TSS81831,TSS95995	9	2	4	3	6	NA	3	NA	27.9505	4.85552	OK
P52306	ENSG00000138698	RAP1GDS1	TSS116241,TSS116242,TSS122628,TSS128731,TSS128734,TSS134183,TSS134185,TSS134188,TSS147658,TSS161279,TSS170497,TSS189109,TSS38248,TSS56279,TSS64936,TSS76049,TSS79899,TSS79900,TSS98445	51	9	17	25	NA	1	50	NA	20.8234	4.4478	OK
P52429	ENSG00000153933	DGKE	TSS109965,TSS131503,TSS175823,TSS34555,TSS77323,TSS87886	1	NA	1	NA	1	NA	NA	NA	2.12712	1.64483	OK
P52434	ENSG00000163882	POLR2H	TSS100192,TSS100205,TSS10386,TSS126248,TSS149266,TSS150264,TSS171367,TSS190093,TSS2911,TSS40776,TSS48391,TSS56262,TSS72460,TSS8353	17	6	3	8	2	1	14	NA	50.4606	5.6854	OK
P52435	ENSG00000005075	POLR2J	TSS44840,TSS62837	1	NA	NA	1	NA	NA	1	NA	34.631	5.15506	OK
P52565	ENSG00000141522	ARHGDIA	TSS104366,TSS104368,TSS105241,TSS126384,TSS143893,TSS176611,TSS184358,TSS192651,TSS195247,TSS195251,TSS195253,TSS47447,TSS71797,TSS99821	34	11	12	11	NA	5	27	2	91.4912	6.53124	OK
P52566	ENSG00000111348	ARHGDIB	TSS114197,TSS11925,TSS120427,TSS159839,TSS172429,TSS32966,TSS33280,TSS50940,TSS99132	45	14	13	18	1	3	39	2	239.762	7.91146	OK
P52594	ENSG00000173744	AGFG1	TSS10424,TSS10429,TSS147907,TSS160130,TSS178492,TSS21601,TSS95744	6	1	3	2	2	1	3	NA	10.8759	3.56996	OK
P52597	ENSG00000169813	HNRNPF	TSS111032,TSS144925,TSS156115,TSS176425,TSS195058,TSS75076,TSS87641	64	21	21	22	14	18	23	9	84.0106	6.40957	OK
P52630	ENSG00000170581	STAT2	TSS105447,TSS132752,TSS140112,TSS140811,TSS148948,TSS158973,TSS174177,TSS177316,TSS194523,TSS29746,TSS61844	8	2	6	NA	1	NA	7	NA	20.7671	4.44408	OK
P52655	ENSG00000165417	GTF2A1	TSS110402,TSS129016,TSS47650,TSS9695	6	2	2	2	NA	NA	6	NA	13.0946	3.81707	OK
P52657	ENSG00000140307	GTF2A2	TSS161027,TSS167905,TSS179461,TSS41089,TSS41777,TSS41780,TSS59115,TSS77318,TSS77322	1	NA	1	NA	NA	NA	1	NA	25.7755	4.74284	OK
P52701	ENSG00000116062	MSH6	TSS106627,TSS157589,TSS178828,TSS178835,TSS185286,TSS194504,TSS22398,TSS33992,TSS58449,TSS81855	76	29	30	17	29	22	25	NA	168.521	7.40532	OK
P52732	ENSG00000138160	KIF11	TSS115099	18	7	11	NA	NA	NA	18	NA	13.2592	3.83382	OK
P52735	ENSG00000160293	VAV2	TSS104002,TSS113805,TSS29125,TSS7137,TSS85676	13	4	4	5	NA	NA	13	NA	2.22091	1.68747	OK
P52756	ENSG00000003756	RBM5	TSS110874,TSS110938,TSS128843,TSS133319,TSS13645,TSS139466,TSS153615,TSS153977,TSS15667,TSS167027,TSS167342,TSS191819,TSS20611,TSS28063,TSS3048,TSS32477,TSS36547,TSS38398,TSS48444,TSS51668,TSS54624,TSS56428,TSS65606,TSS82638	18	9	6	3	18	NA	NA	NA	13.866	3.89394	OK
P52758	ENSG00000132541	HRSP12	TSS102109,TSS123721,TSS143316,TSS34829,TSS55072,TSS74721	9	3	2	4	NA	7	2	NA	3.074	2.02645	OK
P52788	ENSG00000102172	SMS	TSS103284,TSS178244,TSS180657,TSS71582,TSS93833	5	1	NA	4	NA	NA	5	NA	21.7658	4.5088	OK
P52789	ENSG00000159399	HK2	TSS123220,TSS39713,TSS68281	121	43	61	17	23	77	21	NA	33.8631	5.12363	OK
P52815	ENSG00000262814	MRPL12	TSS54196	27	8	9	10	8	9	4	6	43.0339	5.46054	OK
P52824	ENSG00000145214	DGKQ	TSS128762,TSS131817,TSS16477,TSS46853,TSS51155	1	NA	NA	1	NA	1	NA	NA	5.5633	2.71442	OK
P52888	ENSG00000172009	THOP1	TSS108358,TSS11051,TSS113769,TSS115950,TSS130268,TSS30528,TSS41423,TSS43963,TSS44874,TSS65015,TSS66912,TSS74546,TSS88456,TSS97033	33	11	12	10	NA	5	28	NA	24.6612	4.68152	OK
P52907	ENSG00000116489	CAPZA1	TSS132192,TSS150187,TSS15980,TSS178322,TSS187075,TSS70723	60	18	19	23	14	11	31	4	41.8881	5.42251	OK
P52948	ENSG00000110713	NUP98	TSS114245,TSS124470,TSS130433,TSS143318,TSS143319,TSS147015,TSS150453,TSS162200,TSS17516,TSS182299,TSS185966,TSS26560,TSS2769,TSS36680,TSS38637,TSS55667,TSS64785,TSS83414,TSS90477	0	0	NA	NA	0	NA	NA	NA	15.1394	4.01252	OK
P53007	ENSG00000100075	SLC25A1	TSS14577,TSS163718,TSS176902,TSS85466,TSS88785	8	2	2	4	3	2	NA	3	41.9591	5.42489	OK
P53041	ENSG00000011485	PPP5C	TSS1013,TSS101535,TSS116528,TSS125279,TSS131427,TSS140455,TSS146991,TSS17611,TSS177310,TSS181866,TSS193479,TSS35416,TSS37587,TSS41661,TSS43256	27	9	10	8	3	3	21	NA	29.0797	4.91072	OK
P53350	ENSG00000166851	PLK1	TSS1309,TSS135260,TSS146441,TSS164379,TSS167199,TSS171372,TSS47554,TSS66344,TSS79746	9	3	5	1	4	NA	5	NA	68.4392	6.11768	OK
P53365	ENSG00000132254	ARFIP2	TSS101973,TSS106821,TSS142723,TSS142724,TSS160925,TSS160927,TSS1974,TSS49191	20	7	6	7	NA	14	6	NA	12.5015	3.75505	OK
P53367	ENSG00000164144	ARFIP1	TSS114941,TSS131757,TSS132428,TSS141912,TSS149787,TSS150444,TSS168746,TSS26745,TSS41942,TSS42612,TSS80245	57	11	25	21	NA	28	29	NA	4.24706	2.39151	OK
P53384	ENSG00000103274	NUBP1	TSS101270,TSS11246,TSS119067,TSS137923,TSS18329,TSS66486,TSS71412,TSS7541	7	2	2	3	NA	NA	7	NA	5.55567	2.71274	OK
P53396	ENSG00000131473	ACLY	TSS137809,TSS15052,TSS174206,TSS188018,TSS190191,TSS47355,TSS73920,TSS83617,TSS90379	145	63	54	28	35	32	78	NA	47.3407	5.59517	OK
P53582	ENSG00000164024	METAP1	TSS10456,TSS124099,TSS129538,TSS132828,TSS164229,TSS183144,TSS187482,TSS188188,TSS42767,TSS51019,TSS60109,TSS90129	10	4	4	2	7	1	2	NA	24.2251	4.65679	OK
P53597	ENSG00000163541	SUCLG1	TSS100436,TSS10177,TSS104103,TSS111820,TSS112876,TSS156215,TSS44926,TSS94901,TSS98701	13	4	4	5	NA	13	NA	NA	23.7685	4.63043	OK
P53602	ENSG00000167508	MVD	TSS100384,TSS1236,TSS123919,TSS126916,TSS141314,TSS141318,TSS175335,TSS177289,TSS179381,TSS180630,TSS191534,TSS19199,TSS37208,TSS54550,TSS71972,TSS78110,TSS83618	16	5	6	5	NA	3	13	NA	46.4428	5.56812	OK
P53609	ENSG00000164219	PGGT1B	TSS117986,TSS136348,TSS154068,TSS154072,TSS165877	2	1	0	1	NA	NA	2	NA	3.39584	2.13614	OK
P53611	ENSG00000137955	RABGGTB	TSS101822,TSS119011,TSS119635,TSS137006,TSS137009,TSS155137,TSS167967,TSS167971,TSS167972,TSS167973,TSS185193,TSS27998,TSS35988,TSS94210	6	2	3	1	NA	NA	6	NA	19.5649	4.36211	OK
P53618	ENSG00000129083	COPB1	TSS100279,TSS142999,TSS147636,TSS153481,TSS153482,TSS16823,TSS169325,TSS174881,TSS175584,TSS175588,TSS18721,TSS27578	146	55	59	32	57	54	31	4	24.0509	4.64679	OK
P53621	ENSG00000122218	COPA	TSS167,TSS167558,TSS27163,TSS27903,TSS62514,TSS97279,TSS98076	111	38	45	28	34	42	25	10	26.3898	4.77557	OK
P53634	ENSG00000109861	CTSC	TSS101421,TSS10807,TSS10810,TSS10813,TSS114571,TSS154659,TSS169860,TSS28828,TSS48778	5	NA	2	3	NA	2	3	NA	16.1024	4.09613	OK
P53667	ENSG00000106683	LIMK1	TSS103558,TSS137449,TSS157838,TSS17628,TSS51790,TSS84641,TSS85094,TSS98855	4	2	1	1	NA	NA	4	NA	22.2744	4.54067	OK
P53680	ENSG00000042753	AP2S1	TSS112321,TSS118184,TSS130291,TSS130292,TSS167223,TSS174566,TSS21165,TSS38715,TSS72412,TSS74189	7	1	2	4	1	NA	6	NA	50.1392	5.67636	OK
P53701	ENSG00000004961	HCCS	TSS118643,TSS46156,TSS51022	7	2	1	4	1	NA	NA	6	5.53662	2.70854	OK
P53778	ENSG00000188130	MAPK12	TSS183988,TSS20143,TSS20144,TSS21318,TSS35863,TSS70886,TSS76491,TSS77942,TSS91529,TSS92176	4	2	NA	2	NA	NA	4	NA	7.19305	3.0344	OK
P53985	ENSG00000155380	SLC16A1	TSS112756,TSS131197,TSS144855,TSS170551,TSS25814,TSS37203,TSS97894	5	2	2	1	2	NA	NA	3	47.6329	5.60386	OK
P53990	ENSG00000182149	IST1	TSS128299,TSS137117,TSS146791,TSS156289,TSS165491,TSS166573,TSS167149,TSS169456,TSS172580,TSS32288,TSS33408,TSS34859,TSS45327,TSS62264,TSS62576,TSS70867,TSS72466,TSS7511,TSS76148,TSS79073,TSS79703,TSS79705,TSS79707,TSS98223	12	3	7	2	NA	2	10	NA	48.9307	5.64186	OK
P53992	ENSG00000176986	SEC24C	TSS1179,TSS1183,TSS1184,TSS156093,TSS178455,TSS178603,TSS3338,TSS72543	68	25	29	14	20	28	20	NA	25.8809	4.74851	OK
P53999	ENSG00000113387	SUB1	TSS117775,TSS122837,TSS130474,TSS132401,TSS140823,TSS143752,TSS155239,TSS18984,TSS33001,TSS71486,TSS75282,TSS83684,TSS93583	21	8	3	10	8	5	6	2	52.5306	5.74229	OK
P54098	ENSG00000140521	POLG	TSS111775,TSS121038,TSS133318,TSS140838,TSS151340,TSS157170,TSS165903,TSS170830,TSS180724,TSS188363,TSS28122,TSS43008,TSS84239	2	NA	NA	2	2	NA	NA	NA	15.433	4.03852	OK
P54105	ENSG00000074201	CLNS1A	TSS10307,TSS125190,TSS144996,TSS158413,TSS178957,TSS46295,TSS52882,TSS58878,TSS64223,TSS82511,TSS909,TSS92446	15	3	5	7	NA	5	10	NA	50.3753	5.683	OK
P54132	ENSG00000197299	BLM	TSS115235,TSS130043,TSS148281,TSS188641,TSS28409,TSS38656,TSS40161,TSS60665,TSS9061,TSS94937	5	3	1	1	5	NA	NA	NA	4.60059	2.48558	OK
P54136	ENSG00000113643	RARS	TSS117792,TSS117793,TSS132045,TSS144771,TSS156841,TSS172030,TSS96163,TSS96168,TSS99991	120	31	50	39	37	7	76	NA	13.5107	3.85905	OK
P54252	ENSG00000066427	ATXN3	TSS112565,TSS112566,TSS130523,TSS131975,TSS148400,TSS148401,TSS148402,TSS166699,TSS166700,TSS24602,TSS25661,TSS43664,TSS61991,TSS7675	5	1	2	2	NA	NA	5	NA	5.30156	2.65571	OK
P54277	ENSG00000064933	PMS1	TSS1086,TSS110186,TSS127989,TSS138735,TSS164287,TSS164463,TSS170633,TSS173213,TSS175217,TSS182802,TSS186067,TSS20715,TSS46918,TSS5350,TSS55640,TSS92185	23	9	10	4	20	NA	3	NA	4.53529	2.46866	OK
P54278	ENSG00000122512	PMS2	TSS119855,TSS129841,TSS189256,TSS26338,TSS52731	16	5	8	3	11	NA	5	NA	4.07287	2.3428	OK
P54577	ENSG00000134684	YARS	TSS128100,TSS128267,TSS154480,TSS16917,TSS32136,TSS52728,TSS64601,TSS67033,TSS93240	139	49	50	40	31	28	80	0	69.8853	6.14741	OK
P54578	ENSG00000101557	USP14	TSS105266,TSS108622,TSS137337,TSS14568,TSS147075,TSS2089,TSS39057,TSS78833,TSS83111	60	21	22	17	NA	13	47	NA	11.73	3.67016	OK
P54619	ENSG00000181929	PRKAG1	TSS119878,TSS12071,TSS160873,TSS160874,TSS179286,TSS179292,TSS192240,TSS1925,TSS19910,TSS19911,TSS37895,TSS55914,TSS72128,TSS74053,TSS77439,TSS89730,TSS98679	17	3	7	7	NA	5	12	NA	17.7359	4.22773	OK
P54687	ENSG00000060982	BCAT1	TSS103395,TSS13260,TSS138520,TSS139167,TSS157365,TSS160235,TSS2592,TSS85836,TSS90298	19	6	6	7	NA	1	18	NA	39.1245	5.32641	OK
P54709	ENSG00000069849	ATP1B3	TSS105207,TSS106050,TSS138197,TSS164849,TSS172258,TSS177727,TSS184889,TSS191936,TSS86585,TSS86586,TSS98800	26	8	4	14	8	4	7	7	56.0867	5.83508	OK
P54725	ENSG00000179262	RAD23A	TSS110561,TSS115917,TSS116543,TSS133280,TSS167708,TSS167710,TSS27961,TSS49749,TSS57893,TSS60858	14	5	3	6	NA	2	12	NA	71.0721	6.17137	OK
P54727	ENSG00000119318	RAD23B	TSS120721,TSS152806,TSS36282,TSS59168,TSS77411	56	18	24	14	5	7	44	NA	46.8827	5.58143	OK
P54802	ENSG00000108784	NAGLU	TSS183375,TSS184601,TSS35186,TSS43680,TSS43682	3	1	2	NA	NA	3	NA	NA	14.8178	3.98348	OK
P54803	ENSG00000054983	GALC	TSS122819,TSS128380,TSS15690,TSS175227,TSS185998,TSS189312,TSS24398,TSS36085,TSS36796,TSS36797,TSS45235,TSS52011,TSS54805,TSS67347,TSS82665	2	NA	NA	2	NA	2	NA	NA	1.6462	1.40392	OK
P54819	ENSG00000004455	AK2	TSS117163,TSS130879,TSS133914,TSS150088,TSS164001,TSS16974,TSS186329,TSS41627,TSS59665,TSS59669,TSS77820,TSS77822,TSS96314	136	57	35	44	1	107	28	NA	86.0973	6.44456	OK
P54886	ENSG00000059573	ALDH18A1	TSS122469,TSS131389,TSS186772,TSS90533	53	22	21	10	22	19	NA	12	17.062	4.17489	OK
P54920	ENSG00000105402	NAPA	TSS121051,TSS125010,TSS130771,TSS150171,TSS150175,TSS168489,TSS172244,TSS17353,TSS18051,TSS192173,TSS24346,TSS41670,TSS56314,TSS57717,TSS59713,TSS59718,TSS60202,TSS67984,TSS91336,TSS9420,TSS97023	88	29	28	31	20	31	27	10	26.1846	4.76472	OK
P55010	ENSG00000100664	EIF5	TSS107899,TSS10865,TSS12482,TSS125765,TSS126814,TSS138143,TSS138144,TSS138216,TSS143648,TSS144864,TSS15014,TSS189634,TSS29817,TSS29820,TSS50218,TSS63748,TSS71988,TSS71990,TSS77185,TSS9545	50	18	14	18	10	10	30	NA	57.7377	5.87621	OK
P55011	ENSG00000064651	SLC12A2	TSS139879,TSS142416,TSS175816,TSS37661,TSS85371,TSS89786,TSS98290	5	2	2	1	NA	2	NA	3	2.5726	1.83697	OK
P55036	ENSG00000159352	PSMD4	TSS110213,TSS155720,TSS165723,TSS166359,TSS167677,TSS167679,TSS168424,TSS184227,TSS193913,TSS25152,TSS77101,TSS91062	85	30	26	29	16	21	48	NA	50.0305	5.67329	OK
P55039	ENSG00000108591	DRG2	TSS10997,TSS11001,TSS11003,TSS14642,TSS14644,TSS14645,TSS14646,TSS170070,TSS188666,TSS192451,TSS192452,TSS29037,TSS43924,TSS52193,TSS55740,TSS64968,TSS64969,TSS73158,TSS83250,TSS83253	17	5	6	6	NA	3	14	NA	6.93052	2.98742	OK
P55060	ENSG00000124207	CSE1L	TSS23083,TSS58773,TSS85177,TSS95387	127	46	49	32	4	42	81	NA	21.1164	4.46704	OK
P55072	ENSG00000165280	VCP	TSS118486,TSS125546,TSS139069,TSS154492,TSS169350,TSS22830,TSS73697	243	85	88	70	77	55	91	20	41.1002	5.39576	OK
P55081	ENSG00000140259	MFAP1	TSS148536,TSS74302	4	3	1	NA	4	NA	NA	NA	12.0177	3.7024	OK
P55084	ENSG00000138029	HADHB	TSS129754,TSS166017,TSS166685,TSS166813,TSS176504,TSS195144,TSS44796,TSS5455,TSS61007	68	23	21	24	26	31	NA	11	17.882	4.23894	OK
P55145	ENSG00000145050	MANF	TSS134730,TSS172919,TSS186640,TSS44951	24	7	5	12	9	7	6	2	30.7988	4.9909	OK
P55160	ENSG00000123338	NCKAP1L	TSS112949,TSS162846,TSS166904,TSS175422,TSS18904,TSS189925,TSS38862,TSS72910	32	11	15	6	13	7	12	NA	15.2814	4.02515	OK
P55199	ENSG00000105656	ELL	TSS117990,TSS118657,TSS135992,TSS161362,TSS162010,TSS31460	7	2	4	1	4	1	2	NA	4.33922	2.41663	OK
P55209	ENSG00000187109	NAP1L1	TSS117417,TSS12524,TSS13114,TSS136727,TSS154745,TSS17000,TSS172969,TSS175060,TSS176182,TSS176183,TSS181219,TSS18708,TSS36019,TSS36651,TSS55440,TSS80772,TSS85596,TSS92644	43	13	17	13	4	7	31	1	338.241	8.40617	OK
P55210	ENSG00000165806	CASP7	TSS116576,TSS157220,TSS159810,TSS173142,TSS192516,TSS19983,TSS4552,TSS57270,TSS69286	8	1	2	5	NA	NA	8	NA	6.48828	2.90463	OK
P55212	ENSG00000138794	CASP6	TSS135711,TSS13655,TSS139413,TSS158524,TSS183050,TSS187205,TSS29664,TSS34021	4	NA	2	2	NA	NA	4	NA	2.75438	1.90857	OK
P55263	ENSG00000156110	ADK	TSS143738,TSS181069,TSS57016,TSS62241,TSS75163,TSS85864	21	11	3	7	NA	NA	21	NA	16.857	4.15842	OK
P55265	ENSG00000160710	ADAR	TSS101069,TSS108023,TSS136937,TSS136938,TSS155020,TSS172203,TSS21889,TSS38723,TSS41843,TSS60961,TSS72031	83	44	17	22	82	NA	NA	1	25.5129	4.72862	OK
P55327	ENSG00000076554	TPD52	TSS106055,TSS106056,TSS115745,TSS126280,TSS128467,TSS13573,TSS140835,TSS14311,TSS147187,TSS152415,TSS155882,TSS16624,TSS189635,TSS30533,TSS32650,TSS36466,TSS38188,TSS56740,TSS58209,TSS68665,TSS74769,TSS83529,TSS83549,TSS8469,TSS87412,TSS87414	26	9	7	10	NA	9	17	NA	151.642	7.25401	OK
P55735	ENSG00000157020	SEC13	TSS128140,TSS128377,TSS147090,TSS155048,TSS162567,TSS171915,TSS182338,TSS190384,TSS194457,TSS29276,TSS38227,TSS46483,TSS46484,TSS54336,TSS64419,TSS64420,TSS64421	27	9	8	10	5	10	11	1	48.8594	5.63979	OK
P55769	ENSG00000100138	NHP2L1	TSS123428,TSS128573,TSS143832,TSS31372,TSS38095,TSS88810,TSS95075	16	4	6	6	5	3	8	NA	89.7211	6.50337	OK
P55786	ENSG00000141279	NPEPPS	TSS103822,TSS109575,TSS123185,TSS129882,TSS14738,TSS147857,TSS147858,TSS151920,TSS153009,TSS153622,TSS155004,TSS156348,TSS158858,TSS184709,TSS193516,TSS194397,TSS21217,TSS23943,TSS28440,TSS40853,TSS51847,TSS57357,TSS65672,TSS68095,TSS76469,TSS80262	68	28	28	12	NA	18	50	NA	12.5679	3.76213	OK
P55789	ENSG00000127554	GFER	TSS122317,TSS146053,TSS20251,TSS38246,TSS79308	8	3	3	2	NA	6	2	NA	36.783	5.23967	OK
P55795	ENSG00000126945	HNRNPH2	TSS98671	30	14	8	8	17	5	5	3	12.5786	3.76326	OK
P55809	ENSG00000083720	OXCT1	TSS113096,TSS138425,TSS140843,TSS152388,TSS33809,TSS44819,TSS87888,TSS95362	51	18	15	18	3	46	1	1	3.50504	2.17154	OK
P55854	ENSG00000184900	SUMO3	TSS13787,TSS140984,TSS16187,TSS170544,TSS174310,TSS49790	12	4	4	4	3	3	3	3	35.2352	5.17932	OK
P55884	ENSG00000106263	EIF3B	TSS112581,TSS123279,TSS145976,TSS164440,TSS16940,TSS183889,TSS183894,TSS189878,TSS31199,TSS37154,TSS92767	112	45	44	23	62	19	31	NA	41.267	5.40146	OK
P55957	ENSG00000015475	BID	TSS129194,TSS149123,TSS177576,TSS188744,TSS23319,TSS41308,TSS41310,TSS60296	6	NA	NA	6	NA	NA	6	NA	8.23323	3.20684	OK
P56134	ENSG00000241468	ATP5J2	TSS169146,TSS17856,TSS22670,TSS76846,TSS77489,TSS79225,TSS86031,TSS86034,TSS86040	6	2	1	3	1	1	NA	4	212.667	7.73922	OK
P56181	ENSG00000160194	NDUFV3	TSS111715,TSS120483,TSS175367,TSS39129	3	1	1	1	2	NA	NA	1	3.74136	2.2453	OK
P56182	ENSG00000160214	RRP1	TSS129058,TSS144927,TSS148892,TSS45153,TSS51368,TSS69439	10	4	4	2	10	NA	NA	NA	7.08153	3.01463	OK
P56192	ENSG00000166986	MARS	TSS100543,TSS113632,TSS131568,TSS133059,TSS135860,TSS148957,TSS158365,TSS163849,TSS167847,TSS173062,TSS173095,TSS22838,TSS26828,TSS45584,TSS54558,TSS55507,TSS55970,TSS57495,TSS58549,TSS61861,TSS94959,TSS95521,TSS95659,TSS95663	84	31	29	24	31	7	46	NA	77.7063	6.29841	OK
P56270	ENSG00000103495	MAZ	TSS110924,TSS128615,TSS146059,TSS158398,TSS169904,TSS17242,TSS174725,TSS177118,TSS29228,TSS3026,TSS38785,TSS54644,TSS74300,TSS74990,TSS78892,TSS90437	2	NA	1	1	2	NA	NA	NA	188.38	7.56514	OK
P56277	ENSG00000182712	CMC4	TSS22440,TSS74182	2	1	NA	1	NA	2	NA	NA	8.88187	3.30478	OK
P56279	ENSG00000100721	TCL1A	TSS109823,TSS127643,TSS141728,TSS37913,TSS40957,TSS5021,TSS5022,TSS66142	11	3	2	6	NA	2	9	NA	711.99	9.47774	OK
P56282	ENSG00000100479	POLE2	TSS11760,TSS123575,TSS123753,TSS153294,TSS186056,TSS39802,TSS50880,TSS94444,TSS94447,TSS98444	1	NA	1	NA	1	NA	NA	NA	6.31116	2.8701	OK
P56377	ENSG00000182287	AP1S2	TSS111790,TSS25853,TSS43835,TSS49085,TSS67101,TSS90128	5	1	NA	4	1	NA	4	NA	8.96631	3.31706	OK
P56381	ENSG00000124172	ATP5E	TSS114968,TSS18338,TSS338	2	2	NA	0	NA	2	NA	0	16.1621	4.10115	OK
P56385	ENSG00000169020	ATP5I	TSS124642,TSS145703,TSS174244,TSS3190,TSS57184	4	1	NA	3	NA	3	NA	1	142.958	7.1695	OK
P56537	ENSG00000242372	EIF6	TSS106495,TSS108910,TSS154385,TSS193741,TSS37637,TSS43098,TSS88288	42	9	16	17	9	10	22	1	38.6819	5.31041	OK
P56556	ENSG00000184983	NDUFA6	TSS104877,TSS176597,TSS84234	5	1	NA	4	1	3	NA	1	20.283	4.41163	OK
P56589	ENSG00000034693	PEX3	TSS153850,TSS21446,TSS75799	1	NA	NA	1	1	NA	NA	NA	5.73577	2.75184	OK
P56937	ENSG00000132196	HSD17B7	TSS127756,TSS129099,TSS129100,TSS131329,TSS147079,TSS165341,TSS27418,TSS46752,TSS67552,TSS93249	9	3	2	4	1	6	NA	2	11.2474	3.6144	OK
P56962	ENSG00000136874	STX17	TSS116666,TSS118659,TSS126829,TSS131706,TSS154419,TSS168005,TSS182765,TSS186557,TSS189275,TSS8952,TSS8954,TSS8955	1	1	NA	NA	NA	NA	1	NA	2.58871	1.84347	OK
P57071	ENSG00000141956	PRDM15	TSS112786,TSS116014,TSS123619,TSS126329,TSS129109,TSS130731,TSS137197,TSS14403,TSS151829,TSS184688,TSS193925,TSS65968	3	1	1	1	3	NA	NA	NA	5.43644	2.68626	OK
P57076	ENSG00000159079	C21orf59	TSS117949,TSS126171,TSS190887,TSS63524,TSS72243,TSS79568,TSS86112,TSS95671	15	4	4	7	NA	NA	15	NA	23.0815	4.58985	OK
P57081	ENSG00000160193	WDR4	TSS11757,TSS164533,TSS23476,TSS41468,TSS59504,TSS77689,TSS87002	14	4	5	5	NA	4	10	NA	8.08446	3.1834	OK
P57088	ENSG00000109133	TMEM33	TSS105354,TSS114286,TSS128354,TSS176304,TSS27459,TSS67408	17	5	5	7	5	8	1	3	8.38324	3.23009	OK
P57105	ENSG00000213463	SYNJ2BP	TSS130192,TSS75807	3	1	1	1	2	NA	NA	1	2.26687	1.70791	OK
P57678	ENSG00000179409	GEMIN4	TSS107804,TSS116042,TSS153376,TSS23302,TSS44370,TSS77517,TSS80033	21	8	9	4	12	NA	9	NA	7.09368	3.0168	OK
P57737	ENSG00000262246	CORO7	TSS113016,TSS118428,TSS118741,TSS118742,TSS124708,TSS138833,TSS156079,TSS162029,TSS165466,TSS17161,TSS175075,TSS190803,TSS195647,TSS28629,TSS49057,TSS51843,TSS66403,TSS67076,TSS67080,TSS7094,TSS7095,TSS74968,TSS80890,TSS84682,TSS99506,TSS99507	32	12	18	2	1	4	26	1	20.7613	4.44369	OK
P57740	ENSG00000111581	NUP107	TSS101604,TSS106485,TSS162719,TSS177979,TSS21978,TSS28156,TSS42649,TSS58862,TSS95469,TSS9752,TSS99238,TSS99239	7	3	4	NA	2	NA	5	NA	15.8463	4.07436	OK
P57764	ENSG00000104518	GSDMD	TSS102902,TSS112135,TSS116594,TSS117037,TSS123712,TSS131345,TSS152642,TSS156812,TSS164302,TSS175706,TSS32747,TSS3809,TSS73309,TSS74140,TSS80300,TSS83371	5	NA	2	3	NA	NA	5	NA	19.033	4.32431	OK
P57772	ENSG00000132394	EEFSEC	TSS31218,TSS36122,TSS61432,TSS6793	16	5	7	4	9	1	6	NA	4.73029	2.51861	OK
P58004	ENSG00000130766	SESN2	TSS195765	1	NA	1	NA	NA	NA	1	NA	25.8672	4.74777	OK
P58546	ENSG00000105887	MTPN	TSS127088,TSS22860	10	3	3	4	NA	3	7	NA	74.2832	6.23426	OK
P59045	ENSG00000179873	NLRP11	TSS145744,TSS153521,TSS160203,TSS169651,TSS186832,TSS30729	5	3	2	NA	NA	NA	5	NA	85.8507	6.44047	OK
P59768	ENSG00000186469	GNG2	TSS126301,TSS134799,TSS159526,TSS169008,TSS20499,TSS26678,TSS41946,TSS45941,TSS57720,TSS76599,TSS86612,TSS8666,TSS8667,TSS98704	3	NA	NA	3	1	1	1	NA	1.73133	1.4496	OK
P59998	ENSG00000241553	ARPC4	TSS102829,TSS122619,TSS138553,TSS156293,TSS160528,TSS174559,TSS174564,TSS98728	25	7	4	14	6	8	9	2	32.872	5.08202	OK
P60033	ENSG00000110651	CD81	TSS113065,TSS130997,TSS141072,TSS145422,TSS153735,TSS157523,TSS163700,TSS175848,TSS178371,TSS19300,TSS19432,TSS24245,TSS30712,TSS32598,TSS55036,TSS67750,TSS69661	10	3	2	5	2	3	2	3	329.695	8.36936	OK
P60174	ENSG00000111669	TPI1	TSS103718,TSS121523,TSS127762,TSS150107,TSS173192,TSS1887,TSS2922,TSS43117,TSS69407	107	37	32	38	3	35	64	5	1300.93	10.3464	OK
P60228	ENSG00000104408	EIF3E	TSS117451,TSS138880,TSS157230,TSS157232,TSS157234,TSS173674,TSS178557,TSS186044,TSS193067,TSS194096,TSS39300,TSS48648,TSS56431,TSS61204,TSS68153,TSS85181	139	49	47	43	53	39	47	0	156.927	7.30311	OK
P60468	ENSG00000106803	SEC61B	TSS144511,TSS16851,TSS38317	5	2	1	2	2	1	NA	2	90.6597	6.51822	OK
P60484	ENSG00000171862	PTEN	TSS125678,TSS141900,TSS18712,TSS31541,TSS89794	6	3	3	NA	NA	NA	6	NA	28.3423	4.87491	OK
P60510	ENSG00000149923	PPP4C	TSS105322,TSS122240,TSS140196,TSS140199,TSS158366,TSS158367,TSS20538,TSS31775,TSS49744,TSS61877,TSS64959,TSS92319	22	8	6	8	3	3	16	NA	43.2916	5.46896	OK
P60520	ENSG00000034713	GABARAPL2	TSS10959,TSS149098,TSS166062,TSS184629,TSS43052	19	7	4	8	NA	8	11	NA	53.2255	5.7609	OK
P60660	ENSG00000092841	MYL6	TSS101846,TSS101847,TSS101850,TSS101851,TSS101852,TSS109729,TSS130558,TSS137640,TSS172516,TSS192683,TSS192684,TSS29229,TSS83421,TSS83422,TSS83424,TSS83425	33	9	8	16	NA	4	29	NA	159.315	7.32477	OK
P60709	ENSG00000075624	ACTB	TSS100146,TSS101547,TSS119374,TSS129049,TSS156412,TSS174683,TSS180942,TSS180964,TSS191972,TSS193331,TSS2105,TSS50803	222	76	77	69	48	44	101	29	1183.9	10.2105	OK
P60763	ENSG00000169750	RAC3	TSS12292,TSS27041,TSS95584,TSS9640	5	1	NA	4	NA	1	4	NA	18.951	4.31839	OK
P60842	ENSG00000161960	EIF4A1	TSS106269,TSS121068,TSS133730,TSS136558,TSS145109,TSS153092,TSS15533,TSS15556,TSS167290,TSS182241,TSS21046,TSS40063,TSS40064,TSS49615,TSS58090,TSS58092,TSS58093,TSS58094,TSS60605,TSS72397,TSS83749,TSS87707	199	77	65	57	72	42	75	10	117.379	6.88727	OK
P60866	ENSG00000008988	RPS20	TSS162952,TSS162955,TSS181364,TSS21881,TSS65062,TSS96800	22	8	5	9	7	5	9	1	729.809	9.51335	OK
P60891	ENSG00000147224	PRPS1	TSS120703,TSS121919,TSS134939,TSS44473,TSS80681	30	11	8	11	NA	1	29	NA	29.5309	4.9322	OK
P60900	ENSG00000100902	PSMA6	TSS10000,TSS10969,TSS119085,TSS134376,TSS144425,TSS152484,TSS170668,TSS28998,TSS32693,TSS32698,TSS72623,TSS80094,TSS80096	68	22	14	32	5	23	39	1	94.0016	6.56988	OK
P60903	ENSG00000197747	S100A10	TSS115393,TSS165305,TSS60746,TSS60749	1	NA	NA	1	NA	NA	1	NA	28.5939	4.88723	OK
P60953	ENSG00000070831	CDC42	TSS128421,TSS136998,TSS172634,TSS28564,TSS60099,TSS8267	9	2	3	4	NA	NA	9	NA	29.6839	4.93941	OK
P60981	ENSG00000125868	DSTN	TSS49570,TSS67611,TSS71502	10	2	2	6	NA	2	8	NA	89.5122	6.50004	OK
P60983	ENSG00000197045	GMFB	TSS118557,TSS122035,TSS142708,TSS40324,TSS68078,TSS87970,TSS88631	2	NA	NA	2	NA	NA	2	NA	5.63139	2.72931	OK
P61006	ENSG00000167461	RAB8A	TSS106806,TSS10772,TSS10775,TSS169815,TSS21725,TSS64846	54	21	13	20	5	18	21	10	21.5715	4.49643	OK
P61009	ENSG00000129128	SPCS3	TSS16373,TSS34345,TSS66668,TSS88837	18	6	3	9	4	7	1	6	34.5276	5.15087	OK
P61011	ENSG00000100883	SRP54	TSS132025,TSS135342,TSS146281,TSS146707,TSS152507,TSS165391,TSS182412,TSS194782,TSS44616,TSS5579,TSS69938,TSS8285	62	23	22	17	33	21	5	3	16.9094	4.16265	OK
P61018	ENSG00000167578	RAB4B	TSS113384,TSS133112,TSS142850,TSS148094,TSS15040,TSS19125,TSS21596,TSS27889,TSS97367	23	10	5	8	2	8	12	1	37.3964	5.2629	OK
P61019	ENSG00000104388	RAB2A	TSS102049,TSS139277,TSS140656,TSS144380,TSS151611,TSS152208,TSS158839,TSS165074,TSS173496,TSS182171,TSS74518,TSS76568	41	15	12	14	9	11	11	10	21.1178	4.46714	OK
P61020	ENSG00000111540	RAB5B	TSS102611,TSS155670,TSS62729,TSS66374,TSS66377,TSS80946,TSS80949,TSS83981,TSS9426	23	6	8	9	NA	9	14	NA	12.1921	3.7216	OK
P61026	ENSG00000084733	RAB10	TSS120208,TSS125726,TSS125730	30	10	7	13	NA	3	19	8	20.5556	4.42999	OK
P61077	ENSG00000109332	UBE2D3	TSS106862,TSS107509,TSS121393,TSS122229,TSS123344,TSS123787,TSS12459,TSS126343,TSS141386,TSS15507,TSS159578,TSS160893,TSS162684,TSS174149,TSS175462,TSS180444,TSS18596,TSS28821,TSS3608,TSS39291,TSS39611,TSS39682,TSS39684,TSS40301,TSS46010,TSS53949,TSS53954,TSS75427,TSS77581,TSS8071	5	2	1	2	NA	2	3	NA	137.329	7.11196	OK
P61081	ENSG00000130725	UBE2M	TSS125147,TSS130611,TSS146242,TSS146861,TSS28975	18	4	5	9	NA	7	11	0	45.4413	5.53734	OK
P61086	ENSG00000078140	UBE2K	TSS11832,TSS121543,TSS136494,TSS158535,TSS16774,TSS34742	37	9	12	16	NA	8	29	NA	21.2391	4.47503	OK
P61088	ENSG00000177889	UBE2N	TSS126498,TSS140082,TSS154302,TSS184484,TSS188826,TSS25345	26	7	8	11	1	6	19	NA	30.0644	4.95719	OK
P61106	ENSG00000119396	RAB14	TSS13592,TSS136687	63	19	18	26	13	15	23	12	10.4996	3.52351	OK
P61158	ENSG00000115091	ACTR3	TSS100139,TSS108406,TSS137849,TSS149052,TSS159697,TSS189742,TSS35728,TSS66391,TSS99281	77	24	27	26	23	14	38	2	49.5257	5.65895	OK
P61160	ENSG00000138071	ACTR2	TSS136526,TSS137185,TSS192133,TSS46093	96	29	39	28	25	23	46	2	47.2013	5.591	OK
P61163	ENSG00000138107	ACTR1A	TSS140761,TSS141832,TSS146613,TSS173415,TSS177278,TSS35980,TSS35984,TSS8686	28	12	10	6	10	NA	18	NA	25.3055	4.71729	OK
P61201	ENSG00000166200	COPS2	TSS124939,TSS170836,TSS40950,TSS42261,TSS47817,TSS65799	19	8	5	6	2	2	15	NA	19.43	4.35262	OK
P61204	ENSG00000134287	ARF3	TSS114262,TSS128397,TSS161592,TSS164689,TSS168507,TSS27044,TSS38208,TSS55965,TSS65474	46	13	14	19	2	15	26	3	27.1584	4.81549	OK
P61221	ENSG00000164163	ABCE1	TSS159298,TSS161912,TSS166949,TSS23810,TSS41259,TSS59844,TSS63651,TSS77479,TSS77480	87	28	31	28	27	18	40	2	15.7998	4.07037	OK
P61224	ENSG00000127314	RAP1B	TSS103942,TSS103948,TSS130743,TSS139681,TSS158319,TSS172305,TSS17880,TSS190984,TSS190986,TSS190987,TSS31291,TSS51579,TSS67741,TSS67742,TSS86083,TSS86086,TSS87151	6	0	3	3	2	2	NA	2	49.6092	5.66133	OK
P61225	ENSG00000181467	RAP2B	TSS97355	2	1	NA	1	NA	NA	1	1	4.29811	2.40548	OK
P61244	ENSG00000125952	MAX	TSS104118,TSS104120,TSS121912,TSS123595,TSS150790,TSS15415,TSS169072,TSS32105,TSS36467,TSS563,TSS67503,TSS79655,TSS82662	13	4	4	5	8	5	NA	NA	22.528	4.55631	OK
P61247	ENSG00000145425	RPS3A	TSS168330,TSS183874,TSS183875,TSS2573,TSS56772,TSS6322,TSS6324,TSS6325,TSS79041,TSS79044,TSS79045,TSS93162	95	32	26	37	25	23	40	7	989.755	9.95238	OK
P61254	ENSG00000161970	RPL26	TSS113704,TSS113705,TSS158198,TSS176502,TSS2092,TSS2093,TSS43458,TSS66251,TSS72335,TSS77333	18	4	4	10	10	1	7	0	742.314	9.53783	OK
P61289	ENSG00000131467	PSME3	TSS103612,TSS109138,TSS12932,TSS136,TSS139368,TSS156889,TSS15989,TSS30993,TSS36545,TSS48940,TSS48941,TSS48943,TSS85288	48	14	15	19	4	14	30	NA	27.6429	4.84011	OK
P61313	ENSG00000174748	RPL15	TSS161840,TSS35101,TSS38880,TSS50692,TSS6454,TSS68738,TSS68741,TSS68742,TSS9219	25	8	8	9	11	4	10	0	1081.47	10.0801	OK
P61326	ENSG00000162385	MAGOH	TSS101173,TSS156807,TSS183170,TSS55199	12	3	3	6	2	2	8	NA	14.4132	3.94609	OK
P61353	ENSG00000131469	RPL27	TSS10670,TSS142595,TSS156965,TSS180257,TSS25588,TSS34059,TSS73747	23	6	7	10	7	4	10	2	983.485	9.94323	OK
P61421	ENSG00000159720	ATP6V0D1	TSS12728,TSS131462,TSS141566,TSS143349,TSS145671,TSS14988,TSS168450,TSS191236,TSS22938,TSS4981,TSS51695,TSS71469,TSS74045,TSS86126,TSS9118,TSS9121,TSS9799	18	6	5	7	4	9	NA	5	9.85958	3.4409	OK
P61513	ENSG00000197756	RPL37A	TSS120806,TSS131146,TSS131147,TSS145419,TSS149105,TSS156899,TSS163699,TSS186004,TSS85910	9	3	1	5	1	4	4	NA	1378.69	10.4301	OK
P61586	ENSG00000067560	RHOA	TSS108388,TSS108389,TSS158047,TSS161240,TSS177768,TSS180307	24	7	4	13	NA	6	18	NA	166.382	7.387	OK
P61599	ENSG00000173418	NAA20	TSS103167,TSS116089,TSS135340,TSS151083,TSS55197,TSS62886	10	3	4	3	6	2	2	NA	12.6825	3.77426	OK
P61601	ENSG00000104490	NCALD	TSS100145,TSS107334,TSS112796,TSS112797,TSS115817,TSS118246,TSS119081,TSS133656,TSS133754,TSS151700,TSS151849,TSS160851,TSS177982,TSS177985,TSS19193,TSS32365,TSS40915,TSS42742,TSS46055,TSS72801,TSS91231,TSS94818,TSS9706	2	NA	NA	2	NA	NA	2	NA	8.51395	3.25004	OK
P61604	ENSG00000115541	HSPE1	TSS105017,TSS121488,TSS125566,TSS163856,TSS173987,TSS39003,TSS74368	36	12	10	14	9	17	5	5	43.5057	5.47592	OK
P61619	ENSG00000058262	SEC61A1	TSS128746,TSS177904,TSS185577,TSS22910,TSS28504,TSS4946,TSS75854	29	11	8	10	18	6	NA	5	23.5899	4.61999	OK
P61758	ENSG00000155959	VBP1	TSS100019,TSS29428,TSS85137,TSS87552	28	11	9	8	NA	4	24	NA	14.5038	3.95455	OK
P61764	ENSG00000136854	STXBP1	TSS10773,TSS143512,TSS169813,TSS22102,TSS52500,TSS94594	23	9	9	5	NA	7	16	NA	14.1262	3.91898	OK
P61769	ENSG00000166710	B2M	TSS12054,TSS156614,TSS184185,TSS19289,TSS33290,TSS52864,TSS70300,TSS70301,TSS85534,TSS88128,TSS88695	5	2	NA	3	1	3	NA	1	1025.9	10.0041	OK
P61803	ENSG00000129562	DAD1	TSS155172,TSS155174,TSS21068,TSS89828,TSS93001	13	4	4	5	5	5	NA	3	55.1878	5.81219	OK
P61916	ENSG00000119655	NPC2	TSS102987,TSS130432,TSS13486,TSS139958,TSS148368,TSS28031,TSS30409,TSS57879,TSS79170	2	NA	NA	2	NA	1	1	NA	50.0511	5.67387	OK
P61923	ENSG00000111481	COPZ1	TSS132835,TSS150891,TSS150892,TSS169153,TSS169154,TSS169155,TSS186623,TSS27447,TSS42397,TSS63796,TSS70582,TSS85182	29	10	7	12	6	8	8	7	45.6692	5.5444	OK
P61960	ENSG00000120686	UFM1	TSS170310,TSS170311,TSS184630,TSS33856,TSS76174,TSS94563	10	4	3	3	2	1	7	NA	6.59528	2.9251	OK
P61962	ENSG00000136485	DCAF7	TSS143106,TSS161301,TSS165807,TSS171454,TSS52533,TSS73802	11	5	2	4	4	4	3	NA	32.4983	5.06602	OK
P61964	ENSG00000196363	WDR5	TSS56055,TSS58830,TSS77010,TSS80139	15	4	4	7	9	2	4	NA	7.03555	3.0064	OK
P61966	ENSG00000106367	AP1S1	TSS117275,TSS2128,TSS92014	7	3	3	1	5	1	1	NA	19.5847	4.3635	OK
P61970	ENSG00000102898	NUTF2	TSS114401,TSS129952,TSS181675,TSS193476,TSS4209,TSS60522,TSS76807	7	1	2	4	NA	NA	7	NA	56.7456	5.85164	OK
P61978	ENSG00000165119	HNRNPK	TSS105477,TSS117065,TSS155652,TSS157138,TSS165306,TSS23148,TSS23151,TSS45590,TSS52133,TSS5222,TSS59194,TSS99720	179	72	64	43	68	54	38	19	124.601	6.9727	OK
P61981	ENSG00000170027	YWHAG	TSS102595	91	28	29	34	13	22	46	10	90.8348	6.52097	OK
P62072	ENSG00000134809	TIMM10	TSS105791,TSS33112,TSS87527	3	1	2	NA	NA	1	NA	2	31.1457	5.00655	OK
P62081	ENSG00000171863	RPS7	TSS114357,TSS183435,TSS58383,TSS63326,TSS79494,TSS9547,TSS9549	34	12	8	14	10	2	19	3	661.826	9.37249	OK
P62136	ENSG00000172531	PPP1CA	TSS112419,TSS121585,TSS12468,TSS144730,TSS156743,TSS18939,TSS28127,TSS33199,TSS48071,TSS53427,TSS63442	64	21	23	20	12	12	40	NA	62.1734	5.98125	OK
P62140	ENSG00000213639	PPP1CB	TSS113502,TSS117083,TSS118878,TSS130841,TSS145323,TSS163984,TSS170697,TSS182470,TSS182471	41	16	15	10	13	9	19	NA	23.3386	4.60517	OK
P62158	ENSG00000143933	CALM2	TSS102643,TSS172992,TSS18396,TSS31953,TSS34990,TSS38066,TSS67976	11	3	4	4	1	NA	8	2	167.491	7.39653	OK
P62158	ENSG00000160014	CALM3	TSS129758,TSS148263,TSS159885,TSS1813,TSS183023,TSS185135,TSS187618,TSS20429,TSS58856,TSS58857,TSS61296,TSS61301,TSS67821	11	3	4	4	1	NA	8	2	105.754	6.73815	OK
P62158	ENSG00000198668	CALM1	TSS100013,TSS100017,TSS103676,TSS114990,TSS150119,TSS167966,TSS170267,TSS172157,TSS174377,TSS69832,TSS9309,TSS96188	11	3	4	4	1	NA	8	2	83.969	6.40886	OK
P62191	ENSG00000100764	PSMC1	TSS125623,TSS149135,TSS184001,TSS21386,TSS60449,TSS74916	66	23	20	23	7	15	44	NA	21.9736	4.52191	OK
P62195	ENSG00000087191	PSMC5	TSS128435,TSS14583,TSS149661,TSS167066,TSS173699,TSS179099,TSS182100,TSS191160,TSS192381,TSS192382,TSS26063,TSS32601,TSS32606,TSS5695,TSS68629,TSS77600,TSS92567	56	16	18	22	4	11	41	NA	44.6022	5.51103	OK
P62241	ENSG00000142937	RPS8	TSS130906,TSS134435,TSS164567,TSS29048,TSS46988,TSS57946,TSS82684,TSS89541	64	19	20	25	17	14	24	9	1106.2	10.1127	OK
P62244	ENSG00000134419	RPS15A	TSS126860,TSS138579,TSS156683,TSS174989,TSS185422,TSS6083,TSS64801,TSS78565,TSS79972	26	7	7	12	9	5	12	0	1135.54	10.1504	OK
P62249	ENSG00000105193	RPS16	TSS10707,TSS122128,TSS125747,TSS125750,TSS54691,TSS67726,TSS83506	48	15	12	21	13	10	24	1	1619	10.6618	OK
P62253	ENSG00000132388	UBE2G1	TSS137016,TSS14105,TSS195743,TSS50429,TSS50430	2	NA	NA	2	NA	NA	2	NA	29.3697	4.92456	OK
P62256	ENSG00000186591	UBE2H	TSS117064,TSS147506,TSS149289,TSS159989,TSS74839,TSS76054,TSS88017,TSS95197,TSS96443	1	NA	NA	1	NA	NA	1	NA	6.88269	2.97869	OK
P62258	ENSG00000108953	YWHAE	TSS114246,TSS139244,TSS166060,TSS168423,TSS168498,TSS171443,TSS172191,TSS60376,TSS60381,TSS60382,TSS78568,TSS9434	117	36	38	43	10	29	72	6	99.6123	6.65266	OK
P62263	ENSG00000164587	RPS14	TSS112608,TSS128699,TSS128702,TSS13956,TSS16162,TSS192102,TSS56857	55	19	13	23	17	11	19	8	845.185	9.72483	OK
P62266	ENSG00000186468	RPS23	TSS128965,TSS128968,TSS128969,TSS146935,TSS174178,TSS19898,TSS72174,TSS96085	15	4	4	7	3	3	7	2	1622.83	10.6652	OK
P62269	ENSG00000231500	RPS18	TSS102936,TSS138711,TSS1587,TSS190061,TSS31237,TSS6150,TSS82625,TSS84537	71	24	21	26	22	15	24	10	2369.15	11.2108	OK
P62273	ENSG00000213741	RPS29	TSS116615,TSS11995,TSS137914,TSS159632,TSS48038	8	3	2	3	3	2	3	NA	3435.32	11.7466	OK
P62277	ENSG00000110700	RPS13	TSS127454,TSS141514,TSS156563,TSS16213,TSS163782,TSS174846,TSS33664,TSS33670,TSS51628,TSS8218	44	13	12	19	14	10	16	4	896.794	9.81024	OK
P62280	ENSG00000142534	RPS11	TSS100471,TSS114383,TSS12818,TSS13487,TSS158784,TSS191249,TSS81699,TSS82025,TSS82026	20	7	4	9	10	3	7	0	1587.3	10.6333	OK
P62304	ENSG00000182004	SNRPE	TSS103245,TSS552,TSS61996,TSS61998,TSS7987	17	5	3	9	5	3	9	0	81.9083	6.37344	OK
P62306	ENSG00000139343	SNRPF	TSS161478,TSS189287,TSS37546,TSS47649,TSS89224	1	1	NA	NA	NA	NA	NA	1	16.6726	4.14344	OK
P62308	ENSG00000143977	SNRPG	TSS11092,TSS12957,TSS188763,TSS29124,TSS39413,TSS47074,TSS50134,TSS52395,TSS71839	9	2	1	6	2	NA	7	NA	53.5218	5.76876	OK
P62310	ENSG00000170860	LSM3	TSS139358	7	2	3	2	3	1	3	NA	5.05553	2.59825	OK
P62312	ENSG00000164167	LSM6	TSS10442,TSS128794,TSS166427,TSS176321,TSS183601,TSS46421,TSS56336	12	3	5	4	5	2	5	NA	10.1452	3.47835	OK
P62314	ENSG00000167088	SNRPD1	TSS149315,TSS22890,TSS8573	14	4	2	8	4	NA	10	NA	28.957	4.90482	OK
P62316	ENSG00000125743	SNRPD2	TSS160092,TSS163806,TSS178170,TSS46700,TSS50929,TSS55070,TSS5537,TSS5538	47	9	8	30	21	11	12	3	292.585	8.19763	OK
P62318	ENSG00000100028	SNRPD3	TSS10292,TSS148968,TSS178848,TSS8792,TSS99485	17	6	5	6	7	5	4	1	47.0654	5.58693	OK
P62328	ENSG00000205542	TMSB4X	TSS31270,TSS46182,TSS46184,TSS94101	2	NA	1	1	NA	NA	2	NA	87.6322	6.46976	OK
P62330	ENSG00000165527	ARF6	TSS11688	18	3	6	9	NA	4	14	NA	25.2033	4.71168	OK
P62333	ENSG00000100519	PSMC6	TSS110498,TSS118364,TSS127211,TSS13437,TSS140220,TSS140221,TSS153821,TSS15878,TSS180012,TSS180016,TSS20576,TSS20578,TSS38560,TSS49486,TSS56614,TSS66698,TSS95267	55	18	17	20	5	12	38	NA	16.2511	4.10862	OK
P62341	ENSG00000198843	SELT	TSS114657,TSS144776,TSS144782,TSS37022,TSS67472,TSS93292	2	NA	NA	2	1	1	NA	NA	54.624	5.79764	OK
P62380	ENSG00000028839	TBPL1	TSS131438,TSS143256,TSS181334,TSS187311,TSS22879,TSS89189	12	4	3	5	NA	1	11	NA	10.8156	3.56262	OK
P62424	ENSG00000148303	RPL7A	TSS100771,TSS20610,TSS25699,TSS28797,TSS46740,TSS64043	71	23	20	28	22	17	26	6	1178.14	10.2035	OK
P62487	ENSG00000168002	POLR2G	TSS111617,TSS14277,TSS167097,TSS3046,TSS42089,TSS45632,TSS6802,TSS75208	5	1	2	2	NA	NA	5	NA	63.473	6.01062	OK
P62491	ENSG00000103769	RAB11A	TSS105580,TSS111955,TSS164254,TSS168960,TSS182421,TSS182422,TSS50869,TSS532,TSS68950	42	22	9	11	17	6	7	12	92.129	6.54116	OK
P62495	ENSG00000120705	ETF1	TSS134557,TSS152671,TSS169977,TSS192646,TSS47630,TSS50829,TSS65684,TSS84071,TSS93371	55	18	17	20	17	3	35	NA	16.9963	4.16963	OK
P62633	ENSG00000169714	CNBP	TSS192967,TSS26937,TSS5200,TSS69175,TSS69984,TSS87565	4	1	1	2	NA	NA	4	NA	101.813	6.68388	OK
P62699	ENSG00000119801	YPEL5	TSS102738,TSS102741,TSS12020,TSS155180,TSS32624,TSS66063,TSS68334,TSS83521,TSS84806	3	1	NA	2	NA	2	1	NA	23.539	4.617	OK
P62701	ENSG00000198034	RPS4X	TSS117830,TSS150259,TSS180451,TSS191196,TSS65427	87	30	23	34	23	20	39	5	507.349	8.98968	OK
P62714	ENSG00000104695	PPP2CB	TSS114132,TSS11756,TSS123140,TSS132068,TSS133421,TSS46404,TSS50038,TSS59948,TSS75542,TSS93772	38	11	12	15	6	5	27	NA	8.95567	3.31552	OK
P62750	ENSG00000198242	RPL23A	TSS112930,TSS120679,TSS127431,TSS135173,TSS145113,TSS23685,TSS38049,TSS44747,TSS56592	43	14	11	18	14	7	18	4	896.717	9.81012	OK
P62753	ENSG00000137154	RPS6	TSS100921,TSS103679,TSS117359,TSS139433,TSS156553	58	18	18	22	15	13	25	5	1542.34	10.5918	OK
P62805	ENSG00000197837	HIST4H4	TSS103692,TSS183824,TSS51963,TSS64988,TSS68102	66	21	18	27	21	13	22	10	1.3836	1.25314	OK
P62805	ENSG00000197238	HIST1H4J	TSS160216	66	21	18	27	21	13	22	10	1.0175	1.01257	OK
P62820	ENSG00000138069	RAB1A	TSS136405,TSS59685,TSS77836,TSS77839,TSS77897,TSS99494	58	14	14	30	9	10	28	11	32.9323	5.08459	OK
P62826	ENSG00000132341	RAN	TSS120947,TSS141995,TSS141996,TSS17234,TSS35209,TSS41896,TSS51396,TSS72171,TSS87854,TSS87857	51	18	12	21	6	13	31	1	594.255	9.21736	OK
P62829	ENSG00000125691	RPL23	TSS10794,TSS119931,TSS137896,TSS137897,TSS152930,TSS174860,TSS42808,TSS47955,TSS73323,TSS79903,TSS93646	51	13	15	23	12	9	26	4	788.783	9.62531	OK
P62834	ENSG00000116473	RAP1A	TSS141306,TSS171045,TSS46937,TSS47351,TSS50884	30	11	3	16	NA	21	8	1	52.5565	5.74299	OK
P62841	ENSG00000115268	RPS15	TSS106448,TSS141271,TSS195452,TSS22391,TSS40356,TSS88240,TSS88242,TSS91043,TSS95015	19	2	3	14	4	NA	14	1	815.489	9.67329	OK
P62847	ENSG00000138326	RPS24	TSS107639,TSS159572,TSS16818,TSS177907,TSS36608,TSS36609,TSS54640,TSS54642,TSS657,TSS658,TSS72742,TSS9828	22	5	5	12	7	3	11	1	1326.83	10.3749	OK
P62851	ENSG00000118181	RPS25	TSS139651,TSS147041,TSS164703,TSS37950,TSS55551,TSS74792	31	10	9	12	10	7	12	2	495.604	8.95595	OK
P62854	ENSG00000197728	RPS26	TSS156589,TSS35054,TSS98652	24	7	7	10	7	6	9	2	135.583	7.09363	OK
P62857	ENSG00000233927	RPS28	TSS115755,TSS154170,TSS193181,TSS97917	22	8	6	8	9	5	8	0	1034.79	10.0165	OK
P62873	ENSG00000078369	GNB1	TSS111765,TSS120476,TSS139295,TSS168752,TSS169859,TSS17548,TSS61487,TSS78161	36	11	13	12	7	12	5	12	173.146	7.44415	OK
P62875	ENSG00000177700	POLR2L	TSS12246,TSS96397	3	NA	2	1	1	NA	2	NA	33.5383	5.11013	OK
P62877	ENSG00000100387	RBX1	TSS167101,TSS195446,TSS21473	1	1	NA	NA	NA	1	NA	NA	28.3646	4.87601	OK
P62879	ENSG00000172354	GNB2	TSS115234,TSS128490,TSS133148,TSS152590,TSS170042,TSS172459,TSS179681,TSS42818,TSS52646,TSS66786,TSS79014,TSS83403,TSS9748	20	5	8	7	NA	12	2	6	90.2463	6.51169	OK
P62888	ENSG00000156482	RPL30	TSS111205,TSS126029,TSS24916,TSS24919,TSS24920,TSS24922,TSS24923,TSS56271,TSS68972,TSS6936,TSS88154	40	13	9	18	11	6	16	7	946.227	9.88757	OK
P62899	ENSG00000071082	RPL31	TSS18345,TSS2709,TSS345,TSS39295,TSS54344,TSS57994,TSS96937	28	6	6	16	10	9	6	3	935.909	9.87177	OK
P62906	ENSG00000198755	RPL10A	TSS131687,TSS149715	48	14	12	22	12	10	25	1	720.549	9.49495	OK
P62910	ENSG00000144713	RPL32	TSS15550,TSS15551,TSS15552,TSS15553,TSS175475,TSS175813,TSS37283,TSS41107	18	4	5	9	4	2	11	1	948.741	9.89139	OK
P62913	ENSG00000142676	RPL11	TSS146976,TSS44887,TSS78169,TSS95978	25	9	7	9	6	5	8	6	1040.89	10.025	OK
P62917	ENSG00000161016	RPL8	TSS100931,TSS106247,TSS106248,TSS106252,TSS143840,TSS149660,TSS164466,TSS164467,TSS168929,TSS191416,TSS42809,TSS46450,TSS92353,TSS98397	27	9	8	10	7	8	9	3	1547.61	10.5968	OK
P62937	ENSG00000196262	PPIA	TSS130752,TSS149202,TSS174186,TSS82957,TSS82958	78	19	16	43	NA	19	59	0	1351.14	10.401	OK
P62942	ENSG00000088832	FKBP1A	TSS107557,TSS115903,TSS178204,TSS24709,TSS25440,TSS56842,TSS65085,TSS66599	7	2	2	3	NA	NA	7	NA	89.4011	6.49827	OK
P62993	ENSG00000177885	GRB2	TSS117835,TSS123153,TSS160101,TSS161285,TSS172008,TSS2988,TSS2989,TSS35448,TSS55165,TSS69469,TSS7635	37	12	9	16	3	13	19	2	65.4314	6.05379	OK
P62995	ENSG00000136527	TRA2B	TSS107996,TSS114676,TSS118604,TSS118930,TSS140181,TSS141279,TSS171330,TSS178238,TSS191291,TSS36468,TSS4797,TSS62293,TSS86813,TSS87693,TSS89916,TSS89919	12	4	3	5	11	NA	1	NA	61.2368	5.9597	OK
P63000	ENSG00000136238	RAC1	TSS112691,TSS154097,TSS176133,TSS190974,TSS88282,TSS92297	26	8	7	11	NA	7	19	NA	57.6219	5.87337	OK
P63010	ENSG00000006125	AP2B1	TSS137120,TSS141556,TSS149137,TSS158068,TSS158448,TSS168125,TSS170737,TSS192130,TSS30669,TSS32391,TSS33374,TSS54627,TSS64623,TSS8413,TSS84330,TSS95953	109	34	43	32	42	29	38	0	16.203	4.10459	OK
P63027	ENSG00000220205	VAMP2	TSS137287,TSS192320,TSS68534,TSS73220	15	2	3	10	4	4	4	3	9.64026	3.41146	OK
P63098	ENSG00000221823	PPP3R1	TSS157788,TSS195091,TSS61752	4	1	3	NA	NA	NA	4	NA	21.6248	4.49983	OK
P63104	ENSG00000164924	YWHAZ	TSS104144,TSS107357,TSS113833,TSS118123,TSS12454,TSS132397,TSS138753,TSS157050,TSS157508,TSS163809,TSS165319,TSS16670,TSS175803,TSS190881,TSS42177,TSS45021,TSS47118,TSS60488,TSS63479,TSS75514,TSS75515,TSS87766,TSS97853	78	22	28	28	11	21	42	4	101.128	6.67423	OK
P63151	ENSG00000221914	PPP2R2A	TSS108232,TSS114527,TSS127052,TSS133266,TSS16149,TSS172856,TSS172857,TSS186305,TSS191535,TSS19234,TSS20826,TSS23895,TSS41902,TSS4247,TSS46339,TSS46467,TSS47277,TSS57460,TSS68276,TSS82993,TSS90259	13	6	4	3	NA	NA	13	NA	7.95986	3.16348	OK
P63165	ENSG00000116030	SUMO1	TSS108633,TSS155673,TSS24860,TSS44454,TSS67541,TSS6883,TSS6885,TSS80770,TSS90583	2	NA	NA	2	1	NA	1	NA	23.8897	4.63748	OK
P63167	ENSG00000088986	DYNLL1	TSS137484,TSS176557,TSS21073,TSS39088,TSS47701,TSS65005,TSS65673,TSS83279,TSS95606	3	NA	2	1	NA	NA	2	1	72.6311	6.20224	OK
P63172	ENSG00000146425	DYNLT1	TSS115623,TSS115624,TSS20892	3	NA	1	2	NA	NA	3	NA	16.3353	4.11564	OK
P63173	ENSG00000172809	RPL38	TSS100845,TSS100846,TSS126886,TSS136632,TSS158704,TSS173289,TSS46150	21	6	5	10	5	2	14	NA	707.274	9.46816	OK
P63208	ENSG00000113558	SKP1	TSS100946,TSS138814,TSS170017,TSS193719,TSS28963,TSS29189,TSS46870,TSS67922,TSS94421	14	3	2	9	4	2	7	1	79.3617	6.32844	OK
P63220	ENSG00000171858	RPS21	TSS163613,TSS52419,TSS52423,TSS88443,TSS95171	29	10	7	12	8	5	15	1	1726.43	10.7544	OK
P63241	ENSG00000132507	EIF5A	TSS146082,TSS168036,TSS172172,TSS192686,TSS193339,TSS27023,TSS49804,TSS6700,TSS67093,TSS8990	15	3	3	9	1	4	10	NA	119.955	6.91833	OK
P63244	ENSG00000204628	GNB2L1	TSS103481,TSS105217,TSS113594,TSS1220,TSS12368,TSS124526,TSS131526,TSS131527,TSS131530,TSS157368,TSS18506,TSS186958,TSS20009,TSS20010,TSS2029,TSS2030,TSS2031,TSS2033,TSS24893,TSS26962,TSS30796,TSS30912,TSS30992,TSS50175,TSS58518,TSS72255,TSS74166,TSS96321	95	32	30	33	29	28	30	8	1614.7	10.6579	OK
P63272	ENSG00000213246	SUPT4H1	TSS138375,TSS177387,TSS189130,TSS45599,TSS54972,TSS83646,TSS99639	2	NA	NA	2	NA	NA	2	NA	44.5044	5.50793	OK
P63279	ENSG00000103275	UBE2I	TSS108591,TSS111281,TSS121676,TSS124521,TSS129611,TSS154881,TSS157991,TSS16616,TSS185692,TSS24785,TSS28138,TSS34631,TSS35385,TSS49369,TSS51557,TSS58122,TSS67393,TSS72469,TSS78131,TSS963	13	3	3	7	1	3	9	NA	84.6194	6.41987	OK
P67775	ENSG00000113575	PPP2CA	TSS15135,TSS177759,TSS32940,TSS52923,TSS58751,TSS96587	7	7	NA	NA	NA	NA	7	NA	62.8348	5.99627	OK
P67809	ENSG00000065978	YBX1	TSS10041,TSS100451,TSS111784,TSS1604	61	20	21	20	15	14	23	9	331.116	8.37554	OK
P67812	ENSG00000140612	SEC11A	TSS102130,TSS128999,TSS144998,TSS151683,TSS151686,TSS173775,TSS43768,TSS61775,TSS79962,TSS98511	10	3	3	4	4	3	NA	3	29.1268	4.91298	OK
P67870	ENSG00000204435	CSNK2B	TSS10852,TSS151682,TSS169906,TSS169912,TSS184180,TSS188507,TSS21496,TSS79158	15	2	2	11	1	1	13	NA	127.533	7.00599	OK
P67936	ENSG00000167460	TPM4	TSS103951,TSS10929,TSS117800,TSS129428,TSS130010,TSS154405,TSS16728,TSS181820,TSS189672,TSS190288,TSS194104,TSS27805,TSS60136,TSS63799,TSS68768,TSS79682,TSS96103	39	12	10	17	NA	2	37	NA	20.9339	4.45509	OK
P68036	ENSG00000185651	UBE2L3	TSS105186,TSS118366,TSS136328,TSS150130	12	3	1	8	1	2	9	NA	20.7229	4.44114	OK
P68104	ENSG00000156508	EEF1A1	TSS102546,TSS147071,TSS156351,TSS17874,TSS180120,TSS52865,TSS88956	139	41	40	58	35	32	66	6	3324.25	11.6992	OK
P68363	ENSG00000123416	TUBA1B	TSS1278,TSS55256,TSS75081	99	51	27	21	27	42	20	10	857.393	9.74549	OK
P68366	ENSG00000127824	TUBA4A	TSS117697,TSS195036,TSS3371,TSS36491,TSS45322,TSS68159,TSS69018,TSS80100,TSS86521	105	37	38	30	16	20	69	NA	55.4056	5.81777	OK
P68371	ENSG00000188229	TUBB4B	TSS63028,TSS85732	243	85	69	89	54	46	137	6	136.086	7.09894	OK
P68400	ENSG00000101266	CSNK2A1	TSS101642,TSS130120,TSS49309,TSS60561,TSS61326,TSS94077	49	18	14	17	20	9	20	NA	31.2207	5.00992	OK
P68402	ENSG00000168092	PAFAH1B2	TSS10703,TSS14359,TSS155260,TSS173488,TSS1776,TSS33599,TSS86815,TSS87953	6	2	1	3	NA	1	5	NA	10.0633	3.46771	OK
P68543	ENSG00000173960	UBXN2A	TSS112112,TSS150720,TSS45918,TSS5998,TSS89580	3	1	1	1	NA	NA	3	NA	2.51346	1.81289	OK
P69849	ENSG00000103226	NOMO3	TSS107017,TSS114800,TSS132260,TSS135985,TSS138740,TSS150172,TSS159623,TSS176366,TSS180056,TSS18560,TSS193397,TSS194066,TSS194067,TSS21967,TSS6728,TSS77015,TSS85557	56	21	26	9	29	14	NA	13	6.71931	2.94847	OK
P78312	ENSG00000125386	FAM193A	TSS124100,TSS132391,TSS176444,TSS184911,TSS7063,TSS71313	1	1	NA	NA	1	NA	NA	NA	6.34206	2.87618	OK
P78316	ENSG00000087269	NOP14	TSS12132,TSS64001,TSS81655,TSS81928,TSS82290	30	10	15	5	30	NA	NA	NA	11.2776	3.61796	OK
P78318	ENSG00000089289	IGBP1	TSS107408,TSS13779	21	5	6	10	NA	7	14	NA	33.5767	5.11173	OK
P78330	ENSG00000146733	PSPH	TSS106138,TSS134140,TSS134141,TSS15486,TSS170458,TSS46571,TSS51419,TSS65103,TSS72409	6	1	3	2	NA	NA	6	NA	13.2339	3.83126	OK
P78332	ENSG00000004534	RBM6	TSS113758,TSS117904,TSS129069,TSS157169,TSS161559,TSS176712,TSS179986,TSS24583,TSS33479,TSS38540,TSS38542,TSS39477,TSS4135,TSS42695,TSS5266,TSS55927,TSS57665,TSS64201,TSS92498,TSS96265	4	4	NA	NA	4	NA	NA	NA	14.4127	3.94605	OK
P78344	ENSG00000110321	EIF4G2	TSS104671,TSS107298,TSS109601,TSS133315,TSS147338,TSS147683,TSS160071,TSS16580,TSS174357,TSS190215,TSS36285,TSS39341,TSS41100,TSS49122,TSS53386,TSS57290,TSS5960,TSS60542,TSS71044,TSS72562,TSS75253,TSS78730,TSS78731,TSS81384,TSS83177,TSS90797,TSS96236	86	33	34	19	54	14	18	NA	70.2733	6.15529	OK
P78345	ENSG00000152464	RPP38	TSS104847,TSS112851,TSS125025,TSS125515,TSS142644,TSS35850	9	4	2	3	6	NA	3	NA	4.69557	2.50984	OK
P78346	ENSG00000148688	RPP30	TSS125267,TSS125588,TSS127351,TSS127352,TSS153384,TSS180790,TSS189426,TSS26851,TSS70880,TSS97407	8	4	1	3	2	1	5	NA	5.4475	2.68874	OK
P78362	ENSG00000135250	SRPK2	TSS142768,TSS161825,TSS167373,TSS41811,TSS41813,TSS44255,TSS55748,TSS55750,TSS71171,TSS71845,TSS752,TSS91326,TSS96752,TSS99588	9	6	3	NA	6	1	2	NA	3.46757	2.15949	OK
P78371	ENSG00000166226	CCT2	TSS10237,TSS103179,TSS115831,TSS151009,TSS52215,TSS64098,TSS66106,TSS70789,TSS80519,TSS82384	137	45	45	47	12	30	95	NA	45.346	5.53437	OK
P78406	ENSG00000101146	RAE1	TSS118243,TSS129274,TSS29597,TSS32587,TSS38556,TSS83805,TSS86302,TSS95678	13	4	4	5	4	6	3	NA	18.3304	4.2728	OK
P78417	ENSG00000148834	GSTO1	TSS142417,TSS143100,TSS167188,TSS4823,TSS49221,TSS66894,TSS73235	26	9	3	14	NA	1	25	NA	44.5118	5.50817	OK
P78527	ENSG00000253729	PRKDC	TSS138394,TSS145989,TSS148623,TSS154567,TSS180827,TSS63451,TSS72797,TSS80714,TSS90511,TSS95318,TSS96133	338	106	166	66	159	32	145	2	38.886	5.31781	OK
P78536	ENSG00000151694	ADAM17	TSS14364,TSS16731,TSS175931	4	1	1	2	2	2	NA	NA	9.60407	3.40655	OK
P78537	ENSG00000135441	BLOC1S1	TSS122093,TSS148938,TSS148939,TSS148940,TSS181171,TSS26235,TSS87338	13	4	2	7	3	4	6	NA	70.0098	6.14995	OK
P78540	ENSG00000081181	ARG2	TSS125580,TSS154959,TSS177084,TSS37831	9	4	2	3	NA	9	NA	NA	7.8623	3.14768	OK
P78549	ENSG00000065057	NTHL1	TSS102727,TSS135913,TSS144677,TSS166733,TSS173191,TSS175236,TSS191157,TSS38067,TSS5377	4	1	1	2	4	NA	NA	NA	17.8896	4.23952	OK
P80217	ENSG00000068079	IFI35	TSS121521,TSS121766,TSS156865,TSS161628,TSS17819,TSS193817,TSS35770,TSS37426	12	1	2	9	2	3	7	NA	10.3612	3.50604	OK
P80303	ENSG00000070081	NUCB2	TSS102242,TSS114249,TSS116033,TSS138450,TSS159972,TSS182261,TSS182278,TSS185687,TSS189225,TSS25119,TSS32774,TSS33598,TSS53315,TSS5675,TSS77304,TSS79101	9	3	4	2	NA	9	NA	0	31.9323	5.04143	OK
P80404	ENSG00000183044	ABAT	TSS121365,TSS123181,TSS128027,TSS138174,TSS157478,TSS164321,TSS165125,TSS173147,TSS195540,TSS47778,TSS6489,TSS78320,TSS84038,TSS87219,TSS8820,TSS98131	27	8	10	9	1	20	2	4	2.31211	1.72775	OK
P80723	ENSG00000176788	BASP1	TSS121578,TSS53715	25	9	10	6	2	10	13	NA	2.31925	1.73086	OK
P81877	ENSG00000145687	SSBP2	TSS105392,TSS138085,TSS138086,TSS140216,TSS155434,TSS174521,TSS17725,TSS36038,TSS49498,TSS56966,TSS67035,TSS68725,TSS73441,TSS7453,TSS80640,TSS83918,TSS91882,TSS94995	2	NA	2	NA	1	1	NA	NA	48.4579	5.62813	OK
P82094	ENSG00000144747	TMF1	TSS10150,TSS119554,TSS13781,TSS186724,TSS187790	8	3	1	4	4	4	NA	0	3.77207	2.25462	OK
P82650	ENSG00000175110	MRPS22	TSS121461,TSS146571,TSS155864,TSS1758,TSS187430,TSS42349,TSS42351,TSS42736,TSS56683,TSS56685,TSS79387,TSS98920,TSS99993	40	12	6	22	15	19	NA	6	10.9727	3.58168	OK
P82663	ENSG00000131368	MRPS25	TSS102131,TSS119946,TSS126434,TSS137908,TSS150648,TSS178154,TSS20651	3	NA	NA	3	1	1	NA	1	18.8747	4.31286	OK
P82664	ENSG00000048544	MRPS10	TSS68463	3	1	1	1	NA	2	NA	1	11.1388	3.60155	OK
P82673	ENSG00000061794	MRPS35	TSS103123,TSS106753,TSS157076,TSS48453,TSS74577	2	1	1	NA	1	1	NA	NA	13.0068	3.80806	OK
P82675	ENSG00000144029	MRPS5	TSS105579,TSS125761,TSS137982,TSS143815,TSS159980,TSS2413,TSS63167,TSS93153	10	4	1	5	4	6	NA	NA	21.9482	4.52031	OK
P82912	ENSG00000181991	MRPS11	TSS103075,TSS120902,TSS120906,TSS120907,TSS147849,TSS16119,TSS168873,TSS175341,TSS179682,TSS21733	5	1	1	3	1	3	NA	1	23.45	4.61176	OK
P82914	ENSG00000116898	MRPS15	TSS103856,TSS106057,TSS174032,TSS178181	11	3	2	6	5	3	NA	3	36.6242	5.23359	OK
P82930	ENSG00000074071	MRPS34	TSS106382,TSS189816,TSS189818	5	3	1	1	NA	5	NA	NA	92.0578	6.54006	OK
P82932	ENSG00000243927	MRPS6	TSS119013,TSS137945,TSS171991,TSS57233,TSS69949	1	1	NA	NA	NA	1	NA	NA	18.9567	4.3188	OK
P82933	ENSG00000135972	MRPS9	TSS177322,TSS18752,TSS35575	18	5	4	9	8	7	1	2	9.15593	3.34425	OK
P82979	ENSG00000205323	SARNP	TSS128260,TSS128274,TSS151313,TSS180116,TSS39712,TSS84629	44	13	14	17	17	14	10	3	22.1518	4.53305	OK
P83436	ENSG00000168434	COG7	TSS165208,TSS185752,TSS3139,TSS6223,TSS67487	15	7	4	4	NA	1	14	NA	3.75166	2.24843	OK
P83731	ENSG00000114391	RPL24	TSS112353,TSS139669,TSS47306,TSS65314,TSS74421,TSS90562	38	12	11	15	12	10	12	4	163.593	7.36276	OK
P83876	ENSG00000141759	TXNL4A	TSS116446,TSS123636,TSS170669,TSS182733,TSS185511,TSS185512,TSS189305,TSS43897,TSS45341,TSS56616,TSS56618	5	2	1	2	3	NA	2	NA	38.7142	5.31158	OK
P83881	ENSG00000241343	RPL36A	TSS118254,TSS16566,TSS193085,TSS30865,TSS3109,TSS3949,TSS90342,TSS95043	4	2	0	2	1	1	2	NA	706.722	9.46704	OK
P83916	ENSG00000108468	CBX1	TSS133847,TSS193466,TSS32561,TSS47526,TSS51632,TSS98085	34	11	8	15	12	8	11	3	16.5649	4.13462	OK
P84085	ENSG00000004059	ARF5	TSS116043,TSS132829,TSS133978,TSS20317,TSS24329,TSS28573	28	6	8	14	NA	9	19	NA	51.8094	5.72272	OK
P84090	ENSG00000100632	ERH	TSS129972,TSS41531,TSS55510,TSS9201	6	2	3	1	4	NA	1	1	108.551	6.77546	OK
P84095	ENSG00000177105	RHOG	TSS102034,TSS104894,TSS158350,TSS67020	23	8	7	8	NA	8	14	1	18.0746	4.25358	OK
P84098	ENSG00000108298	RPL19	TSS1353,TSS145936,TSS178683,TSS18490,TSS73459,TSS87977,TSS87984,TSS91889	20	5	6	9	6	6	6	2	1286.22	10.33	OK
P84103	ENSG00000112081	SRSF3	TSS132069,TSS96197	25	7	6	12	10	6	7	2	53.339	5.76392	OK
P85037	ENSG00000164916	FOXK1	TSS106033,TSS15706,TSS31471,TSS37388	12	9	3	NA	7	2	3	NA	3.539	2.18237	OK
P86790	ENSG00000146574	CCZ1B	TSS113488,TSS115832,TSS130981,TSS154997,TSS169409,TSS174695,TSS181047,TSS25292,TSS3411,TSS3560,TSS43302,TSS56861,TSS61166,TSS64328,TSS66727	5	1	2	2	NA	3	2	NA	13.2535	3.83324	OK
P98160	ENSG00000142798	HSPG2	TSS115174,TSS126756,TSS146733,TSS15243,TSS169329,TSS170285,TSS171901,TSS171911,TSS178620,TSS181664,TSS18500,TSS2650,TSS37840,TSS4054,TSS65826,TSS76321	1	NA	NA	1	NA	1	NA	NA	1.81149	1.49133	OK
P98170	ENSG00000101966	XIAP	TSS105875,TSS142267,TSS1453,TSS1460,TSS155216,TSS173450,TSS185619,TSS186975,TSS24855,TSS3780,TSS87623	7	1	4	2	NA	1	6	NA	2.04524	1.60656	OK
P98171	ENSG00000089820	ARHGAP4	TSS112039,TSS1127,TSS135621,TSS137546,TSS140661,TSS159912,TSS170353,TSS177133,TSS183320,TSS183974,TSS187458,TSS44991,TSS55761,TSS5831,TSS79805,TSS86118,TSS86333,TSS89762,TSS91809,TSS9657,TSS98988	15	4	10	1	NA	NA	15	NA	18.4286	4.28011	OK
P98173	ENSG00000071889	FAM3A	TSS108684,TSS124641,TSS147956,TSS18576,TSS192890,TSS43219,TSS43220,TSS43221,TSS43222,TSS43224,TSS61216,TSS61217,TSS72527,TSS72531,TSS76752,TSS79419,TSS90926,TSS94753	1	1	NA	NA	NA	NA	NA	1	11.8978	3.68905	OK
P98175	ENSG00000182872	RBM10	TSS167518,TSS180935,TSS41899,TSS64079,TSS895	31	13	12	6	31	NA	NA	NA	17.1267	4.18004	OK
P98179	ENSG00000102317	RBM3	TSS10326,TSS103513,TSS116021,TSS121333,TSS121334,TSS138628,TSS138631,TSS15893,TSS170244,TSS59509	4	1	1	2	4	NA	NA	NA	54.1871	5.78626	OK
P98194	ENSG00000017260	ATP2C1	TSS10874,TSS126813,TSS127326,TSS144860,TSS151105,TSS15711,TSS164094,TSS168469,TSS169349,TSS21638,TSS25868,TSS28184,TSS35365,TSS40131,TSS46833,TSS66828,TSS6776,TSS6778,TSS8224,TSS93723,TSS97848,TSS99854	10	1	3	6	5	NA	NA	5	12.104	3.71194	OK
P99999	ENSG00000172115	CYCS	TSS134261,TSS188514,TSS65456	19	6	6	7	4	10	4	1	45.1005	5.52671	OK
Q00059	ENSG00000108064	TFAM	TSS10950,TSS136553,TSS141760,TSS67825	8	3	2	3	5	1	NA	2	9.02264	3.32519	OK
Q00169	ENSG00000174238	PITPNA	TSS12408,TSS133404,TSS153273,TSS168440,TSS171446,TSS175201,TSS65509,TSS80951,TSS8417	11	3	4	4	NA	NA	11	NA	7.11418	3.02045	OK
Q00325	ENSG00000075415	SLC25A3	TSS135586,TSS138491,TSS141465,TSS159659,TSS159660,TSS159661,TSS162772,TSS170193,TSS175187,TSS177992,TSS18720,TSS36702,TSS95835	21	7	5	9	6	4	1	10	288.437	8.17711	OK
Q00341	ENSG00000115677	HDLBP	TSS102377,TSS104362,TSS107096,TSS107097,TSS107103,TSS112009,TSS119832,TSS124805,TSS124949,TSS129446,TSS132358,TSS132735,TSS132994,TSS133188,TSS133435,TSS135784,TSS137156,TSS138655,TSS141523,TSS142965,TSS145723,TSS147919,TSS158284,TSS161868,TSS16750,TSS180770,TSS185279,TSS194473,TSS195009,TSS30811,TSS34946,TSS37036,TSS401,TSS52451,TSS55059,TSS56900,TSS63926,TSS66565,TSS66921,TSS78224,TSS78539,TSS8…	65	21	23	21	33	13	19	0	50.539	5.68759	OK
Q00403	ENSG00000137947	GTF2B	TSS100276,TSS12185,TSS13295,TSS132998,TSS57152,TSS84955,TSS97184	45	17	9	19	11	11	23	NA	9.11766	3.3388	OK
Q00534	ENSG00000105810	CDK6	TSS134167,TSS14701,TSS402,TSS75174,TSS78102	24	7	9	8	NA	5	19	NA	4.36508	2.4236	OK
Q00535	ENSG00000164885	CDK5	TSS101908,TSS117869,TSS35061,TSS46033,TSS60195	24	4	9	11	NA	2	22	NA	8.91725	3.30994	OK
Q00577	ENSG00000185129	PURA	TSS122034,TSS181597,TSS43156	10	4	3	3	3	NA	7	NA	3.12151	2.04317	OK
Q00610	ENSG00000141367	CLTC	TSS102209,TSS123345,TSS128029,TSS145513,TSS160575,TSS162190,TSS174802,TSS178956,TSS193332,TSS34295,TSS5759,TSS65823,TSS83303	183	66	75	42	47	46	72	18	35.4872	5.18932	OK
Q00613	ENSG00000185122	HSF1	TSS116758,TSS117489,TSS147302,TSS158288,TSS164671,TSS184013,TSS19435,TSS38838,TSS52569,TSS61596,TSS66798,TSS76868,TSS89219	3	1	1	1	NA	2	1	NA	44.348	5.50297	OK
Q00653	ENSG00000077150	NFKB2	TSS100270,TSS118060,TSS12819,TSS15870,TSS190885,TSS19742,TSS74681	15	4	8	3	NA	1	14	NA	26.4412	4.77827	OK
Q00688	ENSG00000100442	FKBP3	TSS115881,TSS138661,TSS193071,TSS84581	42	16	9	17	14	7	18	3	7.39227	3.06906	OK
Q00765	ENSG00000129625	REEP5	TSS111611,TSS156276,TSS165909,TSS174542,TSS42339,TSS94669,TSS94672	4	3	NA	1	NA	4	NA	NA	14.8684	3.98808	OK
Q00796	ENSG00000140263	SORD	TSS127997,TSS131174,TSS143172,TSS153790,TSS157542,TSS16657,TSS28833	4	NA	4	NA	NA	NA	4	NA	4.9804	2.58024	OK
Q00839	ENSG00000153187	HNRNPU	TSS108314,TSS147794,TSS153716,TSS164967,TSS38839,TSS75032,TSS85700,TSS97687	109	43	40	26	59	20	21	9	54.3014	5.78924	OK
Q01081	ENSG00000160201	U2AF1	TSS108400,TSS135067,TSS161861,TSS177691,TSS194984,TSS194986,TSS27842,TSS89637,TSS94589,TSS98942	5	1	2	2	4	NA	1	NA	66.062	6.06742	OK
Q01082	ENSG00000115306	SPTBN1	TSS110055,TSS131279,TSS132218,TSS162498,TSS29941,TSS67657	83	38	24	21	61	11	8	3	9.07759	3.33308	OK
Q01085	ENSG00000151923	TIAL1	TSS119296,TSS120418,TSS167910,TSS170536,TSS177378,TSS191359,TSS35462,TSS54387,TSS6491,TSS83060,TSS9041,TSS90856,TSS93101	45	17	16	12	22	12	9	2	32.8732	5.08207	OK
Q01105	ENSG00000119335	SET	TSS10658,TSS110712,TSS137516,TSS137518,TSS14716,TSS161388,TSS39352,TSS50247,TSS5853,TSS64151,TSS78690	44	15	13	16	13	12	19	NA	133.282	7.06912	OK
Q01130	ENSG00000161547	SRSF2	TSS129358,TSS150224,TSS175833,TSS192204,TSS40358,TSS4601,TSS6580,TSS76640	29	10	9	10	11	6	9	3	103.127	6.7022	OK
Q01167	ENSG00000141568	FOXK2	TSS124732,TSS151358,TSS170034,TSS188623,TSS192450,TSS31707,TSS36129,TSS42583,TSS49088,TSS63380,TSS70320	8	3	2	3	8	NA	NA	NA	21.8048	4.51127	OK
Q01196	ENSG00000159216	RUNX1	TSS108170,TSS112123,TSS165409,TSS169002,TSS171978,TSS180139,TSS183982,TSS20987,TSS29819,TSS38944,TSS54867,TSS6048,TSS74487,TSS75358,TSS92646,TSS93369,TSS95217	3	1	NA	2	3	NA	NA	NA	3.99118	2.31938	OK
Q01201	ENSG00000104856	RELB	TSS147,TSS17926,TSS49230,TSS73500,TSS91269,TSS91271	9	3	3	3	NA	NA	9	NA	35.3823	5.18516	OK
Q01415	ENSG00000156958	GALK2	TSS119249,TSS119464,TSS124179,TSS132274,TSS152051,TSS152280,TSS158317,TSS173575,TSS192021,TSS21203,TSS33877,TSS35933,TSS42289,TSS43858,TSS46788,TSS56582,TSS59906,TSS64768,TSS74733,TSS74737,TSS83009	9	3	3	3	NA	2	7	NA	6.76674	2.95731	OK
Q01432	ENSG00000133805	AMPD3	TSS105039,TSS10787,TSS110127,TSS120079,TSS174687,TSS190054,TSS192349,TSS23267,TSS25233,TSS42850,TSS47820,TSS50494,TSS79947,TSS84204,TSS85927,TSS86337,TSS92846	4	2	2	NA	NA	NA	4	NA	6.14807	2.83755	OK
Q01433	ENSG00000116337	AMPD2	TSS101963,TSS103547,TSS114144,TSS118727,TSS122789,TSS123783,TSS169990,TSS169991,TSS185501,TSS1877,TSS188997,TSS25238,TSS28937,TSS29862,TSS38580,TSS53693,TSS60570,TSS60840,TSS63861,TSS7228,TSS74959,TSS76354,TSS76981,TSS82628,TSS91277,TSS97948	26	4	13	9	NA	NA	26	NA	9.23674	3.35568	OK
Q01469	ENSG00000164687	FABP5	TSS101136,TSS146838,TSS2638,TSS67364	24	6	7	11	NA	1	19	4	45.1704	5.5289	OK
Q01484	ENSG00000145362	ANK2	TSS100040,TSS108422,TSS129926,TSS135930,TSS136088,TSS141203,TSS151777,TSS152101,TSS158990,TSS15996,TSS168082,TSS174117,TSS178613,TSS184900,TSS186659,TSS188599,TSS189787,TSS191496,TSS56832,TSS61641,TSS89463,TSS89857	10	2	7	1	2	4	4	0	3.18991	2.06692	OK
Q01518	ENSG00000131236	CAP1	TSS114659,TSS114661,TSS114662,TSS124244,TSS132584,TSS132585,TSS13283,TSS150604,TSS154191,TSS15737,TSS158205,TSS187268,TSS45156,TSS45805,TSS6854,TSS84927,TSS84930,TSS9621	74	22	29	23	1	14	56	3	42.9555	5.45797	OK
Q01538	ENSG00000196132	MYT1	TSS121684,TSS22476	1	1	NA	NA	1	NA	NA	NA	2.24868	1.69985	OK
Q01543	ENSG00000151702	FLI1	TSS152669,TSS152670,TSS182786,TSS193887,TSS31632,TSS54430,TSS59719,TSS74858,TSS98465	3	1	2	NA	3	NA	NA	NA	25.771	4.7426	OK
Q01581	ENSG00000112972	HMGCS1	TSS107281,TSS112056,TSS137715,TSS176790,TSS188020,TSS29303,TSS95882	47	16	13	18	NA	10	37	NA	47.9157	5.61223	OK
Q01650	ENSG00000103257	SLC7A5	TSS102684,TSS59756,TSS93671	26	8	10	8	6	8	4	8	145.493	7.19469	OK
Q01658	ENSG00000117505	DR1	TSS128258,TSS30304,TSS36978	1	NA	NA	1	NA	NA	1	NA	22.3491	4.5453	OK
Q01664	ENSG00000090447	TFAP4	TSS161938,TSS193898,TSS20897,TSS35166,TSS72676,TSS85420	6	2	3	1	6	NA	NA	NA	5.49892	2.7002	OK
Q01780	ENSG00000171824	EXOSC10	TSS110101,TSS113114,TSS117935,TSS122965,TSS131046,TSS15240,TSS160897,TSS16804,TSS171645,TSS176732,TSS36949,TSS52816	46	17	19	10	40	3	3	NA	14.0481	3.91151	OK
Q01804	ENSG00000164164	OTUD4	TSS100209,TSS123125,TSS132319,TSS142395,TSS154519,TSS164027,TSS29993,TSS61694,TSS83562	4	3	NA	1	3	NA	1	NA	4.94401	2.57144	OK
Q01813	ENSG00000067057	PFKP	TSS109053,TSS136412,TSS142748,TSS169166,TSS17100,TSS179083,TSS25701,TSS37377,TSS37599,TSS61016,TSS77404,TSS95353	90	32	28	30	NA	10	80	NA	52.5413	5.74258	OK
Q01831	ENSG00000154767	XPC	TSS111796,TSS113219,TSS1583,TSS161137,TSS172961,TSS37555,TSS40653,TSS42805	5	2	2	1	5	NA	NA	NA	7.44118	3.07744	OK
Q01844	ENSG00000182944	EWSR1	TSS106443,TSS108335,TSS117595,TSS118445,TSS127206,TSS13424,TSS183979,TSS190681,TSS194311,TSS194313,TSS34627,TSS36679,TSS51772,TSS69857,TSS90810,TSS91247,TSS99826	17	7	5	5	7	3	4	3	55.0896	5.80966	OK
Q02040	ENSG00000197976	AKAP17A	TSS147625,TSS147628,TSS36462	4	1	2	1	4	NA	NA	NA	8.08679	3.18377	OK
Q02078	ENSG00000068305	MEF2A	TSS123255,TSS1463,TSS147052,TSS15245,TSS158568,TSS178749,TSS178750,TSS181945,TSS193488,TSS69692,TSS73571	4	1	3	NA	1	1	2	NA	3.07876	2.02813	OK
Q02080	ENSG00000213999	MEF2B	TSS12753,TSS171791,TSS41152,TSS47814,TSS55272,TSS99808	16	7	6	3	16	NA	NA	NA	339.752	8.41258	OK
Q02083	ENSG00000138744	NAAA	TSS18631,TSS189303,TSS189304,TSS19268,TSS44591,TSS45728,TSS65603,TSS72535,TSS83036,TSS83901	1	NA	NA	1	NA	1	NA	NA	3.19061	2.06716	OK
Q02086	ENSG00000167182	SP2	TSS181660	2	NA	NA	2	2	NA	NA	NA	6.95594	2.99203	OK
Q02127	ENSG00000102967	DHODH	TSS10505,TSS133893,TSS151980,TSS163621,TSS2047,TSS73735,TSS81336,TSS9072,TSS99405	29	9	9	11	11	10	NA	8	3.48215	2.16419	OK
Q02156	ENSG00000171132	PRKCE	TSS114294,TSS118900,TSS123864,TSS131891,TSS137019,TSS140601,TSS148897,TSS20935,TSS28411,TSS31603,TSS32304,TSS54533,TSS55749,TSS67092,TSS76973	4	2	2	NA	NA	NA	4	NA	18.5056	4.28582	OK
Q02218	ENSG00000105953	OGDH	TSS120196,TSS178985,TSS25671,TSS26675,TSS43958,TSS44661,TSS61978,TSS65381,TSS66017	34	14	14	6	16	11	NA	7	9.58642	3.40414	OK
Q02241	ENSG00000137807	KIF23	TSS118863,TSS123616,TSS127240,TSS130266,TSS132268,TSS151310,TSS151994,TSS166494,TSS175547,TSS177205,TSS32850,TSS60080,TSS98663	12	4	7	1	12	NA	NA	NA	12.1209	3.71379	OK
Q02252	ENSG00000119711	ALDH6A1	TSS124456,TSS124457,TSS142487,TSS146194,TSS146196,TSS155473	30	9	9	12	3	27	NA	0	5.10487	2.60996	OK
Q02338	ENSG00000161267	BDH1	TSS11948,TSS15442,TSS16159,TSS175838,TSS182005,TSS182007,TSS31421,TSS40297,TSS4543,TSS4549,TSS48875,TSS69166,TSS72971,TSS76081,TSS83747	11	3	2	6	2	2	NA	7	24.173	4.65381	OK
Q02447	ENSG00000172845	SP3	TSS107388,TSS115853,TSS122050,TSS182551,TSS20455,TSS31498,TSS9926	5	3	1	1	5	NA	NA	NA	11.2966	3.62019	OK
Q02535	ENSG00000117318	ID3	TSS176742,TSS186787,TSS93687	2	NA	1	1	NA	NA	2	NA	87.8262	6.47291	OK
Q02543	ENSG00000105640	RPL18A	TSS103645,TSS142504,TSS149516,TSS161395,TSS162294,TSS185469,TSS44693	20	5	5	10	6	4	8	2	1581.84	10.6283	OK
Q02548	ENSG00000196092	PAX5	TSS15449,TSS159091,TSS182170,TSS24764,TSS37650,TSS55664	5	2	3	NA	5	NA	NA	NA	9.22742	3.35437	OK
Q02556	ENSG00000140968	IRF8	TSS10414,TSS112724,TSS138540,TSS157539,TSS17068,TSS187070,TSS22115,TSS33028,TSS65305,TSS70658,TSS99196	19	6	7	6	5	7	7	NA	39.9716	5.35655	OK
Q02750	ENSG00000169032	MAP2K1	TSS131178,TSS33470,TSS69509	15	6	4	5	NA	NA	15	NA	39.2378	5.33048	OK
Q02790	ENSG00000004478	FKBP4	TSS140077,TSS18578,TSS187654,TSS21429,TSS82848,TSS96100,TSS97416	55	16	19	20	1	14	40	NA	33.8929	5.12486	OK
Q02809	ENSG00000083444	PLOD1	TSS106303,TSS113430,TSS131371,TSS156129,TSS157057,TSS178317,TSS27288,TSS3550,TSS39606,TSS57630	7	3	4	NA	NA	7	NA	NA	24.1861	4.65456	OK
Q02818	ENSG00000104805	NUCB1	TSS118080,TSS144956,TSS173339,TSS194864,TSS21336,TSS42404,TSS42888,TSS60197,TSS60884,TSS70805,TSS82770,TSS85920,TSS92156	29	10	8	11	NA	25	2	2	21.6231	4.49972	OK
Q02878	ENSG00000089009	RPL6	TSS115474,TSS115664,TSS124370,TSS138859,TSS139693,TSS144430,TSS157533,TSS25127,TSS25956,TSS30439,TSS97830,TSS97833	65	22	18	25	28	15	22	0	796.237	9.63886	OK
Q02880	ENSG00000077097	TOP2B	TSS118921,TSS151759,TSS168446,TSS178769,TSS188312,TSS45839,TSS67891,TSS75478	57	26	14	17	57	NA	NA	NA	31.6564	5.02929	OK
Q02930	ENSG00000146592	CREB5	TSS114154,TSS122623,TSS124594,TSS148256,TSS170238,TSS170296,TSS173188,TSS174560,TSS179861,TSS189336,TSS1938,TSS26918,TSS34950,TSS36912	3	1	2	NA	1	1	1	NA	1.88451	1.52833	OK
Q02978	ENSG00000108528	SLC25A11	TSS143377,TSS15177,TSS34849,TSS55963,TSS83143	15	4	4	7	6	1	NA	8	15.2704	4.02418	OK
Q03001	ENSG00000151914	DST	TSS109745,TSS110018,TSS11095,TSS12062,TSS12064,TSS125287,TSS127814,TSS13018,TSS136718,TSS155968,TSS15715,TSS162387,TSS185100,TSS186921,TSS191314,TSS22279,TSS2587,TSS27270,TSS30157,TSS30782,TSS33004,TSS34548,TSS35479,TSS4189,TSS51142,TSS55766,TSS62648,TSS65729,TSS77744,TSS78407,TSS82414,TSS91256,TSS99163,TSS99911	28	7	20	1	2	1	25	NA	29.0129	4.90751	OK
Q03113	ENSG00000146535	GNA12	TSS120714,TSS120715,TSS134298,TSS17585,TSS189439,TSS25153,TSS26302,TSS46804,TSS55456	1	NA	NA	1	1	NA	NA	NA	11.4773	3.64123	OK
Q03252	ENSG00000176619	LMNB2	TSS169771,TSS170506,TSS186318,TSS19137,TSS40855,TSS88286,TSS97694	2	2	NA	NA	1	1	NA	NA	15.4123	4.03671	OK
Q03393	ENSG00000150787	PTS	TSS141010,TSS15787,TSS175853,TSS184277,TSS35059,TSS63878,TSS82162,TSS82164,TSS82617	2	1	NA	1	NA	NA	2	NA	8.5687	3.25832	OK
Q03426	ENSG00000110921	MVK	TSS11377,TSS130481,TSS137554,TSS139822,TSS184819,TSS186580,TSS27012,TSS27015,TSS27016,TSS30069,TSS44311,TSS57508	6	1	2	3	NA	NA	6	NA	6.90187	2.98219	OK
Q03518	ENSG00000168394	TAP1	TSS122744,TSS127085,TSS128047,TSS150796	28	10	11	7	15	5	NA	8	21.784	4.50995	OK
Q03519	ENSG00000204267	TAP2	TSS12130,TSS122063,TSS157196,TSS66150	12	3	7	2	7	1	NA	4	13.835	3.89093	OK
Q03701	ENSG00000115816	CEBPZ	TSS169887,TSS188903,TSS31764	13	7	4	2	13	NA	NA	NA	5.93817	2.79456	OK
Q04206	ENSG00000173039	RELA	TSS108068,TSS108070,TSS123353,TSS12410,TSS130149,TSS147512,TSS147513,TSS1506,TSS155682,TSS195354,TSS195358,TSS244,TSS3641,TSS48502,TSS54231,TSS90000,TSS90005,TSS94219	15	2	8	5	NA	3	12	NA	25.0701	4.70432	OK
Q04323	ENSG00000162191	UBXN1	TSS133091,TSS144816,TSS144817,TSS144819,TSS154624,TSS193152,TSS23129,TSS3269,TSS36407,TSS36408,TSS54456,TSS88860,TSS90894	8	2	2	4	NA	2	6	NA	65.2765	6.05043	OK
Q04446	ENSG00000114480	GBE1	TSS107111,TSS118284,TSS184653,TSS20851,TSS80962,TSS95548	13	4	6	3	NA	1	12	NA	13.2805	3.83597	OK
Q04637	ENSG00000114867	EIF4G1	TSS100859,TSS104977,TSS104981,TSS10862,TSS11325,TSS116192,TSS116721,TSS117240,TSS123300,TSS123302,TSS12429,TSS125533,TSS134132,TSS138175,TSS140778,TSS146738,TSS156898,TSS164392,TSS167372,TSS176498,TSS178993,TSS189749,TSS189751,TSS189752,TSS189754,TSS23384,TSS41368,TSS51002,TSS616,TSS617,TSS64450,TSS68957,TSS75578,TSS76083,TSS80538,TSS80539,TSS88644,TSS94458,TSS98173	108	35	47	26	41	20	46	1	69.2766	6.13497	OK
Q04726	ENSG00000140332	TLE3	TSS100786,TSS113363,TSS114087,TSS11924,TSS120939,TSS127996,TSS141490,TSS159683,TSS178279,TSS179506,TSS179774,TSS190840,TSS30187,TSS30480,TSS45108,TSS55681,TSS63389,TSS66504,TSS76006,TSS766,TSS80243,TSS86250,TSS91516,TSS94046	12	4	3	5	NA	3	9	NA	21.5287	4.49369	OK
Q04760	ENSG00000124767	GLO1	TSS146682,TSS15110	22	5	6	11	NA	4	18	NA	29.579	4.93447	OK
Q04837	ENSG00000106028	SSBP1	TSS10848,TSS136637,TSS136638,TSS184696,TSS184697,TSS188496,TSS24675,TSS24676,TSS24678,TSS40188,TSS40207,TSS64784	32	12	7	13	10	14	4	4	58.3903	5.89216	OK
Q04864	ENSG00000162924	REL	TSS10296,TSS157639	18	4	5	9	NA	NA	18	NA	2.18972	1.67343	OK
Q04917	ENSG00000128245	YWHAH	TSS111985,TSS122020,TSS172207,TSS4015,TSS7489	74	23	23	28	10	21	39	4	30.4702	4.97591	OK
Q04941	ENSG00000102007	PLP2	TSS159734	7	2	2	3	3	1	NA	3	56.9642	5.85709	OK
Q05048	ENSG00000101138	CSTF1	TSS140833,TSS156953,TSS174040,TSS175269,TSS54069,TSS84664	10	5	3	2	10	NA	NA	NA	11.6473	3.66076	OK
Q05086	ENSG00000114062	UBE3A	TSS112339,TSS128932,TSS163797,TSS165184,TSS165413	38	17	15	6	4	7	27	NA	11.3006	3.62066	OK
Q05209	ENSG00000127947	PTPN12	TSS106024,TSS111824,TSS121173,TSS123906,TSS126628,TSS144672,TSS147155,TSS151123,TSS20221,TSS23715,TSS24392,TSS54276,TSS70904,TSS77279,TSS87985,TSS9069	2	NA	2	NA	NA	NA	2	NA	1.01638	1.01177	OK
Q05397	ENSG00000169398	PTK2	TSS100811,TSS100814,TSS102308,TSS106402,TSS108981,TSS118614,TSS120109,TSS120112,TSS122062,TSS12267,TSS141626,TSS144109,TSS153141,TSS159232,TSS159758,TSS17261,TSS173661,TSS175649,TSS177597,TSS181474,TSS189294,TSS191453,TSS191602,TSS192814,TSS193166,TSS193196,TSS193538,TSS26577,TSS26580,TSS51725,TSS51728,TSS51962,TSS58568,TSS63889,TSS64701,TSS64705,TSS64708,TSS65601,TSS65669,TSS66294,TSS68314,TSS69…	1	NA	1	NA	NA	NA	1	NA	2.2961	1.72076	OK
Q05469	ENSG00000079435	LIPE	TSS120597,TSS125300,TSS138598,TSS20522,TSS22965,TSS58978,TSS62831,TSS85405,TSS89334	8	3	4	1	NA	NA	8	NA	10.2434	3.49101	OK
Q05519	ENSG00000116754	SRSF11	TSS100990,TSS13358,TSS137439,TSS138357,TSS150966,TSS154136,TSS36939,TSS49374,TSS4949,TSS51949,TSS54969,TSS58340,TSS61706,TSS68797,TSS80001,TSS82555,TSS84850,TSS97318	12	6	3	3	8	1	3	NA	24.039	4.64611	OK
Q05655	ENSG00000163932	PRKCD	TSS145385,TSS148320,TSS31055,TSS63211,TSS75681,TSS76057	19	4	12	3	NA	4	15	NA	11.5867	3.65383	OK
Q05932	ENSG00000136877	FPGS	TSS10221,TSS104460,TSS107543,TSS10880,TSS1175,TSS127464,TSS130418,TSS166993,TSS175619,TSS19493,TSS2035,TSS27146,TSS52787,TSS60028,TSS70897,TSS74713,TSS74714,TSS74715,TSS856,TSS89324	6	1	4	1	NA	4	2	NA	19.9767	4.39072	OK
Q05D32	ENSG00000137770	CTDSPL2	TSS12615,TSS130097,TSS13289,TSS151672,TSS183396,TSS191619,TSS194931,TSS31897,TSS73481,TSS8435,TSS90352,TSS91916	6	2	2	2	6	NA	NA	NA	8.63945	3.26895	OK
Q06124	ENSG00000179295	PTPN11	TSS140289,TSS150056,TSS85196,TSS85198	30	9	12	9	12	11	3	4	17.1631	4.18294	OK
Q06136	ENSG00000119537	KDSR	TSS117437,TSS155203,TSS15680,TSS171663,TSS171664,TSS171666,TSS181479,TSS21590,TSS39905,TSS7195,TSS93214	4	2	NA	2	2	2	NA	NA	4.02015	2.32773	OK
Q06187	ENSG00000010671	BTK	TSS110175,TSS14409,TSS152276,TSS16008,TSS194007,TSS27121,TSS70109,TSS76271	41	14	14	13	12	NA	29	NA	14.9281	3.9935	OK
Q06203	ENSG00000128059	PPAT	TSS101214,TSS140052,TSS189753,TSS31596,TSS82756	35	12	13	10	NA	6	29	NA	10.3964	3.51051	OK
Q06210	ENSG00000198380	GFPT1	TSS162642,TSS44018,TSS70208	52	18	19	15	NA	3	49	NA	3.76458	2.25235	OK
Q06265	ENSG00000123737	EXOSC9	TSS11681,TSS148715,TSS150687,TSS162740,TSS162742,TSS162743,TSS169371,TSS194296,TSS34171,TSS42813,TSS7339,TSS7442	22	6	7	9	16	2	4	NA	13.3439	3.84237	OK
Q06323	ENSG00000092010	PSME1	TSS101046,TSS102847,TSS118855,TSS118861,TSS151888,TSS163015,TSS170121,TSS18964	73	22	24	27	2	22	49	NA	88.5379	6.48443	OK
Q06330	ENSG00000168214	RBPJ	TSS102731,TSS111740,TSS119404,TSS12104,TSS129570,TSS133136,TSS136155,TSS137850,TSS159707,TSS160241,TSS160350,TSS176290,TSS18020,TSS181913,TSS189738,TSS26097,TSS28990,TSS3370,TSS35483,TSS38021,TSS38299,TSS40050,TSS47640,TSS53608,TSS69717,TSS71158,TSS80174,TSS89576,TSS91929	12	7	4	1	12	NA	NA	NA	17.8835	4.23905	OK
Q06413	ENSG00000081189	MEF2C	TSS126042,TSS141095,TSS144748,TSS171269,TSS173266,TSS22679,TSS2589,TSS26122,TSS35220,TSS36938,TSS41156,TSS46787,TSS47570,TSS50081,TSS54968,TSS55884,TSS62134,TSS66145,TSS66943,TSS8095,TSS8097,TSS88426	4	NA	3	1	2	1	1	NA	11.5288	3.64718	OK
Q06546	ENSG00000154727	GABPA	TSS114708,TSS183780,TSS71484	11	7	2	2	3	NA	8	NA	4.09039	2.34778	OK
Q06587	ENSG00000204227	RING1	TSS17530,TSS56985	4	2	2	NA	4	NA	NA	NA	17.1176	4.17932	OK
Q06609	ENSG00000051180	RAD51	TSS113812,TSS119226,TSS128918,TSS149757,TSS163878,TSS184612,TSS21644,TSS3199,TSS8986,TSS92645	5	1	1	3	1	1	3	NA	22.3474	4.54519	OK
Q06787	ENSG00000102081	FMR1	TSS106756,TSS113871,TSS115427,TSS139442,TSS139655,TSS154128,TSS29984,TSS34267,TSS7702,TSS94296	4	1	2	1	3	NA	1	NA	10.526	3.52682	OK
Q06830	ENSG00000117450	PRDX1	TSS113381,TSS59475,TSS61879,TSS74662,TSS80003,TSS95422	123	41	33	49	24	31	52	16	145.421	7.19398	OK
Q07020	ENSG00000063177	RPL18	TSS103340,TSS103341,TSS103344,TSS103345,TSS108736,TSS109273,TSS168928,TSS48678,TSS48679,TSS50160,TSS84996,TSS84998,TSS84999,TSS85722	52	14	21	17	14	11	20	7	1154.49	10.1743	OK
Q07021	ENSG00000108561	C1QBP	TSS102960,TSS117618,TSS121464,TSS161869,TSS2832,TSS93385	34	10	10	14	9	14	3	8	41.153	5.39756	OK
Q07065	ENSG00000136026	CKAP4	TSS132152,TSS150058,TSS32392	98	34	39	25	48	24	NA	26	1.83645	1.50409	OK
Q07666	ENSG00000121774	KHDRBS1	TSS105614,TSS131393,TSS163929,TSS74024	15	11	4	NA	15	NA	NA	NA	60.7992	5.94952	OK
Q07812	ENSG00000087088	BAX	TSS103040,TSS125261,TSS135166,TSS138820,TSS188416,TSS193296,TSS66373,TSS9369	57	14	12	31	9	16	27	5	35.4633	5.18837	OK
Q07817	ENSG00000171552	BCL2L1	TSS15205,TSS15252,TSS153717,TSS172348,TSS195298,TSS36169,TSS36975,TSS80967,TSS80969	10	3	3	4	1	4	5	0	62.9327	5.99848	OK
Q07820	ENSG00000143384	MCL1	TSS135268,TSS19326,TSS932	1	1	NA	NA	NA	1	NA	NA	33.0835	5.091	OK
Q07864	ENSG00000177084	POLE	TSS106005,TSS109016,TSS11097,TSS122169,TSS125915,TSS132279,TSS139411,TSS139610,TSS140729,TSS143965,TSS144694,TSS146042,TSS146669,TSS152475,TSS161030,TSS180215,TSS180653,TSS21200,TSS26710,TSS4603,TSS5084,TSS64931,TSS6984,TSS85328	16	6	8	2	7	NA	9	NA	18.1062	4.25597	OK
Q07866	ENSG00000126214	KLC1	TSS111595,TSS118873,TSS126718,TSS131507,TSS132751,TSS157814,TSS158783,TSS160512,TSS191109,TSS192726,TSS21211,TSS21216,TSS23039,TSS39212,TSS39217,TSS75404,TSS82320,TSS99959	28	10	5	13	NA	NA	28	NA	31.8298	5.03693	OK
Q07955	ENSG00000136450	SRSF1	TSS149361,TSS166342,TSS167633,TSS1749,TSS21123,TSS23539	59	15	19	25	29	14	9	7	56.8272	5.85368	OK
Q07960	ENSG00000175220	ARHGAP1	TSS107259,TSS170780,TSS173332,TSS31772,TSS52502,TSS67779,TSS7641	14	3	5	6	NA	1	13	NA	8.58408	3.26064	OK
Q08117	ENSG00000104964	AES	TSS116049,TSS12235,TSS125370,TSS13558,TSS146365,TSS151579,TSS166145,TSS42148,TSS46061,TSS85931,TSS98311,TSS98654	1	NA	1	NA	NA	NA	1	NA	128.111	7.01247	OK
[truncated: 3,167 more rows]
