# Supplementary material for: Deepening into Intracellular Signaling Landscape through Integrative Spatial Proteomics and Transcriptomics in a Lymphoma Model
Source: Biomolecules. 2021 Nov 26;11(12):1776. doi: 10.3390/biom11121776 (PMC8699084; doi:10.3390/biom11121776)
Supplement: Supplementary file 1 [file biomolecules-11-01776-s001.zip › Table S5.xlsx]

## Sheet: Descriptive stadistic
										Protocol 1	Protocol 4	Protocol 5	Protocol 6	Protocol 7	Protocol 8	Protocol 9
							Global no of proteins Detected			120	48	41	16	60	78	85
Ab Printing										Protocol 1	Protocol 4	Protocol 5	Protocol 6	Protocol 7 Mem	Protocol 7 Cyt	Protocol 8 Mem	Protocol 8 Cyt	Protocol 8 Org	Protocol 8 Nuc	Protocol 9 Mem	Protocol 9 Cyt	Protocol 9 Org	Protocol 9 Nuc
No of potential proteins for immunoassay		Total	Membrane (Mem)	Cytoplasm (Cyt)	Organelle (Org)	Nucleus (Nuc)			No of different Prot Detected	120	48	41	16	33	46	53	45	65	47	76	46	44	47
Total protein printing		162	57	87	53	64			No of Prot Membrane detected	44	16	13	5	10	17	22	14	22	17	29	15	14	17
Prot Fract 8 (<15]		7	3	2	3	2			No of Prot Cytoplasm detected	69	28	22	7	17	25	32	24	39	28	35	23	20	28
Prot Fract 7 (15-21]		16	2	4	5	4			No of Prot Organelle detected	39	18	15	8	9	16	18	18	20	18	26	15	15	18
Prot Fract 6 (21-28]		17	10	10	10	5			No of Prot Nucleus detected	50	21	15	3	13	17	24	18	28	16	20	19	16	16
Prot Fract 5 (28-46]		36	11	20	10	18			Prot Fract 8 (<15]	5	3	3	0	0	2	3	4	3	2	4	3	3	2
Prot Fract 4 (46-63]		38	11	22	10	20			Prot Fract 8 Membrane	2	2	2	0	0	2	2	2	2	1	2	2	2	1
Prot Fract 3 (63-103]		27	11	19	8	6			Max No Prot Mem Fract 8	3	3	3	3	3	3	3	3	3	3	3	3	3	3
Prot Fract 2 (103-142]		11	7	6	3	5			Prot Fract 8 Cytoplasm	2	2	2	0	0	1	2	2	2	1	2	2	2	1
Prot Fract 1 (142>)		10	2	4	3	4			Max No Prot Cyt Fract 8	2	2	2	2	2	2	2	2	2	2	2	2	2	2
									Prot Fract 8 Organelle	2	1	1	0	0	0	1	2	1	1	2	1	1	1
Fractions with gap left open and right close. i.e Frac 7 (15-21 kDa])									Max No Prot Org Fract 8	3	3	3	3	3	3	3	3	3	3	3	3	3	3
									Prot Fract 8 Nucleus	2	1	1	0	0	1	1	1	1	0	1	1	1	0
									Max No Prot Nuc Fract 8	2	2	2	2	2	2	2	2	2	2	2	2	2	2
									Prot Fract 7 (15-21]	7	4	3	3	3	2	3	4	5	3	8	3	5	3
									Prot Fract 7 Membrane	0	1	0	0	0	0	0	0	0	0	0	0	0	0
									Max No Prot Mem Fract 7	2	2	2	2	2	2	2	2	2	2	2	2	2	2
No of differente Prot Detected			162	No of Potencial proteins for Immunoassay	Integration Immunoassay, MS/MS and RNA seq				Prot Fract 7 Cytoplasm	0	0	0	0	1	0	0	0	0	0	0	0	0	0
Immunoassay + MS/MS			90	Direct correlation specific Ab and LC-MS/MS identification					Max No Prot Cyt Fract 7	4	4	4	4	4	4	4	4	4	4	4	4	4	4
Immunoassay + RNA seq			82	Direct correlation specific Ab and RNAseq identification					Prot Fract 7 Organelle	3	3	2	2	1	1	2	1	1	2	3	1	2	2
Immunoassay + RNAseq + MS/MS			82	Total correlation between Immunoassay + RNAseq + MS/MS					Max No Prot Org Fract 7	5	5	5	5	5	5	5	5	5	5	5	5	5	5
Immunoassay without MS/MS			72	Information Immunoassay without correlation of MS/MS					Prot Fract 7 Nucleus	3	1	1	1	1	0	1	1	1	1	1	2	2	1
Immunoassay without RNAseq			80	Information Immunoassay without correlation of RNAseq					Max No Prot Nuc Fract 7	4	4	4	4	4	4	4	4	4	4	4	4	4	4
Immunoassay without RNAseq + MS/MS			71	Information Immunoassay without correlation of RNAseq + MS/MS					Prot Fract 6 (21-28]	14	5	4	2	2	7	5	5	8	7	7	5	4	7
									Prot Fract 6 Membrane	10	2	3	2	1	4	3	3	5	4	4	3	2	4
									Max No Prot Mem Fract 6	10	10	10	10	10	10	10	10	10	10	10	10	10	10
									Prot Fract 6 Cytoplasm	8	3	2	0	2	3	3	3	5	4	3	3	2	4
									Max No Prot Cyt Fract 6	10	10	10	10	10	10	10	10	10	10	10	10	10	10
									Prot Fract 6 Organelle	9	1	2	1	1	5	2	2	5	3	4	2	1	3
									Max No Prot Org Fract 6	10	10	10	10	10	10	10	10	10	10	10	10	10	10
									Prot Fract 6 Nucleus	5	3	2	0	2	2	3	3	4	3	3	3	2	3
									Max No Prot Nuc Fract 6	5	5	5	5	5	5	5	5	5	5	5	5	5	5
									Prot Fract 5 (28-46]	26	8	6	3	8	11	10	10	14	8	14	10	10	8
									Prot Fract 5 Membrane	8	3	0	0	2	1	3	2	3	2	5	2	3	2
									Max No Prot Mem Fract 5	11	11	11	11	11	11	11	11	11	11	11	11	11	11
									Prot Fract 5 Cytoplasm	16	4	3	1	5	5	6	5	7	5	5	5	4	5
									Max No Prot Cyt Fract 5	20	20	20	20	20	20	20	20	20	20	20	20	20	20
									Prot Fract 5 Organelle	5	3	2	2	2	2	3	4	3	3	6	3	4	3
									Max No Prot Org Fract 5	10	10	10	10	10	10	10	10	10	10	10	10	10	10
									Prot Fract 5 Nucleus	14	4	3	0	4	6	6	5	9	4	5	5	5	4
									Max No Prot Nuc Fract 5	18	18	18	18	18	18	18	18	18	18	18	18	18	18
									Prot Fract 4 (46-63]	33	10	9	4	9	11	13	10	15	12	18	13	11	12
									Prot Fract 4 Membrane	10	3	2	1	2	4	4	2	3	3	7	3	3	3
									Max No Prot Mem Fract 4	11	11	11	11	11	11	11	11	11	11	11	11	11	11
									Prot Fract 4 Cytoplasm	20	8	6	3	5	8	10	8	12	9	10	7	6	9
									Max No Prot Cyt Fract 4	22	22	22	22	22	22	22	22	22	22	22	22	22	22
									Prot Fract 4 Organelle	9	3	3	2	1	4	5	4	4	4	5	3	3	4
									Max No Prot Org Fract 4	10	10	10	10	10	10	10	10	10	10	10	10	10	10
									Prot Fract 4 Nucleus	15	5	2	1	3	4	7	4	7	4	5	4	2	4
									Max No Prot Nuc Fract 4	20	20	20	20	20	20	20	20	20	20	20	20	20	20
									Prot Fract 3 (63-103]	21	12	13	4	7	7	11	9	14	10	17	9	8	10
									Prot Fract 3 Membrane	8	3	4	2	3	3	5	3	5	4	7	3	2	4
									Max No Prot Mem Fract 3	11	11	11	11	11	11	11	11	11	11	11	11	11	11
									Prot Fract 3 Cytoplasm	15	8	8	3	3	5	7	5	9	6	10	5	4	6
									Max No Prot Cyt Fract 3	19	19	19	19	19	19	19	19	19	19	19	19	19	19
									Prot Fract 3 Organelle	6	4	3	1	2	2	3	3	4	3	4	3	2	3
									Max No Prot Org Fract 3	8	8	8	8	8	8	8	8	8	8	8	8	8	8
									Prot Fract 3 Nucleus	5	4	4	1	1	2	3	3	4	3	3	3	3	3
									Max No Prot Nuc Fract 3	6	6	6	6	6	6	6	6	6	6	6	6	6	6
									Prot Fract 2 (103-142]	8	4	3	0	2	3	5	2	3	2	4	2	2	2
									Prot Fract 2 Membrane	5	2	2	0	2	2	4	2	3	2	3	2	2	2
									Max No Prot Mem Fract 2	7	7	7	7	7	7	7	7	7	7	7	7	7	7
									Prot Fract 2 Cytoplasm	5	2	1	0	1	1	2	1	2	1	3	1	1	1
									Max No Prot Cyt Fract 2	6	6	6	6	6	6	6	6	6	6	6	6	6	6
									Prot Fract 2 Organelle	2	2	2	0	2	2	2	2	2	2	2	2	2	2
									Max No Prot Org Fract 2	3	3	3	3	3	3	3	3	3	3	3	3	3	3
									Prot Fract 2 Nucleus	3	2	2	0	1	2	3	1	2	1	2	1	1	1
									Max No Prot Nuc Fract 2	5	5	5	5	5	5	5	5	5	5	5	5	5	5
									Prot Fract 1 (142>)	6	2	0	0	2	3	3	1	3	3	4	1	1	3
									Prot Fract 1 Membrane	1	0	0	0	0	1	1	0	1	1	1	0	0	1
									Max No Prot Mem Fract 1	2	2	2	2	2	2	2	2	2	2	2	2	2	2
									Prot Fract 1 Cytoplasm	3	1	0	0	0	2	2	0	2	2	2	0	1	2
									Max No Prot Cyt Fract 1	4	4	4	4	4	4	4	4	4	4	4	4	4	4
									Prot Fract 1 Organelle	3	1	0	0	0	0	0	0	0	0	0	0	0	0
									Max No Prot Org Fract 1	3	3	3	3	3	3	3	3	3	3	3	3	3	3
									Prot Fract 1 Nucleus	3	1	0	0	1	0	0	0	0	0	0	0	0	0
									Max No Prot Nuc Fract 1	4	4	4	4	4	4	4	4	4	4	4	4	4	4

## Sheet: SEC
									Protocol 1	Protocol 4	Protocol 5	Protocol 6	Protocol 7	Protocol 8	Protocol 9
								No of differente Prot Detected	120	48	41	16	60	78	85
Ab Printing								No of Prot Membrane detected	44	16	13	5	20	26	30
No of potential proteins for immunoassay		Total	Membrane (Mem)	Cytoplasm (Cyt)	Organelle (Org)	Nucleus (Nuc)		No of Prot Cytoplasm detected	69	28	22	7	32	45	41
Total protein printing		162	57	87	53	64		No of Prot Organelle detected	39	18	15	8	19	26	28
Fract 8 (<15] kDa		7	3	2	3	2		No of Prot Nucleus detected	50	21	15	3	25	33	28
Fract 7 (15-21] kDa		16	2	4	5	4		Prot Fract 8 (<15 kDa]	5	3	3	0	2	4	4
Fract 6 (21-28] kDa		17	10	10	10	5		Prot Fract 8 Membrane	2	2	2	0	2	2	2
Fract 5 (28-46] kDa		36	11	20	10	18		Max No Prot Mem Fract 8	3	3	3	3	3	3	3
Fract 4 (46-63] kDa		38	11	22	10	20		Prot Fract 8 Cytoplasm	2	2	2	0	1	2	2
Fract 3 (63-103] kDa		26	11	19	8	6		Max No Prot Cyt Fract 8	2	2	2	2	2	2	2
Fract 2 (103-142] kDa		11	7	6	3	5		Prot Fract 8 Organelle	2	1	1	0	0	2	2
Fract 1 (142>) kDa		10	2	4	3	4		Max No Prot Org Fract 8	3	3	3	3	3	3	3
								Prot Fract 8 Nucleus	2	1	1	0	1	1	1
Fractions with gap left open and right close. Frac 7 (15-21 kDa])								Max No Prot Nuc Fract 8	2	2	2	2	2	2	2
								Prot Fract 7 (15-21 kDa]	7	4	3	3	4	7	10
								Prot Fract 7 Membrane	0	1	0	0	0	0	0
								Max No Prot Mem Fract 7	2	2	2	2	2	2	2
								Prot Fract 7 Cytoplasm	0	0	0	0	1	0	0
								Max No Prot Cyt Fract 7	4	4	4	4	4	4	4
No of differente Prot Detected			162	No of Potencial proteins for Immunoassay	Integration Immunoassay, MS/MS and RNA seq			Prot Fract 7 Organelle	3	3	2	2	1	3	3
Immunoassay + MS/MS			90	Direct correlation specific Ab and LC-MS/MS identification				Max No Prot Org Fract 7	5	5	5	5	5	5	5
Immunoassay + RNA seq			82	Direct correlation specific Ab and RNAseq identification				Prot Fract 7 Nucleus	3	1	1	1	1	1	3
Immunoassay + RNAseq + MS/MS			82	Total correlation between Immunoassay + RNAseq + MS/MS				Max No Prot Nuc Fract 7	4	4	4	4	4	4	4
Immunoassay without MS/MS			72	Information Immunoassay without correlation of MS/MS				Prot Fract 6 (21-28 kDa]	14	5	4	2	7	10	8
Immunoassay without RNAseq			80	Information Immunoassay without correlation of RNAseq				Prot Fract 6 Membrane	10	2	3	2	4	5	4
Immunoassay without RNAseq + MS/MS			71	Information Immunoassay without correlation of RNAseq + MS/MS				Max No Prot Mem Fract 6	10	10	10	10	10	10	10
								Prot Fract 6 Cytoplasm	8	3	2	0	3	7	4
								Max No Prot Cyt Fract 6	10	10	10	10	10	10	10
								Prot Fract 6 Organelle	9	1	2	1	5	5	4
								Max No Prot Org Fract 6	11	11	11	11	11	11	11
								Prot Fract 6 Nucleus	5	3	2	0	2	5	3
								Max No Prot Nuc Fract 6	5	5	5	5	5	5	5
								Prot Fract 5 (28-46 kDa]	26	8	6	3	13	16	17
								Prot Fract 5 Membrane	8	3	0	0	2	4	5
								Max No Prot Mem Fract 5	11	11	11	11	11	11	11
								Prot Fract 5 Cytoplasm	16	4	3	1	7	8	7
								Max No Prot Cyt Fract 5	20	20	20	20	20	20	20
								Prot Fract 5 Organelle	5	3	2	2	3	4	6
								Max No Prot Org Fract 5	10	10	10	10	10	10	10
								Prot Fract 5 Nucleus	14	4	3	0	7	10	8
								Max No Prot Nuc Fract 5	18	18	18	18	18	18	18
								Prot Fract 4 (46-63 kDa]	33	10	9	4	15	18	20
								Prot Fract 4 Membrane	10	3	2	1	4	4	7
								Max No Prot Mem Fract 4	11	11	11	11	11	11	11
								Prot Fract 4 Cytoplasm	20	8	6	3	10	16	12
								Max No Prot Cyt Fract 4	22	22	22	22	22	22	22
								Prot Fract 4 Organelle	9	3	3	2	4	6	6
								Max No Prot Org Fract 4	10	10	10	10	10	10	10
								Prot Fract 4 Nucleus	15	5	2	1	7	9	7
								Max No Prot Nuc Fract 4	20	20	20	20	20	20	20
								Prot Fract 3 (63-103 kDa]	21	12	13	4	11	15	17
								Prot Fract 3 Membrane	8	3	4	2	4	6	7
								Max No Prot Mem Fract 3	11	11	11	11	11	11	11
								Prot Fract 3 Cytoplasm	15	8	8	3	6	10	10
								Max No Prot Cyt Fract 3	19	19	19	19	19	19	19
								Prot Fract 3 Organelle	6	4	3	1	3	4	4
								Max No Prot Org Fract 3	8	8	8	8	8	8	8
								Prot Fract 3 Nucleus	5	4	4	1	3	4	3
								Max No Prot Nuc Fract 3	6	6	6	6	6	6	6
								Prot Fract 2 (103-142 kDa]	8	4	3	0	4	5	5
								Prot Fract 2 Membrane	5	2	2	0	3	4	4
								Max No Prot Mem Fract 2	7	7	7	7	7	7	7
								Prot Fract 2 Cytoplasm	5	2	1	0	2	2	4
								Max No Prot Cyt Fract 2	6	6	6	6	6	6	6
								Prot Fract 2 Organelle	2	2	2	0	3	2	3
								Max No Prot Org Fract 2	3	3	3	3	3	3	3
								Prot Fract 2 Nucleus	3	2	2	0	3	3	3
								Max No Prot Nuc Fract 2	5	5	5	5	5	5	5
								Prot Fract 1 (142> kDa)	6	2	0	0	4	3	4
								Prot Fract 1 Membrane	1	0	0	0	1	1	1
								Max No Prot Mem Fract 1	2	2	2	2	2	2	2
								Prot Fract 1 Cytoplasm	3	1	0	0	2	2	2
								Max No Prot Cyt Fract 1	4	4	4	4	4	4	4
								Prot Fract 1 Organelle	3	1	0	0	0	0	0
								Max No Prot Org Fract 1	3	3	3	3	3	3	3
								Prot Fract 1 Nucleus	3	1	0	0	1	0	0
								Max No Prot Nuc Fract 1	4	4	4	4	4	4	4

## Sheet: Results
RNAseq Ramos dataset	MS/MS Ramos dataset	Protein detected	Information about protein									SEC-MAP analysis
			ID neXtProt	ID UniProt	MW (kDa)	Mw (Da)	Log (Mw)	Cytoplasm	Membrane	Organelle	Nucleus	Protocol 1	Protocol 4	Protocol 5	Protocol 6	Protocol 7 (Global)	Protocol 7 Mem	Protocol 7 Cyt	Protocol 8 (Global)	Protocol 8 Mem	Protocol 8 Cyt	Protocol 8 Org	Protocol 8 Nuc	Protocol 9 (Global)	Protocol 9 Mem	Protocol 9 Cyt	Protocol 9 Org	Protocol 9 Nuc
NO	NO	EIF4EBP1	NX_Q13541	Q13541	12	12000	4.07918	C	M		N	Appear	Appear	Appear		Appear		Appear	Appear	Appear	Appear	Appear		Appear	Appear	Appear	Appear
NO	NO	ABL1	NX_P00519	P00519	123	123000	5.08991	C	Mlpa	O	N					Appear		Appear						Appear	Appear
YES	YES	ACTB	NX_P60709	P60709	42	42000	4.62325	C				Appear	Appear	Appear	Appear	Appear	Appear	Appear	Appear	Appear	Appear	Appear	Appear	Appear	Appear	Appear	Appear	Appear
YES	YES	AIFM1	NX_O95831	O95831	56	56000	4.74819	C	M	O	N	Appear
YES	YES	IKZF1	NX_Q9UKT9	Q9UKT9	57.9858	57985.8	4.76332	C			N	Appear												Appear	Appear
NO	NO	AK1	NX_P00568	P00568	22	22000	4.34242	C											Appear				Appear	Appear	Appear			Appear
YES	YES	AKT1	NX_P31749	P31749	55.6508	55650.8	4.74547	C	M		N	Appear
NO	NO	PRKAA2	NX_P54646	P54646	62.32	62320	4.79463	C		O	N	Appear							Appear	Appear
YES	YES	p-TBC1D4 (Thr642)	NX_O60343	O60343	146.563	146563	5.16602	C				Appear				Appear		Appear	Appear	Appear		Appear	Appear	Appear	Appear		Appear	Appear
NO	NO	ATF4	NX_P18848	P18848	38.59	38590	4.58647	C	M		N	Appear				Appear	Appear	Appear	Appear	Appear	Appear	Appear	Appear	Appear	Appear	Appear	Appear	Appear
NO	NO	ATF6	NX_P18850	P18850	74.585	74585	4.87265	C		O	N	Appear	Appear	Appear		Appear	Appear		Appear	Appear	Appear	Appear	Appear	Appear	Appear	Appear	Appear	Appear
NO	YES	SERPINC1	NX_P01008	P01008	52.5689	52568.9	4.72073			O		Appear	Appear	Appear	Appear	Appear	Appear	Appear	Appear	Appear	Appear	Appear	Appear	Appear	Appear	Appear	Appear	Appear
YES	YES	p-ATM (Ser1981)	NX_Q13315	Q13315	350.462	350462	5.54464
YES	YES	p-ATR (Ser428)	NX_Q13535	Q13535	301.172	301172	5.47881			O		Appear
NO	NO	p-CTNNB1 (Thr41/Ser45)	NX_P35222	P35222	85	85000	4.92942	C	M			Appear
NO	NO	BAD	NX_Q92934	Q92934	18	18000	4.25527	C	M	O
YES	YES	BAK1	NX_Q16611	Q16611	23.3939	23393.9	4.3691		Msp	O		Appear				Appear		Appear
YES	YES	BAX	NX_Q07812	Q07812	21.1708	21170.8	4.32574	C	Msp	O		Appear
NO	YES	BCL2	NX_P10415	P10415	26.2492	26249.2	4.41912		Msp	O	N	Appear	Appear	Appear					Appear	Appear	Appear	Appear	Appear	Appear	Appear	Appear	Appear	Appear
YES	YES	BCL2L1	NX_Q07817	Q07817	26.0327	26032.7	4.41552	C	Msp	O	N	Appear							Appear			Appear
YES	YES	BCR	NX_P11274	P11274	143	143000	5.15534																	Appear	Appear
YES	YES	BID	NX_P55957	P55957	21.981	21981	4.34205	C	M	O		Appear
YES	YES	p-BIK	NX_Q13323	Q13323	18.0041	18004.1	4.25537			O		Appear	Appear	Appear	Appear	Appear	Appear	Appear	Appear	Appear				Appear	Appear
YES	YES	BCL2L11	NX_O43521	O43521	22.1568	22156.8	4.34551		M	O		Appear
YES	YES	HSPA5	NX_P11021	P11021	72.2884	72288.4	4.85907	C		O		Appear	Appear
NO	NO	CXCL13	NX_O43927	O43927	12.664	12664	4.10257
YES	YES	p-BLNK (Tyr96)	NX_Q8WV28	Q8WV28	50	50000	4.69897	C	M			Appear	Appear						Appear	Appear		Appear	Appear	Appear	Appear			Appear
NO	NO	BRCA1	NX_P38398	P38398	208	208000	5.31806	C			N	Appear
YES	YES	p-BTK	NX_Q06187	Q06187	76.2324	76232.4	4.88214	C	M			Appear		Appear		Appear		Appear	Appear			Appear		Appear	Appear
YES	YES	CANX	NX_P27824	P27824	67.5259	67525.9	4.82947		Msp	O
NO	YES	CASP12	NX_Q6UXS9	Q6UXS9	38.8403	38840.3	4.58928			O
YES	YES	CASP2	NX_P42575	P42575	50.6524	50652.4	4.7046					Appear				Appear		Appear	Appear	Appear			Appear	Appear	Appear	Appear	Appear	Appear
YES	YES	CASP3	NX_P42574	P42574	31.5875	31587.5	4.49951	C
YES	YES	CASP7	NX_P55210	P55210	34.2548	34254.8	4.53472	C				Appear				Appear		Appear
YES	YES	CASP8	NX_Q14790	Q14790	55.3556	55355.6	4.74316	C				Appear
NO	NO	CASP9	NX_P55211	P55211	49	49000	4.6902					Appear
NO	NO	CTSK	NX_P43235	P43235	36.966	36966	4.5678			O		Appear		Appear	Appear				Appear	Appear	Appear	Appear	Appear	Appear	Appear		Appear	Appear
YES	YES	p-CBL (Tyr700)	NX_P22681	P22681	100	100000	5	C	M
YES	YES	CD19	NX_P15391	P15391	59	59000	4.77085		Msp			Appear				Appear	Appear	Appear						Appear	Appear	Appear	Appear
NO	NO	CD21	NX_O15181	O15181	7.561	7561	3.87858		M			Appear	Appear	Appear		Appear		Appear	Appear	Appear	Appear	Appear	Appear	Appear	Appear	Appear	Appear	Appear
NO	NO	PECAM1	NX_P16284	P16284	80	80000	4.90309		Msp			Appear												Appear	Appear	Appear
NO	NO	CD4	NX_P01730	P01730	48	48000	4.68124		Msp			Appear		Appear										Appear	Appear	Appear	Appear
YES	YES	p-CD79A (Tyr182)	NX_P11912	P11912	22	22000	4.34242		Msp			Appear	Appear	Appear	Appear	Appear		Appear	Appear	Appear	Appear	Appear	Appear	Appear	Appear	Appear	Appear	Appear
YES	YES	CDK1	NX_P06493	P06493	34.0739	34073.9	4.53242	C		O	N	Appear
NO	NO	CDC25A	NX_P30304	P30304	59	59000	4.77085					Appear
YES	YES	CDK4	NX_P11802	P11802	33.7084	33708.4	4.52774	C	M		N
YES	YES	p-CHEK1 (Ser345)	NX_O14757	O14757	54.3989	54398.9	4.73559	C				Appear	Appear	Appear		Appear		Appear	Appear			Appear
YES	YES	p-CHEK2(Thr68)	NX_O96017	O96017	60.8766	60876.6	4.78445				N	Appear
YES	YES	CYCS	NX_P99999	P99999	11.7411	11741.1	4.06971		M	O
YES	YES	COX4I1	NX_P13073	P13073	19.564	19564	4.29146		M	O			Appear
YES	YES	p-RAF1 (Ser 338)	NX_P04049	P04049	73.0049	73004.9	4.86335	C	M	O		Appear
NO	NO	CRBN	NX_Q96SW2	Q96SW2	50.546	50546	4.70369				N					Appear	Appear							Appear	Appear	Appear
NO	NO	CXCR2	NX_P25025	P25025	40.759	40759	4.61022		M	O														Appear	Appear
NO	NO	CXCR4	NX_P61073	P61073	40	40000	4.60206		Mmp			Appear				Appear	Appear	Appear	Appear			Appear		Appear	Appear	Appear
YES	YES	CCNB1	NX_P14635	P14635	48.3061	48306.1	4.684	C			N	Appear	Appear			Appear	Appear		Appear	Appear	Appear	Appear	Appear	Appear	Appear	Appear		Appear
NO	NO	CCND1	NX_P24385	P24385	33	33000	4.51851	C	M		N	Appear							Appear			Appear
NO	NO	CCND2	NX_P30279	P30279	34	34000	4.53148	C	M		N	Appear
YES	YES	CCND3	NX_P30281	P30281	33	33000	4.51851	C	M		N	Appear
NO	NO	CCNE1	NX_P24864	P24864	47	47000	4.6721				N
NO	NO	E2F1	NX_Q01094	Q01094	47	47000	4.6721				N	Appear							Appear			Appear
NO	NO	CEBPA	NX_P49715	P49715	38	38000	4.57978				N	Appear				Appear		Appear	Appear			Appear
YES	YES	KIF11	NX_P52732	P52732	119	119000	5.07555	C				Appear	Appear
YES	YES	ENO1	NX_P06733	P06733	47.1393	47139.3	4.67338	C	M		N
YES	YES	MAPK1	NX_P28482	P28482	41.3632	41363.2	4.61661	C			N	Appear		Appear		Appear	Appear		Appear	Appear	Appear	Appear	Appear	Appear				Appear
NO	NO	FGF13	NX_Q92913	Q92913	27.564	27564	4.44034	C	M	O	N	Appear		Appear		Appear	Appear	Appear	Appear	Appear	Appear	Appear	Appear	Appear	Appear	Appear		Appear
NO	YES	FLG	NX_P20930	P20930	434.922	434922	5.63841					Appear	Appear			Appear	Appear	Appear	Appear	Appear	Appear	Appear	Appear	Appear	Appear	Appear		Appear
NO	NO	FOS	NX_P01100	P01100	41	41000	4.61278				N								Appear		Appear	Appear		Appear	Appear		Appear
YES	YES	p-GAB1 (Tyr627)	NX_Q13480	Q13480	76.5685	76568.5	4.88405					Appear	Appear	Appear		Appear	Appear		Appear	Appear	Appear	Appear	Appear	Appear	Appear	Appear	Appear	Appear
YES	YES	GAPDH	NX_P04406	P04406	36.0304	36030.4	4.55667	C	M		N	Appear							Appear	Appear
YES	YES	SLC2A1	NX_P11166	P11166	54.0485	54048.5	4.73278		Mmp			Appear
NO	NO	CSF2	NX_P04141	P04141	16.295	16295	4.21205												Appear			Appear		Appear	Appear		Appear
YES	YES	p-GSK3B	NX_P49841	P49841	46.7149	46714.9	4.66946	C	M			Appear												Appear	Appear
YES	YES	p-H2AX(Ser139)	NX_P16104	P16104	15.1354	15135.4	4.17999				N	Appear												Appear	Appear		Appear
NO	NO	CD44	NX_P16070	P16070	81.538	81538	4.91136	C	M	O		Appear	Appear	Appear	Appear	Appear	Appear	Appear	Appear	Appear	Appear	Appear	Appear	Appear	Appear	Appear		Appear
NO	NO	HDAC6	NX_Q9UBN7	Q9UBN7	131.419	131419	5.11866	C	M	O	N	Appear	Appear	Appear		Appear	Appear		Appear	Appear	Appear	Appear	Appear	Appear		Appear	Appear	Appear
NO	YES	HBA1	NX_P69905	P69905	15.258	15258	4.1835	C								Appear	Appear
YES	YES	HK2	NX_P52789	P52789	102.313	102313	5.00993	C		O		Appear
NO	NO	HGF	NX_P14210	P14210	83.134	83134	4.91978					Appear	Appear	Appear		Appear	Appear		Appear	Appear	Appear	Appear	Appear	Appear	Appear	Appear	Appear	Appear
NO	NO	HIF1A	NX_Q16665	Q16665	93	93000	4.96848	C			N								Appear			Appear
NO	YES	Ac-H3C1 (Lys9)	NX_P68431	P68431	15.404	15404	4.18763				N	Appear												Appear		Appear
YES	YES	Ac-H4-16 (Lys8)	NX_P62805	P62805	11.3604	11360.4	4.05539				N	Appear
YES	YES	HLA-DRA	NX_P01903	P01903	28.61	28607	4.45647		M	O
YES	YES	HSF1	NX_Q00613	Q00613	57.2247	57224.7	4.75758	C			N	Appear	Appear						Appear			Appear
YES	YES	DNAJB1	NX_P25685	P25685	38.0204	38020.4	4.58002	C			N	Appear	Appear			Appear		Appear	Appear			Appear		Appear		Appear
YES	YES	HSPD1	NX_P10809	P10809	61.0164	61016.4	4.78545			O		Appear												Appear	Appear
YES	YES	HSPA1A	NX_P0DMV8	P0DMV8	63.8979	63897.9	4.80549	C
YES	YES	HSP90AA1	NX_P07900	P07900	84.6067	84606.7	4.9274	C				Appear												Appear	Appear
NO	NO	BIRC2	NX_Q13490	Q13490	69.9	69900	4.84448	C			N	Appear	Appear	Appear		Appear		Appear
NO	NO	IFNG	NX_P01579	P01579	30	30000	4.47712			O						Appear		Appear	Appear		Appear			Appear	Appear	Appear
NO	NO	IGF1R	NX_P08069	P08069	80	80000	4.90309		Msp			Appear	Appear	Appear		Appear	Appear		Appear	Appear	Appear	Appear	Appear	Appear	Appear		Appear	Appear
YES	YES	NFKBIB	NX_Q15653	Q15653	37.771	37771	4.57716				N	Appear							Appear	Appear		Appear
YES	YES	IKZF1	NX_Q13422	Q13422	57.4914	57491.4	4.7596	C			N	Appear												Appear	Appear
NO	NO	NFKBIA	NX_P25963	P25963	36	36000	4.5563	C			N	Appear		Appear		Appear	Appear	Appear	Appear	Appear	Appear	Appear	Appear	Appear	Appear	Appear	Appear	Appear
NO	NO	IL10	NX_P22301	P22301	20.517	20517	4.31211
NO	NO	IL2*	NX_P60568	P60568	17.628	17628	4.2462									Appear		Appear	Appear		Appear	Appear		Appear	Appear
NO	NO	IL4	NX_P05112	P05112	17.492	17492	4.24284												Appear		Appear	Appear		Appear	Appear
NO	NO	IL5	NX_P05113	P05113	15.238	15238	4.18293					Appear												Appear	Appear
NO	NO	IL6	NX_P05231	P05231	21	21000	4.32222			O		Appear			Appear				Appear				Appear	Appear	Appear		Appear	Appear
NO	NO	IL8	NX_P10145	P10145	9	9000	3.95424			O		Appear							Appear		Appear			Appear	Appear
NO	NO	ITGA6	NX_P23229	P23229	124	124000	5.09342		Msp			Appear							Appear	Appear
YES	YES	IRF4	NX_Q15306	Q15306	51.7394	51739.4	4.71382	C			N	Appear	Appear	Appear	Appear	Appear	Appear		Appear	Appear	Appear	Appear	Appear	Appear		Appear	Appear	Appear
NO	NO	JUN*	NX_P05412	P05412	36	36000	4.5563				N					Appear		Appear						Appear	Appear	Appear	Appear
YES	YES	MKI67	NX_P46013	P46013	358.474	358474	5.55446				N					Appear	Appear
NO	NO	KIT	NX_P10721	P10721	107	107000	5.02938	C	Msp			Appear
YES	YES	LDHA	NX_P00338	P00338	37	37000	4.5682	C				Appear
YES	YES	LYN	NX_P07948	P07948	55	55000	4.74036	C	M	O	N	Appear				Appear		Appear	Appear	Appear
NO	NO	CSF1R	NX_P07333	P07333	106	106000	5.02531		Msp
YES	YES	MAD1L1	NX_Q9Y6D9	Q9Y6D9	83.0156	83015.6	4.91916	C			N	Appear
YES	YES	MAX	NX_P61244	P61244	18.2639	18263.9	4.26159				N	Appear	Appear	Appear	Appear	Appear	Appear		Appear	Appear	Appear	Appear	Appear	Appear		Appear	Appear	Appear
YES	YES	MCL1	NX_Q07820	Q07820	37.3143	37314.3	4.57188	C	Msp	O		Appear	Appear			Appear	Appear		Appear	Appear	Appear	Appear	Appear	Appear	Appear	Appear	Appear	Appear
NO	NO	MDM2	NX_Q00987	Q00987	55	55000	4.74036	C			N					Appear		Appear	Appear	Appear		Appear
YES	YES	MAP2K1	NX_Q02750	Q02750	43.4113	43411.3	4.6376	C				Appear
NO	NO	MYC	NX_P01106	P01106	49	49000	4.6902				N	Appear
YES	YES	NFATC1	NX_O95644	O95644	101.179	101179	5.00509	C				Appear	Appear	Appear	Appear	Appear	Appear	Appear	Appear	Appear	Appear	Appear	Appear	Appear	Appear	Appear	Appear	Appear
NO	NO	NRG3	NX_P56975	P56975	77.901	77901	4.89154		M			Appear	Appear	Appear	Appear	Appear	Appear	Appear	Appear	Appear	Appear	Appear	Appear	Appear	Appear	Appear	Appear	Appear
YES	YES	RELA	NX_Q04206	Q04206	60.1814	60181.4	4.77946	C				Appear		Appear		Appear	Appear	Appear	Appear	Appear	Appear	Appear	Appear	Appear	Appear	Appear	Appear	Appear
YES	YES	NFKB1	NX_P19838	P19838	105.29	105290	5.02239	C				Appear												Appear	Appear
YES	YES	NFKB2	NX_Q00653	Q00653	96.6889	96688.9	4.98538	C				Appear	Appear	Appear					Appear			Appear		Appear	Appear
NO	NO	PMAIP1	NX_Q13794	Q13794	6.03	6030	3.78032	C		O		Appear	Appear	Appear					Appear	Appear	Appear	Appear	Appear	Appear	Appear	Appear	Appear	Appear
YES	YES	NCL	NX_P19338	P19338	76.5684	76568.4	4.88405					Appear		Appear										Appear	Appear
NO	NO	SPP1	NX_P10451	P10451	35.423	35423	4.54929			O		Appear	Appear	Appear	Appear	Appear	Appear	Appear	Appear	Appear	Appear	Appear	Appear	Appear	Appear	Appear	Appear	Appear
NO	NO	CDKN2A	NX_P42771	P42771	17	17000	4.23045	C
YES	YES	PAK1IP1	NX_Q9NWT1	Q9NWT1	43.9359	43935.9	4.64282				N	Appear	Appear	Appear		Appear	Appear	Appear	Appear	Appear	Appear	Appear	Appear	Appear		Appear	Appear	Appear
YES	YES	CDKN1B	NX_P46527	P46527	22.0597	22059.7	4.3436	C		O						Appear		Appear	Appear			Appear
NO	NO	MAPK11	NX_Q15759	Q15759	41.357	41357	4.61655	C
NO	NO	EPHB2	NX_P29323	P29323	117.493	117493	5.07001	C	M		N	Appear							Appear	Appear		Appear		Appear	Appear
NO	NO	Ac-TP53 (Lys382)	NX_P04637	P04637	44	44000	4.64345	C		O	N
YES	YES	PARP1 (Asp214)	NX_P09874	P09874	113.012	113012	5.05313				N	Appear	Appear	Appear		Appear		Appear	Appear	Appear
NO	NO	PDGFRB	NX_P09619	P09619	123.968	123968	5.09331		M	O		Appear	Appear	Appear		Appear	Appear	Appear	Appear	Appear	Appear	Appear	Appear	Appear	Appear	Appear	Appear	Appear
YES	YES	P4HB	NX_P07237	P07237	57.116	57116	4.75676		M	O		Appear												Appear	Appear
NO	NO	PIDD1	NX_Q9HB75	Q9HB75	99.712	99712	4.99875	C		O	N	Appear	Appear	Appear					Appear	Appear	Appear	Appear	Appear	Appear	Appear	Appear	Appear	Appear
NO	NO	PIM1	NX_P11309	P11309	45	45000	4.65321	C	M		N	Appear	Appear											Appear	Appear
NO	NO	PIM2	NX_Q9P1W9	Q9P1W9	34.19	34190	4.5339					Appear												Appear	Appear
NO	NO	PIM3	NX_Q86V86	Q86V86	35.891	35891	4.55499	C				Appear
YES	YES	p-PLCG2 (Tyr759)	NX_P16885	P16885	147.87	147870	5.16988	C	M							Appear		Appear	Appear	Appear		Appear	Appear	Appear	Appear			Appear
NO	NO	p-AKT1S1 (Thr246)	NX_Q96B36	Q96B36	27.383	27383	4.43748	C			N	Appear	Appear						Appear	Appear
YES	YES	SPI1	NX_P17947	P17947	31.0633	31063.3	4.49225				N	Appear	Appear
NO	NO	BBC3	NX_Q9BXH1	Q9BXH1	21	21000	4.32222			O		Appear	Appear	Appear					Appear	Appear	Appear	Appear	Appear	Appear	Appear	Appear	Appear	Appear
NO	NO	CRADD	NX_P78560	P78560	23	23000	4.36173	C			N	Appear	Appear			Appear	Appear	Appear	Appear		Appear	Appear	Appear	Appear	Appear	Appear	Appear	Appear
YES	YES	KRAS	NX_P01116	P01116	21.4109	21410.9	4.33063	C	Mlpa			Appear
YES	YES	p-RB1 (Ser807/811)	NX_P06400	P06400	106.092	106092	5.02568				N
YES	YES	p-RPS6 (Ser235/236)	NX_P62753	P62753	28.663	28663	4.45732					Appear
NO	NO	SOCS3	NX_O14543	O14543	24.77	24770	4.39393	C				Appear	Appear	Appear					Appear	Appear	Appear	Appear	Appear	Appear		Appear	Appear	Appear
NO	NO	SOCS6	NX_O14544	O14544	59.528	59528	4.77472	C	M			Appear	Appear	Appear	Appear	Appear	Appear	Appear	Appear	Appear	Appear	Appear	Appear	Appear	Appear	Appear	Appear	Appear
YES	YES	SOD2	NX_P04179	P04179	24.7066	24706.6	4.39281			O		Appear				Appear		Appear						Appear	Appear
YES	YES	SQSTM1	NX_Q13501	Q13501	47.6569	47656.9	4.67813	C		O	N	Appear	Appear	Appear		Appear		Appear	Appear	Appear	Appear	Appear	Appear	Appear		Appear	Appear	Appear
NO	NO	p-SRC family (Tyr416)	NX_P12931	P12931	60	60000	4.77815	C	M	O	N	Appear	Appear			Appear		Appear	Appear	Appear	Appear	Appear	Appear	Appear	Appear			Appear
YES	YES	p-STAT3 (Tyr705)	NX_P40763	P40763	88.0114	88011.4	4.94454	C			N	Appear	Appear	Appear	Appear	Appear		Appear	Appear	Appear	Appear	Appear	Appear	Appear	Appear	Appear	Appear	Appear
NO	NO	BIRC5	NX_O15392	O15392	16	16000	4.20412	C			N
YES	YES	p-SYK (Tyr525/526)	NX_P43405	P43405	72	72000	4.85733	C	M			Appear							Appear	Appear		Appear		Appear	Appear
NO	NO	TGFB1I1	NX_O43294	O43294	50	50000	4.69897	C			N	Appear
NO	NO	TNF	NX_P01375	P01375	26	26000	4.41497		Msp	O		Appear			Appear	Appear		Appear	Appear			Appear	Appear	Appear	Appear			Appear
YES	YES	TRAP1	NX_Q12931	Q12931	80.0597	80059.7	4.90341			O						Appear		Appear	Appear			Appear		Appear	Appear
YES	YES	TSC2	NX_P49815	P49815	200.481	200481	5.30207	C		O	N	Appear	Appear
NO	NO	TUBA1A	NX_Q71U36	Q71U36	50	50000	4.69897	C				Appear				Appear	Appear	Appear	Appear		Appear	Appear	Appear	Appear	Appear	Appear	Appear	Appear
YES	YES	TUBB	NX_P07437	P07437	49.799	49799	4.69722			O	N
NO	NO	p-TYR	NX_P14679	P14679	60.393	60393	4.78099					Appear	Appear	Appear		Appear	Appear		Appear	Appear	Appear	Appear	Appear	Appear	Appear	Appear	Appear	Appear
YES	YES	VDAC1	NX_P21796	P21796	30.7536	30753.6	4.4879		M	O		Appear	Appear											Appear	Appear		Appear
NO	NO	p-KDR (Tyr1175)	NX_P35968	P35968	151.527	151527	5.18049		M	O	N	Appear
NO	YES	p-ZAP70 (Tyr319)/Syk (Tyr352)	NX_P43403	P43403	70	70000	4.8451	C	M										Appear	Appear			Appear	Appear	Appear			Appear
NO	YES	VIM	NX_P08670	P08670	53.6191	53619.1	4.72932	C		O		Appear		Appear	Appear				Appear		Appear	Appear	Appear	Appear	Appear	Appear	Appear	Appear
							Count	87	59	52	64	120	48	41	16	60	33	46	78	53	45	65	47	85	76	46	44	47
