# Supplementary material for: Deepening into Intracellular Signaling Landscape through Integrative Spatial Proteomics and Transcriptomics in a Lymphoma Model
Source: Biomolecules. 2021 Nov 26;11(12):1776. doi: 10.3390/biom11121776 (PMC8699084; doi:10.3390/biom11121776)
Supplement: Supplementary file 1 [file biomolecules-11-01776-s001.zip › Table S6.xlsx]

## Sheet: Z contrast statistic
Z Contrast Statistic for Proportional Contrast.
Hypothesis null 1 (Ho)	Hypothesis null 2 (Ho)	Comparison	Z	< / >	Zα	Behaviour similar	Better Protocol
Protocols are different.	Protocol 4 better than Protocol 1	Protocol 1 vs Protocol 4	8.12	>	1.96	NO	Protocol 1
Protocols are different.	Protocol 5 better than Protocol 6	Protocol 5 vs Protocol 6	3.65	>	1.96	NO	Protocol 5
Protocols are different.	-	Protocol 8 vs Protocol 9	0.78	<	1.96	YES	-
Protocols are different.	Protocol 8 better than protocol 9 for membrane proteins subcellular fraction	Protocol 8 (Membrane) vs Protocol 9 (Membrane)	2.61	>	1.96	NO	Protocol 9
Protocols are different.	-	Protocol 8 (Cytoplasm) vs Protocol 9 (Cytoplasm)	0.12	<	1.96	YES	-
Protocols are different.	Protocol 8 better than protocol 9 for organelle proteins subcellular fraction	Protocol 8 (Organelle) vs Protocol 9 (Organelle)	|-2,47|	>	1.96	NO	Protocol 8
Protocols are different.	-	Protocol 8 (Nucleus) vs Protocol 9 (Nucleus)	0	<	1.96	YES	-
Protocols are different.	-	MW Fraction 6 (total) --> Protocol 8 (Membrane) vs Protocol 9 (Membrane)	0.72	<	1.96	YES	-
Protocols are different.	-	MW Fraction 5 (total) --> Protocol 8 (Membrane) vs Protocol 9 (Membrane)	1	<	1.96	YES	-
Protocols are different.	-	MW Fraction 4 (total) --> Protocol 8 (Membrane) vs Protocol 9 (Membrane)	1.17	<	1.96	YES	-
Protocols are different.	-	MW Fraction 3 (total) --> Protocol 8 (Membrane) vs Protocol 9 (Membrane)	1.66	<	1.96	YES	-
Protocols are different.	-	MW Fraction 2 (total) --> Protocol 8 (Membrane) vs Protocol 9 (Membrane)	|-0,43|	<	1.96	YES	-
Protocols are different.	-	MW Fraction 7 (total) --> Protocol 8 (Organelle) vs Protocol 9 (Organelle)	0	<	1.96	YES	-
Protocols are different.	-	MW Fraction 6 (total) --> Protocol 8 (Organelle) vs Protocol 9 (Organelle)	|-1,44|	<	1.96	YES	-
Protocols are different.	-	MW Fraction 5 (total) --> Protocol 8 (Organelle) vs Protocol 9 (Organelle)	|-1|	<	1.96	YES	-
Protocols are different.	-	MW Fraction 4 (total) --> Protocol 8 (Organelle) vs Protocol 9 (Organelle)	|-0,97|	<	1.96	YES	-
Protocols are different.	-	MW Fraction 3 (total) --> Protocol 8 (Organelle) vs Protocol 9 (Organelle)	|-1,41|	<	1.96	YES	-
Protocols are different.	-	MW Fraction 6 (Membrane) --> Protocol 8 (Membrane) vs Protocol 9 (Membrane)	0.47	<	1.96	YES	-
Protocols are different.	-	MW Fraction 5 (Membrane) --> Protocol 8 (Membrane) vs Protocol 9 (Membrane)	1.26	<	1.96	YES	-
Protocols are different.	-	MW Fraction 4 (Membrane) --> Protocol 8 (Membrane) vs Protocol 9 (Membrane)	1.22	<	1.96	YES	-
Protocols are different.	-	MW Fraction 3 (Membrane) --> Protocol 8 (Membrane) vs Protocol 9 (Membrane)	0.74	<	1.96	YES	-
Protocols are different.	-	MW Fraction 2 (Membrane) --> Protocol 8 (Membrane) vs Protocol 9 (Membrane)	|-0,53|	<	1.96	YES	-
Protocols are different.	-	MW Fraction 7 (Organelle) --> Protocol 8 (Organelle) vs Protocol 9 (Organelle)	0.69	<	1.96	YES	-
Protocols are different.	-	MW Fraction 6 (Organelle) --> Protocol 8 (Organelle) vs Protocol 9 (Organelle)	|-1,91|	<	1.96	YES	-
Protocols are different.	-	MW Fraction 5 (Organelle) --> Protocol 8 (Organelle) vs Protocol 9 (Organelle)	0.47	<	1.96	YES	-
Protocols are different.	-	MW Fraction 4 (Organelle) --> Protocol 8 (Organelle) vs Protocol 9 (Organelle)	|-0,47|	<	1.96	YES	-
Protocols are different.	-	MW Fraction 3 (Organelle) --> Protocol 8 (Organelle) vs Protocol 9 (Organelle)	|-0,56|	<	1.96	YES	-
Hypothesis null 1 (Ho)	Hypothesis null 2 (Ho)	Comparison	Z	< / >	Zα	Behaviour similar	Better Protocol
Protocols are different.	-	MW Fraction 8 (total) --> Protocol 1 MW vs Protocol 4 MW	|-1,08|	<	1.96	YES	-
Protocols are different.	-	MW Fraction 7 (total) --> Protocol 1 MW vs Protocol 4 MW	|-1,12|	<	1.96	YES	-
Protocols are different.	Protocol 4 is best than 1.	MW Fraction 6 (total) --> Protocol 1 MW vs Protocol 4 MW	|-3,11|	>	1.96	NO	Protocol 1
Protocols are different.	Protocol 4 is best than 1.	MW Fraction 5 (total) --> Protocol 1 MW vs Protocol 4 MW	|-4,25|	>	1.96	NO	Protocol 1
Protocols are different.	Protocol 4 is best than 1.	MW Fraction 4 (total) --> Protocol 1 MW vs Protocol 4 MW	|-5,32|	>	1.96	NO	Protocol 1
Protocols are different.	Protocol 4 is best than 1.	MW Fraction 3 (total) --> Protocol 1 MW vs Protocol 4 MW	|-2,59|	>	1.96	NO	Protocol 1
Protocols are different.	-	MW Fraction 2 (total) --> Protocol 1 MW vs Protocol 4 MW	|-1,71|	<	1.96	YES	-
Protocols are different.	-	MW Fraction 1 (total) --> Protocol 1 MW vs Protocol 4 MW	|-1,83|	<	1.96	YES	-
Protocols are different.	-	MW Fraction 8 (total) --> Protocol 1 MW vs Protocol 5 MW	|-1,08|	<	1.96	YES	-
Protocols are different.	-	MW Fraction 7 (total) --> Protocol 1 MW vs Protocol 5 MW	|-1,53|	<	1.96	YES	-
Protocols are different.	Protocol 5 is best than 1.	MW Fraction 6 (total) --> Protocol 1 MW vs Protocol 5 MW	|-3,44|	>	1.96	NO	Protocol 1
Protocols are different.	Protocol 5 is best than 1.	MW Fraction 5 (total) --> Protocol 1 MW vs Protocol 5 MW	|-4,74|	>	1.96	NO	Protocol 1
Protocols are different.	Protocol 5 is best than 1.	MW Fraction 4 (total) --> Protocol 1 MW vs Protocol 5 MW	|-5,54|	>	1.96	NO	Protocol 1
Protocols are different.	Protocol 5 is best than 1.	MW Fraction 3 (total) --> Protocol 1 MW vs Protocol 5 MW	|-2,33|	>	1.96	NO	Protocol 1
Protocols are different.	Protocol 5 is best than 1.	MW Fraction 2 (total) --> Protocol 1 MW vs Protocol 5 MW	|-2,13|	>	1.96	NO	Protocol 1
Protocols are different.	Protocol 5 is best than 1.	MW Fraction 1 (total) --> Protocol 1 MW vs Protocol 5 MW	|-2,93|	>	1.96	NO	Protocol 1
Protocols are different.	Protocol 6 is best than 1.	MW Fraction 8 (total) --> Protocol 1 MW vs Protocol 6 MW	|-2,79|	>	1.96	NO	Protocol 1
Protocols are different.	-	MW Fraction 7 (total) --> Protocol 1 MW vs Protocol 6 MW	|-1,53|	<	1.96	YES	-
Protocols are different.	Protocol 6 is best than 1.	MW Fraction 6 (total) --> Protocol 1 MW vs Protocol 6 MW	|-4,12|	>	1.96	NO	Protocol 1
Protocols are different.	Protocol 6 is best than 1.	MW Fraction 5 (total) --> Protocol 1 MW vs Protocol 6 MW	|-5,53|	>	1.96	NO	Protocol 1
Protocols are different.	Protocol 6 is best than 1.	MW Fraction 4 (total) --> Protocol 1 MW vs Protocol 6 MW	|-6,66|	>	1.96	NO	Protocol 1
Protocols are different.	Protocol 6 is best than 1.	MW Fraction 3 (total) --> Protocol 1 MW vs Protocol 6 MW	|-4,72|	>	1.96	NO	Protocol 1
Protocols are different.	Protocol 6 is best than 1.	MW Fraction 2 (total) --> Protocol 1 MW vs Protocol 6 MW	|-3,55|	>	1.96	NO	Protocol 1
Protocols are different.	Protocol 6 is best than 1.	MW Fraction 1 (total) --> Protocol 1 MW vs Protocol 6 MW	|-2,93|	>	1.96	NO	Protocol 1
Protocols are different.	-	MW Fraction 8 (total) --> Protocol 1 MW vs Protocol 7 MW	|-1,60|	<	1.96	YES	-
Protocols are different.	-	MW Fraction 7 (total) --> Protocol 1 MW vs Protocol 7 MW	|-1,12|	<	1.96	YES	-
Protocols are different.	Protocol 7 is best than 1.	MW Fraction 6 (total) --> Protocol 1 MW vs Protocol 7 MW	|-2,47|	>	1.96	NO	Protocol 1
Protocols are different.	Protocol 7 is best than 1.	MW Fraction 5 (total) --> Protocol 1 MW vs Protocol 7 MW	|-3,07|	>	1.96	NO	Protocol 1
Protocols are different.	Protocol 7 is best than 1.	MW Fraction 4 (total) --> Protocol 1 MW vs Protocol 7 MW	|-4,28|	>	1.96	NO	Protocol 1
Protocols are different.	Protocol 7 is best than 1.	MW Fraction 3 (total) --> Protocol 1 MW vs Protocol 7 MW	|-2,85|	>	1.96	NO	Protocol 1
Protocols are different.	-	MW Fraction 2 (total) --> Protocol 1 MW vs Protocol 7 MW	|-1,71|	<	1.96	YES	-
Protocols are different.	-	MW Fraction 1 (total) --> Protocol 1 MW vs Protocol 7 MW	|-0,89|	<	1.96	YES	-
Protocols are different.	-	MW Fraction 8 (total) --> Protocol 1 MW vs Protocol 8 MW	|-0,56|	<	1.96	YES	-
Protocols are different.	-	MW Fraction 7 (total) --> Protocol 1 MW vs Protocol 8 MW	0	<	1.96	YES	-
Protocols are different.	-	MW Fraction 6 (total) --> Protocol 1 MW vs Protocol 8 MW	|-1,94|	<	1.96	YES	-
Protocols are different.	Protocol 8 is best than 1.	MW Fraction 5 (total) --> Protocol 1 MW vs Protocol 8 MW	|-2,39|	>	1.96	NO	Protocol 1
Protocols are different.	Protocol 8 is best than 1.	MW Fraction 4 (total) --> Protocol 1 MW vs Protocol 8 MW	|-3,66|	>	1.96	NO	Protocol 1
Protocols are different.	-	MW Fraction 3 (total) --> Protocol 1 MW vs Protocol 8 MW	|-1,80|	<	1.96	YES	-
Protocols are different.	-	MW Fraction 2 (total) --> Protocol 1 MW vs Protocol 8 MW	|-1,30|	<	1.96	YES	-
Protocols are different.	-	MW Fraction 1 (total) --> Protocol 1 MW vs Protocol 8 MW	|-1,35|	<	1.96	YES	-
Protocols are different.	-	MW Fraction 8 (total) --> Protocol 1 MW vs Protocol 9 MW	|-0,56|	<	1.96	YES	-
Protocols are different.	-	MW Fraction 7 (total) --> Protocol 1 MW vs Protocol 9 MW	|-1,06|	<	1.96	YES	-
Protocols are different.	Protocol 9 is best than 1.	MW Fraction 6 (total) --> Protocol 1 MW vs Protocol 9 MW	|-2,15|	>	1.96	NO	Protocol 1
Protocols are different.	Protocol 9 is best than 1.	MW Fraction 5 (total) --> Protocol 1 MW vs Protocol 9 MW	|-2,16|	>	1.96	NO	Protocol 1
Protocols are different.	Protocol 9 is best than 1.	MW Fraction 4 (total) --> Protocol 1 MW vs Protocol 9 MW	|-3,25|	>	1.96	NO	Protocol 1
Protocols are different.	-	MW Fraction 3 (total) --> Protocol 1 MW vs Protocol 9 MW	|-1,25|	<	1.96	YES	-
Protocols are different.	-	MW Fraction 2 (total) --> Protocol 1 MW vs Protocol 9 MW	|-1,30|	<	1.96	YES	-
Protocols are different.	-	MW Fraction 1 (total) --> Protocol 1 MW vs Protocol 9 MW	|-0,89|	<	1.96	YES	-
Protocols are different.	-	MW Fraction 8 (total) --> Protocol 4 MW vs Protocol 5 MW	0	<	1.96	YES	-
Protocols are different.	-	MW Fraction 7 (total) --> Protocol 4 MW vs Protocol 5 MW	|-0,43|	<	1.96	YES	-
Protocols are different.	-	MW Fraction 6 (total) --> Protocol 4 MW vs Protocol 5 MW	|-0,39|	<	1.96	YES	-
Protocols are different.	-	MW Fraction 5 (total) --> Protocol 4 MW vs Protocol 5 MW	|-0,60|	<	1.96	YES	-
Protocols are different.	-	MW Fraction 4 (total) --> Protocol 4 MW vs Protocol 5 MW	|-0,26|	<	1.96	YES	-
Protocols are different.	-	MW Fraction 3 (total) --> Protocol 4 MW vs Protocol 5 MW	|-0,28|	<	1.96	YES	-
Protocols are different.	-	MW Fraction 2 (total) --> Protocol 4 MW vs Protocol 5 MW	|-0,46|	<	1.96	YES	-
Protocols are different.	-	MW Fraction 1 (total) --> Protocol 4 MW vs Protocol 5 MW	|-1,49|	<	1.96	YES	-
Protocols are different.	-	MW Fraction 8 (total) --> Protocol 4 MW vs Protocol 6 MW	|-1,95|	<	1.96	YES	-
Protocols are different.	-	MW Fraction 7 (total) --> Protocol 4 MW vs Protocol 6 MW	|-0,43|	<	1.96	YES	-
Protocols are different.	-	MW Fraction 6 (total) --> Protocol 4 MW vs Protocol 6 MW	|-1,27|	<	1.96	YES	-
Protocols are different.	-	MW Fraction 5 (total) --> Protocol 4 MW vs Protocol 6 MW	|-1,64|	<	1.96	YES	-
Protocols are different.	-	MW Fraction 4 (total) --> Protocol 4 MW vs Protocol 6 MW	|-1,78|	<	1.96	YES	-
Protocols are different.	Protocol 6 is best than 4.	MW Fraction 3 (total) --> Protocol 4 MW vs Protocol 6 MW	|-2,40|	>	1.96	NO	Protocol 4
Protocols are different.	Protocol 6 is best than 4.	MW Fraction 2 (total) --> Protocol 4 MW vs Protocol 6 MW	|-2,21|	>	1.96	NO	Protocol 4
Protocols are different.	-	MW Fraction 1 (total) --> Protocol 4 MW vs Protocol 6 MW	|-1,49|	<	1.96	YES	-
Protocols are different.	-	MW Fraction 8 (total) --> Protocol 4 MW vs Protocol 7 MW	|-0,56|	<	1.96	YES	-
Protocols are different.	-	MW Fraction 7 (total) --> Protocol 4 MW vs Protocol 7 MW	0	<	1.96	YES	-
Protocols are different.	-	MW Fraction 6 (total) --> Protocol 4 MW vs Protocol 7 MW	0.72	<	1.96	YES	-
Protocols are different.	-	MW Fraction 5 (total) --> Protocol 4 MW vs Protocol 7 MW	1.3	<	1.96	YES	-
Protocols are different.	-	MW Fraction 4 (total) --> Protocol 4 MW vs Protocol 7 MW	1.22	<	1.96	YES	-
Protocols are different.	-	MW Fraction 3 (total) --> Protocol 4 MW vs Protocol 7 MW	|-0,28|	<	1.96	YES	-
Protocols are different.	-	MW Fraction 2 (total) --> Protocol 4 MW vs Protocol 7 MW	0	<	1.96	YES	-
Protocols are different.	-	MW Fraction 1 (total) --> Protocol 4 MW vs Protocol 7 MW	0.98	<	1.96	YES	-
Protocols are different.	-	MW Fraction 8 (total) --> Protocol 4 MW vs Protocol 8 MW	0.53	<	1.96	YES	-
Protocols are different.	-	MW Fraction 7 (total) --> Protocol 4 MW vs Protocol 8 MW	1.12	<	1.96	YES	-
Protocols are different.	-	MW Fraction 6 (total) --> Protocol 4 MW vs Protocol 8 MW	1.73	<	1.96	YES	-
Protocols are different.	Protocol 8 is best than 4.	MW Fraction 5 (total) --> Protocol 4 MW vs Protocol 8 MW	2	>	1.96	NO	Protocol 8
Protocols are different.	-	MW Fraction 4 (total) --> Protocol 4 MW vs Protocol 8 MW	1.9	<	1.96	YES	-
Protocols are different.	-	MW Fraction 3 (total) --> Protocol 4 MW vs Protocol 8 MW	0.83	<	1.96	YES	-
Protocols are different.	-	MW Fraction 2 (total) --> Protocol 4 MW vs Protocol 8 MW	0.43	<	1.96	YES	-
Protocols are different.	-	MW Fraction 1 (total) --> Protocol 4 MW vs Protocol 8 MW	0.52	<	1.96	YES	-
Protocols are different.	-	MW Fraction 8 (total) --> Protocol 4 MW vs Protocol 9 MW	0.53	<	1.96	YES	-
Protocols are different.	Protocol 9 is best than 4.	MW Fraction 7 (total) --> Protocol 4 MW vs Protocol 9 MW	2.14	>	1.96	NO	Protocol 9
Protocols are different.	-	MW Fraction 6 (total) --> Protocol 4 MW vs Protocol 9 MW	1.06	<	1.96	YES	-
Protocols are different.	Protocol 9 is best than 4.	MW Fraction 5 (total) --> Protocol 4 MW vs Protocol 9 MW	2.23	>	1.96	NO	Protocol 9
Protocols are different.	Protocol 9 is best than 4.	MW Fraction 4 (total) --> Protocol 4 MW vs Protocol 9 MW	2.35	>	1.96	NO	Protocol 9
Protocols are different.	-	MW Fraction 3 (total) --> Protocol 4 MW vs Protocol 9 MW	1.4	<	1.96	YES	-
Protocols are different.	-	MW Fraction 2 (total) --> Protocol 4 MW vs Protocol 9 MW	0.43	<	1.96	YES	-
Protocols are different.	-	MW Fraction 1 (total) --> Protocol 4 MW vs Protocol 9 MW	0.98	<	1.96	YES	-
Protocols are different.	-	MW Fraction 8 (total) --> Protocol 5 MW vs Protocol 6 MW	|-1,95|	<	1.96	YES	-
Protocols are different.	-	MW Fraction 7 (total) --> Protocol 5 MW vs Protocol 6 MW	0	<	1.96	YES	-
Protocols are different.	-	MW Fraction 6 (total) --> Protocol 5 MW vs Protocol 6 MW	|-0,90|	<	1.96	YES	-
Protocols are different.	-	MW Fraction 5 (total) --> Protocol 5 MW vs Protocol 6 MW	|-1,07|	<	1.96	YES	-
Protocols are different.	-	MW Fraction 4 (total) --> Protocol 5 MW vs Protocol 6 MW	|-1,52|	<	1.96	YES	-
Protocols are different.	Protocol 6 is best than 5.	MW Fraction 3 (total) --> Protocol 5 MW vs Protocol 6 MW	|-2,66|	>	1.96	NO	Protocol 5
Protocols are different.	-	MW Fraction 2 (total) --> Protocol 5 MW vs Protocol 6 MW	|-1,86|	<	1.96	YES	-
Protocols are different.	-	MW Fraction 1 (total) --> Protocol 5 MW vs Protocol 6 MW	-	-	1.96	YES	-
Protocols are different.	-	MW Fraction 8 (total) --> Protocol 5 MW vs Protocol 7 MW	|-0,56|	<	1.96	YES	-
Protocols are different.	-	MW Fraction 7 (total) --> Protocol 5 MW vs Protocol 7 MW	0.43	<	1.96	YES	-
Protocols are different.	-	MW Fraction 6 (total) --> Protocol 5 MW vs Protocol 7 MW	1.1	<	1.96	YES	-
Protocols are different.	-	MW Fraction 5 (total) --> Protocol 5 MW vs Protocol 7 MW	1.87	<	1.96	YES	-
Protocols are different.	-	MW Fraction 4 (total) --> Protocol 5 MW vs Protocol 7 MW	1.48	<	1.96	YES	-
Protocols are different.	-	MW Fraction 3 (total) --> Protocol 5 MW vs Protocol 7 MW	|-0,56|	<	1.96	YES	-
Protocols are different.	-	MW Fraction 2 (total) --> Protocol 5 MW vs Protocol 7 MW	0.46	<	1.96	YES	-
Protocols are different.	Protocol 7 is best than 5.	MW Fraction 1 (total) --> Protocol 5 MW vs Protocol 7 MW	2.24	>	1.96	NO	Protocol 7
Protocols are different.	-	MW Fraction 8 (total) --> Protocol 5 MW vs Protocol 8 MW	0.53	<	1.96	YES	-
Protocols are different.	-	MW Fraction 7 (total) --> Protocol 5 MW vs Protocol 8 MW	1.53	<	1.96	YES	-
Protocols are different.	Protocol 8 is best than 5.	MW Fraction 6 (total) --> Protocol 5 MW vs Protocol 8 MW	2.09	>	1.96	NO	Protocol 8
Protocols are different.	Protocol 8 is best than 5.	MW Fraction 5 (total) --> Protocol 5 MW vs Protocol 8 MW	2.56	>	1.96	NO	Protocol 8
Protocols are different.	Protocol 8 is best than 5.	MW Fraction 4 (total) --> Protocol 5 MW vs Protocol 8 MW	2.16	>	1.96	NO	Protocol 8
Protocols are different.	-	MW Fraction 3 (total) --> Protocol 5 MW vs Protocol 8 MW	0.56	<	1.96	YES	-
Protocols are different.	-	MW Fraction 2 (total) --> Protocol 5 MW vs Protocol 8 MW	0.89	<	1.96	YES	-
Protocols are different.	-	MW Fraction 1 (total) --> Protocol 5 MW vs Protocol 8 MW	1.88	<	1.96	YES	-
Protocols are different.	-	MW Fraction 8 (total) --> Protocol 5 MW vs Protocol 9 MW	0.53	<	1.96	YES	-
Protocols are different.	Protocol 9 is best than 5.	MW Fraction 7 (total) --> Protocol 5 MW vs Protocol 9 MW	2.52	>	1.96	NO	Protocol 9
Protocols are different.	-	MW Fraction 6 (total) --> Protocol 5 MW vs Protocol 9 MW	1.44	<	1.96	YES	-
Protocols are different.	Protocol 9 is best than 5.	MW Fraction 5 (total) --> Protocol 5 MW vs Protocol 9 MW	2.78	>	1.96	NO	Protocol 9
Protocols are different.	Protocol 9 is best than 5.	MW Fraction 4 (total) --> Protocol 5 MW vs Protocol 9 MW	2.6	>	1.96	NO	Protocol 9
Protocols are different.	-	MW Fraction 3 (total) --> Protocol 5 MW vs Protocol 9 MW	1.12	<	1.96	YES	-
Protocols are different.	-	MW Fraction 2 (total) --> Protocol 5 MW vs Protocol 9 MW	0.89	<	1.96	YES	-
Protocols are different.	Protocol 9 is best than 5.	MW Fraction 1 (total) --> Protocol 5 MW vs Protocol 9 MW	2.24	>	1.96	NO	Protocol 9
Protocols are different.	-	MW Fraction 8 (total) --> Protocol 6 MW vs Protocol 7 MW	1.53	<	1.96	YES	-
Protocols are different.	-	MW Fraction 7 (total) --> Protocol 6 MW vs Protocol 7 MW	0.43	<	1.96	YES	-
Protocols are different.	-	MW Fraction 6 (total) --> Protocol 6 MW vs Protocol 7 MW	1.94	<	1.96	YES	-
Protocols are different.	Protocol 7 is best than 6.	MW Fraction 5 (total) --> Protocol 6 MW vs Protocol 7 MW	2.83	>	1.96	NO	Protocol 7
Protocols are different.	Protocol 7 is best than 6.	MW Fraction 4 (total) --> Protocol 6 MW vs Protocol 7 MW	2.91	>	1.96	NO	Protocol 7
Protocols are different.	Protocol 7 is best than 6.	MW Fraction 3 (total) --> Protocol 6 MW vs Protocol 7 MW	2.14	>	1.96	NO	Protocol 7
Protocols are different.	Protocol 7 is best than 6.	MW Fraction 2 (total) --> Protocol 6 MW vs Protocol 7 MW	2.21	>	1.96	NO	Protocol 7
Protocols are different.	Protocol 7 is best than 6.	MW Fraction 1 (total) --> Protocol 6 MW vs Protocol 7 MW	2.24	>	1.96	NO	Protocol 7
Protocols are different.	Protocol 8 is best than 6.	MW Fraction 8 (total) --> Protocol 6 MW vs Protocol 8 MW	2.37	>	1.96	NO	Protocol 8
Protocols are different.	-	MW Fraction 7 (total) --> Protocol 6 MW vs Protocol 8 MW	1.53	<	1.96	YES	-
Protocols are different.	Protocol 8 is best than 6.	MW Fraction 6 (total) --> Protocol 6 MW vs Protocol 8 MW	2.87	>	1.96	NO	Protocol 8
Protocols are different.	Protocol 8 is best than 6.	MW Fraction 5 (total) --> Protocol 6 MW vs Protocol 8 MW	3.48	>	1.96	NO	Protocol 8
Protocols are different.	Protocol 8 is best than 6.	MW Fraction 4 (total) --> Protocol 6 MW vs Protocol 8 MW	3.54	>	1.96	NO	Protocol 8
Protocols are different.	Protocol 8 is best than 6.	MW Fraction 3 (total) --> Protocol 6 MW vs Protocol 8 MW	3.17	>	1.96	NO	Protocol 8
Protocols are different.	Protocol 8 is best than 6.	MW Fraction 2 (total) --> Protocol 6 MW vs Protocol 8 MW	2.54	>	1.96	NO	Protocol 8
Protocols are different.	-	MW Fraction 1 (total) --> Protocol 6 MW vs Protocol 8 MW	1.88	<	1.96	YES	-
Protocols are different.	Protocol 9 is best than 6.	MW Fraction 8 (total) --> Protocol 6 MW vs Protocol 9 MW	2.37	>	1.96	NO	Protocol 9
Protocols are different.	Protocol 9 is best than 6.	MW Fraction 7 (total) --> Protocol 6 MW vs Protocol 9 MW	2.52	>	1.96	NO	Protocol 9
Protocols are different.	Protocol 9 is best than 6.	MW Fraction 6 (total) --> Protocol 6 MW vs Protocol 9 MW	2.26	>	1.96	NO	Protocol 9
Protocols are different.	Protocol 9 is best than 6.	MW Fraction 5 (total) --> Protocol 6 MW vs Protocol 9 MW	3.68	>	1.96	NO	Protocol 9
Protocols are different.	Protocol 9 is best than 6.	MW Fraction 4 (total) --> Protocol 6 MW vs Protocol 9 MW	3.95	>	1.96	NO	Protocol 9
Protocols are different.	Protocol 9 is best than 6.	MW Fraction 3 (total) --> Protocol 6 MW vs Protocol 9 MW	3.67	>	1.96	NO	Protocol 9
Protocols are different.	Protocol 9 is best than 6.	MW Fraction 2 (total) --> Protocol 6 MW vs Protocol 9 MW	2.54	>	1.96	NO	Protocol 9
Protocols are different.	Protocol 9 is best than 6.	MW Fraction 1 (total) --> Protocol 6 MW vs Protocol 9 MW	2.24	>	1.96	NO	Protocol 9
Protocols are different.	-	MW Fraction 8 (total) --> Protocol 7 MW vs Protocol 8 MW	1.08	<	1.96	YES	-
Protocols are different.	-	MW Fraction 7 (total) --> Protocol 7 MW vs Protocol 8 MW	1.12	<	1.96	YES	-
Protocols are different.	-	MW Fraction 6 (total) --> Protocol 7 MW vs Protocol 8 MW	1.03	<	1.96	YES	-
Protocols are different.	-	MW Fraction 5 (total) --> Protocol 7 MW vs Protocol 8 MW	0.72	<	1.96	YES	-
Protocols are different.	-	MW Fraction 4 (total) --> Protocol 7 MW vs Protocol 8 MW	0.69	<	1.96	YES	-
Protocols are different.	-	MW Fraction 3 (total) --> Protocol 7 MW vs Protocol 8 MW	1.11	<	1.96	YES	-
Protocols are different.	-	MW Fraction 2 (total) --> Protocol 7 MW vs Protocol 8 MW	0.43	<	1.96	YES	-
Protocols are different.	-	MW Fraction 1 (total) --> Protocol 7 MW vs Protocol 8 MW	|-0,47|	<	1.96	YES	-
Protocols are different.	-	MW Fraction 8 (total) --> Protocol 7 MW vs Protocol 9 MW	1.08	<	1.96	YES	-
Protocols are different.	Protocol 9 is best than 7.	MW Fraction 7 (total) --> Protocol 7 MW vs Protocol 9 MW	2.14	>	1.96	NO	Protocol 9
Protocols are different.	-	MW Fraction 6 (total) --> Protocol 7 MW vs Protocol 9 MW	0.35	<	1.96	YES	-
Protocols are different.	-	MW Fraction 5 (total) --> Protocol 7 MW vs Protocol 9 MW	0.96	<	1.96	YES	-
Protocols are different.	-	MW Fraction 4 (total) --> Protocol 7 MW vs Protocol 9 MW	1.15	<	1.96	YES	-
Protocols are different.	-	MW Fraction 3 (total) --> Protocol 7 MW vs Protocol 9 MW	1.67	<	1.96	YES	-
Protocols are different.	-	MW Fraction 2 (total) --> Protocol 7 MW vs Protocol 9 MW	0.43	<	1.96	YES	-
Protocols are different.	-	MW Fraction 1 (total) --> Protocol 7 MW vs Protocol 9 MW	0	<	1.96	YES	-
Protocols are different.	-	MW Fraction 8 (total) --> Protocol 8 MW vs Protocol 9 MW	0	<	1.96	YES	-
Protocols are different.	-	MW Fraction 7 (total) --> Protocol 8 MW vs Protocol 9 MW	1.06	<	1.96	YES	-
Protocols are different.	-	MW Fraction 6 (total) --> Protocol 8 MW vs Protocol 9 MW	|-0,69|	<	1.96	YES	-
Protocols are different.	-	MW Fraction 5 (total) --> Protocol 8 MW vs Protocol 9 MW	|-0,24|	<	1.96	YES	-
Protocols are different.	-	MW Fraction 4 (total) --> Protocol 8 MW vs Protocol 9 MW	0.46	<	1.96	YES	-
Protocols are different.	-	MW Fraction 3 (total) --> Protocol 8 MW vs Protocol 9 MW	0.57	<	1.96	YES	-
Protocols are different.	-	MW Fraction 2 (total) --> Protocol 8 MW vs Protocol 9 MW	0	<	1.96	YES	-
Protocols are different.	-	MW Fraction 1 (total) --> Protocol 8 MW vs Protocol 9 MW	0.47	<	1.96	YES	-
