# Supplementary material for: Deepening into Intracellular Signaling Landscape through Integrative Spatial Proteomics and Transcriptomics in a Lymphoma Model
Source: Biomolecules. 2021 Nov 26;11(12):1776. doi: 10.3390/biom11121776 (PMC8699084; doi:10.3390/biom11121776)
Supplement: Supplementary file 1 [file biomolecules-11-01776-s001.zip › Table S7.xlsx]

## Sheet: Complex-Only-Degradate
	Protocol 1			Protrocol 4			Protocol 5			Protocol 6			Protocol 7 (Mem)			Protocol 7 (Cyt)			Protocol 8 (Mem)			Protocol 8 (Org)			Protocol 8 (Cyt)			Protocol 8 (Nuc)			Protocol 9 (Mem)			Protocol 9 (Org)			Protocol 9 (Cyt)			Protocol 9 (Nuc)
	Complex	Monomer	Degradate	Complex	Monomer	Degradate	Complex	Monomer	Degradate	Complex	Monomer	Degradate	Complex	Monomer	Degradate	Complex	Monomer	Degradate	Complex	Monomer	Degradate	Complex	Monomer	Degradate	Complex	Monomer	Degradate	Complex	Monomer	Degradate	Complex	Monomer	Degradate	Complex	Monomer	Degradate	Complex	Monomer	Degradate	Complex	Monomer	Degradate
BAD	-	-	-	-	-	-	-	-	-	-	-	-	-	-	-	-	-	-	-	-	-	-	-	-	-	-	-	-	-	-	-	-	-	-	-	-	-	-	-	-	-	-
BCL2L1	YES	NO	NO	-	-	-	-	-	-	-	-	-	-	-	-	-	-	-	-	-	-	YES	NO	NO	-	-	-	-	-	-	-	-	-	-	-	-	-	-	-	-	-	-
BCL-2	YES	NO	NO	NO	NO	YES	YES	NO	NO	-	-	-	-	-	-	-	-	-	YES	YES	NO	YES	YES	NO	YES	NO	NO	YES	YES	YES	YES	NO	NO	YES	NO	NO	YES	NO	NO	-	-	-
BID	YES	NO	NO	-	-	-	-	-	-	-	-	-	-	-	-	-	-	-	-	-	-	-	-	-	-	-	-	-	-	-	-	-	-	-	-	-	-	-	-	-	-	-
CASP3	-	-	-	-	-	-	-	-	-	-	-	-	-	-	-	-	-	-	-	-	-	-	-	-	-	-	-	-	-	-	-	-	-	-	-	-	-	-	-	-	-	-
CASP6	-	-	-	-	-	-	-	-	-	-	-	-	-	-	-	-	-	-	-	-	-	-	-	-	-	-	-	-	-	-	-	-	-	-	-	-	-	-	-	-	-	-
CASP7	YES	NO	NO	-	-	-	-	-	-	-	-	-	-	-	-	YES	NO	NO	-	-	-	-	-	-	-	-	-	-	-	-	-	-	-	-	-	-	-	-	-	-	-	-
CASP8	YES	NO	NO	-	-	-	-	-	-	-	-	-	-	-	-	-	-	-	-	-	-	-	-	-	-	-	-	-	-	-	-	-	-	-	-	-	-	-	-	-	-	-
CASP9	YES	NO	NO	-	-	-	-	-	-	-	-	-	-	-	-	-	-	-	-	-	-	-	-	-	-	-	-	-	-	-	-	-	-	-	-	-	-	-	-	-	-	-
BCR	-	-	-	-	-	-	-	-	-	-	-	-	-	-	-	-	-	-	-	-	-				-	-	-	-	-	-	NO	NO	YES	-	-	-	-	-	-	-	-	-
LYN	YES	NO	NO	-	-	-	-	-	-	-	-	-	-	-	-	YES	NO	NO	YES	NO	YES	-	-	-	-	-	-	-	-	-	-	-	-	-	-	-	-	-	-	-	-	-
SYK	YES	NO	NO	-	-	-	-	-	-	-	-	-	-	-	-	-	-	-	NO	NO	YES	YES	NO	NO	-	-	-	-	-	-	NO	NO	YES	-	-	-	-	-	-	-	-	-
BTK	NO	YES	NO	-	-	-	YES	NO	NO	-	-	-	-	-	-	YES	NO	NO	-	-	-	YES	NO	NO	-	-	-	-	-	-	NO	NO	YES	-	-	-	-	-	-	-	-	-
NFKB	NO	YES	NO	NO	NO	YES	RELA yes	RELA yes	YES	-	-	-	NO	NO	RELA yes	RELA yes	NO	NO	RELA yes	RELA yes	RELA yes	YES NFKB2	RELA yes	RELA yes	RELA yes	RELA yes	NO	NO	NO	RELA yes	RELA yes	NO	YES	RELA yes	NO	NO	RELA yes	NO	NO	-	-	-
BCL2L1	YES	NO	NO	-	-	-	-	-	-	-	-	-	-	-	-	-	-	-	-	-	-	YES	NO	NO	-	-	-	-	-	-	-	-	-	-	-	-	-	-	-	-	-	-
MDM2	YES	YES	YES	NO	NO	YES	YES	YES	YES	NO	NO	YES	NO	NO	YES	YES	NO	NO	YES	YES	YES	YES	YES	YES	YES	YES	YES	NO	YES	YES	YES	NO	YES	YES	YES	NO	YES	YES	NO	YES	NO	NO
TP53	YES	NO	NO	NO	YES	NO	-	-	-	-	-	-	-	-	-	-	-	-	-	-	-	-	-	-	-	-	-	-	-	-	NO	NO	YES	-	-	-	-	-	-	-	-
NFKB1	NO	YES	NO	-	-	-	-	-	-	-	-	-	-	-	-	-	-	-	-	-	-	-	-	-	-	-	-	-	-	-	NO	NO	YES	-	-	-	-	-	-	-	-	-
RELA	YES	NO	NO	-	-	-	YES	YES	YES	-	-	-	NO	NO	YES	YES	NO	NO	YES	YES	YES	YES	NO	NO	YES	YES	NO	NO	NO	YES	YES	NO	NO	YES	NO	NO	YES	NO	NO	-	-	-
IL6	YES	NO	NO	-	-	-	-	-	-	YES	NO	NO	-	-	-	YES	NO	NO	-	-	-	-	-	-	-	-	-	YES	NO	NO	YES	YES	NO	YES	NO	NO	-	-	-	YES	NO	NO
IL8	YES	NO	NO	-	-	-	-	-	-	-	-	-	-	-	-	-	-	-	-	-	-	YES	NO	NO	YES	NO	NO	-	-	-	YES	NO	NO	-	-	-	-	-	-	YES	NO	NO
INFG	-	-	-	-	-	-	-	-	-	-	-	-	-	-	-	YES	NO	NO	-	-	-	-	-	-	YES	NO	NO	-	-	-	YES	NO	NO	-	-	-	YES	NO	NO	YES	NO	NO
KRAS	YES	NO	NO	-	-	-	-	-	-	-	-	-	-	-	-	-	-	-	-	-	-	-	-	-	-	-	-	-	-	-	-	-	-	-	-	-	-	-	-	-	-	-
MAP2K1	YES	NO	NO	NO	YES	NO	-	-	-	-	-	-	-	-	-	-	-	-	-	-	-	-	-	-	-	-	-	-	-	-	-	-	-	-	-	-	-	-	-	-	-	-
MAP2K2	YES	NO	NO	NO	YES	NO	-	-	-	-	-	-	-	-	-	-	-	-	-	-	-	-	-	-	-	-	-	-	-	-	-	-	-	-	-	-	-	-	-	-	-	-
MAPK1	YES	NO	NO	-	-	-	YES	YES	NO	-	-	-	NO	NO	YES	YES	NO	NO	YES	YES	YES	YES	NO	NO	YES	NO	NO	YES	YES	YES	NO	YES	YES	-	-	-	-	-	-	YES	NO	NO
FOS	YES	NO	NO	-	-	-	-	-	-	-	-	-	-	-	-	-	-	-	-	-	-	YES	NO	NO	YES	NO	NO	-	-	-	NO	YES	NO	NO	YES	NO	-	-	-	YES	NO	NO
																																		-	-	-
MAPK1	YES	NO	NO	-	-	-	YES	YES	NO	-	-	-	NO	NO	YES	YES	NO	NO	YES	YES	YES	YES	NO	NO	YES	NO	NO	YES	YES	YES	NO	YES	YES	-	-	-	-	-	-	YES	NO	NO
MAPK11	YES	NO	NO	YES	YES	NO	YES	NO	NO	-	-	-	-	-	-	-	-	-	YES	NO	YES	YES	NO	NO	-	-	-	YES	NO	NO	-	-	-	-	-	-	-	-	-	-	-	-
TP53	YES	NO	NO	NO	YES	NO	-	-	-	-	-	-	-	-	-	-	-	-	-	-	-	-	-	-	-	-	-	-	-	-	NO	NO	YES	-	-	-	-	-	-	-	-	-
PAK1IP1	YES	NO	NO	NO	YES	YES	YES	YES	NO	-	-	-	NO	NO	YES	YES	NO	NO	YES	YES	YES	YES	NO	YES	YES	NO	NO	YES	YES	YES	-	-	-	YES	NO	NO	YES	NO	NO	-	-	-
CDKN2A	-	-	-	-	-	-	-	-	-	-	-	-	-	-	-	-	-	-	-	-	-	-	-	-	-	-	-	-	-	-	-	-	-	-	-	-	-	-	-	-	-	-
CDKN1B	-	-	-	-	-	-	-	-	-	-	-	-	-	-	-	YES	NO	NO	-	-	-	YES	NO	NO	-	-	-	-	-	-	-	-	-	-	-	-	-	-	-	-	-	-
CCNB1	YES	NO	NO	NO	NO	YES	-	-	-	-	-	-	NO	NO	YES	-	-	-	YES	YES	YES	YES	NO	YES	YES	NO	NO	YES	NO	YES	YES	NO	NO	-	-	-	YES	NO	NO	-	-	-
CCND1	YES	NO	NO	-	-	-	-	-	-	-	-	-	-	-	-	-	-	-	-	-	-	YES	NO	NO	-	-	-	-	-	-	-	-	-	-	-	-	-	-	-	-	-	-
CCND2	YES	NO	NO	-	-	-	-	-	-	-	-	-	-	-	-	-	-	-	-	-	-	-	-	-	-	-	-	-	-	-	-	-	-	-	-	-	-	-	-	-	-	-
CCND3	YES	NO	NO	-	-	-	-	-	-	-	-	-	-	-	-	-	-	-	-	-	-	-	-	-	-	-	-	-	-	-	-	-	-	-	-	-	-	-	-	-	-	-
CCNE1	-	-	-	-	-	-	-	-	-	-	-	-	-	-	-	-	-	-	-	-	-	-	-	-	-	-	-	-	-	-	-	-	-	-	-	-	-	-	-	-	-	-
CDK4	-	-	-	-	-	-	-	-	-	-	-	-	-	-	-	-	-	-	-	-	-	-	-	-	-	-	-	-	-	-	-	-	-	-	-	-	-	-	-	-	-	-
MDM2	YES	YES	YES	NO	NO	YES	YES	YES	YES	NO	NO	YES	NO	NO	YES	YES	NO	NO	YES	YES	YES	YES	YES	YES	YES	YES	YES	NO	YES	YES	YES	NO	YES	YES	YES	NO	YES	YES	NO	YES	NO	NO
ATM	-	-	-	-	-	-	-	-	-	-	-	-	-	-	-	-	-	-	-	-	-	-	-	-	-	-	-	-	-	-	-	-	-	-	-	-	-	-	-	-	-	-
ATR	NO	NO	YES	-	-	-	-	-	-	-	-	-	-	-	-	-	-	-	-	-	-	-	-	-	-	-	-	-	-	-	-	-	-	-	-	-	-	-	-	-	-	-
RB1	NO	YES	NO	-	-	-	-	-	-	-	-	-	-	-	-	-	-	-	-	-	-	-	-	-	-	-	-	-	-	-	-	-	-	-	-	-	-	-	-	-	-	-
E2F1	YES	NO	NO	-	-	-	-	-	-	-	-	-	-	-	-	-	-	-	-	-	-	YES	NO	NO	-	-	-	-	-	-	-	-	-	-	-	-	-	-	-	-	-	-
BAK1	YES	NO	NO	-	-	-	-	-	-	-	-	-	-	-	-	YES	NO	NO	-	-	-	-	-	-	-	-	-	-	-	-	-	-	-	-	-	-	-	-	-	-	-	-
BAX	YES	NO	NO	-	-	-	-	-	-	-	-	-	-	-	-	-	-	-	-	-	-	-	-	-	-	-	-	-	-	-	-	-	-	-	-	-	-	-	-	-	-	-
BCL-2	YES	NO	NO	NO	NO	YES	YES	NO	NO	-	-	-	-	-	-	-	-	-	YES	YES	NO	YES	YES	NO	YES	NO	NO	YES	YES	YES	YES	NO	NO	YES	NO	NO	YES	NO	NO	-	-	-
CASP8	YES	NO	NO	-	-	-	-	-	-	-	-	-	-	-	-	-	-	-	-	-	-	-	-	-	-	-	-	-	-	-	-	-	-	-	-	-	-	-	-	-	-	-
HIST1H3A	YES	NO	NO	NO	NO	YES	YES	NO	NO	-	-	-	-	-	-	-	-	-	YES	NO	NO	YES	NO	NO	YES	NO	NO	YES	YES	NO	YES	NO	NO	YES	NO	NO	YES	NO	NO	-	-	-
HIST1H4A	YES	NO	NO	-	-	-	-	-	-	-	-	-	-	-	-	-	-	-	-	-	-	-	-	-	-	-	-	-	-	-	-	-	-	-	-	-	-	-	-	-	-	-
DNAJB1	YES	NO	NO	NO	YES	NO	-	-	-	-	-	-	-	-	-	YES	NO	YES	-	-	-	YES	NO	NO	-	-	-	-	-	-	-	-	-	-	-	-	NO	YES	NO	-	-	-
HSPD1	YES	NO	NO	-	-	-	-	-	-	-	-	-	-	-	-	-	-	-	-	-	-	-	-	-	-	-	-	-	-	-	NO	NO	YES	-	-	-	-	-	-	-	-	-
HSPA1A	-	-	-	-	-	-	-	-	-	-	-	-	-	-	-	-	-	-	-	-	-	-	-	-	-	-	-	-	-	-	-	-	-	-	-	-	-	-	-	-	-	-
HSP90AA1	NO	YES	NO	-	-	-	-	-	-	-	-	-	-	-	-	-	-	-	-	-	-	-	-	-	-	-	-	-	-	-	NO	NO	YES	-	-	-	-	-	-	-	-	-
IFNG	-	-	-	-	-	-	-	-	-	-	-	-	-	-	-	YES	NO	NO	-	-	-	-	-	-	YES	NO	NO	-	-	-	YES	NO	NO	-	-	-	YES	NO	NO	YES	NO	NO
IL10	-	-	-	-	-	-	-	-	-	-	-	-	-	-	-	-	-	-	-	-	-	-	-	-	-	-	-	-	-	-	-	-	-	-	-	-	-	-	-	-	-	-
IL2	-	-	-	-	-	-	-	-	-	-	-	-	-	-	-	YES	NO	NO	-	-	-	YES	NO	NO	YES	NO	NO	-	-	-	YES	NO	NO	-	-	-	-	-	-	-	-	-
IL4	-	-	-	-	-	-	-	-	-	-	-	-	-	-	-	-	-	-	-	-	-	YES	NO	NO	YES	NO	NO	-	-	-	YES	NO	NO	-	-	-	-	-	-	YES	NO	NO
IL5	YES	NO	NO	-	-	-	NO	NO	YES	-	-	-	-	-	-	-	-	-	-	-	-	-	-	-	-	-	-	-	-	-	YES	NO	NO	-	-	-	-	-	-	YES	NO	NO
IL6	YES	NO	NO	-	-	-	-	-	-	YES	NO	NO	-	-	-	YES	NO	NO	-	-	-	-	-	-	-	-	-	YES	NO	NO	YES	YES	NO	YES	NO	NO	-	-	-	YES	NO	NO
IL8	YES	NO	NO	-	-	-	-	-	-	-	-	-	-	-	-	-	-	-	-	-	-	YES	NO	NO	YES	NO	NO	-	-	-	YES	NO	NO	-	-	-	-	-	-	YES	NO	NO

## Sheet: Appear MSMS-RNAseq and Bibliogr
	Bibliography				MS/MS				RNAseq Information	Immunoassay
	M	C	O	N	M	C	O	N		Protocol 1	Protrocol 4	Protocol 5	Protocol 6	Protocol 7 (Mem)	Protocol 7 (Cyt)	Protocol 8 (Mem)	Protocol 8 (Org)	Protocol 8 (Cyt)	Protocol 8 (Nuc)	Protocol 9 (Mem)	Protocol 9 (Org)	Protocol 9 (Cyt)	Protocol 9 (Nuc)
BAD	-	-	-	-	-	-	-	-	-	-	-	-	-	-	-	-	-	-	-	-	-	-	-
BCL2L1	YES	YES	YES	YES	YES	YES	YES	YES	NO	YES	-	-	-	-	-	-	YES	-	-	-	-	-	-
BCL-2	YES	NO	YES	YES	YES	YES	YES	NO	YES	YES	YES	YES	-	-	-	YES	YES	YES	YES	YES	YES	YES	-
																							-
BID	YES	YES	YES	NO	NO	YES	NO	NO	YES	YES	-	-	-	-	-	-	-	-	-	-	-	-	-
CASP3	-	-	-	-	-	-	-	-	-	-	-	-	-	-	-	-	-	-	-	-	-	-	-
CASP6	-	-	-	-	-	-	-	-	-	-	-	-	-	-	-	-	-	-	-	-	-	-	-
CASP7	NO	YES	NO	NO	NO	YES	NO	NO	YES	YES	-	-	-	-	YES	-	-	-	-	-	-	-	-
CASP8	NO	YES	NO	NO	NO	YES	YES	NO	YES	YES	-	-	-	-	-	-	-	-	-	-	-	-	-
CASP9	NO	NO	NO	NO	NO	NO	NO	NO	NO	YES	-	-	-	-	-	-	-	-	-	-	-	-	-
																							-
BCR	YES	NO	NO	NO	NO	YES	NO	NO	YES	-	-	-	-	-	-	-	-	-	-	YES	-	-	-
LYN	YES	YES	YES	YES	YES	YES	YES	YES	YES	YES	-	-	-	-	YES	YES	-	-	-	-	-	-	-
SYK	YES	YES	NO	NO	NO	YES	YES	YES	YES	YES	-	-	-	-	-	YES	YES	-	-	YES	-	-	-
BTK	YES	YES	NO	YES	NO	YES	NO	YES	YES	YES	-	YES	-	-	YES	-	YES	-	-	YES	-	-	-
NFKB	NO	YES	NO	YES	NO	YES	YES	NO	YES	YES	YES	YES	-	Nfkbp65 yes	Nfkbp65 yes	Nfkbp65 yes	Nfkbp65 yes	Nfkbp65 yes	Nfkbp65 yes	YES	Nfkbp65 yes	Nfkbp65 yes	-
BCL2L1	YES	YES	YES	YES	YES	YES	YES	YES	YES	YES	-	-	-	-	-	-	YES	-	-	-	-	-	-
MDM2	NO	YES	NO	YES	NO	NO	NO	NO	NO	YES	YES	YES	YES	YES	YES	YES	YES	YES	YES	YES	YES	YES	YES
TP53	NO	YES	YES	YES	NO	NO	NO	NO	NO	YES	YES	-	-	-	-	-	-	-	-	YES	-	-	-
NFKB1	NO	YES	NO	YES	NO	YES	NO	YES	YES	YES	-	-	-	-	-	-	-	-	-	YES	-	-	-
RELA	NO	YES	NO	YES	NO	YES	YES	NO	YES	YES	-	YES	-	YES	YES	YES	YES	YES	YES	YES	YES	YES	-
IL6	NO	NO	YES	NO	NO	NO	NO	NO	NO	YES	-	-	YES	-	YES	-	-	-	YES	YES	YES	-	YES
IL8	NO	NO	YES	NO	NO	NO	NO	NO	NO	YES	-	-	-	-	-	-	YES	YES	-	YES	-	-	YES
INFG	NO	NO	YES	NO	NO	NO	NO	NO	NO	-	-	-	-	-	YES	-	-	YES	-	YES	-	YES	YES
KRAS	YES	YES	NO	NO	YES	NO	YES	NO	YES	YES	-	-	-	-	-	-	-	-	-	-	-	-	-
MAP2K1	NO	YES	NO	YES	NO	YES	NO	NO	YES	YES	YES	-	-	-	-	-	-	-	-	-	-	-	-
MAP2K2	NO	YES	NO	YES	NO	YES	NO	NO	YES	YES	YES	-	-	-	-	-	-	-	-	-	-	-	-
MAPK1	NO	YES	NO	YES	NO	YES	YES	NO	YES	YES	-	YES	-	YES	YES	YES	YES	YES	YES	YES	-	-	YES
FOS	NO	NO	NO	YES	NO	NO	NO	NO	NO	YES	-	-	-	-	-	-	YES	YES	-	YES	YES	-	YES
																					-
MAPK1	NO	YES	NO	YES	NO	YES	YES	NO	YES	YES	-	-	-	YES	YES	YES	YES	YES	YES	YES	-	-	YES
MAPK11	NO	YES	NO	YES	NO	NO	NO	NO	NO	YES	YES	YES	-	-	-	YES	YES	-	YES	-	-	-	-
TP53	NO	YES	YES	YES	NO	NO	NO	NO	NO	YES	YES	-	-	-	-	-	-	-	-	YES	-	-	-
PAK1IP1	NO	NO	NO	YES	NO	NO	NO	YES	YES	YES	YES	YES	-	YES	YES	YES	YES	YES	YES	-	YES	YES	-
CDKN2A	-	-	-	-	-	-	-	-	-	-	-	-	-	-	-	-	-	-	-	-	-	-	-
CDKN1B	NO	YES	YES	YES	NO	YES	YES	NO	YES	-	-	-	-	-	YES	-	YES	-	-	-	-	-	-
CCNB1	NO	YES	NO	YES	NO	YES	NO	YES	YES	YES	YES	-	-	YES	-	YES	YES	YES	YES	YES	-	YES	-
CCND1	YES	YES	NO	YES	NO	NO	NO	NO	NO	YES	-	-	-	-	-	-	YES	-	-	-	-	-	-
CCND2	YES	YES	NO	YES	NO	NO	NO	NO	NO	YES	-	-	-	-	-	-	-	-	-	-	-	-	-
CCND3	YES	YES	NO	YES	NO	YES	NO	NO	YES	YES	-	-	-	-	-	-	-	-	-	-	-	-	-
CCNE1	-	-	-	-	-	-	-	-	-	-	-	-	-	-	-	-	-	-	-	-	-	-	-
CDK4	-	-	-	-	-	-	-	-	-	-	-	-	-		-	-	-	-	-	-	-	-	-
MDM2	NO	YES	NO	YES	NO	NO	NO	NO	NO	YES	YES	YES	YES	YES	YES	YES	YES	YES	YES	YES	YES	YES	YES
ATM	-	-	-	-	-	-	-	-	-	-	-	-	-	-	-	-	-	-	-	-	-	-	-
ATR	NO	NO	YES	YES	NO	NO	NO	YES	YES	YES	-	-	-	-	-	-	-	-	-	-	-	-	-
RB1	NO	NO	NO	YES	NO	YES	YES	YES	YES	YES	-	-	-	-	-	-	-	-	-	-	-	-	-
E2F1	NO	NO	NO	YES	NO	NO	NO	NO	NO	YES	-	-	-	-	-	-	YES	-	-	-	-	-	-
BAK1	YES	NO	YES	NO	NO	NO	YES	NO	YES	YES	-	-	-	-	YES	-	-	-	-	-	-	-	-
BAX	YES	YES	YES	NO	YES	YES	YES	YES	YES	YES	-	-	-	-	-	-	-	-	-	-	-	-	-
BCL-2	YES	NO	YES	YES	YES	YES	YES	NO	NO	YES	YES	YES	-	-	-	YES	YES	YES	YES	YES	YES	YES	-
CASP8	NO	YES	NO	NO	NO	YES	YES	NO	YES	YES	YES	-	-	-	-	-	-	-	-	-	-	-	-
HIST1H3A	NO	NO	NO	YES	YES	YES	YES	YES	NO	YES	-	YES	-	-	-	YES	YES	YES	YES	YES	YES	YES	-
HIST1H4A	NO	NO	NO	YES	YES	YES	YES	YES	YES	YES	-	-	-	-	-	-	-	-	-	-	-	-	-
DNAJB1	NO	YES	NO	YES	NO	YES	YES	YES	YES	YES	YES	-	-	-	YES	-	YES	-	-	-	-	YES	-
HSPD1	NO	NO	YES	NO	YES	YES	YES	YES	YES	YES	-	-	-	-	-	-	-	-	-	YES	-	-	-
HSPA1A	-	-	-	-	-	-	-	-	-	-	-	-	-	-	-	-	-	-	-	-	-	-	-
HSP90AA1	NO	YES	NO	NO	YES	YES	YES	YES	YES	YES	-	-	-	-	-	-	-	-	-	YES	-	-	-
IFNG	NO	NO	YES	NO	NO	NO	NO	NO	NO	-	-	-	-	-	YES	-	-	YES	-	YES	-	YES	YES
IL10	-	-	-	-	-	-	-	-	-	-	-	-	-	-	-	-	-	-	-	-	-	-	-
IL2	NO	NO	NO	NO	NO	NO	NO	NO	NO	-	-	-	-	-	YES	-	YES	YES	-	YES	-	-	-
IL4	NO	NO	NO	NO	NO	NO	NO	NO	NO	-	-	-	-	-	-	-	YES	YES	-	YES	-	-	YES
IL5	NO	NO	NO	NO	NO	NO	NO	NO	NO	YES	-	YES	-	-	-	-	-	-	-	YES	-	-	YES
IL6	NO	NO	YES	NO	NO	NO	NO	NO	NO	YES	-	-	YES	-	YES	-	-	-	YES	YES	YES	-	YES
IL8	NO	NO	YES	NO	NO	NO	NO	NO	NO	YES	-	-	-	-	-	-	YES	YES	-	YES	-	-	YES
									Total	46	14	12	4	7	17	13	24	17	13	28	10	11	13

## Sheet: Deep integration
	Bibliography				MS/MS				RNAseq Information	Immunoessay
										Protocol 7 (Mem)			Protocol 7 (Cyt)			Protocol 8 (Mem)			Protocol 8 (Org)			Protocol 8 (Cyt)			Protocol 8 (Nuc)			Protocol 9 (Mem)			Protocol 9 (Org)			Protocol 9 (Cyt)			Protocol 9 (Nuc)
	M	C	O	N	M	C	O	N		Complex	Monomer	Degradate	Complex	Monomer	Degradate	Complex	Monomer	Degradate	Complex	Monomer	Degradate	Complex	Monomer	Degradate	Complex	Monomer	Degradate	Complex	Monomer	Degradate	Complex	Monomer	Degradate	Complex	Monomer	Degradate	Complex	Monomer	Degradate
BCL2L1	YES	YES	YES	YES	YES	YES	YES	YES	NO	-	-	-	-	-	-	-	-	-	YES	NO	NO	-	-	-	-	-	-	-	-	-	-	-	-	-	-	-	-	-	-
BCL-2	YES	NO	YES	YES	YES	YES	YES	NO	YES	-	-	-	-	-	-	YES	YES	NO	YES	YES	NO	YES	NO	NO	YES	YES	YES	YES	NO	NO	YES	NO	NO	YES	NO	NO	-	-	-
BID	YES	YES	YES	NO	NO	YES	NO	NO	YES	-	-	-	-	-	-	-	-	-	-	-	-	-	-	-	-	-	-	-	-	-	-	-	-	-	-	-	-	-	-
CASP7	NO	YES	NO	NO	NO	YES	NO	NO	YES	-	-	-	YES	NO	NO	-	-	-	-	-	-	-	-	-	-	-	-	-	-	-	-	-	-	-	-	-	-	-	-
CASP8	NO	YES	NO	NO	NO	YES	YES	NO	YES	-	-	-	-	-	-	-	-	-	-	-	-	-	-	-	-	-	-	-	-	-	-	-	-	-	-	-	-	-	-
CASP9	NO	NO	NO	NO	NO	NO	NO	NO	NO	-	-	-	-	-	-	-	-	-	-	-	-	-	-	-	-	-	-	-	-	-	-	-	-	-	-	-	-	-	-
BCR	YES	NO	NO	NO	NO	YES	NO	NO	YES	-	-	-	-	-	-	-	-	-				-	-	-	-	-	-	NO	NO	YES	-	-	-	-	-	-	-	-	-
LYN	YES	YES	YES	YES	YES	YES	YES	YES	YES	-	-	-	YES	NO	NO	YES	NO	YES	-	-	-	-	-	-	-	-	-	-	-	-	-	-	-	-	-	-	-	-	-
SYK	YES	YES	NO	NO	NO	YES	YES	YES	YES	-	-	-	-	-	-	NO	NO	YES	YES	NO	NO	-	-	-	-	-	-	NO	NO	YES	-	-	-	-	-	-	-	-	-
BTK	YES	YES	NO	YES	NO	YES	NO	YES	YES	-	-	-	YES	NO	NO	-	-	-	YES	NO	NO	-	-	-	-	-	-	NO	NO	YES	-	-	-	-	-	-	-	-	-
MDM2	NO	YES	NO	YES	NO	NO	NO	NO	NO	NO	NO	YES	YES	NO	NO	YES	YES	YES	YES	YES	YES	YES	YES	YES	NO	YES	YES	YES	NO	YES	YES	YES	NO	YES	YES	NO	YES	NO	NO
TP53	NO	YES	YES	YES	NO	NO	NO	NO	NO	-	-	-	-	-	-	-	-	-	-	-	-	-	-	-	-	-	-	NO	NO	YES	-	-	-	-	-	-	-	-
NFKB1	NO	YES	NO	YES	NO	YES	NO	YES	YES	-	-	-	-	-	-	-	-	-	-	-	-	-	-	-	-	-	-	NO	NO	YES	-	-	-	-	-	-	-	-	-
RELA	NO	YES	NO	YES	NO	YES	YES	NO	YES	NO	NO	YES	YES	NO	NO	YES	YES	YES	YES	NO	NO	YES	YES	NO	NO	NO	YES	YES	NO	NO	YES	NO	NO	YES	NO	NO	-	-	-
INFG	NO	NO	YES	NO	NO	NO	NO	NO	NO	-	-	-	YES	NO	NO	-	-	-	-	-	-	YES	NO	NO	-	-	-	YES	NO	NO	-	-	-	YES	NO	NO	YES	NO	NO
KRAS	YES	YES	NO	NO	YES	NO	YES	NO	YES	-	-	-	-	-	-	-	-	-	-	-	-	-	-	-	-	-	-	-	-	-	-	-	-	-	-	-	-	-	-
MAP2K1	NO	YES	NO	YES	NO	YES	NO	NO	YES	-	-	-	-	-	-	-	-	-	-	-	-	-	-	-	-	-	-	-	-	-	-	-	-	-	-	-	-	-	-
MAP2K2	NO	YES	NO	YES	NO	YES	NO	NO	YES	-	-	-	-	-	-	-	-	-	-	-	-	-	-	-	-	-	-	-	-	-	-	-	-	-	-	-	-	-	-
MAPK1	NO	YES	NO	YES	NO	YES	YES	NO	YES	NO	NO	YES	YES	NO	NO	YES	YES	YES	YES	NO	NO	YES	NO	NO	YES	YES	YES	NO	YES	YES	-	-	-	-	-	-	YES	NO	NO
FOS	NO	NO	NO	YES	NO	NO	NO	NO	NO	-	-	-	-	-	-	-	-	-	YES	NO	NO	YES	NO	NO	-	-	-	NO	YES	NO	NO	YES	NO	-	-	-	YES	NO	NO
MAPK11	NO	YES	NO	YES	NO	NO	NO	NO	NO	-	-	-	-	-	-	YES	NO	YES	YES	NO	NO	-	-	-	YES	NO	NO	-	-	-	-	-	-	-	-	-	-	-	-
TP53	NO	YES	YES	YES	NO	NO	NO	NO	NO	-	-	-	-	-	-	-	-	-	-	-	-	-	-	-	-	-	-	NO	NO	YES	-	-	-	-	-	-	-	-	-
PAK1IP1	NO	NO	NO	YES	NO	NO	NO	YES	YES	NO	NO	YES	YES	NO	NO	YES	YES	YES	YES	NO	YES	YES	NO	NO	YES	YES	YES	-	-	-	YES	NO	NO	YES	NO	NO	-	-	-
CDKN1B	NO	YES	YES	YES	NO	YES	YES	NO	YES	-	-	-	YES	NO	NO	-	-	-	YES	NO	NO	-	-	-	-	-	-	-	-	-	-	-	-	-	-	-	-	-	-
CCNB1	NO	YES	NO	YES	NO	YES	NO	YES	YES	NO	NO	YES	-	-	-	YES	YES	YES	YES	NO	YES	YES	NO	NO	YES	NO	YES	YES	NO	NO	-	-	-	YES	NO	NO	-	-	-
CCND1	YES	YES	NO	YES	NO	NO	NO	NO	NO	-	-	-	-	-	-	-	-	-	YES	NO	NO	-	-	-	-	-	-	-	-	-	-	-	-	-	-	-	-	-	-
CCND2	YES	YES	NO	YES	NO	NO	NO	NO	NO	-	-	-	-	-	-	-	-	-	-	-	-	-	-	-	-	-	-	-	-	-	-	-	-	-	-	-	-	-	-
CCND3	YES	YES	NO	YES	NO	YES	NO	NO	YES	-	-	-	-	-	-	-	-	-	-	-	-	-	-	-	-	-	-	-	-	-	-	-	-	-	-	-	-	-	-
ATR	NO	NO	YES	YES	NO	NO	NO	YES	YES	-	-	-	-	-	-	-	-	-	-	-	-	-	-	-	-	-	-	-	-	-	-	-	-	-	-	-	-	-	-
RB1	NO	NO	NO	YES	NO	YES	YES	YES	YES	-	-	-	-	-	-	-	-	-	-	-	-	-	-	-	-	-	-	-	-	-	-	-	-	-	-	-	-	-	-
E2F1	NO	NO	NO	YES	NO	NO	NO	NO	NO	-	-	-	-	-	-	-	-	-	YES	NO	NO	-	-	-	-	-	-	-	-	-	-	-	-	-	-	-	-	-	-
BAK1	YES	NO	YES	NO	NO	NO	YES	NO	YES	-	-	-	YES	NO	NO	-	-	-	-	-	-	-	-	-	-	-	-	-	-	-	-	-	-	-	-	-	-	-	-
BAX	YES	YES	YES	NO	YES	YES	YES	YES	YES	-	-	-	-	-	-	-	-	-	-	-	-	-	-	-	-	-	-	-	-	-	-	-	-	-	-	-	-	-	-
HIST1H3A	NO	NO	NO	YES	YES	YES	YES	YES	NO	-	-	-	-	-	-	YES	NO	NO	YES	NO	NO	YES	NO	NO	YES	YES	NO	YES	NO	NO	YES	NO	NO	YES	NO	NO	-	-	-
HIST1H4A	NO	NO	NO	YES	YES	YES	YES	YES	YES	-	-	-	-	-	-	-	-	-	-	-	-	-	-	-	-	-	-	-	-	-	-	-	-	-	-	-	-	-	-
DNAJB1	NO	YES	NO	YES	NO	YES	YES	YES	YES	-	-	-	YES	NO	YES	-	-	-	YES	NO	NO	-	-	-	-	-	-	-	-	-	-	-	-	NO	YES	NO	-	-	-
HSPD1	NO	NO	YES	NO	YES	YES	YES	YES	YES	-	-	-	-	-	-	-	-	-	-	-	-	-	-	-	-	-	-	NO	NO	YES	-	-	-	-	-	-	-	-	-
HSP90AA1	NO	YES	NO	NO	YES	YES	YES	YES	YES	-	-	-	-	-	-	-	-	-	-	-	-	-	-	-	-	-	-	NO	NO	YES	-	-	-	-	-	-	-	-	-
IL2	NO	NO	NO	NO	NO	NO	NO	NO	NO	-	-	-	YES	NO	NO	-	-	-	YES	NO	NO	YES	NO	NO	-	-	-	YES	NO	NO	-	-	-	-	-	-	-	-	-
IL4	NO	NO	NO	NO	NO	NO	NO	NO	NO	-	-	-	-	-	-	-	-	-	YES	NO	NO	YES	NO	NO	-	-	-	YES	NO	NO	-	-	-	-	-	-	YES	NO	NO
IL5	NO	NO	NO	NO	NO	NO	NO	NO	NO	-	-	-	-	-	-	-	-	-	-	-	-	-	-	-	-	-	-	YES	NO	NO	-	-	-	-	-	-	YES	NO	NO
IL6	NO	NO	YES	NO	NO	NO	NO	NO	NO	-	-	-	YES	NO	NO	-	-	-	-	-	-	-	-	-	YES	NO	NO	YES	YES	NO	YES	NO	NO	-	-	-	YES	NO	NO
IL8	NO	NO	YES	NO	NO	NO	NO	NO	NO	-	-	-	-	-	-	-	-	-	YES	NO	NO	YES	NO	NO	-	-	-	YES	NO	NO	-	-	-	-	-	-	YES	NO	NO
									Total	5			13			10			19			12			9			21			8			9			8

## Sheet: Apoptosis regulation (SEC-MAP)
					Detection
	Bibliography				MS/MS				Immunoassay											Protocol 1			Protrocol 4			Protocol 5			Protocol 8 (Mem)			Protocol 8 (Org)			Protocol 8 (Cyt)			Protocol 8 (Nuc)			Protocol 9 (Mem)			Protocol 9 (Org)			Protocol 9 (Cyt)
	M	C	O	N	M	C	O	N	Protocol 1	Protrocol 4	Protocol 5	Protocol 8 (Mem)	Protocol 8 (Org)	Protocol 8 (Cyt)	Protocol 8 (Nuc)	Protocol 9 (Mem)	Protocol 9 (Org)	Protocol 9 (Cyt)		Complex	Monomer	Degradate	Complex	Monomer	Degradate	Complex	Monomer	Degradate	Complex	Monomer	Degradate	Complex	Monomer	Degradate	Complex	Monomer	Degradate	Complex	Monomer	Degradate	Complex	Monomer	Degradate	Complex	Monomer	Degradate	Complex	Monomer	Degradate
BAD	-	-	-	-	-	-	-	-	-	-	-	-	-	-	-	-	-	-		-	-	-	-	-	-	-	-	-	-	-	-	-	-	-	-	-	-	-	-	-	-	-	-	-	-	-	-	-	-
BCL2L1	YES	YES	YES	YES	YES	YES	YES	YES	YES	-	-	-	YES	-	-	-	-	-		YES	NO	NO	-	-	-	-	-	-	-	-	-	YES	NO	NO	-	-	-	-	-	-	-	-	-	-	-	-	-	-	-
BCL-2	YES	NO	YES	YES	YES	YES	YES	NO	YES	YES	YES	YES	YES	YES	YES	YES	YES	YES		YES	NO	NO	NO	NO	YES	YES	NO	NO	YES	YES	NO	YES	YES	NO	YES	NO	NO	YES	YES	YES	YES	NO	NO	YES	NO	NO	YES	NO	NO

## Sheet: Apoptosis inhibition (SEC-MAP)
					Detection
	Bibliography				MS/MS				Immunoassay			Protocol 1			Protocol 7 (Cyt)
	M	C	O	N	M	C	O	N	Protocol 1	Protocol 7 (Cyt)		Complex	Monomer	Degradate	Complex	Monomer	Degradate
BID	YES	YES	YES	NO	NO	YES	NO	NO	YES	-		YES	NO	NO	-	-	-
CASP3	-	-	-	-	-	-	-	-	-	-		-	-	-	-	-	-
CASP6	-	-	-	-	-	-	-	-	-	-		-	-	-	-	-	-
CASP7	NO	YES	NO	NO	NO	YES	NO	NO	YES	YES		YES	NO	NO	YES	NO	NO
CASP8	NO	YES	NO	NO	NO	YES	YES	NO	YES	-		YES	NO	NO	-	-	-
CASP9	NO	NO	NO	NO	NO	NO	NO	NO	YES	-		YES	NO	NO	-	-	-

## Sheet: BCR signaling pathway (SEC-MAP)
					Detection
	Bibliography				MS/MS				Immunoassay													Protocol 1			Protrocol 4			Protocol 5			Protocol 7 (Mem)			Protocol 7 (Cyt)			Protocol 8 (Mem)			Protocol 8 (Org)			Protocol 8 (Cyt)			Protocol 8 (Nuc)			Protocol 9 (Mem)
	M	C	O	N	M	C	O	N	Protocol 1	Protrocol 4	Protocol 5	Protocol 7 (Mem)	Protocol 7 (Cyt)	Protocol 8 (Mem)	Protocol 8 (Org)	Protocol 8 (Cyt)	Protocol 8 (Nuc)	Protocol 9 (Mem)	Protocol 9 (Org)	Protocol 9 (Cyt)		Complex	Monomer	Degradate	Complex	Monomer	Degradate	Complex	Monomer	Degradate	Complex	Monomer	Degradate	Complex	Monomer	Degradate	Complex	Monomer	Degradate	Complex	Monomer	Degradate	Complex	Monomer	Degradate	Complex	Monomer	Degradate	Complex
BCR	YES	NO	NO	NO	NO	YES	NO	NO	-	-	-	-	-	-	-	-	-	YES	-	-		-	-	-	-	-	-	-	-	-	-	-	-	-	-	-	-	-	-				-	-	-	-	-	-	NO
LYN	YES	YES	YES	YES	YES	YES	YES	YES	YES	-	-	-	YES	YES	-	-	-	-	-	-		YES	NO	NO	-	-	-	-	-	-	-	-	-	YES	NO	NO	YES	NO	YES	-	-	-	-	-	-	-	-	-	-
SYK	YES	YES	NO	NO	NO	YES	YES	YES	YES	-	-	-	-	YES	YES	-	-	YES	-	-		YES	NO	NO	-	-	-	-	-	-	-	-	-	-	-	-	NO	NO	YES	YES	NO	NO	-	-	-	-	-	-	NO
BTK	YES	YES	NO	YES	NO	YES	NO	YES	YES	-	YES	-	YES	-	YES	-	-	YES	-	-		NO	YES	NO	-	-	-	YES	NO	NO	-	-	-	YES	NO	NO	-	-	-	YES	NO	NO	-	-	-	-	-	-	NO
NFKB	NO	YES	NO	YES	NO	YES	YES	NO	YES	YES	YES	Nfkbp65 yes	Nfkbp65 yes	Nfkbp65 yes	Nfkbp65 yes	Nfkbp65 yes	Nfkbp65 yes	YES	Nfkbp65 yes	Nfkbp65 yes		NO	YES	NO	NO	NO	YES	Nfkbp65 yes	Nfkbp65 yes	YES	NO	NO	Nfkbp65 yes	Nfkbp65 yes	NO	NO	Nfkbp65 yes	Nfkbp65 yes	Nfkbp65 yes	YES NFKB2	Nfkbp65 yes	Nfkbp65 yes	Nfkbp65 yes	Nfkbp65 yes	NO	NO	NO	Nfkbp65 yes	Nfkbp65 yes
BCL2L1	YES	YES	YES	YES	YES	YES	YES	YES	YES	-	-	-	-	-	YES	-	-	-	-	-		YES	NO	NO	-	-	-	-	-	-	-	-	-	-	-	-	-	-	-	YES	NO	NO	-	-	-	-	-	-	-
[truncated: 8 more columns]

## Sheet: Cell cycle control (SEC-MAP)
								Detection
	Bibliography				MS/MS				Immunoassay															Protocol 1			Protrocol 4			Protocol 5			Protocol 6			Protocol 7 (Mem)			Protocol 7 (Cyt)			Protocol 8 (Mem)			Protocol 8 (Org)			Protocol 8 (Cyt)
	M	C	O	N	M	C	O	N	Protocol 1	Protrocol 4	Protocol 5	Protocol 6	Protocol 7 (Mem)	Protocol 7 (Cyt)	Protocol 8 (Mem)	Protocol 8 (Org)	Protocol 8 (Cyt)	Protocol 8 (Nuc)	Protocol 9 (Mem)	Protocol 9 (Org)	Protocol 9 (Cyt)	Protocol 9 (Nuc)		Complex	Monomer	Degradate	Complex	Monomer	Degradate	Complex	Monomer	Degradate	Complex	Monomer	Degradate	Complex	Monomer	Degradate	Complex	Monomer	Degradate	Complex	Monomer	Degradate	Complex	Monomer	Degradate	Complex	Monomer
MDM2	NO	YES	NO	YES	NO	NO	NO	NO	YES	YES	YES	YES	YES	YES	YES	YES	YES	YES	YES	YES	YES	YES		YES	YES	YES	NO	NO	YES	YES	YES	YES	NO	NO	YES	NO	NO	YES	YES	NO	NO	YES	YES	YES	YES	YES	YES	YES	YES
TP53	NO	YES	YES	YES	NO	NO	NO	NO	YES	YES	-	-	-	-	-	-	-	-	YES	-	-	-		YES	NO	NO	NO	YES	NO	-	-	-	-	-	-	-	-	-	-	-	-	-	-	-	-	-	-	-	-
[truncated: 16 more columns]

## Sheet: STING pathway (SEC-MAP)
					Detection
	Bibliography				MS/MS				Immunoassay														Protocol 1			Protocol 5			Protocol 6			Protocol 7 (Mem)			Protocol 7 (Cyt)			Protocol 8 (Mem)			Protocol 8 (Org)			Protocol 8 (Cyt)			Protocol 8 (Nuc)
	M	C	O	N	M	C	O	N	Protocol 1	Protocol 5	Protocol 6	Protocol 7 (Mem)	Protocol 7 (Cyt)	Protocol 8 (Mem)	Protocol 8 (Org)	Protocol 8 (Cyt)	Protocol 8 (Nuc)	Protocol 9 (Mem)	Protocol 9 (Org)	Protocol 9 (Cyt)	Protocol 9 (Nuc)		Complex	Monomer	Degradate	Complex	Monomer	Degradate	Complex	Monomer	Degradate	Complex	Monomer	Degradate	Complex	Monomer	Degradate	Complex	Monomer	Degradate	Complex	Monomer	Degradate	Complex	Monomer	Degradate	Complex	Monomer	Degradate
NFKB1	NO	YES	NO	YES	NO	YES	NO	YES	YES	-	-	-	-	-	-	-	-	YES	-	-	-		NO	YES	NO	-	-	-	-	-	-	-	-	-	-	-	-	-	-	-	-	-	-	-	-	-	-	-	-
RELA	NO	YES	NO	YES	NO	YES	YES	NO	YES	YES	-	YES	YES	YES	YES	YES	YES	YES	YES	YES	-		YES	NO	NO	YES	YES	YES	-	-	-	NO	NO	YES	YES	NO	NO	YES	YES	YES	YES	NO	NO	YES	YES	NO	NO	NO	YES
IL6	NO	NO	YES	NO	NO	NO	NO	NO	YES	-	YES	-	YES	-	-	-	YES	YES	YES	-	YES		YES	NO	NO	-	-	-	YES	NO	NO	-	-	-	YES	NO	NO	-	-	-	-	-	-	-	-	-	YES	NO	NO
IL8	NO	NO	YES	NO	NO	NO	NO	NO	YES	-	-	-	-	-	YES	YES	-	YES	-	-	YES		YES	NO	NO	-	-	-	-	-	-	-	-	-	-	-	-	-	-	-	YES	NO	NO	YES	NO	NO	-	-	-
INFG	NO	NO	YES	NO	NO	NO	NO	NO	-	-	-	-	YES	-	-	YES	-	YES	-	YES	YES		-	-	-	-	-	-	-	-	-	-	-	-	YES	NO	NO	-	-	-	-	-	-	YES	NO	NO	-	-	-
[truncated: 12 more columns]

## Sheet: DAMPs (SEC-MAP)
					Detection
	Bibliography				MS/MS				Immunoassay														Protocol 1			Protrocol 4			Protocol 5			Protocol 6			Protocol 7 (Cyt)			Protocol 8 (Mem)			Protocol 8 (Org)			Protocol 8 (Cyt)			Protocol 8 (Nuc)
	M	C	O	N	M	C	O	N	Protocol 1	Protrocol 4	Protocol 5	Protocol 6	Protocol 7 (Cyt)	Protocol 8 (Mem)	Protocol 8 (Org)	Protocol 8 (Cyt)	Protocol 8 (Nuc)	Protocol 9 (Mem)	Protocol 9 (Org)	Protocol 9 (Cyt)	Protocol 9 (Nuc)		Complex	Monomer	Degradate	Complex	Monomer	Degradate	Complex	Monomer	Degradate	Complex	Monomer	Degradate	Complex	Monomer	Degradate	Complex	Monomer	Degradate	Complex	Monomer	Degradate	Complex	Monomer	Degradate	Complex	Monomer	Degradate
BAK1	YES	NO	YES	NO	NO	NO	YES	NO	YES	-	-	-	YES	-	-	-	-	-	-	-	-		YES	NO	NO	-	-	-	-	-	-	-	-	-	YES	NO	NO	-	-	-	-	-	-	-	-	-	-	-	-
BAX	YES	YES	YES	NO	YES	YES	YES	YES	YES	-	-	-	-	-	-	-	-	-	-	-	-		YES	NO	NO	-	-	-	-	-	-	-	-	-	-	-	-	-	-	-	-	-	-	-	-	-	-	-	-
BCL-2	YES	NO	YES	YES	YES	YES	YES	NO	YES	YES	YES	-	-	YES	YES	YES	YES	YES	YES	YES	-		YES	NO	NO	NO	NO	YES	YES	NO	NO	-	-	-	-	-	-	YES	YES	NO	YES	YES	NO	YES	NO	NO	YES	YES	YES
CASP8	NO	YES	NO	NO	NO	YES	YES	NO	YES	YES	-	-	-	-	-	-	-	-	-	-	-		YES	NO	NO	-	-	-	-	-	-	-	-	-	-	-	-	-	-	-	-	-	-	-	-	-	-	-	-
HIST1H3A	NO	NO	NO	YES	YES	YES	YES	YES	YES	-	YES	-	-	YES	YES	YES	YES	YES	YES	YES	-		YES	NO	NO	NO	NO	YES	YES	NO	NO	-	-	-	-	-	-	YES	NO	NO	YES	NO	NO	YES	NO	NO	YES	YES	NO
HIST1H4A	NO	NO	NO	YES	YES	YES	YES	YES	YES	-	-	-	-	-	-	-	-	-	-	-	-		YES	NO	NO	-	-	-	-	-	-	-	-	-	-	-	-	-	-	-	-	-	-	-	-	-	-	-	-
DNAJB1	NO	YES	NO	YES	NO	YES	YES	YES	YES	YES	-	-	YES	-	YES	-	-	-	-	YES	-		YES	NO	NO	NO	YES	NO	-	-	-	-	-	-	YES	NO	YES	-	-	-	YES	NO	NO	-	-	-	-	-	-
HSPD1	NO	NO	YES	NO	YES	YES	YES	YES	YES	-	-	-	-	-	-	-	-	YES	-	-	-		YES	NO	NO	-	-	-	-	-	-	-	-	-	-	-	-	-	-	-	-	-	-	-	-	-	-	-	-
HSPA1A	-	-	-	-	-	-	-	-	-	-	-	-	-	-	-	-	-	-	-	-	-		-	-	-	-	-	-	-	-	-	-	-	-	-	-	-	-	-	-	-	-	-	-	-	-	-	-	-
HSP90AA1	NO	YES	NO	NO	YES	YES	YES	YES	YES	-	-	-	-	-	-	-	-	YES	-	-	-		NO	YES	NO	-	-	-	-	-	-	-	-	-	-	-	-	-	-	-	-	-	-	-	-	-	-	-	-
IFNG	NO	NO	YES	NO	NO	NO	NO	NO	-	-	-	-	YES	-	-	YES	-	YES	-	YES	YES		-	-	-	-	-	-	-	-	-	-	-	-	YES	NO	NO	-	-	-	-	-	-	YES	NO	NO	-	-	-
IL10	-	-	-	-	-	-	-	-	-	-	-	-	-	-	-	-	-	-	-	-	-		-	-	-	-	-	-	-	-	-	-	-	-	-	-	-	-	-	-	-	-	-	-	-	-	-	-	-
IL2	NO	NO	NO	NO	NO	NO	NO	NO	-	-	-	-	YES	-	YES	YES	-	YES	-	-	-		-	-	-	-	-	-	-	-	-	-	-	-	YES	NO	NO	-	-	-	YES	NO	NO	YES	NO	NO	-	-	-
IL4	NO	NO	NO	NO	NO	NO	NO	NO	-	-	-	-	-	-	YES	YES	-	YES	-	-	YES		-	-	-	-	-	-	-	-	-	-	-	-	-	-	-	-	-	-	YES	NO	NO	YES	NO	NO	-	-	-
IL5	NO	NO	NO	NO	NO	NO	NO	NO	YES	-	YES	-	-	-	-	-	-	YES	-	-	YES		YES	NO	NO	-	-	-	NO	NO	YES	-	-	-	-	-	-	-	-	-	-	-	-	-	-	-	-	-	-
IL6	NO	NO	YES	NO	NO	NO	NO	NO	YES	-	-	YES	YES	-	-	-	YES	YES	YES	-	YES		YES	NO	NO	-	-	-	-	-	-	YES	NO	NO	YES	NO	NO	-	-	-	-	-	-	-	-	-	YES	NO	NO
IL8	NO	NO	YES	NO	NO	NO	NO	NO	YES	-	-	-	-	-	YES	YES	-	YES	-	-	YES		YES	NO	NO	-	-	-	-	-	-	-	-	-	-	-	-	-	-	-	YES	NO	NO	YES	NO	NO	-	-	-
[truncated: 12 more columns]

## Sheet: CAR signaling (SEC-MAP)
				Detection
	Bibliography				MS/MS				Immunoassay	Immunoassay	Immunoassay	Immunoassay	Immunoassay	Immunoassay	Immunoassay	Immunoassay	Immunoassay	Immunoassay	Immunoassay	Immunoassay		Protocol 1			Protrocol 4			Protocol 5			Protocol 7 (Mem)			Protocol 7 (Cyt)			Protocol 8 (Mem)			Protocol 8 (Org)			Protocol 8 (Cyt)			Protocol 8 (Nuc)			Protocol 9 (Mem)
	M	C	O	N	M	C	O	N	Protocol 1	Protrocol 4	Protocol 5	Protocol 7 (Mem)	Protocol 7 (Cyt)	Protocol 8 (Mem)	Protocol 8 (Org)	Protocol 8 (Cyt)	Protocol 8 (Nuc)	Protocol 9 (Mem)	Protocol 9 (Org)	Protocol 9 (Nuc)		Complex	Monomer	Degradate	Complex	Monomer	Degradate	Complex	Monomer	Degradate	Complex	Monomer	Degradate	Complex	Monomer	Degradate	Complex	Monomer	Degradate	Complex	Monomer	Degradate	Complex	Monomer	Degradate	Complex	Monomer	Degradate	Complex
KRAS	YES	YES	NO	NO	YES	NO	YES	NO	YES	-	-	-	-	-	-	-	-	-	-	-		YES	NO	NO	-	-	-	-	-	-	-	-	-	-	-	-	-	-	-	-	-	-	-	-	-	-	-	-	-
MAP2K1	NO	YES	NO	YES	NO	YES	NO	NO	YES	YES	-	-	-	-	-	-	-	-	-	-		YES	NO	NO	NO	YES	NO	-	-	-	-	-	-	-	-	-	-	-	-	-	-	-	-	-	-	-	-	-	-
MAP2K2	NO	YES	NO	YES	NO	YES	NO	NO	YES	YES	-	-	-	-	-	-	-	-	-	-		YES	NO	NO	NO	YES	NO	-	-	-	-	-	-	-	-	-	-	-	-	-	-	-	-	-	-	-	-	-	-
MAPK1	NO	YES	NO	YES	NO	YES	YES	NO	YES	-	YES	YES	YES	YES	YES	YES	YES	YES	-	YES		YES	NO	NO	-	-	-	YES	YES	NO	NO	NO	YES	YES	NO	NO	YES	YES	YES	YES	NO	NO	YES	NO	NO	YES	YES	YES	NO
FOS	NO	NO	NO	YES	NO	NO	NO	NO	YES	-	-	-	-	-	YES	YES	-	YES	YES	YES		YES	NO	NO	-	-	-	-	-	-	-	-	-	-	-	-	-	-	-	YES	NO	NO	YES	NO	NO	-	-	-	NO
[truncated: 8 more columns]

[truncated: 2 more sheets: Senescence signaling (SEC-MAP), Summary interaction Immunoessay]
