# Supplementary material for: Deepening into Intracellular Signaling Landscape through Integrative Spatial Proteomics and Transcriptomics in a Lymphoma Model
Source: Biomolecules. 2021 Nov 26;11(12):1776. doi: 10.3390/biom11121776 (PMC8699084; doi:10.3390/biom11121776)
Supplement: Supplementary file 1 [file biomolecules-11-01776-s001.zip › Table S8.xlsx]

## Sheet: Classificat. theorical location
		Protocol 1	Protocol 4	Protocol 5	Protocol 6	Protocol 7 Mem	Protocol 7 Cyt	Protocol 8 Mem	Protocol 8 Cyt	Protocol 8 Org	Protocol 8 Nuc	Protocol 9 Mem	Protocol 9 Cyt	Protocol 9 Org	Protocol 9 Nuc
	Global values	155	63	52	20	39	56	64	54	82	58	95	53	51	29
Protein detected in	NUC-ORG-CYT-MEM	10	4	3	1	3	5	6	5	6	5	6	3	3	0
	NUC	20	6	5	1	4	5	7	4	11	4	9	7	7	4
	CYT	12	5	3	1	5	5	5	5	6	7	8	5	5	3
	MEM	12	5	6	2	5	5	6	6	7	6	12	8	7	5
	ORG	7	4	4	3	3	6	4	4	5	3	9	4	4	3
	NUC-ORG	3	0	1	1	0	0	1	1	1	1	1	0	1	0
	NUC-CYT	30	16	12	5	9	11	12	10	18	12	14	10	8	4
	NUC-MEM	0	0	0	0	0	0	0	0	0	0	0	0	0	0
	ORG-CYT	2	1	0	0	0	0	0	0	0	0	0	0	0	0
	ORG-MEM	5	2	0	1	0	3	0	0	1	1	4	0	1	1
	CYT-MEM	5	2	1	1	1	2	5	1	4	4	5	1	1	0
	NUC-ORG-CYT	12	6	5	1	1	2	5	5	6	5	5	5	5	1
	NUC-ORG-MEM	6	4	3	0	2	3	4	4	3	3	4	3	3	1
	ORG-CYT-MEM	5	1	1	1	1	1	1	1	1	1	1	1	0	0
	NUC-CYT-MEM	19	6	6	0	4	5	7	4	9	3	8	5	4	0
	Secreted	7	1	2	2	1	3	1	4	4	3	9	1	2	7
