# Supplementary material for: Deepening into Intracellular Signaling Landscape through Integrative Spatial Proteomics and Transcriptomics in a Lymphoma Model
Source: Biomolecules. 2021 Nov 26;11(12):1776. doi: 10.3390/biom11121776 (PMC8699084; doi:10.3390/biom11121776)
Supplement: Supplementary file 1 [file biomolecules-11-01776-s001.zip › Table S9.xlsx]

## Sheet: <>Ab and = Protein
Protein	Protein detected	ID neXtProt	ID UniProt	Gen	ID Gen	Trading company	Type Ab	Reference	Detected	Protocol 1	Protocol 4	Protocol 5	Protocol 6	Protocol 7 (Mem)	Protocol 7 (Cyt)	Protocol 8 (Mem)	Protocol 8 (Org)	Protocol 8 (Cyt)	Protocol 8 (Nuc)	Protocol 9 (Mem)	Protocol 9 (Org)	Protocol 9 (Cyt)	Protocol 9 (Nuc)
FOS	FOS	NX_P01100	P01100	FOS	ENSG00000170345	SANTACRUZ	pAb	sc-253	All epitopes of FOS	NO	NO	NO	NO	NO	NO	NO	YES	YES	NO	YES	YES	NO	YES
	FOS*	NX_P01100	P01100	FOS	ENSG00000170345	CellSignaling	pAb	2263	FOS-B	YES	NO	NO	NO	NO	NO	NO	YES	NO	NO	NO	NO	NO	NO
HLA-DR	HLA-DRA	NX_P01903	P01903	HLADRA	ENSG00000204287	Immunostep	mAb	HLADRPP5.52-100T	HLA-DR	NO	NO	NO	NO	NO	NO	NO	NO	NO	NO	NO	NO	NO	NO
	HLA-DRA*	NX_P01903	P01903	HLADRA	ENSG00000204287	BD Biosciences	mAb	347403	HLA-DR	NO	NO	NO	NO	NO	YES	NO	NO	NO	NO	NO	NO	NO	NO
IL2	IL2	NX_P60568	P60568	IL2	ENSG00000109471	Biolegend	mAb	500301	IL2 Homodimer and heterodimer	NO	NO	NO	NO	NO	NO	NO	NO	NO	NO	NO	NO	NO	NO
	IL2*	NX_P60568	P60568	IL2	ENSG00000109471	abcam	pAb	ab9618	IL2 in amino acid 21-153 of C-terminal	NO	NO	NO	NO	NO	YES	NO	YES	YES	NO	YES	NO	NO	NO
IL5	IL5	NX_P05113	P05113	IL5	ENSG00000113525	Biolegend	mAb	500907	IL5	YES	NO	NO	NO	NO	NO	NO	NO	NO	NO	YES	NO	NO	YES
	IL5*	NX_P05113	P05113	IL5	ENSG00000113525	abcam	pAb	ab22448	IL5	YES	NO	YES	NO	NO	NO	NO	NO	NO	NO	YES	NO	NO	YES
IL6	IL6	NX_P05231	P05231	IL6	ENSG00000136244	Biolegend	mAb	501109	IL6	YES	NO	NO	YES	NO	NO	NO	NO	NO	YES	YES	YES	NO	YES
	IL6*	NX_P05231	P05231	IL6	ENSG00000136244	abcam	pAb	ab6672	IL6	NO	NO	NO	NO	NO	YES	NO	NO	NO	YES	YES	NO	NO	YES
IL8	IL8	NX_P10145	P10145	IL8	ENSG00000169429	Biolegend	mAb	514601	IL8	YES	NO	NO	NO	NO	NO	NO	NO	YES	NO	YES	NO	NO	YES
	IL8*	NX_P10145	P10145	IL8	ENSG00000169429	abcam	pAb	ab7747	IL8	YES	NO	NO	NO	NO	NO	NO	YES	NO	NO	YES	NO	NO	NO
JUN	JUN*	NX_P05412	P05412	JUN	ENSG00000177606	BD Biosciences	pAb	-	c-JUN in amino acid 26-175 and heterodimer c-JUN/FOS	NO	NO	NO	NO	NO	YES	NO	NO	NO	NO	YES	YES	YES	YES
	JUN1	NX_P05412	P05412	JUN	ENSG00000177606	CellSignaling	mAb	9165	c-JUN	NO	NO	NO	NO	NO	NO	NO	NO	NO	NO	NO	NO	NO	NO
	JUN2	NX_P05412	P05412	JUN	ENSG00000177606	CellSignaling	pAb	3746	JUN-B	YES	NO	NO	NO	NO	NO	NO	YES	NO	NO	NO	NO	NO	NO
MCL-1	MCL1	NX_Q07820	Q07820	MCL1	ENSG00000143384	SANTA CRUZ	pAb	sc-20679	MCL-1 in amino acid 1-260 of N-terminal	YES	YES	NO	NO	YES	NO	YES	YES	YES	YES	YES	YES	YES	NO
	MCL1*	NX_Q07820	Q07820	MCL1	ENSG00000143384	CellSignaling	mAb	5453	MCL-1	YES	NO	NO	NO	NO	NO	NO	NO	NO	NO	YES	NO	NO	NO
	MCL1	NX_Q07820	Q07820	MCL1	ENSG00000143384	SANTA CRUZ	pAb	sc-20679	MCL-1 in amino acid 1-260 of N-terminal	YES	YES	YES	YES	NO	YES	YES	YES	YES	YES	YES	YES	NO	NO
P21	PAK1IP1	NX_Q9NWT1	Q9NWT1	PAK1IP1	ENSG00000111845	SANTACRUZ	pAb	sc-397	P21 in C-terminal	YES	YES	YES	NO	YES	YES	YES	YES	YES	YES	NO	YES	YES	NO
	PAK1IP1*	NX_Q9NWT1	Q9NWT1	PAK1IP1	ENSG00000111845	Cell Signaling	mAb	2947	P21	YES	YES	NO	NO	NO	NO	YES	YES	NO	NO	NO	NO	NO	NO
PARP	PARP1 (Asp214)	NX_P09874	P09874	PARP1	ENSG00000143799	CellSignaling	pAb	9541s	PARP1 in amino acid residues Asp-214	YES	YES	YES	NO	NO	YES	YES	NO	NO	NO	NO	NO	NO	NO
	PARP1	NX_P09874	P09874	PARP1	ENSG00000143799	CellSignaling	pAb	9542	PARP1	NO	NO	NO	NO	NO	NO	NO	NO	NO	NO	YES	NO	NO	NO
PIM-1	PIM1	NX_P11309	P11309	PIM1	ENSG00000137193	CellSignaling	mAb	3247	PIM1	NO	YES	NO	NO	NO	NO	NO	NO	NO	NO	YES	NO	NO	NO
	PIM1*	NX_P11309	P11309	PIM1	ENSG00000137193	SANTACRUZ	mAb	sc-13513	PIM1	YES	YES	YES	NO	NO	NO	YES	YES	YES	YES	NO	YES	YES	NO
VEGFR2	p-KDR (Tyr1175)	NX_P35968	P35968	KDR	ENSG00000128052	Cell Signaling	mAb	2478	VEGFR-2 proteins only when phosphorylated at tyrosine 1175. This antibody may cross-react with VEGFR1.	YES	NO	NO	NO	NO	NO	NO	NO	NO	NO	NO	NO	NO	NO
	p-KDR (Tyr1212)	NX_P35968	P35968	KDR	ENSG00000128052	Cell Signaling	mAb	2477	VEGFR2 phosphorylated in amino acid residues Tyr 1212	YES	YES	NO	NO	NO	YES	YES	NO	NO	NO	NO	NO	NO	NO
	p-KDR (Tyr1175)	NX_P35968	P35968	VEGFA	ENSG00000112715	Cell Signaling	mAb	2478	VEGFR-2 proteins only when phosphorylated at tyrosine 1175. This antibody may cross-react with VEGFR1.	yes	NO	NO	NO	NO	NO	NO	NO	NO	NO	NO	NO	NO	NO
	p-KDR (Tyr1212)	NX_P35968	P35968	VEGF	ENSG00000112715	Cell Signaling	mAb	2477	VEGFR2 phosphorylated in amino acid residues Tyr 1212	no	NO	NO	NO	NO	YES	NO	NO	YES	NO	YES	NO	NO	YES

## Sheet: PTMs
Protein	Protein detected	ID neXtProt	ID UniProt	Gen	ID Gen	Trading company	Type Ab	Reference	Detected	Protocol 1	Protocol 4	Protocol 5	Protocol 6	Protocol 7 (Mem)	Protocol 7 (Cyt)	Protocol 8 (Mem)	Protocol 8 (Org)	Protocol 8 (Cyt)	Protocol 8 (Nuc)	Protocol 9 (Mem)	Protocol 9 (Org)	Protocol 9 (Cyt)	Protocol 9 (Nuc)
4EBP1	EIF4EBP1	NX_Q13541	Q13541	EIF4EBP1	ENSG00000187840	CellSignaling	mAb	9644s	Total 4E-BP1 protein	YES	YES	YES	NO	NO	YES	YES	YES	YES	NO	YES	YES	YES	NO
	p-EIF4EBP1	NX_Q13541	Q13541	EIF4EBP1	ENSG00000187840	Cell Signaling	mAb	2855	4EBP1 phosphorylated in amino acid residues Thr 37 and/or Thr 46	YES	NO	NO	NO	NO	NO	NO	NO	NO	NO	NO	NO	NO	NO
AKT	AKT1	NX_P31749	P31749	AKT1	ENSG00000142208	CellSignaling	pAb	9272	Total Akt1, Akt2 and Akt3 proteins	YES	NO	NO	NO	NO	NO	NO	NO	NO	NO	NO	NO	NO	NO
	p-AKT1 (Ser473)	NX_P31749	P31749	AKT1	ENSG00000142208	Cell Signaling	pAb	9271	Akt1, Akt2 and Akt3 phosphorylated in amino acid residues Ser 473	YES	YES	YES	NO	YES	YES	YES	YES	NO	NO	NO	NO	NO	NO
	p-AKT1 Substrate (RXXS*/T*)	NX_P31749	P31749	AKT1	ENSG00000142208	Cell Signaling	mAb	9614	Phospho-(Ser/Thr) Akt Substrate Motif (RXXS*/T*)	YES	NO	NO	NO	NO	NO	NO	YES	NO	NO	NO	NO	NO	NO
	p-AKT1 (Thr308)	NX_P31749	P31749	AKT1	ENSG00000142208	CellSignaling	pAb	9275s	Akt phosphorylated in amino acid residues Thr 308	YES	YES	YES	NO	YES	YES	NO	NO	NO	NO	YES	NO	YES	NO
AMPKa	PRKAA2	NX_P54646	P54646	PRKAA2	ENSG00000162409	CellSignaling	mAb	2603	AMPKα protein (α1 and α2 isoforms)	YES	NO	NO	NO	NO	NO	YES	NO	NO	NO	NO	NO	NO	NO
	p-PRKAA2 (Thr172)	NX_P54646	P54646	PRKAA2	ENSG00000162409	Cell Signaling	mAb	2535	AMPKα protein (α1 and α2 isoforms) phosphorylated in amino acid residues Thr 172	YES	NO	NO	NO	NO	NO	NO	NO	NO	NO	NO	NO	NO	NO
BAD	BAD	NX_Q92934	Q92934	BAD	ENSG00000002330	CellSignaling	pAb	9292	Total Bad protein	NO	NO	NO	NO	NO	NO	NO	NO	NO	NO	NO	NO	NO	NO
	p-BAD (Ser112)	NX_Q92934	Q92934	BAD	ENSG00000002330	Cell Signaling	mAb	9296	Bad phosphorylated in amino acid residues Ser 112	NO	NO	NO	NO	NO	NO	NO	NO	NO	NO	NO	NO	NO	NO
BRCA-1	BRCA1	NX_P38398	P38398	BRCA1	ENSG00000012048	CellSignaling	pAb	9010	Total BRCA1 protein. Detect the nuclear isoforms 1, 2, and 4	YES	NO	NO	NO	NO	NO	NO	NO	NO	NO	NO	NO	NO	NO
	p-BRCA1 (Ser1524)	NX_P38398	P38398	BRCA1	ENSG00000012048	CellSignaling	pAb	9009	BRCA1 phosphorylated in amino acid residues Ser 1524	YES	NO	NO	NO	NO	NO	NO	NO	NO	NO	NO	NO	NO	NO
BTK	p-BTK	NX_Q06187	Q06187	BTK	ENSG00000010671	CellSignaling	pAb	5082	BTK phosphorylated in amino acid residues Tyr 223	YES	NO	YES	NO	NO	YES	NO	YES	NO	NO	YES	NO	NO	NO
	p-BTK	NX_Q06187	Q06187	BTK	ENSG00000010671		pAb			YES	NO	NO	NO	NO	NO	NO	NO	NO	NO	NO	NO	NO	NO
CD19	p-CD19 (Tyr531)	NX_P15391	P15391	CD19	ENSG00000177455	CellSignaling	pAb	3571	CD19 phosphorylated in amino acid residues Tyr 531	YES	NO	NO	NO	NO	NO	NO	YES	NO	NO	YES	NO	NO	NO
	CD19	NX_P15391	P15391	CD19	ENSG00000177455	Ebioscience	mAb	48-0199-42	Total CD19 protein. It recognize overlapping epitopes	YES	NO	NO	NO	YES	YES	NO	NO	NO	NO	YES	YES	YES	NO
CDC2	CDK1	NX_P06493	P06493	CDK1	ENSG00000170312	CellSignaling	mAb	9116	Total CDC2 protein	YES	NO	NO	NO	NO	NO	NO	NO	NO	NO	NO	NO	NO	NO
	p-CDK1	NX_P06493	P06493	CDK1	ENSG00000170312	CellSignaling	pAb	9111	CDC2, CDK2 and CDK5 phosphorylated in amino acid residues Tyr 15	YES	NO	NO	NO	NO	NO	NO	NO	NO	NO	NO	NO	NO	NO
ERK	p-MAPK1	NX_P28482	P28482	MAPK1	ENSG00000100030	SANTACRUZ	mAb	sc-7383	Erk 1 phosphorylated in amino acid residues Thr 202 and Tyr 204	YES	NO	NO	NO	NO	NO	NO	NO	NO	NO	NO	NO	NO	NO
	p-MAPK1 (Thr202/Tyr204)	NX_P28482	P28482	MAPK1	ENSG00000100030	Cell Signaling	mAb	4370	Erk 1 phosphorylated in amino acid residues Thr 202 and Tyr 204	YES	NO	NO	NO	YES	YES	NO	NO	NO	YES	YES	NO	NO	YES
	MAPK1	NX_P28482	P28482	MAPK1	ENSG00000100030	SANTACRUZ	mAb	sc-1647	Erk 2 in amino acid 345-358 of C-terminal	YES	NO	YES	NO	YES	NO	YES	YES	YES	YES	NO	NO	NO	NO
MDM2	p-MDM2 (Ser116)	NX_Q00987	Q00987	MDM2	ENSG00000135679	CellSignaling	pAb	3521s	MDM2 phosphorylated in amino acid residues Ser166	YES	NO	NO	NO	NO	NO	NO	YES	NO	NO	YES	NO	NO	NO
	MDM2	NX_Q00987	Q00987	MDM2	ENSG00000135679	SANTACRUZ	mAb	sc-965	MDM2, MDM2 p60 cleavage product and p53-MDM2 complexes	NO	NO	NO	NO	NO	YES	YES	YES	NO	NO	NO	NO	NO	YES
	MDM2	NX_Q00987	Q00987	MDM2	ENSG00000135679	APA	mAb			YES	YES	YES	YES	YES	NO	YES	YES	YES	YES	YES	YES	YES	NO
MEK1/2	MAP2K1	NX_Q02750	Q02750	MAP2K1	ENSG00000169032	CellSignaling	pAb	9122	Total MEK1/2 protein	YES	NO	NO	NO	NO	NO	NO	NO	NO	NO	NO	NO	NO	NO
	p-MAP2K1 (Ser217/221)	NX_Q02750	Q02750	MAP2K1	ENSG00000169032	Cell Signaling	pAb	9121	MEK1/2 phosphorylated in amino acid residues Ser 217 and Ser 221	YES	YES	NO	NO	NO	NO	NO	NO	NO	NO	NO	NO	NO	NO
MYC	MYC	NX_P01106	P01106	MYC	ENSG00000136997	Cell Signaling	mAb	5605	Total c-MYC protein	YES	NO	NO	NO	NO	NO	NO	NO	NO	NO	NO	NO	NO	NO
	p-MYC (Ser62)	NX_P01106	P01106	MYC	ENSG00000136997	Cell Signaling	mAb	13748	c-MYC protein only when phosphorylated at Ser 62	YES	NO	NO	NO	NO	NO	NO	NO	NO	NO	NO	NO	NO	NO
P38	MAPK11	NX_Q15759	Q15759	MAPK11	ENSG00000185386	CellSignaling	pAb	9212	Total P38α, -β or -γ MAPK protein	NO	NO	NO	NO	NO	NO	NO	NO	NO	NO	NO	NO	NO	NO
	p-MAPK11 (Thr180/Tyr182)a	NX_Q15759	Q15759	MAPK11	ENSG00000185386	CellSignaling	mAb	9215	P38 when dually phosphorylated at Thr 180 and Tyr 182	NO	YES	NO	NO	NO	NO	NO	NO	NO	NO	NO	NO	NO	NO
	p-MAPK11 (Thr180/Tyr182)b	NX_Q15759	Q15759	MAPK11	ENSG00000185386	Cell Signaling	mAb	4511	P38 MAPK only when phosphorylated at Thr180 and Tyr182	YES	YES	YES	NO	NO	NO	YES	YES	NO	YES	NO	NO	NO	NO
P53	Ac-TP53 (Lys382)	NX_P04637	P04637	TP53	ENSG00000141510	CellSignaling	pAb	2525	P53 only when acetylated at Lys 382	NO	NO	NO	NO	NO	NO	NO	NO	NO	NO	NO	NO	NO	NO
	TP53	NX_P04637	P04637	TP53	ENSG00000141510	CellSignaling	pAb	9282	Total p53 protein	YES	YES	NO	NO	NO	NO	NO	NO	NO	NO	YES	NO	NO	NO
	p-TP53 (Ser15)	NX_P04637	P04637	TP53	ENSG00000141510	CellSignaling	mAb	9286	P53 only when phosphorylated at serine 15	YES	NO	NO	NO	NO	NO	NO	NO	NO	NO	NO	NO	NO	NO
PDGFR_B	PDGFRB	NX_P09619	P09619	PDGFRB	ENSG00000113721	SANTACRUZ	pAb	sc-432	Total PDGF receptor type β	YES	YES	YES	NO	YES	YES	YES	YES	YES	YES	YES	YES	YES	NO
	p-PDGFRB (Tyr857)	NX_P09619	P09619	PDGFRB	ENSG00000113721	SANTACRUZ	pAb	sc-12907	PDGFR-β phosphorylated in amino acid residues Tyr 857	YES	YES	YES	NO	YES	NO	YES	YES	YES	YES	YES	YES	YES	NO
PRAS40	p-AKT1S1 (Thr246)	NX_Q96B36	Q96B36	AKT1S1	ENSG00000204673	CellSignaling	pAb	2640	PRAS40 protein only when phosphorylated at Thr246	YES	YES	NO	NO	NO	NO	YES	NO	NO	NO	NO	NO	NO	NO
	AKT1S1	NX_Q96B36	Q96B36	AKT1S1	ENSG00000204673	CellSignaling	mAb	2691	Total PRAS40 protein	YES	NO	NO	NO	NO	NO	NO	NO	NO	NO	NO	NO	NO	NO
RB	p-RB1 (Ser807/811)	NX_P06400	P06400	RB1	ENSG00000139687	CellSignaling	mAb	8516s	Rb protein only when phosphorylated at Ser 807, Ser 811 or at both sites.	NO	NO	NO	NO	NO	NO	NO	NO	NO	NO	NO	NO	NO	NO
	RB1	NX_P06400	P06400	RB1	ENSG00000139687	CellSignaling	mAb	9313s	Total Rb protein	YES	NO	NO	NO	NO	NO	NO	NO	NO	NO	NO	NO	NO	NO
S6	p-RPS6 (Ser235/236)	NX_P62753	P62753	RPS6	ENSG00000137154	Cell Signaling	pAb	2211	S6 only when phosphorylated at Ser 235 and Ser 236	YES	NO	NO	NO	NO	NO	NO	NO	NO	NO	NO	NO	NO	NO
	RPS6	NX_P62753	P62753	RPS6	ENSG00000137154	CellSignaling	mAb	2217	Total S6	YES	NO	NO	NO	NO	NO	NO	NO	NO	NO	NO	NO	NO	NO
STAT3	p-STAT3 (Tyr705)	NX_P40763	P40763	STAT3	ENSG00000168610	SANTACRUZ	mAb	sc-8059	STAT3 phosphorylated in amino acid residues Tyr 705	YES	YES	YES	YES	NO	YES	YES	YES	YES	YES	YES	YES	YES	NO
	STAT3	NX_P40763	P40763	STAT3	ENSG00000168610	SANTACRUZ	pAb	sc-482	Total Stat3 p92 protein	YES	YES	YES	YES	NO	YES	YES	YES	YES	YES	YES	YES	YES	NO
